# Supplementary material for: Converging Small Ubiquitin-like Modifier (SUMO) and Ubiquitin Signaling: Improved Methodology Identifies Co-modified Target Proteins
Source: Mol Cell Proteomics. 2017 Sep 26;16(12):2281–95. doi: 10.1074/mcp.TIR117.000152 (PMC5724187; doi:10.1074/mcp.TIR117.000152)
Supplement: Supplemental Data [file supp_TIR117.000152_4742_1_supp_6091_fw7v3b.xlsx]

## Sheet: RAW GlyGly (K) Sites
Proteins	Positions within proteins	Leading proteins	Protein	Protein names	Gene names	Fasta headers	Localization prob	Score diff	PEP	Score	Delta score	Score for localization	Localization prob SU_double_DMSO_1	Score diff SU_double_DMSO_1	PEP SU_double_DMSO_1	Score SU_double_DMSO_1	Localization prob SU_double_DMSO_2	Score diff SU_double_DMSO_2	PEP SU_double_DMSO_2	Score SU_double_DMSO_2	Localization prob SU_double_DMSO_3	Score diff SU_double_DMSO_3	PEP SU_double_DMSO_3	Score SU_double_DMSO_3	Localization prob SU_double_DMSO_4	Score diff SU_double_DMSO_4	PEP SU_double_DMSO_4	Score SU_double_DMSO_4	Localization prob SU_double_MG_1	Score diff SU_double_MG_1	PEP SU_double_MG_1	Score SU_double_MG_1	Localization prob SU_double_MG_2	Score diff SU_double_MG_2	PEP SU_double_MG_2	Score SU_double_MG_2	Localization prob SU_double_MG_3	Score diff SU_double_MG_3	PEP SU_double_MG_3	Score SU_double_MG_3	Localization prob SU_double_MG_4	Score diff SU_double_MG_4	PEP SU_double_MG_4	Score SU_double_MG_4	Localization prob SU_double_MG_5	Score diff SU_double_MG_5	PEP SU_double_MG_5	Score SU_double_MG_5	Localization prob SU_parent_DMSO _2
P60709;P63261;I3L3I0;I3L1U9;I3L4N8;G5E9R0;E7EVS6;C9JZR7;K7EM38;I3L3R2;J3KT65;C9JTX5;C9JUM1;P68133;P68032;P63267;P62736;A6NL76;F8WB63;B8ZZJ2;C9JFL5;F6UVQ4;F6QUT6	61;61;61;61;52;61;61;61;61;61;61;61;64;63;63;62;63;63;62;62;62;63;63	P60709;P68133	P60709	Actin, cytoplasmic 1;Actin, cytoplasmic 1, N-terminally processed;Actin, cytoplasmic 2;Actin, cytoplasmic 2, N-terminally processed;Actin, alpha skeletal muscle;Actin, alpha cardiac muscle 1;Actin, gamma-enteric smooth muscle;Actin, aortic smooth muscle	ACTB;ACTG1;ACTA1;ACTC1;ACTG2;ACTA2	sp|P60709|ACTB_HUMAN Actin, cytoplasmic 1 OS=Homo sapiens GN=ACTB PE=1 SV=1;sp|P63261|ACTG_HUMAN Actin, cytoplasmic 2 OS=Homo sapiens GN=ACTG1 PE=1 SV=1;tr|I3L3I0|I3L3I0_HUMAN Actin, cytoplasmic 2 (Fragment) OS=Homo sapiens GN=ACTG1 PE=1 SV=1;tr|I3L1U9|I3L	1	54.7718	0.010644	54.772	48.624	54.772
Q9UKV8-2;Q9UKV8	112;112	Q9UKV8-2	Q9UKV8-2	Protein argonaute-2	AGO2	sp|Q9UKV8-2|AGO2_HUMAN Isoform 2 of Protein argonaute-2 OS=Homo sapiens GN=AGO2;sp|Q9UKV8|AGO2_HUMAN Protein argonaute-2 OS=Homo sapiens GN=AGO2 PE=1 SV=3	1	44.4259	0.006396	44.426	12.172	44.426
E9PI51;Q9NQN3;E9PML3;Q8N157-3;Q8N157-2;Q8N157	9;9;9;9;9;9	E9PI51	E9PI51	Jouberin	AHI1	tr|E9PI51|E9PI51_HUMAN Jouberin OS=Homo sapiens GN=AHI1 PE=4 SV=1;tr|Q9NQN3|Q9NQN3_HUMAN Jouberin OS=Homo sapiens GN=AHI1 PE=4 SV=1;tr|E9PML3|E9PML3_HUMAN Jouberin (Fragment) OS=Homo sapiens GN=AHI1 PE=1 SV=1;sp|Q8N157-3|AHI1_HUMAN Isoform 3 of Jouberin OS	1	40.9939	0.00740537	46.001	16.234	40.994
B4DY77;Q8N6M5-2;Q8N6M5	378;149;397	B4DY77	B4DY77	Probable allantoicase	ALLC	tr|B4DY77|B4DY77_HUMAN Allantoicase, isoform CRA_a OS=Homo sapiens GN=ALLC PE=2 SV=1;sp|Q8N6M5-2|ALLC_HUMAN Isoform 2 of Probable allantoicase OS=Homo sapiens GN=ALLC;sp|Q8N6M5|ALLC_HUMAN Probable allantoicase OS=Homo sapiens GN=ALLC PE=2 SV=3	0.850983	7.56633	0.00277466	44.511	13.944	44.511
B4DY77;Q8N6M5-2;Q8N6M5	388;159;407	B4DY77	B4DY77	Probable allantoicase	ALLC	tr|B4DY77|B4DY77_HUMAN Allantoicase, isoform CRA_a OS=Homo sapiens GN=ALLC PE=2 SV=1;sp|Q8N6M5-2|ALLC_HUMAN Isoform 2 of Probable allantoicase OS=Homo sapiens GN=ALLC;sp|Q8N6M5|ALLC_HUMAN Probable allantoicase OS=Homo sapiens GN=ALLC PE=2 SV=3	0.999896	39.1374	0.00277466	44.511	13.944	44.511
Q5VT06	394	Q5VT06	Q5VT06	Centrosome-associated protein 350	CEP350	sp|Q5VT06|CE350_HUMAN Centrosome-associated protein 350 OS=Homo sapiens GN=CEP350 PE=1 SV=1	0.824469	6.71706	0.00418939	51.066	18.651	51.066
Q5VT06	397	Q5VT06	Q5VT06	Centrosome-associated protein 350	CEP350	sp|Q5VT06|CE350_HUMAN Centrosome-associated protein 350 OS=Homo sapiens GN=CEP350 PE=1 SV=1	0.999784	35.8058	0.00418939	51.066	18.651	51.066
I3L2J0	922	I3L2J0	I3L2J0		CIC	tr|I3L2J0|I3L2J0_HUMAN Protein capicua homolog OS=Homo sapiens GN=CIC PE=1 SV=1	1	41.5021	0.008494	52.683	9.683	41.502
Q68CJ9-4;Q68CJ9-2;Q68CJ9	262;263;264	Q68CJ9-4	Q68CJ9-4	Cyclic AMP-responsive element-binding protein 3-like protein 3;Processed cyclic AMP-responsive element-binding protein 3-like protein 3	CREB3L3	sp|Q68CJ9-4|CR3L3_HUMAN Isoform 3 of Cyclic AMP-responsive element-binding protein 3-like protein 3 OS=Homo sapiens GN=CREB3L3;sp|Q68CJ9-2|CR3L3_HUMAN Isoform 2 of Cyclic AMP-responsive element-binding protein 3-like protein 3 OS=Homo sapiens GN=CREB3L3;sp	0.5	0	0.0075508	51.286	6.7162	51.286
Q68CJ9-4;Q68CJ9-2;Q68CJ9	263;264;265	Q68CJ9-4	Q68CJ9-4	Cyclic AMP-responsive element-binding protein 3-like protein 3;Processed cyclic AMP-responsive element-binding protein 3-like protein 3	CREB3L3	sp|Q68CJ9-4|CR3L3_HUMAN Isoform 3 of Cyclic AMP-responsive element-binding protein 3-like protein 3 OS=Homo sapiens GN=CREB3L3;sp|Q68CJ9-2|CR3L3_HUMAN Isoform 2 of Cyclic AMP-responsive element-binding protein 3-like protein 3 OS=Homo sapiens GN=CREB3L3;sp	0.5	0	0.0075508	51.286	6.7162	51.286
Q9NX09	129	Q9NX09	Q9NX09	DNA damage-inducible transcript 4 protein	DDIT4	sp|Q9NX09|DDIT4_HUMAN DNA damage-inducible transcript 4 protein OS=Homo sapiens GN=DDIT4 PE=1 SV=1	1	48.7114	0.0061798	62.861	52.72	48.711
Q5TA12;Q5JWR5	1301;1310	Q5TA12	Q5TA12	Protein dopey-1	DOPEY1	tr|Q5TA12|Q5TA12_HUMAN Protein dopey-1 OS=Homo sapiens GN=DOPEY1 PE=1 SV=2;sp|Q5JWR5|DOP1_HUMAN Protein dopey-1 OS=Homo sapiens GN=DOPEY1 PE=2 SV=1	0.327577	0	0.00969137	42.083	6.4313	42.083
Q5TA12;Q5JWR5	1302;1311	Q5TA12	Q5TA12	Protein dopey-1	DOPEY1	tr|Q5TA12|Q5TA12_HUMAN Protein dopey-1 OS=Homo sapiens GN=DOPEY1 PE=1 SV=2;sp|Q5JWR5|DOP1_HUMAN Protein dopey-1 OS=Homo sapiens GN=DOPEY1 PE=2 SV=1	0.327577	0	0.00969137	42.083	6.4313	42.083
Q5TA12;Q5JWR5	1303;1312	Q5TA12	Q5TA12	Protein dopey-1	DOPEY1	tr|Q5TA12|Q5TA12_HUMAN Protein dopey-1 OS=Homo sapiens GN=DOPEY1 PE=1 SV=2;sp|Q5JWR5|DOP1_HUMAN Protein dopey-1 OS=Homo sapiens GN=DOPEY1 PE=2 SV=1	0.327577	0	0.00969137	42.083	6.4313	42.083
A0A0A0MSA7;O43432-4;O43432;O43432-3;A0A0U1RQK7	1056;740;1020;1026;1209	A0A0A0MSA7	A0A0A0MSA7	Eukaryotic translation initiation factor 4 gamma 3	EIF4G3	tr|A0A0A0MSA7|A0A0A0MSA7_HUMAN Eukaryotic translation initiation factor 4 gamma 3 OS=Homo sapiens GN=EIF4G3 PE=1 SV=1;sp|O43432-4|IF4G3_HUMAN Isoform 4 of Eukaryotic translation initiation factor 4 gamma 3 OS=Homo sapiens GN=EIF4G3;sp|O43432|IF4G3_HUMAN Eu	1	68.625	0.00532962	89.698	53.281	68.625
H0YDQ0;E9PNX0	61;231	H0YDQ0	H0YDQ0		FGD4	tr|H0YDQ0|H0YDQ0_HUMAN FYVE, RhoGEF and PH domain-containing protein 4 (Fragment) OS=Homo sapiens GN=FGD4 PE=1 SV=1;tr|E9PNX0|E9PNX0_HUMAN FYVE, RhoGEF and PH domain-containing protein 4 OS=Homo sapiens GN=FGD4 PE=1 SV=1	1	48.998	0.010016	54.784	15.807	48.998
P57053;O60814;B2R4S9;U3KQK0;Q99880;Q99877;Q93079;Q5QNW6;P62807;P58876;Q5QNW6-2;Q96A08;P06899;Q16778;P33778;P23527;Q8N257;Q99879	109;109;109;109;109;109;109;109;109;109;109;110;109;109;109;109;109;109	P57053;P06899;Q99879	P06899	Histone H2B type F-S;Histone H2B type 1-K;Histone H2B;Histone H2B type 1-L;Histone H2B type 1-N;Histone H2B type 1-H;Histone H2B type 2-F;Histone H2B type 1-C/E/F/G/I;Histone H2B type 1-D;Histone H2B type 1-A;Histone H2B type 1-J;Histone H2B type 2-E;Histone H2B type 1-B;Histone H2B type 1-O;Histone H2B type 3-B;Histone H2B type 1-M	H2BFS;HIST1H2BK;HIST1H2BI;HIST1H2BN;HIST1H2BL;HIST1H2BH;HIST2H2BF;HIST1H2BC;HIST1H2BD;HIST1H2BA;HIST1H2BJ;HIST2H2BE;HIST1H2BB;HIST1H2BO;HIST3H2BB;HIST1H2BM	sp|P57053|H2BFS_HUMAN Histone H2B type F-S OS=Homo sapiens GN=H2BFS PE=1 SV=2;sp|O60814|H2B1K_HUMAN Histone H2B type 1-K OS=Homo sapiens GN=HIST1H2BK PE=1 SV=3;tr|B2R4S9|B2R4S9_HUMAN Histone H2B OS=Homo sapiens GN=HIST1H2BI PE=2 SV=1;tr|U3KQK0|U3KQK0_HUMAN	1	51.0887	5.73429e-08	74.141	55.009	51.089
P57053;O60814;P06899	121;121;121	P57053;P06899	P06899	Histone H2B type F-S;Histone H2B type 1-K;Histone H2B type 1-J	H2BFS;HIST1H2BK;HIST1H2BJ	sp|P57053|H2BFS_HUMAN Histone H2B type F-S OS=Homo sapiens GN=H2BFS PE=1 SV=2;sp|O60814|H2B1K_HUMAN Histone H2B type 1-K OS=Homo sapiens GN=HIST1H2BK PE=1 SV=3;sp|P06899|H2B1J_HUMAN Histone H2B type 1-J OS=Homo sapiens GN=HIST1H2BJ PE=1 SV=3	0.988429	19.3156	0.0110102	55.344	42.011	55.344
A0A0U1RR32;A0A0U1RRH7;Q99878;Q96KK5;Q9BTM1;P20671;P0C0S8;H0YFX9;P16104;Q96QV6;Q93077;Q7L7L0;P04908;Q16777;Q6FI13	119;119;119;119;119;119;119;82;119;119;119;119;119;119;119	A0A0U1RR32;Q93077;Q16777	A0A0U1RR32	Histone H2A type 1-J;Histone H2A type 1-H;Histone H2A.J;Histone H2A type 1-D;Histone H2A type 1;Histone H2A;Histone H2AX;Histone H2A type 1-A;Histone H2A type 1-C;Histone H2A type 3;Histone H2A type 1-B/E;Histone H2A type 2-C;Histone H2A type 2-A	HIST1H2AJ;HIST1H2AH;H2AFJ;HIST1H2AD;HIST1H2AG;H2AFX;HIST1H2AA;HIST1H2AC;HIST3H2A;HIST1H2AB;HIST2H2AC;HIST2H2AA3	tr|A0A0U1RR32|A0A0U1RR32_HUMAN Histone H2A OS=Homo sapiens GN=hCG_2039566 PE=3 SV=1;tr|A0A0U1RRH7|A0A0U1RRH7_HUMAN Histone H2A OS=Homo sapiens PE=3 SV=1;sp|Q99878|H2A1J_HUMAN Histone H2A type 1-J OS=Homo sapiens GN=HIST1H2AJ PE=1 SV=3;sp|Q96KK5|H2A1H_HUMAN	1	75.5643	8.9543e-24	75.564	67.251	75.564
Q99879	6	Q99879	Q99879	Histone H2B type 1-M	HIST1H2BM	sp|Q99879|H2B1M_HUMAN Histone H2B type 1-M OS=Homo sapiens GN=HIST1H2BM PE=1 SV=3	1	47.0374	0.00365944	47.037	13.772	47.037
Q99879	12	Q99879	Q99879	Histone H2B type 1-M	HIST1H2BM	sp|Q99879|H2B1M_HUMAN Histone H2B type 1-M OS=Homo sapiens GN=HIST1H2BM PE=1 SV=3	1	47.0374	0.00365944	47.037	13.772	47.037
Q99879	13	Q99879	Q99879	Histone H2B type 1-M	HIST1H2BM	sp|Q99879|H2B1M_HUMAN Histone H2B type 1-M OS=Homo sapiens GN=HIST1H2BM PE=1 SV=3	1	47.0374	0.00365944	47.037	13.772	47.037
P52272-2;P52272;A0A087X0X3;M0R019	342;381;381;327	P52272-2	P52272-2	Heterogeneous nuclear ribonucleoprotein M	HNRNPM	sp|P52272-2|HNRPM_HUMAN Isoform 2 of Heterogeneous nuclear ribonucleoprotein M OS=Homo sapiens GN=HNRNPM;sp|P52272|HNRPM_HUMAN Heterogeneous nuclear ribonucleoprotein M OS=Homo sapiens GN=HNRNPM PE=1 SV=3;tr|A0A087X0X3|A0A087X0X3_HUMAN Heterogeneous nuclea	1	87.5679	0.000358811	87.568	47.783	87.568
C9JW10;C9JUU5;Q9Y234	122;122;122	C9JW10	C9JW10	Lipoyltransferase 1, mitochondrial	LIPT1	tr|C9JW10|C9JW10_HUMAN Lipoyltransferase 1, mitochondrial (Fragment) OS=Homo sapiens GN=LIPT1 PE=4 SV=1;tr|C9JUU5|C9JUU5_HUMAN Lipoyltransferase 1, mitochondrial (Fragment) OS=Homo sapiens GN=LIPT1 PE=1 SV=1;sp|Q9Y234|LIPT_HUMAN Lipoyltransferase 1, mitoch	0.997536	26.0729	4.66489e-07	100.25	57.771	100.25
P41218	98	P41218	P41218	Myeloid cell nuclear differentiation antigen	MNDA	sp|P41218|MNDA_HUMAN Myeloid cell nuclear differentiation antigen OS=Homo sapiens GN=MNDA PE=1 SV=1	1	47.6028	0.0114728	66.27	21.921	47.603
P41218	102	P41218	P41218	Myeloid cell nuclear differentiation antigen	MNDA	sp|P41218|MNDA_HUMAN Myeloid cell nuclear differentiation antigen OS=Homo sapiens GN=MNDA PE=1 SV=1	1	47.6028	0.0114728	66.27	21.921	47.603
U3KQ48;O00566	370;370	U3KQ48	U3KQ48	U3 small nucleolar ribonucleoprotein protein MPP10	MPHOSPH10	tr|U3KQ48|U3KQ48_HUMAN U3 small nucleolar ribonucleoprotein protein MPP10 OS=Homo sapiens GN=MPHOSPH10 PE=1 SV=1;sp|O00566|MPP10_HUMAN U3 small nucleolar ribonucleoprotein protein MPP10 OS=Homo sapiens GN=MPHOSPH10 PE=1 SV=2	1	50.3534	0.00471716	71.451	45.333	50.353
Q5BKX8	189	Q5BKX8	Q5BKX8	Muscle-related coiled-coil protein	MURC	sp|Q5BKX8|MURC_HUMAN Muscle-related coiled-coil protein OS=Homo sapiens GN=MURC PE=1 SV=2	1	47.8938	0.00812382	70.942	6.3014	47.894
Q5BKX8	192	Q5BKX8	Q5BKX8	Muscle-related coiled-coil protein	MURC	sp|Q5BKX8|MURC_HUMAN Muscle-related coiled-coil protein OS=Homo sapiens GN=MURC PE=1 SV=2	1	47.8938	0.00812382	70.942	6.3014	47.894
F8WCR5;H7C2U6;Q9BPW8	65;82;65	F8WCR5	F8WCR5	Protein NipSnap homolog 1	NIPSNAP1	tr|F8WCR5|F8WCR5_HUMAN Protein NipSnap homolog 1 OS=Homo sapiens GN=NIPSNAP1 PE=1 SV=1;tr|H7C2U6|H7C2U6_HUMAN Protein NipSnap homolog 1 (Fragment) OS=Homo sapiens GN=NIPSNAP1 PE=1 SV=1;sp|Q9BPW8|NIPS1_HUMAN Protein NipSnap homolog 1 OS=Homo sapiens GN=NIPS	0.999999	59.6905	0.00158657	73.499	24.932	73.499
O15460-2;O15460;E7ENX0;E7EPI9;C9JX45;A8MXE0;E7ERI1;C9JCP0	134;134;134;166;134;134;134;134	O15460-2	O15460-2	Prolyl 4-hydroxylase subunit alpha-2	P4HA2	sp|O15460-2|P4HA2_HUMAN Isoform IIa of Prolyl 4-hydroxylase subunit alpha-2 OS=Homo sapiens GN=P4HA2;sp|O15460|P4HA2_HUMAN Prolyl 4-hydroxylase subunit alpha-2 OS=Homo sapiens GN=P4HA2 PE=1 SV=1;tr|E7ENX0|E7ENX0_HUMAN Prolyl 4-hydroxylase subunit alpha-2 (	1	50.0775	0.000534059	50.077	45.691	50.077
Q9NWF9-1;Q9NWF9;Q9NWF9-3	542;485;107	Q9NWF9-1	Q9NWF9-1	E3 ubiquitin-protein ligase RNF216	RNF216	sp|Q9NWF9-1|RN216_HUMAN Isoform 2 of E3 ubiquitin-protein ligase RNF216 OS=Homo sapiens GN=RNF216;sp|Q9NWF9|RN216_HUMAN E3 ubiquitin-protein ligase RNF216 OS=Homo sapiens GN=RNF216 PE=1 SV=3;sp|Q9NWF9-3|RN216_HUMAN Isoform 3 of E3 ubiquitin-protein ligase	1	42.7076	0.000246842	51.495	41.497	42.708
Q9NWF9-1;Q9NWF9	419;362	Q9NWF9-1	Q9NWF9-1	E3 ubiquitin-protein ligase RNF216	RNF216	sp|Q9NWF9-1|RN216_HUMAN Isoform 2 of E3 ubiquitin-protein ligase RNF216 OS=Homo sapiens GN=RNF216;sp|Q9NWF9|RN216_HUMAN E3 ubiquitin-protein ligase RNF216 OS=Homo sapiens GN=RNF216 PE=1 SV=3	1	69.2611	0.000364982	69.261	63.537	69.261
Q9NWF9-1;Q9NWF9	408;351	Q9NWF9-1	Q9NWF9-1	E3 ubiquitin-protein ligase RNF216	RNF216	sp|Q9NWF9-1|RN216_HUMAN Isoform 2 of E3 ubiquitin-protein ligase RNF216 OS=Homo sapiens GN=RNF216;sp|Q9NWF9|RN216_HUMAN E3 ubiquitin-protein ligase RNF216 OS=Homo sapiens GN=RNF216 PE=1 SV=3	1	44.788	3.11836e-14	82.609	75.761	44.788
P61313;E7EQV9;E7ENU7	140;140;140	P61313	P61313	60S ribosomal protein L15;Ribosomal protein L15	RPL15	sp|P61313|RL15_HUMAN 60S ribosomal protein L15 OS=Homo sapiens GN=RPL15 PE=1 SV=2;tr|E7EQV9|E7EQV9_HUMAN Ribosomal protein L15 (Fragment) OS=Homo sapiens GN=RPL15 PE=1 SV=1;tr|E7ENU7|E7ENU7_HUMAN Ribosomal protein L15 (Fragment) OS=Homo sapiens GN=RPL15 PE	1	57.4342	0.00133143	57.434	47.634	57.434
P62979	113	P62979	P62979	Ubiquitin-40S ribosomal protein S27a;Ubiquitin;40S ribosomal protein S27a	RPS27A	sp|P62979|RS27A_HUMAN Ubiquitin-40S ribosomal protein S27a OS=Homo sapiens GN=RPS27A PE=1 SV=2	1	83.9079	2.97024e-137	155.08	120.82	155.08
P23396;P23396-2;E9PL09;E9PPU1;H0YEU2;E9PSF4	214;230;202;129;142;88	P23396	P23396	40S ribosomal protein S3	RPS3	sp|P23396|RS3_HUMAN 40S ribosomal protein S3 OS=Homo sapiens GN=RPS3 PE=1 SV=2;sp|P23396-2|RS3_HUMAN Isoform 2 of 40S ribosomal protein S3 OS=Homo sapiens GN=RPS3;tr|E9PL09|E9PL09_HUMAN 40S ribosomal protein S3 OS=Homo sapiens GN=RPS3 PE=1 SV=1;tr|E9PPU1|E	0.989261	19.6435	2.03918e-07	44.158	36.584	44.158
Q5VYV7	291	Q5VYV7	Q5VYV7	Protein SLX4IP	SLX4IP	sp|Q5VYV7|SLX4I_HUMAN Protein SLX4IP OS=Homo sapiens GN=SLX4IP PE=1 SV=1	1	51.4536	0.0101029	51.454	11.831	51.454
B8ZZN6;P63165;B8ZZJ0;B9A032	7;7;7;7	B8ZZN6	B8ZZN6	Small ubiquitin-related modifier 1	SUMO1	tr|B8ZZN6|B8ZZN6_HUMAN Small ubiquitin-related modifier 1 OS=Homo sapiens GN=SUMO1 PE=1 SV=1;sp|P63165|SUMO1_HUMAN Small ubiquitin-related modifier 1 OS=Homo sapiens GN=SUMO1 PE=1 SV=1;tr|B8ZZJ0|B8ZZJ0_HUMAN Small ubiquitin-related modifier 1 OS=Homo sapie	0.998037	27.063	0.00510663	43.592	38.537	43.592
P61956;P61956-2	5;5	P61956	P61956	Small ubiquitin-related modifier 2	SUMO2	sp|P61956|SUMO2_HUMAN Small ubiquitin-related modifier 2 OS=Homo sapiens GN=SUMO2 PE=1 SV=3;sp|P61956-2|SUMO2_HUMAN Isoform 2 of Small ubiquitin-related modifier 2 OS=Homo sapiens GN=SUMO2	0.999795	36.8877	1.43476e-08	104.22	87.01	104.22
P61956;P61956-2	7;7	P61956	P61956	Small ubiquitin-related modifier 2	SUMO2	sp|P61956|SUMO2_HUMAN Small ubiquitin-related modifier 2 OS=Homo sapiens GN=SUMO2 PE=1 SV=3;sp|P61956-2|SUMO2_HUMAN Isoform 2 of Small ubiquitin-related modifier 2 OS=Homo sapiens GN=SUMO2	0.887227	11.9686	5.29241e-06	66.893	54.222	66.636
P61956;P61956-2	11;11	P61956	P61956	Small ubiquitin-related modifier 2	SUMO2	sp|P61956|SUMO2_HUMAN Small ubiquitin-related modifier 2 OS=Homo sapiens GN=SUMO2 PE=1 SV=3;sp|P61956-2|SUMO2_HUMAN Isoform 2 of Small ubiquitin-related modifier 2 OS=Homo sapiens GN=SUMO2	1	64.1035	3.08719e-83	122.19	108.21	64.104
A8MUA9;A8MU27;P55854;P55854-2	11;11;11;11	A8MUA9	A8MUA9	Small ubiquitin-related modifier 3	SUMO3	tr|A8MUA9|A8MUA9_HUMAN SMT3 suppressor of mif two 3 homolog 3 (Yeast), isoform CRA_d OS=Homo sapiens GN=SUMO3 PE=1 SV=1;tr|A8MU27|A8MU27_HUMAN Small ubiquitin-related modifier 3 OS=Homo sapiens GN=SUMO3 PE=1 SV=1;sp|P55854|SUMO3_HUMAN Small ubiquitin-relat	1	86.7722	2.26638e-12	101.89	36.593	86.772
A8MUA9;A8MU27;P55854;P55854-2	5;5;5;5	A8MUA9	A8MUA9	Small ubiquitin-related modifier 3	SUMO3	tr|A8MUA9|A8MUA9_HUMAN SMT3 suppressor of mif two 3 homolog 3 (Yeast), isoform CRA_d OS=Homo sapiens GN=SUMO3 PE=1 SV=1;tr|A8MU27|A8MU27_HUMAN Small ubiquitin-related modifier 3 OS=Homo sapiens GN=SUMO3 PE=1 SV=1;sp|P55854|SUMO3_HUMAN Small ubiquitin-relat	0.991485	20.6609	0.000937897	63.073	44.401	50.194
A8MUA9;A8MU27;P55854;P55854-2;Q6EEV6;P61956;P61956-2	32;32;32;32;33;33;33	A8MUA9;P61956	A8MUA9	Small ubiquitin-related modifier 3;Small ubiquitin-related modifier 4;Small ubiquitin-related modifier 2	SUMO3;SUMO4;SUMO2	tr|A8MUA9|A8MUA9_HUMAN SMT3 suppressor of mif two 3 homolog 3 (Yeast), isoform CRA_d OS=Homo sapiens GN=SUMO3 PE=1 SV=1;tr|A8MU27|A8MU27_HUMAN Small ubiquitin-related modifier 3 OS=Homo sapiens GN=SUMO3 PE=1 SV=1;sp|P55854|SUMO3_HUMAN Small ubiquitin-relat	1	58.5946	1.03959e-121	145.43	118.72	58.595
A6NCK2;Q96BQ3	203;203	A6NCK2	A6NCK2	Tripartite motif-containing protein 43B;Tripartite motif-containing protein 43	TRIM43B;TRIM43	sp|A6NCK2|TR43B_HUMAN Tripartite motif-containing protein 43B OS=Homo sapiens GN=TRIM43B PE=3 SV=3;sp|Q96BQ3|TRI43_HUMAN Tripartite motif-containing protein 43 OS=Homo sapiens GN=TRIM43 PE=1 SV=1	1	56.29	0.00613812	58.32	44.373	56.29
M0R1M6	4	M0R1M6	M0R1M6		UBA52	tr|M0R1M6|M0R1M6_HUMAN Ubiquitin-60S ribosomal protein L40 (Fragment) OS=Homo sapiens GN=UBA52 PE=1 SV=1	0.999992	51.1795	1.79592e-46	114.88	95.13	112.68
M0R1M6	8	M0R1M6	M0R1M6		UBA52	tr|M0R1M6|M0R1M6_HUMAN Ubiquitin-60S ribosomal protein L40 (Fragment) OS=Homo sapiens GN=UBA52 PE=1 SV=1	1	57.1063	0.00837893	57.106	45.787	57.106
M0R1M6	2	M0R1M6	M0R1M6		UBA52	tr|M0R1M6|M0R1M6_HUMAN Ubiquitin-60S ribosomal protein L40 (Fragment) OS=Homo sapiens GN=UBA52 PE=1 SV=1	0.498618	0	0.0021942	44.998	37.9	44.998
J3QS39;F5H6Q2;F5GYU3;F5H2Z3;F5H265;B4DV12;F5H388;F5H747;F5GXK7;J3QKN0;Q5PY61;Q96C32;P0CG47;P0CG48;J3QTR3;P62987;M0R1V7;M0R2S1;F5GZ39;J3QSA3;P62979	29;29;29;29;29;29;29;29;29;29;29;29;29;29;29;29;29;11;29;29;29	J3QS39;P62979	P62979	Polyubiquitin-B;Ubiquitin;Polyubiquitin-C;Ubiquitin;Ubiquitin-60S ribosomal protein L40;Ubiquitin;60S ribosomal protein L40;Ubiquitin-40S ribosomal protein S27a;Ubiquitin;40S ribosomal protein S27a	UBB;UBC;RPS27A;UBA52	tr|J3QS39|J3QS39_HUMAN Polyubiquitin-B (Fragment) OS=Homo sapiens GN=UBB PE=1 SV=1;tr|F5H6Q2|F5H6Q2_HUMAN Polyubiquitin-C (Fragment) OS=Homo sapiens GN=UBC PE=1 SV=7;tr|F5GYU3|F5GYU3_HUMAN Polyubiquitin-C (Fragment) OS=Homo sapiens GN=UBC PE=1 SV=1;tr|F5H2	0.999992	51.1795	1.13066e-72	114.88	95.13	112.68
J3QS39;F5H6Q2;F5GYU3;F5H2Z3;F5H265;B4DV12;F5H388;F5H747;F5GXK7;J3QKN0;Q5PY61;Q96C32;P0CG47;P0CG48;J3QTR3;P62987;M0R1V7;M0R2S1;F5GZ39;J3QSA3;P62979	33;33;33;33;33;33;33;33;33;33;33;33;33;33;33;33;33;15;33;33;33	J3QS39;P62979	P62979	Polyubiquitin-B;Ubiquitin;Polyubiquitin-C;Ubiquitin;Ubiquitin-60S ribosomal protein L40;Ubiquitin;60S ribosomal protein L40;Ubiquitin-40S ribosomal protein S27a;Ubiquitin;40S ribosomal protein S27a	UBB;UBC;RPS27A;UBA52	tr|J3QS39|J3QS39_HUMAN Polyubiquitin-B (Fragment) OS=Homo sapiens GN=UBB PE=1 SV=1;tr|F5H6Q2|F5H6Q2_HUMAN Polyubiquitin-C (Fragment) OS=Homo sapiens GN=UBC PE=1 SV=7;tr|F5GYU3|F5GYU3_HUMAN Polyubiquitin-C (Fragment) OS=Homo sapiens GN=UBC PE=1 SV=1;tr|F5H2	1	57.1063	0.00837893	57.106	45.787	57.106
J3QS39;F5H6Q2;F5GYU3;F5H2Z3;F5H265;B4DV12;F5H388;F5H747;F5GXK7;J3QKN0;Q5PY61;Q96C32;P0CG47;P0CG48;J3QTR3;P62987;M0R1V7;M0R2S1;F5GZ39;M0R1M6;P62979	48;48;48;48;48;48;48;48;48;48;48;48;48;48;48;48;48;30;48;23;48	J3QS39;M0R1M6;P62979	P62979	Polyubiquitin-B;Ubiquitin;Polyubiquitin-C;Ubiquitin;Ubiquitin-60S ribosomal protein L40;Ubiquitin;60S ribosomal protein L40;Ubiquitin-40S ribosomal protein S27a;Ubiquitin;40S ribosomal protein S27a	UBB;UBC;RPS27A;UBA52	tr|J3QS39|J3QS39_HUMAN Polyubiquitin-B (Fragment) OS=Homo sapiens GN=UBB PE=1 SV=1;tr|F5H6Q2|F5H6Q2_HUMAN Polyubiquitin-C (Fragment) OS=Homo sapiens GN=UBC PE=1 SV=7;tr|F5GYU3|F5GYU3_HUMAN Polyubiquitin-C (Fragment) OS=Homo sapiens GN=UBC PE=1 SV=1;tr|F5H2	1	89.0114	0	190.83	164.42	89.011
J3QS39;F5H6Q2;F5GYU3;F5H2Z3;F5H265;B4DV12;F5H388;F5H747;F5GXK7;J3QKN0;Q5PY61;Q96C32;P0CG47;P0CG48;J3QTR3;P62987;M0R1V7;M0R2S1;M0R1M6;P62979	63;63;63;63;63;63;63;63;63;63;63;63;63;63;63;63;63;45;38;63	J3QS39;M0R1M6;P62979	P62979	Polyubiquitin-B;Ubiquitin;Polyubiquitin-C;Ubiquitin;Ubiquitin-60S ribosomal protein L40;Ubiquitin;60S ribosomal protein L40;Ubiquitin-40S ribosomal protein S27a;Ubiquitin;40S ribosomal protein S27a	UBB;UBC;RPS27A;UBA52	tr|J3QS39|J3QS39_HUMAN Polyubiquitin-B (Fragment) OS=Homo sapiens GN=UBB PE=1 SV=1;tr|F5H6Q2|F5H6Q2_HUMAN Polyubiquitin-C (Fragment) OS=Homo sapiens GN=UBC PE=1 SV=7;tr|F5GYU3|F5GYU3_HUMAN Polyubiquitin-C (Fragment) OS=Homo sapiens GN=UBC PE=1 SV=1;tr|F5H2	1	57.3663	0	185.33	159.33	57.366
J3QS39;F5H6Q2;F5GYU3;F5H2Z3;F5H265;B4DV12;F5H388;F5H747;F5GXK7;J3QKN0;Q5PY61;Q96C32;P0CG47;P0CG48;J3QTR3;P62987;M0R1V7;F5GZ39;J3QSA3;P62979	6;6;6;6;6;6;6;6;6;6;6;6;6;6;6;6;6;6;6;6	J3QS39;P62979	P62979	Polyubiquitin-B;Ubiquitin;Polyubiquitin-C;Ubiquitin;Ubiquitin-60S ribosomal protein L40;Ubiquitin;60S ribosomal protein L40;Ubiquitin-40S ribosomal protein S27a;Ubiquitin;40S ribosomal protein S27a	UBB;UBC;RPS27A;UBA52	tr|J3QS39|J3QS39_HUMAN Polyubiquitin-B (Fragment) OS=Homo sapiens GN=UBB PE=1 SV=1;tr|F5H6Q2|F5H6Q2_HUMAN Polyubiquitin-C (Fragment) OS=Homo sapiens GN=UBC PE=1 SV=7;tr|F5GYU3|F5GYU3_HUMAN Polyubiquitin-C (Fragment) OS=Homo sapiens GN=UBC PE=1 SV=1;tr|F5H2	1	65.1792	3.89203e-10	101.39	67.518	65.179
J3QS39;F5H6Q2;F5GYU3;F5H2Z3;F5H265;B4DV12;F5H388;F5H747;F5GXK7;J3QKN0;Q5PY61;Q96C32;P0CG47;P0CG48;J3QTR3;P62987;M0R1V7;F5GZ39;J3QSA3;P62979	11;11;11;11;11;11;11;11;11;11;11;11;11;11;11;11;11;11;11;11	J3QS39;P62979	P62979	Polyubiquitin-B;Ubiquitin;Polyubiquitin-C;Ubiquitin;Ubiquitin-60S ribosomal protein L40;Ubiquitin;60S ribosomal protein L40;Ubiquitin-40S ribosomal protein S27a;Ubiquitin;40S ribosomal protein S27a	UBB;UBC;RPS27A;UBA52	tr|J3QS39|J3QS39_HUMAN Polyubiquitin-B (Fragment) OS=Homo sapiens GN=UBB PE=1 SV=1;tr|F5H6Q2|F5H6Q2_HUMAN Polyubiquitin-C (Fragment) OS=Homo sapiens GN=UBC PE=1 SV=7;tr|F5GYU3|F5GYU3_HUMAN Polyubiquitin-C (Fragment) OS=Homo sapiens GN=UBC PE=1 SV=1;tr|F5H2	1	189.256	0	223.51	206.15	198.1
J3QS39;F5H6Q2;F5GYU3;F5H2Z3;F5H265;B4DV12;F5H388;F5H747;F5GXK7;J3QKN0;Q5PY61;Q96C32;P0CG47;P0CG48;J3QTR3;P62987;M0R1V7;F5GZ39;J3QSA3;P62979	27;27;27;27;27;27;27;27;27;27;27;27;27;27;27;27;27;27;27;27	J3QS39;P62979	P62979	Polyubiquitin-B;Ubiquitin;Polyubiquitin-C;Ubiquitin;Ubiquitin-60S ribosomal protein L40;Ubiquitin;60S ribosomal protein L40;Ubiquitin-40S ribosomal protein S27a;Ubiquitin;40S ribosomal protein S27a	UBB;UBC;RPS27A;UBA52	tr|J3QS39|J3QS39_HUMAN Polyubiquitin-B (Fragment) OS=Homo sapiens GN=UBB PE=1 SV=1;tr|F5H6Q2|F5H6Q2_HUMAN Polyubiquitin-C (Fragment) OS=Homo sapiens GN=UBC PE=1 SV=7;tr|F5GYU3|F5GYU3_HUMAN Polyubiquitin-C (Fragment) OS=Homo sapiens GN=UBC PE=1 SV=1;tr|F5H2	1	163.407	1.0518e-202	163.41	147.04	163.41
Q86UX2-2	665	Q86UX2-2	Q86UX2-2			sp|Q86UX2-2|ITIH5_HUMAN Isoform 2 of Inter-alpha-trypsin inhibitor heavy chain H5 OS=Homo sapiens GN=ITIH5	1	42.3359	0.00329579	49.3	25.366	42.336
Q86UX2-2	670	Q86UX2-2	Q86UX2-2			sp|Q86UX2-2|ITIH5_HUMAN Isoform 2 of Inter-alpha-trypsin inhibitor heavy chain H5 OS=Homo sapiens GN=ITIH5	1	42.3359	0.00329579	49.3	25.366	42.336
Q86UX2-2	671	Q86UX2-2	Q86UX2-2			sp|Q86UX2-2|ITIH5_HUMAN Isoform 2 of Inter-alpha-trypsin inhibitor heavy chain H5 OS=Homo sapiens GN=ITIH5	1	42.3359	0.00329579	49.3	25.366	42.336
Q86UX2-2	672	Q86UX2-2	Q86UX2-2			sp|Q86UX2-2|ITIH5_HUMAN Isoform 2 of Inter-alpha-trypsin inhibitor heavy chain H5 OS=Homo sapiens GN=ITIH5	1	42.3359	0.00329579	49.3	25.366	42.336
[truncated: 443 more columns]

## Sheet: Sample names key
Sample name	Approach	1st purification	2nd purification	Treatment	Experimental replicate
SU_double_DMSO_1	1	His-SUMO2	FLAG-ubiquitin	DMSO	1
SU_double_DMSO_2	1	His-SUMO2	FLAG-ubiquitin	DMSO	2
SU_double_DMSO_3	1	His-SUMO2	FLAG-ubiquitin	DMSO	3
SU_double_DMSO_4	1	His-SUMO2	FLAG-ubiquitin	DMSO	4
SU_double_MG_1	1	His-SUMO2	FLAG-ubiquitin	MG132	1
SU_double_MG_2	1	His-SUMO2	FLAG-ubiquitin	MG132	2
SU_double_MG_3	1	His-SUMO2	FLAG-ubiquitin	MG132	3
SU_double_MG_4	1	His-SUMO2	FLAG-ubiquitin	MG132	4
SU_double_MG_5	1	His-SUMO2	FLAG-ubiquitin	MG132	5
SU_parent_DMSO_1	1	Control	Control	DMSO	1
SU_parent_DMSO_2	1	Control	Control	DMSO	2
SU_parent_DMSO_3	1	Control	Control	DMSO	3
SU_parent_DMSO_4	1	Control	Control	DMSO	4
SU_parent_MG_1	1	Control	Control	MG132	1
SU_parent_MG_2	1	Control	Control	MG132	2
SU_parent_MG_3	1	Control	Control	MG132	3
SU_parent_MG_4	1	Control	Control	MG132	4
SU_parent_MG_5	1	Control	Control	MG132	5
US_double_DMSO_1	2	His-ubiquitin	FLAG-SUMO2	DMSO	1
US_double_DMSO_2	2	His-ubiquitin	FLAG-SUMO2	DMSO	2
US_double_DMSO_3	2	His-ubiquitin	FLAG-SUMO2	DMSO	3
US_double_DMSO_4	2	His-ubiquitin	FLAG-SUMO2	DMSO	4
US_double_MG_1	2	His-ubiquitin	FLAG-SUMO2	MG132	1
US_double_MG_2	2	His-ubiquitin	FLAG-SUMO2	MG132	2
US_double_MG_3	2	His-ubiquitin	FLAG-SUMO2	MG132	3
US_double_MG_4	2	His-ubiquitin	FLAG-SUMO2	MG132	4
US_parent_DMSO_1	2	Control	Control	DMSO	1
US_parent_DMSO_2	2	Control	Control	DMSO	2
US_parent_DMSO_3	2	Control	Control	DMSO	3
US_parent_DMSO_4	2	Control	Control	DMSO	4
US_parent_MG_1	2	Control	Control	MG132	1
US_parent_MG_2	2	Control	Control	MG132	2
US_parent_MG_3	2	Control	Control	MG132	3
US_parent_MG_4	2	Control	Control	MG132	4
