# Supplementary material for: Converging Small Ubiquitin-like Modifier (SUMO) and Ubiquitin Signaling: Improved Methodology Identifies Co-modified Target Proteins
Source: Mol Cell Proteomics. 2017 Sep 26;16(12):2281–95. doi: 10.1074/mcp.TIR117.000152 (PMC5724187; doi:10.1074/mcp.TIR117.000152)
Supplement: Supplemental Data [file supp_TIR117.000152_4742_1_supp_6083_5w7v35.xlsx]

## Sheet: Co-modified targets upon MG132
Gene information				Co-modified upon MG132			SUMO-ubiquitin		Ubiquitin-SUMO			SUMO-ubiquitin expression samples					SUMO-ubiquitin control samples					Ubiquitin-SUMO expression samples				Ubiquitin-SUMO control samples
Gene name	Protein names	GOBP name		Significance (-ln(multiplied q values columns H and J))	Differences (average columns I and K)		q value	Difference (log2)	q value	Difference (log2)		SU_double_MG_1 (log2)	SU_double_MG_2 (log2)	SU_double_MG_3 (log2)	SU_double_MG_4 (log2)	SU_double_MG_5 (log2)	SU_parent_MG_1 (log2)	SU_parent_MG_2 (log2)	SU_parent_MG_3 (log2)	SU_parent_MG_4 (log2)	SU_parent_MG_5 (log2)	US_double_MG_1 (log2)	US_double_MG_2 (log2)	US_double_MG_3 (log2)	US_double_MG_4 (log2)	US_parent_MG_1 (log2)	US_parent_MG_2 (log2)	US_parent_MG_3 (log2)	US_parent_MG_4 (log2)	Presence in GOBP matrix	Peptides	Razor + unique peptides	Unique peptides	Sequence coverage [%]	Unique + razor sequence coverage [%]	Unique sequence coverage [%]	Mol. weight [kDa]	Q-value	Score	Intensity	MS/MS Count	Student's t-test Test statistic US_double_MG_US_parent_MG	-Log10 Student's t-test p-value US_double_MG_US_parent_MG	Student's t-test Test statistic SU_double_MG_SU_parent_MG	-Log10 Student's t-test p-value SU_double_MG_SU_parent_MG	Protein IDs	Majority protein IDs	Fasta headers
SUMO2	Small ubiquitin-related modifier 2	biological regulation;cellular localization;cellular macromolecule localization;cellular macromolecule metabolic process;cellular metabolic process;cellular process;cellular protein localization;cellular protein metabolic process;localization;macromolecule localization;macromolecule metabolic process;macromolecule modification;metabolic process;positive regulation of biological process;positive r…		20.613	14.8656		7.47e-05	14.5802	1.49e-05	15.151		36.6441	36.7334	35.5354	34.5871	35.2277	19.1819	20.371	19.9081	22.6084	23.7572	35.417	34.9722	34.802	35.4067	20.2379	19.0515	20.0919	20.6124	+	10	10	5	35.6	35.6	23	15.317	0	323.31	522000000000	145	11.0712	7.85874	7.44366	6.46047	A8MUA9;A8MU27;P55854;P55854-2;Q6EEV6;J3KRH1	A8MUA9;A8MU27;P55854;P55854-2	tr|A8MUA9|A8MUA9_HUMAN SMT3 suppressor of mif two 3 homolog 3 (Yeast), isoform CRA_d OS=Homo sapiens GN=SUMO3 PE=1 SV=1;tr|A8MU27|A8MU27_HUMAN Small ubiquitin-related modifier 3 OS=Homo sapiens GN=SUMO3 PE=1 SV=1;sp|P55854|SUMO3_HUMAN Small ubiquitin-relat
SUMO1	Small ubiquitin-related modifier 1	anatomical structure development;biological regulation;cell surface receptor linked signaling pathway;cellular component organization;cellular component organization at cellular level;cellular component organization or biogenesis;cellular component organization or biogenesis at cellular level;cellular localization;cellular macromolecule localization;cellular macromolecule metabolic process;cellul…		19.9211	11.6605		9.16e-06	11.6902	0.000243437	11.6307		33.895	33.9047	33.1972	32.217	32.8317	21.6655	22.6626	21.6618	21.0591	20.5455	32.5565	32.171	32.5523	33.058	20.2392	19.4846	20.3458	23.7454	+	10	10	10	42.5	42.5	42.5	16.645	0	323.31	92244000000	218	5.9119	4.69724	7.90375	8.07102	B8ZZN6;P63165;B8ZZJ0;B9A032;B8ZZ67;P63165-2	B8ZZN6;P63165;B8ZZJ0;B9A032	tr|B8ZZN6|B8ZZN6_HUMAN Small ubiquitin-related modifier 1 OS=Homo sapiens GN=SUMO1 PE=1 SV=1;sp|P63165|SUMO1_HUMAN Small ubiquitin-related modifier 1 OS=Homo sapiens GN=SUMO1 PE=1 SV=1;tr|B8ZZJ0|B8ZZJ0_HUMAN Small ubiquitin-related modifier 1 OS=Homo sapie
NOVA2	RNA-binding protein Nova-2	biological regulation;regulation of biological process;regulation of cellular metabolic process;regulation of cellular process;regulation of macromolecule metabolic process;regulation of metabolic process;regulation of nitrogen compound metabolic process;regulation of nucleobase-containing compound metabolic process;regulation of primary metabolic process;regulation of RNA metabolic process		18.7919	7.68013		5.02e-05	7.15728	0.000137535	8.20299		27.8763	27.9884	27.1765	26.6583	26.7087	19.8891	20.3245	19.2138	20.92	20.2743	28.6669	28.5188	29.0476	28.6288	21.6652	19.41	20.4338	20.541	+	15	15	11	34.1	34.1	24.6	49.008	0	258.96	2671100000	168	5.56049	5.61585	5.12126	7.03165	Q9UNW9;M0R1A0	Q9UNW9	sp|Q9UNW9|NOVA2_HUMAN RNA-binding protein Nova-2 OS=Homo sapiens GN=NOVA2 PE=1 SV=1
LAMB2	Laminin subunit beta-2	anatomical structure development;astrocyte development;axon extension;axon extension involved in development;axon extension involved in regeneration;axon guidance;biological adhesion;cell adhesion;cell development;cell growth;cellular component organization;cellular component organization at cellular level;cellular component organization or biogenesis;cellular component organization or biogenesis…		18.7865	7.79387		0.000179743	7.20491	3.86e-05	8.38284		28.3852	28.5305	27.5491	26.5345	26.566	21.5001	21.6141	19.861	18.7735	19.7919	29.1878	28.5074	28.9914	28.558	20.2186	20.6352	19.957	20.9023	+	39	39	39	26.4	26.4	26.4	195.98	0	323.31	3171900000	228	6.60909	7.14552	4.25621	5.19859	P55268;F5H520	P55268	sp|P55268|LAMB2_HUMAN Laminin subunit beta-2 OS=Homo sapiens GN=LAMB2 PE=1 SV=2
HDX	Highly divergent homeobox			18.629	7.40765		5.76e-05	8.72897	0.000140916	6.08632		30.3867	30.5642	29.054	27.9943	28.6094	20.5283	20.0822	21.0039	21.0943	20.255	26.1471	25.9989	26.1924	26.3532	20.3084	18.9842	20.3839	20.6697	+	22	22	22	39.9	39.9	39.9	77.205	0	323.31	5086700000	205	4.40202	5.40694	5.67044	6.67037	Q7Z353;Q7Z353-2;E2QRN0;REV__Q96SF7-2;REV__Q96SF7	Q7Z353;Q7Z353-2	sp|Q7Z353|HDX_HUMAN Highly divergent homeobox OS=Homo sapiens GN=HDX PE=1 SV=1;sp|Q7Z353-2|HDX_HUMAN Isoform 2 of Highly divergent homeobox OS=Homo sapiens GN=HDX
TOPORS	E3 ubiquitin-protein ligase Topors	anatomical structure development;anatomical structure formation involved in morphogenesis;biological regulation;biosynthetic process;catabolic process;cell development;cellular biosynthetic process;cellular catabolic process;cellular component organization;cellular component organization at cellular level;cellular component organization or biogenesis;cellular component organization or biogenesis …		18.2603	8.75899		8.89e-05	9.87888	0.000132018	7.63911		32.1647	32.3223	30.4402	28.5734	30.5364	20.6578	21.4145	20.7247	21.9348	19.9107	28.8628	27.4898	27.6696	28.2322	19.738	20.7447	20.6692	20.5461	+	39	39	39	34.6	34.6	34.6	119.2	0	323.31	17080000000	541	5.50647	5.95815	5.59381	5.90793	Q9NS56;Q9NS56-2	Q9NS56;Q9NS56-2	sp|Q9NS56|TOPRS_HUMAN E3 ubiquitin-protein ligase Topors OS=Homo sapiens GN=TOPORS PE=1 SV=1;sp|Q9NS56-2|TOPRS_HUMAN Isoform 2 of E3 ubiquitin-protein ligase Topors OS=Homo sapiens GN=TOPORS
ZNF518A	Zinc finger protein 518A	biosynthetic process;cellular biosynthetic process;cellular macromolecule biosynthetic process;cellular macromolecule metabolic process;cellular metabolic process;cellular nitrogen compound metabolic process;cellular process;macromolecule biosynthetic process;macromolecule metabolic process;metabolic process;nitrogen compound metabolic process;nucleic acid metabolic process;nucleobase-containing …		18.2167	9.1597		9.53e-05	9.66502	0.000128722	8.65438		31.3505	31.6717	29.9905	28.0453	28.5804	20.1554	20.6489	19.9435	19.7625	20.8029	29.1216	27.5925	28.3715	28.5754	20.3883	19.9341	18.5312	20.1898	+	54	54	54	46.8	46.8	46.8	166.78	0	323.31	10199000000	490	5.67037	5.492	5.52462	5.90796	Q6AHZ1;Q6AHZ1-2;A0A087WWK1	Q6AHZ1;Q6AHZ1-2	sp|Q6AHZ1|Z518A_HUMAN Zinc finger protein 518A OS=Homo sapiens GN=ZNF518A PE=1 SV=2;sp|Q6AHZ1-2|Z518A_HUMAN Isoform 2 of Zinc finger protein 518A OS=Homo sapiens GN=ZNF518A
ZNF451	Zinc finger protein 451	biological regulation;biosynthetic process;cellular biosynthetic process;cellular macromolecule biosynthetic process;cellular macromolecule metabolic process;cellular metabolic process;cellular nitrogen compound metabolic process;cellular process;macromolecule biosynthetic process;macromolecule metabolic process;metabolic process;nitrogen compound metabolic process;nucleic acid metabolic process;…		18.0837	7.45259		0.000102615	8.52512	0.000136504	6.38005		29.9875	30.6157	29.2021	27.8638	28.6583	21.0481	20.0242	22.1917	20.1795	20.2583	27.3593	26.428	26.3052	26.7974	19.8125	20.3126	21.2629	19.9816	+	26	26	26	53.1	53.1	53.1	63.02	0	323.31	5553500000	269	4.55343	5.40651	5.22955	6.06757	Q9Y4E5-4;D6RAS1	Q9Y4E5-4	sp|Q9Y4E5-4|ZN451_HUMAN Isoform 3 of E3 SUMO-protein ligase ZNF451 OS=Homo sapiens GN=ZNF451
PIAS4	E3 SUMO-protein ligase PIAS4	biological regulation;biosynthetic process;cell surface receptor linked signaling pathway;cellular biosynthetic process;cellular macromolecule biosynthetic process;cellular macromolecule metabolic process;cellular metabolic process;cellular nitrogen compound metabolic process;cellular process;cellular protein metabolic process;cellular response to stimulus;macromolecule biosynthetic process;macro…		18.0633	9.20318		9.04e-05	9.20364	0.000158077	9.20272		30.8011	30.7685	29.3276	27.7195	28.8943	20.4296	20.8555	21.3015	19.5594	19.3468	29.6044	28.7568	28.5251	29.941	20.4355	20.4637	19.8012	19.316	+	18	18	18	43.9	43.9	43.9	56.503	0	323.31	8000800000	220	6.41058	6.13518	5.43063	5.99749	Q8N2W9	Q8N2W9	sp|Q8N2W9|PIAS4_HUMAN E3 SUMO-protein ligase PIAS4 OS=Homo sapiens GN=PIAS4 PE=1 SV=1
RNF216	E3 ubiquitin-protein ligase RNF216	apoptosis;biological regulation;catabolic process;cell death;cellular catabolic process;cellular macromolecule catabolic process;cellular macromolecule metabolic process;cellular metabolic process;cellular process;cellular protein metabolic process;death;macromolecule catabolic process;macromolecule metabolic process;macromolecule modification;metabolic process;modification-dependent macromolecul…		18.0127	11.1247		0.000116737	11.3626	0.000128816	10.8869		32.7472	33.4401	30.8978	29.4442	30.9002	18.6222	20.9456	20.3385	18.7613	21.9489	30.7984	29.6565	29.8027	31.1115	18.2716	20.4416	19.4108	19.6976	+	53	53	53	49	49	49	105.88	0	323.31	30978000000	582	6.90329	5.84387	5.79733	5.62339	Q9NWF9-1;Q9NWF9;Q9NWF9-3;F8W6D1;C9JIV3;F8WDI8;Q6NUR6	Q9NWF9-1;Q9NWF9;Q9NWF9-3	sp|Q9NWF9-1|RN216_HUMAN Isoform 2 of E3 ubiquitin-protein ligase RNF216 OS=Homo sapiens GN=RNF216;sp|Q9NWF9|RN216_HUMAN E3 ubiquitin-protein ligase RNF216 OS=Homo sapiens GN=RNF216 PE=1 SV=3;sp|Q9NWF9-3|RN216_HUMAN Isoform 3 of E3 ubiquitin-protein ligase
MYC	Myc proto-oncogene protein	anatomical structure morphogenesis;apoptosis;biological regulation;biosynthetic process;branching involved in ureteric bud morphogenesis;branching morphogenesis of a tube;canonical Wnt receptor signaling pathway;cation homeostasis;cell cycle arrest;cell cycle process;cell death;cell surface receptor linked signaling pathway;cellular biosynthetic process;cellular cation homeostasis;cellular chemic…		17.9655	7.39021		0.000109785	7.42352	0.000143596	7.3569		29.5292	29.6188	28.2229	26.876	27.4562	21.0815	20.2513	20.3419	21.6561	21.2547	27.0728	26.2693	26.9367	27.6585	19.5439	19.31	20.2365	19.4193	+	13	13	13	25.3	25.3	25.3	48.804	0	241.49	2811800000	124	5.4363	6.09773	4.61005	5.71372	P01106;H0YBT0;A0A087WUS5;P01106-2;A0A0B4J1R1;H0YBG3;P04198	P01106;H0YBT0;A0A087WUS5;P01106-2	sp|P01106|MYC_HUMAN Myc proto-oncogene protein OS=Homo sapiens GN=MYC PE=1 SV=1;tr|H0YBT0|H0YBT0_HUMAN Myc proto-oncogene protein OS=Homo sapiens GN=MYC PE=1 SV=1;tr|A0A087WUS5|A0A087WUS5_HUMAN Myc proto-oncogene protein OS=Homo sapiens GN=MYC PE=1 SV=1;sp
XAGE1A	X antigen family member 1			17.9349	5.03808		0.000101179	5.007	0.000160656	5.06917		25.5155	25.5207	25.0936	24.7302	25.5331	20.5306	19.6676	21.31	19.405	20.4449	25.6955	24.7179	24.4425	25.6166	20.0956	19.7391	20.3569	20.0042	+	2	2	2	33.3	33.3	33.3	9.0777	0	42.641	364470000	23	3.78079	5.23606	3.64268	6.02793	Q9HD64;Q9HD64-4	Q9HD64;Q9HD64-4	sp|Q9HD64|XAGE1_HUMAN X antigen family member 1 OS=Homo sapiens GN=XAGE1A PE=1 SV=3;sp|Q9HD64-4|XAGE1_HUMAN Isoform D of X antigen family member 1 OS=Homo sapiens GN=XAGE1A
IFI16	Gamma-interferon-inducible protein 16	activation of immune response;activation of innate immune response;anatomical structure development;autophagy;biological regulation;catabolic process;cell communication;cell differentiation;cell proliferation;cellular catabolic process;cellular developmental process;cellular metabolic process;cellular process;cellular response to abiotic stimulus;cellular response to external stimulus;cellular re…		17.8462	5.08912		0.000137789	5.31056	0.000128914	4.86768		26.6713	26.6838	26.5593	25.011	25.3345	20.0027	21.6379	20.3157	21.2993	20.4516	24.9125	25.3877	25.112	24.2395	19.9526	19.7858	20.1111	20.3316	+	7	7	7	13.8	13.8	13.8	75.935	0	39.09	553460000	44	3.83005	5.7186	3.59377	5.41669	Q16666-3;Q16666-6;Q16666-2;Q16666;A0A0A0MRB1;H3BM18;X6RHM1;H3BVE6;X6RHR0;Q6K0P9-6;Q6K0P9-5;Q6K0P9-4;Q6K0P9-3;Q6K0P9-2;Q6K0P9	Q16666-3;Q16666-6;Q16666-2;Q16666	sp|Q16666-3|IF16_HUMAN Isoform 3 of Gamma-interferon-inducible protein 16 OS=Homo sapiens GN=IFI16;sp|Q16666-6|IF16_HUMAN Isoform 4 of Gamma-interferon-inducible protein 16 OS=Homo sapiens GN=IFI16;sp|Q16666-2|IF16_HUMAN Isoform 2 of Gamma-interferon-induc
PIAS1	E3 SUMO-protein ligase PIAS1	androgen receptor signaling pathway;biological regulation;biosynthetic process;cell surface receptor linked signaling pathway;cellular biosynthetic process;cellular component assembly;cellular component assembly at cellular level;cellular component organization;cellular component organization at cellular level;cellular component organization or biogenesis;cellular component organization or biogen…		17.77	9.5359		0.000128427	10.7417	0.000149252	8.33005		32.3764	32.2985	30.385	28.2474	30.5878	21.7044	20.2728	18.2744	19.8019	20.1328	29.8304	28.5296	28.3927	29.8173	21.1596	21.0214	19.7453	21.3234	+	25	25	23	51.8	51.8	49.2	71.835	0	323.31	17656000000	303	5.42794	5.35395	5.5525	5.52643	O75925;O75925-2;O75925-3;H3BSI8;H3BUL7;H3BS65	O75925;O75925-2;O75925-3	sp|O75925|PIAS1_HUMAN E3 SUMO-protein ligase PIAS1 OS=Homo sapiens GN=PIAS1 PE=1 SV=2;sp|O75925-2|PIAS1_HUMAN Isoform 2 of E3 SUMO-protein ligase PIAS1 OS=Homo sapiens GN=PIAS1;sp|O75925-3|PIAS1_HUMAN Isoform 3 of E3 SUMO-protein ligase PIAS1 OS=Homo sapie
SLX4	Structure-specific endonuclease subunit SLX4	biological regulation;biosynthetic process;catabolic process;cellular biosynthetic process;cellular catabolic process;cellular macromolecule biosynthetic process;cellular macromolecule catabolic process;cellular macromolecule metabolic process;cellular metabolic process;cellular nitrogen compound metabolic process;cellular process;cellular response to biotic stimulus;cellular response to endogeno…		17.6775	8.09342		8.67e-05	9.32846	0.000242417	6.85839		30.9484	31.1423	28.4147	27.6968	29.4744	19.7899	19.9286	20.7597	19.6503	20.9057	26.5882	26.3628	26.7003	27.4387	20.9989	18.9258	19.1329	20.5989	+	43	43	43	34.9	34.9	34.9	200.01	0	323.31	6814200000	327	4.37148	4.70398	5.4012	5.89069	Q8IY92;Q8IY92-2	Q8IY92;Q8IY92-2	sp|Q8IY92|SLX4_HUMAN Structure-specific endonuclease subunit SLX4 OS=Homo sapiens GN=SLX4 PE=1 SV=3;sp|Q8IY92-2|SLX4_HUMAN Isoform 2 of Structure-specific endonuclease subunit SLX4 OS=Homo sapiens GN=SLX4
MSH6	DNA mismatch repair protein Msh6	B cell activation;B cell activation involved in immune response;biological regulation;cell activation;cell activation involved in immune response;cell cycle process;cellular macromolecule metabolic process;cellular metabolic process;cellular nitrogen compound metabolic process;cellular process;cellular response to stimulus;cellular response to stress;determination of adult lifespan;DNA damage res…		17.6672	7.87326		0.000165724	7.8103	0.000128189	7.93623		29.0055	29.1873	27.2227	25.8097	27.152	20.9871	20.3257	19.368	18.7935	19.8514	28.5572	27.1241	26.9364	28.3835	19.3939	20.126	19.51	20.2263	+	22	22	22	21.3	21.3	21.3	152.78	0	209.62	2566100000	151	5.40143	5.56344	4.49485	5.25733	P52701;P52701-2;A0A087WWJ1;P52701-3;P52701-4;F8WAX8;F8W7G9;C9JH55;C9J8Y8;C9J7Y7;A0A087WYT6;U3KQ72	P52701;P52701-2;A0A087WWJ1;P52701-3;P52701-4	sp|P52701|MSH6_HUMAN DNA mismatch repair protein Msh6 OS=Homo sapiens GN=MSH6 PE=1 SV=2;sp|P52701-2|MSH6_HUMAN Isoform GTBP-alt of DNA mismatch repair protein Msh6 OS=Homo sapiens GN=MSH6;tr|A0A087WWJ1|A0A087WWJ1_HUMAN DNA mismatch repair protein Msh6 OS=H
KDM5B	Lysine-specific demethylase 5B	biological regulation;biosynthetic process;cellular biosynthetic process;cellular component organization;cellular component organization at cellular level;cellular component organization or biogenesis;cellular component organization or biogenesis at cellular level;cellular macromolecule biosynthetic process;cellular macromolecule metabolic process;cellular metabolic process;cellular nitrogen comp…		17.518	7.24162		0.000196283	7.56835	0.000125644	6.91488		29.2954	29.6972	27.2642	25.827	27.4224	19.9499	21.391	19.8174	20.3503	20.1558	28.0163	26.9513	27.5758	27.3792	20.8919	20.1099	21.3565	19.9047	+	29	29	26	24.6	24.6	21.7	175.66	0	323.31	2918000000	159	4.92359	5.59146	4.29074	5.04117	Q9UGL1;Q9UGL1-2;B3KV94;R4GN45	Q9UGL1;Q9UGL1-2;B3KV94	sp|Q9UGL1|KDM5B_HUMAN Lysine-specific demethylase 5B OS=Homo sapiens GN=KDM5B PE=1 SV=3;sp|Q9UGL1-2|KDM5B_HUMAN Isoform 2 of Lysine-specific demethylase 5B OS=Homo sapiens GN=KDM5B;tr|B3KV94|B3KV94_HUMAN Jumonji, AT rich interactive domain 1B (RBP2-like),
ZNF451	Zinc finger protein 451	biological regulation;biosynthetic process;cellular biosynthetic process;cellular macromolecule biosynthetic process;cellular macromolecule metabolic process;cellular metabolic process;cellular nitrogen compound metabolic process;cellular process;macromolecule biosynthetic process;macromolecule metabolic process;metabolic process;nitrogen compound metabolic process;nucleic acid metabolic process;…		17.5027	12.9284		0.000119543	13.7578	0.000209494	12.099		33.3649	33.5299	31.1807	30.5322	31.6863	17.0866	18.2486	17.7135	17.14	21.3162	30.9803	30.4717	29.1297	29.9492	16.0393	17.2905	18.9168	19.8882	+	57	57	57	52.5	52.5	52.5	115.77	0	323.31	40449000000	1044	6.23391	4.86675	6.93377	6.17735	Q9Y4E5-2;Q9Y4E5;E9PH99;D6RIA1;D6RAV4	Q9Y4E5-2;Q9Y4E5;E9PH99	sp|Q9Y4E5-2|ZN451_HUMAN Isoform 2 of E3 SUMO-protein ligase ZNF451 OS=Homo sapiens GN=ZNF451;sp|Q9Y4E5|ZN451_HUMAN E3 SUMO-protein ligase ZNF451 OS=Homo sapiens GN=ZNF451 PE=1 SV=2;tr|E9PH99|E9PH99_HUMAN Zinc finger protein 451 OS=Homo sapiens GN=ZNF451 PE
MORC3	MORC family CW-type zinc finger protein 3	aging;biological regulation;cell aging;cellular macromolecule metabolic process;cellular metabolic process;cellular process;cellular protein metabolic process;developmental process;macromolecule metabolic process;macromolecule modification;maintenance of location;maintenance of location in cell;maintenance of protein localization to organelle;maintenance of protein location;maintenance of protein…		17.411	6.68702		0.000202162	7.93681	0.000135764	5.43723		29.948	29.7197	27.0397	25.8889	28.458	20.1516	20.7325	19.8347	20.4559	20.1954	25.9567	25.7522	26.1041	26.7161	20.4971	20.1705	21.0247	21.0879	+	33	33	33	41.4	41.4	41.4	107.11	0	323.31	4945600000	295	4.17618	5.72414	4.42664	5.07411	Q14149;H0YHQ4;H0YIR5	Q14149	sp|Q14149|MORC3_HUMAN MORC family CW-type zinc finger protein 3 OS=Homo sapiens GN=MORC3 PE=1 SV=3
ZMYM2	Zinc finger MYM-type protein 2	biological regulation;biosynthetic process;cellular biosynthetic process;cellular macromolecule biosynthetic process;cellular macromolecule metabolic process;cellular metabolic process;cellular nitrogen compound metabolic process;cellular process;macromolecule biosynthetic process;macromolecule metabolic process;metabolic process;nitrogen compound metabolic process;nucleic acid metabolic process;…		17.3641	8.1675		0.000137956	9.88882	0.000208506	6.44617		31.7602	31.9292	28.9394	28.1253	29.4048	20.7624	21.041	19.904	18.8382	20.1692	27.8478	27.3532	27.0127	27.3639	21.2139	19.7839	22.0226	20.7725	+	48	48	48	40.9	40.9	40.9	154.91	0	323.31	10461000000	440	4.30577	4.88783	5.31934	5.53155	Q9UBW7;Q9UBW7-2;A0A087X151	Q9UBW7	sp|Q9UBW7|ZMYM2_HUMAN Zinc finger MYM-type protein 2 OS=Homo sapiens GN=ZMYM2 PE=1 SV=1
IP6K2	Inositol hexakisphosphate kinase 2	anion transport;biological regulation;cell surface receptor linked signaling pathway;cellular lipid metabolic process;cellular metabolic process;cellular process;cellular response to chemical stimulus;cellular response to cytokine stimulus;cellular response to organic substance;cellular response to stimulus;cellular response to type I interferon;cytokine-mediated signaling pathway;establishment o…		17.3613	3.89625		0.000210254	4.15329	0.000137196	3.63921		23.8894	23.9729	23.1062	22.4828	22.7	20.1054	18.2776	19.2832	18.7304	18.9882	24.1785	23.4096	24.1117	23.7036	20.0373	20.3535	20.2334	20.2225	+	3	3	3	8.5	8.5	8.5	49.185	0	5.8886	115630000	11	3.05273	5.85429	2.90318	4.9544	Q9UHH9;A0A0U1RVI5;C9JU99;C9JGK2;C9JHX0;C9JMC9;C9JLG7;F8WDQ5;C9JHV2;C9J536;C9J124;C9J3W9;C9JRM0;C9J8W6;Q9UHH9-3;Q9UHH9-6;Q9UHH9-2;Q9UHH9-4;Q9UHH9-5	Q9UHH9	sp|Q9UHH9|IP6K2_HUMAN Inositol hexakisphosphate kinase 2 OS=Homo sapiens GN=IP6K2 PE=1 SV=2
FAM111A	Protein FAM111A	biological regulation;biosynthetic process;cellular biosynthetic process;cellular macromolecule biosynthetic process;cellular macromolecule metabolic process;cellular metabolic process;cellular nitrogen compound metabolic process;cellular process;defense response;defense response to virus;DNA metabolic process;DNA replication;immune effector process;immune system process;macromolecule biosyntheti…		17.2622	7.34607		0.000200364	7.84152	0.000158967	6.85061		29.83	30.0832	28.1836	26.3481	27.3112	20.9873	19.7374	20.2619	21.3958	20.1661	28.2	26.5989	26.6101	27.3421	20.8629	19.8823	19.8746	20.7288	+	21	21	21	43.9	43.9	43.9	70.195	0	323.31	3639700000	201	4.68055	5.21893	4.4109	5.09773	Q96PZ2;E9PR18;E9PNQ0	Q96PZ2	sp|Q96PZ2|F111A_HUMAN Protein FAM111A OS=Homo sapiens GN=FAM111A PE=1 SV=2
ZNHIT6	Box C/D snoRNA protein 1	box C/D snoRNP assembly;cellular component assembly;cellular component assembly at cellular level;cellular component biogenesis;cellular component biogenesis at cellular level;cellular component organization;cellular component organization at cellular level;cellular component organization or biogenesis;cellular component organization or biogenesis at cellular level;cellular macromolecular complex…		17.2404	5.6684		0.000197905	5.68099	0.000164483	5.65581		26.8146	26.8153	24.7986	23.9167	25.439	19.8626	19.9316	19.6745	20.048	19.8625	26.3251	25.5785	24.7783	26.3239	20.0251	20.4295	20.0715	19.8563	+	13	13	13	30.6	30.6	30.6	49.486	0	27.143	574040000	44	4.07434	5.18343	3.61643	5.05532	Q9NWK9-2;Q9NWK9	Q9NWK9-2;Q9NWK9	sp|Q9NWK9-2|BCD1_HUMAN Isoform 2 of Box C/D snoRNA protein 1 OS=Homo sapiens GN=ZNHIT6;sp|Q9NWK9|BCD1_HUMAN Box C/D snoRNA protein 1 OS=Homo sapiens GN=ZNHIT6 PE=1 SV=1
MGA	MAX gene-associated protein	biosynthetic process;cellular biosynthetic process;cellular macromolecule biosynthetic process;cellular macromolecule metabolic process;cellular metabolic process;cellular nitrogen compound metabolic process;cellular process;macromolecule biosynthetic process;macromolecule metabolic process;metabolic process;nitrogen compound metabolic process;nucleic acid metabolic process;nucleobase-containing …		17.1833	6.91972		0.000131019	8.99726	0.00026306	4.84218		30.9715	30.935	27.9447	27.4462	29.3628	20.0029	20.2479	21.4943	19.744	20.1848	24.8216	24.6285	24.9537	26.2059	20.5157	20.7597	20.1454	19.8203	+	73	73	51	30.8	30.8	21.5	331.83	0	323.31	7529300000	450	3.42739	4.63524	5.01835	5.48432	Q8IWI9;Q8IWI9-4;Q8IWI9-3;H3BP52;H3BTF4;Q8IWI9-2;H3BTN2	Q8IWI9;Q8IWI9-4;Q8IWI9-3	sp|Q8IWI9|MGAP_HUMAN MAX gene-associated protein OS=Homo sapiens GN=MGA PE=1 SV=3;sp|Q8IWI9-4|MGAP_HUMAN Isoform 4 of MAX gene-associated protein OS=Homo sapiens GN=MGA;sp|Q8IWI9-3|MGAP_HUMAN Isoform 3 of MAX gene-associated protein OS=Homo sapiens GN=MGA
UIMC1	BRCA1-A complex subunit RAP80	biological regulation;biosynthetic process;cell cycle checkpoint;cellular biosynthetic process;cellular component organization;cellular component organization at cellular level;cellular component organization or biogenesis;cellular component organization or biogenesis at cellular level;cellular macromolecule biosynthetic process;cellular macromolecule metabolic process;cellular metabolic process;…		17.1752	6.54975		0.000417986	5.89529	8.31e-05	7.20421		27.8485	27.8235	25.8953	24.9441	26.2581	20.2445	20.2476	22.4082	20.0611	20.3317	27.2829	26.863	27.2784	28.1792	20.2055	20.2293	20.4171	19.9348	+	16	16	16	22.9	22.9	22.9	79.727	0	213.21	1490800000	113	5.56434	6.51123	3.43457	4.44807	Q96RL1;Q96RL1-2;Q96RL1-3;D6RC40;D6RCQ3;Q96RL1-4;Q96RL1-5;D6RDZ5;D6R9M3	Q96RL1;Q96RL1-2;Q96RL1-3	sp|Q96RL1|UIMC1_HUMAN BRCA1-A complex subunit RAP80 OS=Homo sapiens GN=UIMC1 PE=1 SV=2;sp|Q96RL1-2|UIMC1_HUMAN Isoform 2 of BRCA1-A complex subunit RAP80 OS=Homo sapiens GN=UIMC1;sp|Q96RL1-3|UIMC1_HUMAN Isoform 3 of BRCA1-A complex subunit RAP80 OS=Homo sa
MSANTD4	Myb/SANT-like DNA-binding domain-containing protein 4			17.1747	4.60288		0.000132333	4.13647	0.000262701	5.0693		25.2135	25.1741	24.0243	24.0314	24.103	20.8442	20.1992	20.1566	20.9295	19.7344	26.292	25.3424	25.6433	25.272	20.6995	20.8966	19.5186	21.1579	+	4	4	4	17.7	17.7	17.7	41.149	0	16.066	369670000	21	3.54381	4.64508	3.04292	5.53114	Q8NCY6;E9PLV2;E9PKC8;E9PRK0;A0A087WZP0	Q8NCY6;E9PLV2	sp|Q8NCY6|MSD4_HUMAN Myb/SANT-like DNA-binding domain-containing protein 4 OS=Homo sapiens GN=MSANTD4 PE=1 SV=1;tr|E9PLV2|E9PLV2_HUMAN Myb/SANT-like DNA-binding domain-containing protein 4 (Fragment) OS=Homo sapiens GN=MSANTD4 PE=1 SV=1
ENC1	Ectoderm-neural cortex protein 1	anatomical structure development;biological regulation;cellular macromolecule metabolic process;cellular metabolic process;cellular process;cellular protein metabolic process;developmental process;macromolecule metabolic process;macromolecule modification;metabolic process;multicellular organismal development;multicellular organismal process;negative regulation of biological process;negative regu…		17.1045	7.57493		0.000194888	7.17087	0.000191343	7.979		28.2106	28.3432	26.6988	24.9241	26.4784	19.2303	19.3964	20.3006	19.0109	20.8625	30.0137	27.5897	28.3556	28.2532	21.1403	20.4902	20.7202	19.9455	+	23	23	23	40.4	40.4	40.4	66.129	0	234.56	2855400000	177	5.07375	5.06997	4.16641	5.05304	O14682;O14682-2;D6R9D7	O14682;O14682-2	sp|O14682|ENC1_HUMAN Ectoderm-neural cortex protein 1 OS=Homo sapiens GN=ENC1 PE=1 SV=2;sp|O14682-2|ENC1_HUMAN Isoform 2 of Ectoderm-neural cortex protein 1 OS=Homo sapiens GN=ENC1
MCM7	DNA replication licensing factor MCM7	biological regulation;biosynthetic process;cell cycle;cell cycle process;cell proliferation;cellular biosynthetic process;cellular macromolecule biosynthetic process;cellular macromolecule metabolic process;cellular metabolic process;cellular nitrogen compound metabolic process;cellular process;cellular response to chemical stimulus;cellular response to endogenous stimulus;cellular response to ep…		17.0742	8.85029		0.000280815	7.77029	0.00013688	9.93028		29.9862	30.1442	27.9761	25.7803	27.1752	19.8254	20.7745	20.7523	20.3048	20.5534	30.1914	29.2509	28.9346	30.7817	19.6415	20.9495	19.1889	19.6576	+	33	33	33	51	51	51	81.307	0	323.31	7303300000	378	6.3267	5.64141	4.19395	4.77169	P33993;P33993-3;P33993-2;C9J8M6	P33993;P33993-3	sp|P33993|MCM7_HUMAN DNA replication licensing factor MCM7 OS=Homo sapiens GN=MCM7 PE=1 SV=4;sp|P33993-3|MCM7_HUMAN Isoform 3 of DNA replication licensing factor MCM7 OS=Homo sapiens GN=MCM7
HBP1	HMG box-containing protein 1	biological regulation;biosynthetic process;cell cycle arrest;cell cycle process;cell surface receptor linked signaling pathway;cellular biosynthetic process;cellular macromolecule biosynthetic process;cellular macromolecule metabolic process;cellular metabolic process;cellular nitrogen compound metabolic process;cellular process;cellular response to stimulus;macromolecule biosynthetic process;mac…		17.0572	5.84488		0.000161849	5.55779	0.000241572	6.13197		27.1053	27.1068	25.725	24.7785	25.6515	20.0118	20.9718	20.9447	20.8566	19.7933	26.2589	25.6726	25.7936	26.4267	19.1194	20.9618	19.1193	20.4236	+	9	9	9	24.7	24.7	24.7	57.699	0	72.756	708240000	56	4.08495	4.74149	3.65819	5.29243	O60381-3;O60381;O60381-2;H7C4S2;U3KQE5;C9JPK6;C9JAW1;C9J8V6;C9J5U3;C9JQU7	O60381-3;O60381;O60381-2;H7C4S2	sp|O60381-3|HBP1_HUMAN Isoform 3 of HMG box-containing protein 1 OS=Homo sapiens GN=HBP1;sp|O60381|HBP1_HUMAN HMG box-containing protein 1 OS=Homo sapiens GN=HBP1 PE=1 SV=2;sp|O60381-2|HBP1_HUMAN Isoform 2 of HMG box-containing protein 1 OS=Homo sapiens GN
ZNF644	Zinc finger protein 644	biological regulation;biosynthetic process;cellular biosynthetic process;cellular macromolecule biosynthetic process;cellular macromolecule metabolic process;cellular metabolic process;cellular nitrogen compound metabolic process;cellular process;macromolecule biosynthetic process;macromolecule metabolic process;metabolic process;nitrogen compound metabolic process;nucleic acid metabolic process;…		16.95	9.03776		9.35e-05	9.43085	0.000465348	8.64468		32.1547	32.2945	30.2863	28.6444	29.8105	21.2801	21.4736	21.0622	20.9477	21.2726	29.2828	28.1923	28.3564	29.0896	21.3157	21.7128	18.2682	19.0456	+	50	50	50	47.2	47.2	47.2	149.56	0	323.31	16572000000	673	4.58483	4.17772	5.52487	6.0207	Q9H582;Q9H582-2;A0A087WZL9;Q9H582-3	Q9H582;Q9H582-2;A0A087WZL9	sp|Q9H582|ZN644_HUMAN Zinc finger protein 644 OS=Homo sapiens GN=ZNF644 PE=1 SV=2;sp|Q9H582-2|ZN644_HUMAN Isoform 2 of Zinc finger protein 644 OS=Homo sapiens GN=ZNF644;tr|A0A087WZL9|A0A087WZL9_HUMAN Zinc finger protein 644 OS=Homo sapiens GN=ZNF644 PE=1 S
PTRF	Polymerase I and transcript release factor	biological regulation;biosynthetic process;cellular biosynthetic process;cellular macromolecule biosynthetic process;cellular macromolecule metabolic process;cellular metabolic process;cellular nitrogen compound metabolic process;cellular process;gene expression;macromolecule biosynthetic process;macromolecule metabolic process;metabolic process;nitrogen compound metabolic process;nucleic acid me…		16.9194	6.29641		5.07e-05	7.317	0.000884224	5.27583		27.643	27.134	26.64	26.4038	27.0559	20.1373	18.6013	20.7811	19.3428	19.4292	25.9349	25.6044	26.1142	27.1787	21.1561	19.5758	20.6469	22.3501	+	8	8	8	24.6	24.6	24.6	43.476	0	159.64	1319100000	102	3.16091	3.65671	5.12139	6.85048	Q6NZI2;Q6NZI2-2;Q6NZI2-3	Q6NZI2;Q6NZI2-2	sp|Q6NZI2|PTRF_HUMAN Polymerase I and transcript release factor OS=Homo sapiens GN=PTRF PE=1 SV=1;sp|Q6NZI2-2|PTRF_HUMAN Isoform 2 of Polymerase I and transcript release factor OS=Homo sapiens GN=PTRF
ubiquitin	Ubiquitin-40S ribosomal protein S27a;Ubiquitin;40S ribosomal protein S27a	activation of immune response;activation of innate immune response;activation of MAPK activity;alcohol metabolic process;anaphase-promoting complex-dependent proteasomal ubiquitin-dependent protein catabolic process;antigen processing and presentation;antigen processing and presentation of exogenous antigen;antigen processing and presentation of exogenous peptide antigen;antigen processing and pr…		16.9152	9.96707		0.000349874	8.47639	0.000128803	11.4578		34.0999	35.1501	33.32	32.4779	33.8074	25.8955	27.4354	23.3361	23.1229	26.6837	36.1945	35.1313	34.7144	35.8816	25.0474	22.9705	23.0023	25.0706	+	26	26	5	77.6	77.6	30.1	17.965	0	323.31	360000000000	479	6.78884	5.52515	4.27524	4.59702	P62979	P62979	sp|P62979|RS27A_HUMAN Ubiquitin-40S ribosomal protein S27a OS=Homo sapiens GN=RPS27A PE=1 SV=2
HSPA1B	Heat shock 70 kDa protein 1B;Heat shock 70 kDa protein 1A			16.8269	7.16118		0.00031097	6.09195	0.000158289	8.23041		27.3915	27.5259	25.1546	24.339	26.3872	20.8992	20.6032	19.6594	19.6678	19.5088	28.0908	28.1401	27.9055	28.979	18.7436	21.1114	20.2427	20.096	+	16	16	11	28.8	28.8	18.7	70.108	0	151	1898800000	165	5.3292	5.27727	3.61592	4.6952	A0A0G2JIW1;P0DMV9;P0DMV8;P0DMV8-2;V9GZ37;Q53FA3;P34931	A0A0G2JIW1;P0DMV9;P0DMV8;P0DMV8-2;V9GZ37	tr|A0A0G2JIW1|A0A0G2JIW1_HUMAN Heat shock 70 kDa protein 1B OS=Homo sapiens GN=HSPA1B PE=1 SV=1;sp|P0DMV9|HS71B_HUMAN Heat shock 70 kDa protein 1B OS=Homo sapiens GN=HSPA1B PE=1 SV=1;sp|P0DMV8|HS71A_HUMAN Heat shock 70 kDa protein 1A OS=Homo sapiens GN=HSP
YEATS2	YEATS domain-containing protein 2	biological regulation;cellular component organization;cellular component organization at cellular level;cellular component organization or biogenesis;cellular component organization or biogenesis at cellular level;cellular macromolecule metabolic process;cellular metabolic process;cellular process;cellular protein metabolic process;chromatin modification;chromatin organization;chromosome organiza…		16.7912	6.88195		0.000126735	7.71725	0.000402495	6.04665		28.6181	28.5026	26.6255	25.3823	27.256	20.5374	20.0213	19.3078	18.9196	19.012	26.4294	25.9843	26.1107	26.2093	20.1201	19.7331	18.981	21.7129	+	23	23	23	22.9	22.9	22.9	150.78	0	317.55	1457300000	102	3.81791	4.32446	4.59264	5.48297	Q9ULM3;H0Y6M6	Q9ULM3	sp|Q9ULM3|YETS2_HUMAN YEATS domain-containing protein 2 OS=Homo sapiens GN=YEATS2 PE=1 SV=2
ZNF7	Zinc finger protein 7	biological regulation;biosynthetic process;cellular biosynthetic process;cellular macromolecule biosynthetic process;cellular macromolecule metabolic process;cellular metabolic process;cellular nitrogen compound metabolic process;cellular process;developmental process;macromolecule biosynthetic process;macromolecule metabolic process;metabolic process;multicellular organismal development;multicel…		16.7516	6.4071		0.000121777	6.6787	0.000435814	6.13551		28.127	28.6359	27.1261	25.7626	26.3003	21.0088	20.3729	20.0215	20.4298	20.7252	26.3983	25.4444	25.3044	26.2254	19.4848	19.4652	21.2363	18.6442	+	13	12	12	23.5	22.2	22.2	77.886	0	52.332	1266100000	87	3.80857	4.24759	4.27044	5.62524	P17097;P17097-2;F5H290;E9PQI2;E9PM16;E9PJZ3;E9PJX9;E9PIH3;E9PPK0;P17097-3	P17097;P17097-2;F5H290	sp|P17097|ZNF7_HUMAN Zinc finger protein 7 OS=Homo sapiens GN=ZNF7 PE=1 SV=1;sp|P17097-2|ZNF7_HUMAN Isoform 2 of Zinc finger protein 7 OS=Homo sapiens GN=ZNF7;tr|F5H290|F5H290_HUMAN Zinc finger protein 7 OS=Homo sapiens GN=ZNF7 PE=1 SV=1
MAGED4	Melanoma-associated antigen D4			16.671	6.81949		0.000308065	6.7565	0.000186732	6.88248		28.7275	28.9134	26.7749	24.9691	26.8508	20.7978	21.1228	19.8439	20.5145	20.1743	28.294	26.9537	26.6171	27.8703	20.6928	20.2722	21.2925	19.9478	+	18	17	17	31.3	29.8	29.8	81.377	0	323.31	2123100000	153	4.63013	5.10859	3.83903	4.69312	Q96JG8;Q96JG8-4;Q96JG8-2;Q96JG8-3;D6RBW3	Q96JG8;Q96JG8-4;Q96JG8-2	sp|Q96JG8|MAGD4_HUMAN Melanoma-associated antigen D4 OS=Homo sapiens GN=MAGED4 PE=1 SV=3;sp|Q96JG8-4|MAGD4_HUMAN Isoform 4 of Melanoma-associated antigen D4 OS=Homo sapiens GN=MAGED4;sp|Q96JG8-2|MAGD4_HUMAN Isoform 2 of Melanoma-associated antigen D4 OS=Ho
FBN2	Fibrillin-2	anatomical structure formation involved in morphogenesis;anatomical structure morphogenesis;appendage morphogenesis;biological regulation;bone trabecula formation;cellular component disassembly;cellular component disassembly at cellular level;cellular component organization;cellular component organization at cellular level;cellular component organization or biogenesis;cellular component organizat…		16.6527	5.36729		0.000291169	5.76718	0.00020123	4.9674		26.4462	27.1496	24.7255	23.8881	25.9443	19.4003	19.7382	20.8107	19.4942	19.8744	24.7053	25.375	24.9027	26.0973	19.8303	20.6013	20.6803	20.0988	+	8	8	8	3.3	3.3	3.3	314.67	0	36.455	556870000	37	3.62501	4.97345	3.5167	4.73637	A0A087WYV8;P35556;D6RJI3;P35556-2;E9PHW4;A0A087WV40;P35555	A0A087WYV8;P35556;D6RJI3;P35556-2	tr|A0A087WYV8|A0A087WYV8_HUMAN Fibrillin-2 OS=Homo sapiens GN=FBN2 PE=1 SV=1;sp|P35556|FBN2_HUMAN Fibrillin-2 OS=Homo sapiens GN=FBN2 PE=1 SV=3;tr|D6RJI3|D6RJI3_HUMAN Fibrillin-2 OS=Homo sapiens GN=FBN2 PE=1 SV=1;sp|P35556-2|FBN2_HUMAN Isoform 2 of Fibrill
BLM	Bloom syndrome protein	alpha-beta T cell activation;alpha-beta T cell differentiation;anatomical structure homeostasis;biological regulation;catabolic process;cell activation;cell cycle checkpoint;cell cycle process;cell differentiation;cellular catabolic process;cellular component assembly;cellular component organization;cellular component organization at cellular level;cellular component organization or biogenesis;ce…		16.6386	7.55656		0.000104918	9.29039	0.000566364	5.82273		30.5315	30.6631	28.9078	26.6842	28.5353	19.3609	19.2653	20.0387	20.4843	19.7208	26.06	25.3602	25.095	27.1715	20.7532	18.8258	20.4538	20.3632	+	43	43	43	43	43	43	159	0	323.31	4802800000	221	3.56334	4.02707	5.26557	5.71114	P54132;H0YNU5;H0YLV8	P54132;H0YNU5	sp|P54132|BLM_HUMAN Bloom syndrome protein OS=Homo sapiens GN=BLM PE=1 SV=1;tr|H0YNU5|H0YNU5_HUMAN Bloom syndrome protein OS=Homo sapiens GN=BLM PE=1 SV=1
LRRC42	Leucine-rich repeat-containing protein 42			16.6369	6.83101		0.000277983	7.09772	0.000214134	6.5643		28.027	28.0868	26.0769	24.5709	26.4644	18.7067	19.3721	20.1071	18.7399	20.8117	27.8908	27.4237	26.4669	27.6398	19.5738	21.3346	21.1341	21.1215	+	17	17	17	36	36	36	48.571	0	179.76	1505600000	104	4.3368	4.85108	4.00348	4.79661	Q9Y546;E7EP35;A6NL66	Q9Y546;E7EP35	sp|Q9Y546|LRC42_HUMAN Leucine-rich repeat-containing protein 42 OS=Homo sapiens GN=LRRC42 PE=1 SV=1;tr|E7EP35|E7EP35_HUMAN Leucine-rich repeat-containing protein 42 (Fragment) OS=Homo sapiens GN=LRRC42 PE=1 SV=1
KIAA1551	Uncharacterized protein KIAA1551			16.6164	4.19087		0.000203438	4.54362	0.000298642	3.83813		25.6793	25.7011	24.0698	24.3012	23.8099	20.1621	19.8053	20.8564	20.2199	19.7997	23.8914	23.8756	23.6673	23.5291	20.1787	19.8846	20.5325	19.0151	+	8	8	8	6.4	6.4	6.4	194.86	0	14.199	221890000	14	2.87355	4.5711	3.13319	5.10134	Q9HCM1;J3KPI3	Q9HCM1	sp|Q9HCM1|K1551_HUMAN Uncharacterized protein KIAA1551 OS=Homo sapiens GN=KIAA1551 PE=1 SV=3
RPS16	40S ribosomal protein S16	biosynthetic process;catabolic process;cellular biosynthetic process;cellular catabolic process;cellular component biogenesis;cellular component biogenesis at cellular level;cellular component disassembly;cellular component disassembly at cellular level;cellular component organization;cellular component organization at cellular level;cellular component organization or biogenesis;cellular componen…		16.5989	6.26996		0.000385315	6.99147	0.000160463	5.54846		28.569	28.6816	27.6069	24.6432	26.3051	19.2035	19.7706	20.8168	20.9696	20.0878	27.1152	25.9568	25.6097	26.8442	20.5177	21.0798	20.9679	20.7667	+	7	7	7	48.8	48.8	48.8	14.419	0	33.914	1650400000	72	4.02745	5.2044	3.8239	4.52813	M0R210;P62249;A0A087WZ27;M0R3H0;M0QX76;M0R1M5;Q6IPX4	M0R210;P62249;A0A087WZ27;M0R3H0	tr|M0R210|M0R210_HUMAN 40S ribosomal protein S16 OS=Homo sapiens GN=RPS16 PE=1 SV=1;sp|P62249|RS16_HUMAN 40S ribosomal protein S16 OS=Homo sapiens GN=RPS16 PE=1 SV=2;tr|A0A087WZ27|A0A087WZ27_HUMAN Zinc finger protein 90 OS=Homo sapiens GN=ZNF90 PE=4 SV=2;t
ARID5B	AT-rich interactive domain-containing protein 5B	adipose tissue development;adrenal gland development;ameboidal cell migration;anatomical structure development;anatomical structure morphogenesis;biological regulation;cell development;cell differentiation;cell migration;cell motility;cell surface receptor linked signaling pathway;cellular component movement;cellular component organization;cellular component organization at cellular level;cellula…		16.5587	7.26285		0.00048832	7.20896	0.000131802	7.31673		30.2113	30.3523	28.1814	26.0006	27.6514	21.6398	22.2966	21.599	20.1837	20.6331	28.6326	27.505	27.4682	28.1913	21.3147	20.7799	19.9619	20.4737	+	35	35	35	40.8	40.8	40.8	132.37	0	323.31	4353000000	258	5.22767	5.76697	3.78808	4.35309	Q14865;Q14865-2;Q14865-3	Q14865;Q14865-2	sp|Q14865|ARI5B_HUMAN AT-rich interactive domain-containing protein 5B OS=Homo sapiens GN=ARID5B PE=1 SV=3;sp|Q14865-2|ARI5B_HUMAN Isoform 2 of AT-rich interactive domain-containing protein 5B OS=Homo sapiens GN=ARID5B
PML	Protein PML	activation of caspase activity;aging;anatomical structure morphogenesis;apoptosis;apoptosis in response to endoplasmic reticulum stress;biological regulation;biosynthetic process;branching involved in mammary gland duct morphogenesis;branching morphogenesis of a tube;calcium ion homeostasis;catabolic process;cation homeostasis;cell aging;cell cycle arrest;cell cycle process;cell death;cell differ…		16.5085	8.53069		0.000201052	11.2365	0.000336625	5.82483		33.5729	33.7465	29.7002	29.052	30.3604	18.9271	20.2377	20.8347	21.5204	18.7295	26.0745	24.4372	24.8204	25.4	20.4594	19.3614	18.9637	18.6483	+	46	46	9	48.1	48.1	8.8	97.55	0	323.31	33184000000	615	3.80101	4.46055	5.27942	5.05762	P29590;P29590-11	P29590;P29590-11	sp|P29590|PML_HUMAN Protein PML OS=Homo sapiens GN=PML PE=1 SV=3;sp|P29590-11|PML_HUMAN Isoform PML-11 of Protein PML OS=Homo sapiens GN=PML
MIS18BP1	Mis18-binding protein 1	ATP-dependent chromatin remodeling;cell cycle;cell cycle phase;cell cycle process;cell division;cellular component assembly;cellular component assembly at cellular level;cellular component organization;cellular component organization at cellular level;cellular component organization or biogenesis;cellular component organization or biogenesis at cellular level;cellular macromolecular complex assem…		16.4932	8.34168		0.00033585	9.59954	0.000204617	7.08382		32.2416	32.3339	28.925	27.6633	27.5383	19.4634	20.7583	20.1222	19.7332	20.6273	28.9347	26.8671	26.9806	27.6915	20.0906	21.221	20.6091	20.2179	+	48	48	48	47	47	47	129.08	0	323.31	12979000000	504	4.60352	4.92274	4.57845	4.64355	Q6P0N0;G5E9K5;Q6P0N0-2;C9J2Q8;H7C1S6;H0YJM1	Q6P0N0	sp|Q6P0N0|M18BP_HUMAN Mis18-binding protein 1 OS=Homo sapiens GN=MIS18BP1 PE=1 SV=1
ZNF12	Zinc finger protein 12	biological regulation;biosynthetic process;cellular biosynthetic process;cellular macromolecule biosynthetic process;cellular macromolecule metabolic process;cellular metabolic process;cellular nitrogen compound metabolic process;cellular process;macromolecule biosynthetic process;macromolecule metabolic process;metabolic process;negative regulation of biological process;negative regulation of bi…		16.4471	7.21484		0.000295628	8.10834	0.000243415	6.32135		30.7828	29.7114	29.3529	26.6291	27.4354	21.6351	20.5402	21.6645	19.0908	20.4393	26.9003	25.8167	25.7561	26.3156	19.1399	21.0569	19.2018	20.1046	+	29	29	24	54.7	54.7	41.8	81.201	0	235.51	4146500000	212	4.14872	4.70715	4.2722	4.74273	P17014;P17014-5;P17014-4;P17014-3;P17014-2;H9KV98;H0Y892;Q9UJN7;Q9BX82;Q6ZMW2	P17014;P17014-5;P17014-4;P17014-3;P17014-2	sp|P17014|ZNF12_HUMAN Zinc finger protein 12 OS=Homo sapiens GN=ZNF12 PE=1 SV=3;sp|P17014-5|ZNF12_HUMAN Isoform 5 of Zinc finger protein 12 OS=Homo sapiens GN=ZNF12;sp|P17014-4|ZNF12_HUMAN Isoform 4 of Zinc finger protein 12 OS=Homo sapiens GN=ZNF12;sp|P17
UTP11L	Probable U3 small nucleolar RNA-associated protein 11	anatomical structure development;biological regulation;cellular component biogenesis;cellular component biogenesis at cellular level;cellular component organization or biogenesis;cellular component organization or biogenesis at cellular level;cellular macromolecule metabolic process;cellular metabolic process;cellular nitrogen compound metabolic process;cellular process;developmental process;macr…		16.4318	6.39981		0.000349845	7.07031	0.000208881	5.72932		29.1904	29.1691	27.9382	26.4083	26.2191	19.6055	21.3565	19.6908	20.6924	22.2284	26.2247	26.3251	25.0086	26.4614	20.3474	19.9689	19.7308	21.0554	+	14	14	14	48.2	48.2	48.2	30.446	0	170.99	1962600000	95	3.97019	4.88061	3.89814	4.61991	Q9Y3A2;Q9Y3A2-2	Q9Y3A2;Q9Y3A2-2	sp|Q9Y3A2|UTP11_HUMAN Probable U3 small nucleolar RNA-associated protein 11 OS=Homo sapiens GN=UTP11L PE=1 SV=2;sp|Q9Y3A2-2|UTP11_HUMAN Isoform 2 of Probable U3 small nucleolar RNA-associated protein 11 OS=Homo sapiens GN=UTP11L
PIAS3	E3 SUMO-protein ligase PIAS3	biological regulation;biosynthetic process;cellular biosynthetic process;cellular chemical homeostasis;cellular homeostasis;cellular ion homeostasis;cellular macromolecule biosynthetic process;cellular macromolecule metabolic process;cellular metabolic process;cellular nitrogen compound metabolic process;cellular process;cellular protein metabolic process;chemical homeostasis;homeostatic process;…		16.415	8.04786		0.000574602	8.58806	0.000129322	7.50766		31.3346	31.4734	28.2472	25.6389	27.7737	20.2038	20.3707	20.4349	19.7117	20.8063	28.053	26.7523	27.506	28.6128	20.2947	19.6048	20.7609	20.233	+	18	18	16	41	41	37.3	64.47	0	323.31	7420800000	250	5.13358	5.45895	4.03294	4.20177	E9PHH8;Q9Y6X2;E7ESB4;U3KQV1	E9PHH8;Q9Y6X2	tr|E9PHH8|E9PHH8_HUMAN E3 SUMO-protein ligase PIAS3 OS=Homo sapiens GN=PIAS3 PE=1 SV=1;sp|Q9Y6X2|PIAS3_HUMAN E3 SUMO-protein ligase PIAS3 OS=Homo sapiens GN=PIAS3 PE=1 SV=2
CDK1	Cyclin-dependent kinase 1	activation of immune response;activation of innate immune response;activation of MAPK activity;activation of MAPKK activity;activation of protein kinase activity;aging;anaphase-promoting complex-dependent proteasomal ubiquitin-dependent protein catabolic process;anatomical structure development;anatomical structure morphogenesis;apoptosis;axon guidance;biological regulation;biosynthetic process;c…		16.4061	8.06633		0.000121396	7.1901	0.00061763	8.94257		28.279	28.5349	28.953	27.47	29.0024	22.4088	20.0689	20.6649	22.1584	20.9877	30.5858	27.5846	27.5487	31.3146	20.4293	20.8262	20.0302	19.9777	+	17	17	15	70	70	63.6	34.095	0	323.31	6952300000	225	4.45429	3.94344	4.7124	6.10372	P06493;A0A024QZP7;A0A087WZZ9;P06493-2;E5RIU6;K7ELV5;G3V317	P06493;A0A024QZP7;A0A087WZZ9;P06493-2;E5RIU6	sp|P06493|CDK1_HUMAN Cyclin-dependent kinase 1 OS=Homo sapiens GN=CDK1 PE=1 SV=3;tr|A0A024QZP7|A0A024QZP7_HUMAN Cyclin-dependent kinase 1 OS=Homo sapiens GN=CDK1 PE=1 SV=1;tr|A0A087WZZ9|A0A087WZZ9_HUMAN Cyclin-dependent kinase 1 OS=Homo sapiens GN=CDK1 PE=
NET1	Neuroepithelial cell-transforming gene 1 protein	biological regulation;cell migration;cell motility;cell surface receptor linked signaling pathway;cellular component movement;cellular process;cellular response to abiotic stimulus;cellular response to chemical stimulus;cellular response to hydrogen peroxide;cellular response to ionizing radiation;cellular response to oxidative stress;cellular response to radiation;cellular response to reactive o…		16.4004	5.80233		0.000594162	5.48001	0.000126905	6.12464		27.9408	26.3578	25.551	24.0587	25.4034	19.4029	20.5121	21.5299	20.0785	20.3883	26.265	25.9142	26.4929	27.1276	20.6915	20.858	19.7513	20.0003	+	5	5	5	12.4	12.4	12.4	61.884	0	9.8868	912170000	16	4.47332	5.51457	3.17687	4.18357	Q7Z628-2;Q7Z628;Q5SQI6	Q7Z628-2;Q7Z628	sp|Q7Z628-2|ARHG8_HUMAN Isoform 2 of Neuroepithelial cell-transforming gene 1 protein OS=Homo sapiens GN=NET1;sp|Q7Z628|ARHG8_HUMAN Neuroepithelial cell-transforming gene 1 protein OS=Homo sapiens GN=NET1 PE=1 SV=1
KDM4A	Lysine-specific demethylase 4A	biological regulation;biosynthetic process;cardiac muscle adaptation;cardiac muscle hypertrophy;cardiac muscle hypertrophy in response to stress;cellular biosynthetic process;cellular component organization;cellular component organization at cellular level;cellular component organization or biogenesis;cellular component organization or biogenesis at cellular level;cellular macromolecule biosynthe…		16.3847	6.47562		0.000166585	6.57777	0.000459807	6.37347		27.997	28.1164	26.2243	25.162	26.2404	20.3356	19.4958	20.2629	19.8247	20.9323	26.7701	26.1187	26.1759	27.0407	19.0951	19.1216	21.0475	21.3473	+	14	14	13	14.2	14.2	13.4	120.66	0	47.106	1159200000	92	3.86988	4.20018	4.06208	5.26732	O75164;O75164-2	O75164;O75164-2	sp|O75164|KDM4A_HUMAN Lysine-specific demethylase 4A OS=Homo sapiens GN=KDM4A PE=1 SV=2;sp|O75164-2|KDM4A_HUMAN Isoform 2 of Lysine-specific demethylase 4A OS=Homo sapiens GN=KDM4A
DDX5	Probable ATP-dependent RNA helicase DDX5	biological regulation;biosynthetic process;cell growth;cellular biosynthetic process;cellular macromolecule biosynthetic process;cellular macromolecule metabolic process;cellular metabolic process;cellular nitrogen compound metabolic process;cellular process;cellular response to stimulus;chordate embryonic development;circadian rhythm;developmental process;embryo development;embryo development en…		16.3683	8.25022		0.000502178	7.31974	0.000155056	9.1807		28.5551	29.3107	25.9842	24.3266	26.6869	19.5248	19.155	20.6534	19.4793	19.4523	28.967	28.3525	26.8788	29.3805	18.5544	19.5876	19.0248	19.6892	+	24	24	16	41.2	41.2	29.2	69.086	0	137.38	3050400000	147	5.70954	5.27433	3.78898	4.30278	J3KTA4;P17844;P17844-2;J3KRZ1;J3QSF1;J3QRQ7;J3QR02;J3KRX8;X6RLV5;A0A0U1RQJ0;J3QRN5	J3KTA4;P17844;P17844-2	tr|J3KTA4|J3KTA4_HUMAN Probable ATP-dependent RNA helicase DDX5 OS=Homo sapiens GN=DDX5 PE=1 SV=1;sp|P17844|DDX5_HUMAN Probable ATP-dependent RNA helicase DDX5 OS=Homo sapiens GN=DDX5 PE=1 SV=1;sp|P17844-2|DDX5_HUMAN Isoform 2 of Probable ATP-dependent RNA
FOXM1	Forkhead box protein M1	anatomical structure development;anatomical structure morphogenesis;biological regulation;biosynthetic process;cell cycle;cell cycle process;cell differentiation;cellular biosynthetic process;cellular developmental process;cellular macromolecule biosynthetic process;cellular macromolecule metabolic process;cellular metabolic process;cellular nitrogen compound metabolic process;cellular process;ce…		16.3475	5.91241		0.000633056	5.44022	0.000125578	6.38459		27.459	27.538	25.1033	24.1739	25.4787	20.8136	19.7474	20.5985	21.4289	19.9633	26.4444	25.748	25.7216	26.6591	19.1747	19.5085	19.8559	20.4955	+	8	8	8	19.8	19.8	19.8	82.741	0	48.492	1168300000	48	4.65874	5.61189	3.14095	4.13121	A0A0D9SFF0;Q08050-2;Q08050;Q08050-3;H0YG99;H0YGS4	A0A0D9SFF0;Q08050-2;Q08050;Q08050-3;H0YG99	tr|A0A0D9SFF0|A0A0D9SFF0_HUMAN Forkhead box protein M1 OS=Homo sapiens GN=FOXM1 PE=1 SV=1;sp|Q08050-2|FOXM1_HUMAN Isoform 2 of Forkhead box protein M1 OS=Homo sapiens GN=FOXM1;sp|Q08050|FOXM1_HUMAN Forkhead box protein M1 OS=Homo sapiens GN=FOXM1 PE=1 SV=3
ATF6	Cyclic AMP-dependent transcription factor ATF-6 alpha;Processed cyclic AMP-dependent transcription factor ATF-6 alpha	biological regulation;biosynthetic process;cellular biosynthetic process;cellular macromolecule biosynthetic process;cellular macromolecule metabolic process;cellular metabolic process;cellular nitrogen compound metabolic process;cellular process;cellular protein metabolic process;cellular response to chemical stimulus;cellular response to organic substance;cellular response to stimulus;cellular …		16.3079	6.40989		0.000501001	6.12918	0.000165089	6.69059		28.5551	28.3319	25.9548	24.6561	25.9895	20.0861	20.3312	20.7356	20.4404	21.2481	27.389	26.2743	26.1124	26.9353	20.1286	19.4704	20.9302	19.4195	+	13	13	13	19.4	19.4	19.4	74.584	0	105.42	1447900000	90	4.57863	5.17185	3.44528	4.30788	P18850	P18850	sp|P18850|ATF6A_HUMAN Cyclic AMP-dependent transcription factor ATF-6 alpha OS=Homo sapiens GN=ATF6 PE=1 SV=3
CDK11B	Cyclin-dependent kinase 11B;Cyclin-dependent kinase 11A	apoptosis;biological regulation;cell cycle phase;cell cycle process;cell death;cell proliferation;cellular component organization;cellular component organization at cellular level;cellular component organization or biogenesis;cellular component organization or biogenesis at cellular level;cellular macromolecule metabolic process;cellular metabolic process;cellular process;cellular protein metabol…		16.2917	8.23433		0.000134844	9.41917	0.000623438	7.04949		30.8705	31.4518	28.6901	26.9803	29.6666	19.9195	19.4923	19.8865	20.5378	20.7273	28.6389	27.2477	27.2202	28.9023	20.0425	21.2108	19.8461	22.7117	+	32	32	3	36.7	36.7	4.1	89.437	0	323.31	7968200000	252	3.92434	3.9372	5.1497	5.48822	A0A0D9SEI3;B7ZVY7;A0A0D9SER5;A0A0D9SEN2;P21127-8;P21127-3;P21127-2;J3QR44;P21127;J3QR29;P21127-6;P21127-9;P21127-10;P21127-12;P21127-4;P21127-5;Q9UQ88-9;J3KS35;E7ESP2;Q9UQ88-8;A0A087WYI9;A0A087X1I0;E9PFJ2;Q5QPQ9;Q13882	A0A0D9SEI3;B7ZVY7;A0A0D9SER5;A0A0D9SEN2;P21127-8;P21127-3;P21127-2;J3QR44;P21127;J3QR29;P21127-6;P21127-9;P21127-10;P21127-12;P21127-4;P21127-5;Q9UQ88-9	tr|A0A0D9SEI3|A0A0D9SEI3_HUMAN Cyclin-dependent kinase 11B OS=Homo sapiens GN=CDK11B PE=1 SV=1;tr|B7ZVY7|B7ZVY7_HUMAN Cell division cycle 2-like 1 (PITSLRE proteins) OS=Homo sapiens GN=CDC2L1 PE=1 SV=1;tr|A0A0D9SER5|A0A0D9SER5_HUMAN Cyclin-dependent kinase
MAEA	Macrophage erythroblast attacher	anatomical structure development;biological adhesion;biological regulation;cell adhesion;cell cycle;cell development;cell division;cell maturation;cellular component organization;cellular component organization at cellular level;cellular component organization or biogenesis;cellular component organization or biogenesis at cellular level;cellular developmental process;cellular process;cytoskeleton…		16.2654	5.63005		0.000420241	5.69231	0.000205358	5.56778		27.088	27.146	25.3638	23.7119	24.4273	19.8458	19.8014	19.8642	19.9902	19.7739	26.3551	25.3131	25.2895	26.5104	20.9927	20.4347	20.0097	19.76	+	9	9	9	20.7	20.7	20.7	49.392	0	172.91	641290000	54	3.90753	4.91433	3.36159	4.44104	E7ESC7;Q7L5Y9;B4DQT1;B4DVN3;Q7L5Y9-3;Q7L5Y9-2;D6RE80;D6REW7;D6RIB6;Q7L5Y9-4;D6RDW4;Q7L5Y9-5;D6R8Z3;D6RA86;D6RID6	E7ESC7;Q7L5Y9;B4DQT1;B4DVN3;Q7L5Y9-3;Q7L5Y9-2;D6RE80	tr|E7ESC7|E7ESC7_HUMAN Macrophage erythroblast attacher OS=Homo sapiens GN=MAEA PE=1 SV=1;sp|Q7L5Y9|MAEA_HUMAN Macrophage erythroblast attacher OS=Homo sapiens GN=MAEA PE=1 SV=1;tr|B4DQT1|B4DQT1_HUMAN Macrophage erythroblast attacher OS=Homo sapiens GN=MAE
SRRM2	Serine/arginine repetitive matrix protein 2	cellular macromolecule metabolic process;cellular metabolic process;cellular nitrogen compound metabolic process;cellular process;macromolecule metabolic process;metabolic process;mRNA metabolic process;mRNA processing;nitrogen compound metabolic process;nuclear mRNA splicing, via spliceosome;nucleic acid metabolic process;nucleobase-containing compound metabolic process;primary metabolic process…		16.2085	4.70325		0.000169002	4.03088	0.000540587	5.37562		25.031	24.6236	23.7692	23.2953	24.9332	20.7454	20.2812	20.5135	19.6981	20.2597	24.9656	23.6632	25.3955	26.281	19.488	20.2081	19.449	19.6576	+	6	6	6	2.8	2.8	2.8	299.61	0	25.113	388330000	37	3.419	4.08267	2.91445	5.23693	Q9UQ35;I3L3Q8;Q9UQ35-2	Q9UQ35	sp|Q9UQ35|SRRM2_HUMAN Serine/arginine repetitive matrix protein 2 OS=Homo sapiens GN=SRRM2 PE=1 SV=2
GTF2IRD1	General transcription factor II-I repeat domain-containing protein 1	biological regulation;biosynthetic process;cellular biosynthetic process;cellular macromolecule biosynthetic process;cellular macromolecule metabolic process;cellular metabolic process;cellular nitrogen compound metabolic process;cellular process;developmental process;macromolecule biosynthetic process;macromolecule metabolic process;metabolic process;multicellular organismal development;multicel…		16.2027	6.40201		0.000211495	6.68374	0.000434479	6.12028		28.1667	28.2854	26.2579	25.0172	26.6862	19.4626	20.6426	19.997	21.2324	19.66	26.4664	25.1382	26.1033	26.5923	18.8801	21.0486	20.5827	19.3077	+	14	14	14	19.9	19.9	19.9	106.05	0	82.456	1265600000	47	3.80167	4.24583	3.94293	4.94429	E9PFE2;Q9UHL9-2;Q9UHL9;Q9UHL9-3;H7C4Q8	E9PFE2;Q9UHL9-2;Q9UHL9;Q9UHL9-3	tr|E9PFE2|E9PFE2_HUMAN General transcription factor II-I repeat domain-containing protein 1 OS=Homo sapiens GN=GTF2IRD1 PE=1 SV=1;sp|Q9UHL9-2|GT2D1_HUMAN Isoform 2 of General transcription factor II-I repeat domain-containing protein 1 OS=Homo sapiens GN=G
SP140L	Nuclear body protein SP140-like protein	biological regulation;cellular component organization;cellular component organization at cellular level;cellular component organization or biogenesis;cellular component organization or biogenesis at cellular level;cellular process;chromatin modification;chromatin organization;chromatin remodeling;chromosome organization;organelle organization;regulation of biological process;regulation of biosynt…		16.1878	6.55048		0.000423999	7.14066	0.000219965	5.9603		28.6201	28.6822	27.6622	24.8133	25.1031	19.4826	19.5982	20.5769	19.4441	20.0759	27.3714	25.5109	26.3931	25.8707	20.969	20.3786	19.7832	20.1741	+	21	16	16	44.5	38.3	38.3	67.005	0	87.908	1575500000	71	4.04349	4.80985	3.81422	4.43253	Q9H930;U5Y3L1;Q9H930-2;H7BYP4;Q9H930-1;Q9H930-3;Q13342-3;Q13342-6;Q13342-5;Q13342;Q9HB58-6	Q9H930;U5Y3L1;Q9H930-2;H7BYP4;Q9H930-1	sp|Q9H930|SP14L_HUMAN Nuclear body protein SP140-like protein OS=Homo sapiens GN=SP140L PE=2 SV=3;tr|U5Y3L1|U5Y3L1_HUMAN Nuclear body protein SP140-like protein OS=Homo sapiens GN=SP140L PE=1 SV=1;sp|Q9H930-2|SP14L_HUMAN Isoform 2 of Nuclear body protein S
ZNF195	Zinc finger protein 195	biological regulation;biosynthetic process;cellular biosynthetic process;cellular macromolecule biosynthetic process;cellular macromolecule metabolic process;cellular metabolic process;cellular nitrogen compound metabolic process;cellular process;macromolecule biosynthetic process;macromolecule metabolic process;metabolic process;nitrogen compound metabolic process;nucleic acid metabolic process;…		16.1363	7.12103		0.000680987	7.1051	0.000144193	7.13696		29.4168	29.5366	28.4229	26.0762	28.1735	19.9939	22.2562	23.688	19.9838	20.1785	27.8486	26.7372	27.1	27.0583	20.5708	20.1574	20.1863	19.2818	+	22	21	19	38.5	37.3	32.5	72.659	0	182.35	2963700000	164	5.24763	5.97099	3.5967	4.06955	A0A087WT67;O14628-7;O14628-6;O14628-4;O14628-5;O14628;E9PIY8;E9PNM0;E9PIT0;E9PLF5;E9PMX5;O14628-8;E9PPF8;E9PIN4;E9PLW9;C9JG37;E9PSE6	A0A087WT67;O14628-7;O14628-6;O14628-4;O14628-5;O14628;E9PIY8	tr|A0A087WT67|A0A087WT67_HUMAN Zinc finger protein 195 OS=Homo sapiens GN=ZNF195 PE=1 SV=1;sp|O14628-7|ZN195_HUMAN Isoform 7 of Zinc finger protein 195 OS=Homo sapiens GN=ZNF195;sp|O14628-6|ZN195_HUMAN Isoform 6 of Zinc finger protein 195 OS=Homo sapiens G
GNL3L	Guanine nucleotide-binding protein-like 3-like protein	cellular component biogenesis;cellular component biogenesis at cellular level;cellular component organization or biogenesis;cellular component organization or biogenesis at cellular level;cellular process;metabolic process;ribonucleoprotein complex biogenesis;ribosome biogenesis		16.1312	5.67406		0.000309306	5.84066	0.000319088	5.50745		27.2582	27.1317	25.0983	24.3008	25.3746	20.7169	19.9604	20.1873	18.9156	20.1801	25.9845	25.612	25.8979	27.1872	19.8321	20.9299	21.4798	20.4098	+	13	13	13	32.6	32.6	32.6	65.572	0	28.905	741170000	43	3.68244	4.49973	3.52964	4.70378	Q9NVN8	Q9NVN8	sp|Q9NVN8|GNL3L_HUMAN Guanine nucleotide-binding protein-like 3-like protein OS=Homo sapiens GN=GNL3L PE=1 SV=1
ZNF37A	Zinc finger protein 37A	biological regulation;biosynthetic process;cellular biosynthetic process;cellular macromolecule biosynthetic process;cellular macromolecule metabolic process;cellular metabolic process;cellular nitrogen compound metabolic process;cellular process;macromolecule biosynthetic process;macromolecule metabolic process;metabolic process;nitrogen compound metabolic process;nucleic acid metabolic process;…		16.0842	4.71084		0.000191389	5.65322	0.000540516	3.76846		26.5309	26.0789	24.9453	24.211	24.2168	18.8658	20.7132	19.2233	19.3201	19.5945	24.9796	23.5499	23.7873	24.6487	20.7289	20.2823	20.9116	19.9689	+	9	6	5	23.7	14.3	11.6	65.417	0	20.523	368680000	16	2.68705	4.0749	3.59699	5.0351	P17032	P17032	sp|P17032|ZN37A_HUMAN Zinc finger protein 37A OS=Homo sapiens GN=ZNF37A PE=2 SV=3
ZMYM3	Zinc finger MYM-type protein 3	biological regulation;cellular component organization;cellular component organization at cellular level;cellular component organization or biogenesis;cellular component organization or biogenesis at cellular level;cellular process;cytoskeleton organization;developmental process;multicellular organismal development;multicellular organismal process;organelle organization;regulation of anatomical st…		16.0743	6.90144		0.000499933	6.09975	0.000208987	7.70312		28.6345	28.3057	26.2897	24.6915	26.5463	19.9383	20.8846	20.5106	21.0099	21.6255	27.9994	27.428	27.0171	27.9123	21.2411	19.7753	19.9595	18.5684	+	19	18	18	15.3	15.3	15.3	152.6	0	140.29	1843700000	107	4.83642	4.89336	3.44241	4.32127	A6NHB5;Q14202-2;Q14202;A6NHN7;A6NL54;Q14202-3	A6NHB5;Q14202-2;Q14202;A6NHN7	tr|A6NHB5|A6NHB5_HUMAN Zinc finger MYM-type protein 3 OS=Homo sapiens GN=ZMYM3 PE=1 SV=1;sp|Q14202-2|ZMYM3_HUMAN Isoform 2 of Zinc finger MYM-type protein 3 OS=Homo sapiens GN=ZMYM3;sp|Q14202|ZMYM3_HUMAN Zinc finger MYM-type protein 3 OS=Homo sapiens GN=ZM
PIAS2	E3 SUMO-protein ligase PIAS2	androgen receptor signaling pathway;biological regulation;biosynthetic process;cellular biosynthetic process;cellular macromolecule biosynthetic process;cellular macromolecule metabolic process;cellular metabolic process;cellular nitrogen compound metabolic process;cellular process;cellular protein metabolic process;cellular response to stimulus;intracellular receptor mediated signaling pathway;m…		16.0632	6.10867		0.000194169	7.33153	0.000544089	4.88581		28.6275	28.767	27.7628	25.2902	26.6697	20.7916	20.4247	19.8575	20.5632	18.8226	24.9853	23.7096	24.25	25.6671	19.3311	19.3019	19.8193	20.6166	+	13	9	9	27.8	21	21	63.395	0	217.11	1379400000	62	3.20135	4.05431	4.21142	5.03727	O75928-2;O75928;A0A087WUY7;O75928-3;B4DGW0;A0A0A0MS92;K7ER97;K7EJT4;K7EMP6;K7EQX5	O75928-2;O75928;A0A087WUY7;O75928-3;B4DGW0	sp|O75928-2|PIAS2_HUMAN Isoform PIAS2-alpha of E3 SUMO-protein ligase PIAS2 OS=Homo sapiens GN=PIAS2;sp|O75928|PIAS2_HUMAN E3 SUMO-protein ligase PIAS2 OS=Homo sapiens GN=PIAS2 PE=1 SV=3;tr|A0A087WUY7|A0A087WUY7_HUMAN E3 SUMO-protein ligase PIAS2 (Fragment
DCAF13	DDB1- and CUL4-associated factor 13	cellular macromolecule metabolic process;cellular metabolic process;cellular nitrogen compound metabolic process;cellular process;cellular protein metabolic process;macromolecule metabolic process;macromolecule modification;maturation of SSU-rRNA;maturation of SSU-rRNA from tricistronic rRNA transcript (SSU-rRNA, 5.8S rRNA, LSU-rRNA);metabolic process;ncRNA metabolic process;ncRNA processing;nitr…		16.0559	7.28952		0.000552583	6.60073	0.000192583	7.97831		29.0256	29.295	27.3879	25.1378	27.1324	20.8638	22.1243	21.3887	19.5894	21.0089	29.4251	28.4017	28.1265	29.1624	21.512	21.5699	19.4693	20.6512	+	19	19	19	33.7	33.7	33.7	67.55	0	184.85	3904800000	172	5.05222	5.04083	3.55643	4.2453	A0A087WT20;Q9NV06;B3KME9;E5RHM4;A0A087X1F8;Q9NV06-2	A0A087WT20;Q9NV06;B3KME9	tr|A0A087WT20|A0A087WT20_HUMAN DDB1- and CUL4-associated factor 13 OS=Homo sapiens GN=DCAF13 PE=1 SV=1;sp|Q9NV06|DCA13_HUMAN DDB1- and CUL4-associated factor 13 OS=Homo sapiens GN=DCAF13 PE=1 SV=2;tr|B3KME9|B3KME9_HUMAN DDB1- and CUL4-associated factor 13
ZNF860	Zinc finger protein 860	biological regulation;biosynthetic process;cellular biosynthetic process;cellular macromolecule biosynthetic process;cellular macromolecule metabolic process;cellular metabolic process;cellular nitrogen compound metabolic process;cellular process;macromolecule biosynthetic process;macromolecule metabolic process;metabolic process;nitrogen compound metabolic process;nucleic acid metabolic process;…		16.0327	6.16603		0.000199476	7.34495	0.000545996	4.9871		28.6319	28.3982	27.2974	24.9774	26.5625	19.0834	20.0131	19.4361	19.743	20.8669	25.4269	24.2305	24.5769	24.5595	19.1544	19.2731	19.297	21.1209	+	12	9	8	21.4	16.1	14.7	73.756	0	94.818	1213400000	61	3.24729	4.0603	4.24485	5.08968	A6NHJ4;P52743	A6NHJ4	sp|A6NHJ4|ZN860_HUMAN Zinc finger protein 860 OS=Homo sapiens GN=ZNF860 PE=2 SV=3
DCAF5	DDB1- and CUL4-associated factor 5	cellular macromolecule metabolic process;cellular metabolic process;cellular process;cellular protein metabolic process;macromolecule metabolic process;macromolecule modification;metabolic process;primary metabolic process;protein metabolic process;protein modification by small protein conjugation;protein modification by small protein conjugation or removal;protein modification process;protein ub…		16.0195	4.9261		0.000504651	4.35044	0.000218699	5.50176		25.4622	26.2258	24.0237	23.4143	24.1796	20.5833	20.4448	20.4258	20.5519	19.5477	25.38	25.2108	24.9673	25.4514	20.2745	20.5204	19.5728	18.6347	+	8	8	8	11.3	11.3	11.3	103.88	0	16.763	335430000	23	3.83091	4.81811	2.80851	4.33003	Q96JK2-3;Q96JK2;Q96JK2-2;Q8TBB7;G3V3S1	Q96JK2-3;Q96JK2;Q96JK2-2;Q8TBB7	sp|Q96JK2-3|DCAF5_HUMAN Isoform 3 of DDB1- and CUL4-associated factor 5 OS=Homo sapiens GN=DCAF5;sp|Q96JK2|DCAF5_HUMAN DDB1- and CUL4-associated factor 5 OS=Homo sapiens GN=DCAF5 PE=1 SV=2;sp|Q96JK2-2|DCAF5_HUMAN Isoform 2 of DDB1- and CUL4-associated fact
ATRX	Transcriptional regulator ATRX	anatomical structure development;biological regulation;biosynthetic process;cell development;cellular biosynthetic process;cellular component assembly;cellular component assembly at cellular level;cellular component organization;cellular component organization at cellular level;cellular component organization or biogenesis;cellular component organization or biogenesis at cellular level;cellular d…		15.9922	5.58539		0.000293332	5.50723	0.000386644	5.66356		26.9123	26.9988	25.6031	24.0585	25.5029	20.1687	21.3597	19.8483	19.7806	20.3821	26.5918	25.2183	25.5126	26.0396	20.3122	21.2445	19.0919	20.0595	+	8	8	8	4.2	4.2	4.2	259.84	0	71.33	634160000	76	3.68714	4.37383	3.41962	4.73959	P46100-2;P46100-5;P46100-3;P46100-4;P46100;A0A096LNX6	P46100-2;P46100-5;P46100-3;P46100-4;P46100	sp|P46100-2|ATRX_HUMAN Isoform 1 of Transcriptional regulator ATRX OS=Homo sapiens GN=ATRX;sp|P46100-5|ATRX_HUMAN Isoform 5 of Transcriptional regulator ATRX OS=Homo sapiens GN=ATRX;sp|P46100-3|ATRX_HUMAN Isoform 2 of Transcriptional regulator ATRX OS=Homo
ZNF473	Zinc finger protein 473	biological regulation;biosynthetic process;cellular biosynthetic process;cellular macromolecule biosynthetic process;cellular macromolecule metabolic process;cellular metabolic process;cellular nitrogen compound metabolic process;cellular process;gene expression;histone mRNA 3'-end processing;histone mRNA metabolic process;macromolecule biosynthetic process;macromolecule metabolic process;metabol…		15.9527	5.60983		0.000488791	5.30285	0.000241379	5.91681		28.1023	28.0242	26.723	25.082	25.3573	21.7909	21.5124	21.1131	21.5884	20.7696	25.7024	24.5864	24.5151	26.4045	19.7076	18.9423	19.4134	19.4779	+	15	15	14	21.9	21.9	20.1	98.861	0	60.189	962490000	57	3.98576	4.73651	3.1879	4.35713	F8WEC7;Q8WTR7	F8WEC7;Q8WTR7	tr|F8WEC7|F8WEC7_HUMAN Zinc finger protein 473 OS=Homo sapiens GN=ZNF473 PE=4 SV=1;sp|Q8WTR7|ZN473_HUMAN Zinc finger protein 473 OS=Homo sapiens GN=ZNF473 PE=1 SV=1
ACTB	Actin, cytoplasmic 1;Actin, cytoplasmic 1, N-terminally processed;Actin, cytoplasmic 2;Actin, cytoplasmic 2, N-terminally processed	adherens junction organization;anatomical structure development;anatomical structure homeostasis;ATP-dependent chromatin remodeling;axon guidance;biological adhesion;biological regulation;blood coagulation;cell adhesion;cell junction assembly;cell junction organization;cell surface receptor linked signaling pathway;cell-cell adhesion;cell-cell junction organization;cellular component assembly;cel…		15.9198	7.67055		0.000628789	6.21243	0.000193922	9.12867		29.9238	29.7262	28.0859	26.4554	27.7338	22.4038	23.098	20.2669	21.9326	23.1616	30.8882	29.2151	29.0521	30.2012	20.2479	19.575	21.7502	21.2687	+	22	22	7	58.7	58.7	26.9	41.736	0	323.31	8108600000	277	5.51831	5.0733	3.38354	4.13071	P60709;P63261;I3L3I0;I3L1U9;I3L4N8;G5E9R0;E7EVS6;C9JZR7;K7EM38;I3L3R2;J3KT65;C9JTX5;C9JUM1;P63267-2;Q6S8J3;A5A3E0;Q562R1;F8WCH0	P60709;P63261;I3L3I0;I3L1U9;I3L4N8	sp|P60709|ACTB_HUMAN Actin, cytoplasmic 1 OS=Homo sapiens GN=ACTB PE=1 SV=1;sp|P63261|ACTG_HUMAN Actin, cytoplasmic 2 OS=Homo sapiens GN=ACTG1 PE=1 SV=1;tr|I3L3I0|I3L3I0_HUMAN Actin, cytoplasmic 2 (Fragment) OS=Homo sapiens GN=ACTG1 PE=1 SV=1;tr|I3L1U9|I3L
XRN2	5-3 exoribonuclease 2	biological regulation;biosynthetic process;catabolic process;cell growth;cellular biosynthetic process;cellular catabolic process;cellular macromolecule catabolic process;cellular macromolecule metabolic process;cellular metabolic process;cellular nitrogen compound metabolic process;cellular process;DNA catabolic process;DNA catabolic process, exonucleolytic;DNA metabolic process;gamete generatio…		15.8931	7.50478		0.000606959	7.15558	0.000206318	7.85398		28.868	28.896	26.8782	23.9984	26.5091	20.4687	20.7305	19.4073	19.4931	19.2723	28.6604	26.7305	26.8953	28.2695	19.1679	20.5113	19.2122	20.2485	+	24	24	24	30.1	30.1	30.1	99.96	0	150.84	2212200000	94	4.91929	4.92609	3.66425	4.1635	Q9H0D6-2;Q9H0D6	Q9H0D6-2;Q9H0D6	sp|Q9H0D6-2|XRN2_HUMAN Isoform 2 of 5-3 exoribonuclease 2 OS=Homo sapiens GN=XRN2;sp|Q9H0D6|XRN2_HUMAN 5-3 exoribonuclease 2 OS=Homo sapiens GN=XRN2 PE=1 SV=1
PDCD7	Programmed cell death protein 7	apoptosis;biological regulation;cell death;cellular macromolecule metabolic process;cellular metabolic process;cellular nitrogen compound metabolic process;cellular process;death;macromolecule metabolic process;metabolic process;nitrogen compound metabolic process;nucleic acid metabolic process;nucleobase-containing compound metabolic process;positive regulation of apoptosis;positive regulation o…		15.8904	5.12912		0.000954552	5.35879	0.000131548	4.89945		26.9686	27.0718	25.699	23.2631	25.0216	21.0005	19.5576	21.237	19.8991	19.5362	25.2377	24.4815	24.6644	24.9478	19.3944	20.4445	19.7376	20.157	+	7	7	7	21.4	21.4	21.4	54.699	0	29.598	492940000	25	3.81527	5.61291	2.9931	3.85182	Q8N8D1;H3BT73	Q8N8D1	sp|Q8N8D1|PDCD7_HUMAN Programmed cell death protein 7 OS=Homo sapiens GN=PDCD7 PE=1 SV=1
ZNF106	Zinc finger protein 106	biological regulation;cell surface receptor linked signaling pathway;cellular process;cellular response to chemical stimulus;cellular response to endogenous stimulus;cellular response to hormone stimulus;cellular response to insulin stimulus;cellular response to organic substance;cellular response to peptide hormone stimulus;cellular response to stimulus;enzyme linked receptor protein signaling p…		15.8871	5.9886		0.000504102	8.09929	0.000249929	3.87791		30.3942	30.6402	27.8933	25.5617	27.5956	19.5603	19.9493	21.0599	19.5987	21.4203	24.5033	23.2734	23.2996	24.1724	19.9571	19.6664	20.0253	20.0883	+	34	34	34	25.9	25.9	25.9	208.88	0	323.31	4009100000	214	2.92755	4.68096	4.00285	4.32618	Q9H2Y7;A0A0C4DGM5;Q9H2Y7-2;H3BNX5;H3BS99;U3KQH7;H3BRD4;H3BSS6;H3BNJ4	Q9H2Y7;A0A0C4DGM5;Q9H2Y7-2	sp|Q9H2Y7|ZN106_HUMAN Zinc finger protein 106 OS=Homo sapiens GN=ZNF106 PE=1 SV=1;tr|A0A0C4DGM5|A0A0C4DGM5_HUMAN Zinc finger protein 106 OS=Homo sapiens GN=ZNF106 PE=1 SV=1;sp|Q9H2Y7-2|ZN106_HUMAN Isoform 2 of Zinc finger protein 106 OS=Homo sapiens GN=ZNF
E2F7	Transcription factor E2F7	anatomical structure development;anatomical structure formation involved in morphogenesis;angiogenesis;biological regulation;cell cycle process;cell differentiation;cell differentiation involved in embryonic placenta development;cellular developmental process;cellular process;cellular response to stimulus;cellular response to stress;chorionic trophoblast cell differentiation;developmental process…		15.8724	4.30567		0.000616809	4.42893	0.00020727	4.18241		25.5839	25.4977	23.9045	22.9897	24.1524	20.2363	19.0657	19.4059	20.7048	20.5709	25.0264	24.1685	23.9803	24.5223	19.6976	20.206	20.2513	20.813	+	6	6	6	7.8	7.8	7.8	98.351	0	49.412	234030000	18	3.15932	4.87764	2.78241	4.15297	Q96AV8-3;Q96AV8;F8VSE7;Q96AV8-2;H0YHW2;H0YIF4	Q96AV8-3;Q96AV8;F8VSE7;Q96AV8-2	sp|Q96AV8-3|E2F7_HUMAN Isoform 3 of Transcription factor E2F7 OS=Homo sapiens GN=E2F7;sp|Q96AV8|E2F7_HUMAN Transcription factor E2F7 OS=Homo sapiens GN=E2F7 PE=1 SV=3;tr|F8VSE7|F8VSE7_HUMAN Transcription factor E2F7 (Fragment) OS=Homo sapiens GN=E2F7 PE=1
PHF21A	PHD finger protein 21A	behavior;behavioral interaction between organisms;biological regulation;biosynthetic process;blood coagulation;cellular biosynthetic process;cellular component organization;cellular component organization at cellular level;cellular component organization or biogenesis;cellular component organization or biogenesis at cellular level;cellular macromolecule biosynthetic process;cellular macromolecule…		15.8601	4.35295		0.00103583	3.51441	0.000124951	5.1915		25.2116	24.7425	23.4121	22.549	23.8388	19.5247	20.5599	20.8151	20.7864	20.4957	25.2161	24.9041	24.6125	24.966	19.2739	19.2325	20.3364	20.0901	+	6	6	6	14.5	14.5	14.5	70.209	0	15.305	228020000	24	3.96943	5.55607	2.29826	3.78985	Q96BD5-2;Q96BD5;Q96BD5-3;H0YEK2	Q96BD5-2;Q96BD5;Q96BD5-3	sp|Q96BD5-2|PF21A_HUMAN Isoform 2 of PHD finger protein 21A OS=Homo sapiens GN=PHF21A;sp|Q96BD5|PF21A_HUMAN PHD finger protein 21A OS=Homo sapiens GN=PHF21A PE=1 SV=1;sp|Q96BD5-3|PF21A_HUMAN Isoform 3 of PHD finger protein 21A OS=Homo sapiens GN=PHF21A
DDX43	Probable ATP-dependent RNA helicase DDX43	cellular macromolecule metabolic process;cellular metabolic process;cellular nitrogen compound metabolic process;cellular process;macromolecule metabolic process;metabolic process;nitrogen compound metabolic process;nucleic acid metabolic process;nucleobase-containing compound metabolic process;primary metabolic process;RNA metabolic process;RNA secondary structure unwinding		15.8535	4.71016		0.000545293	3.76247	0.000238947	5.65785		24.9738	24.872	23.5845	23.214	23.8748	19.9783	20.518	20.6056	19.2791	21.3256	26.0037	25.6535	26.101	26.9938	19.6373	20.3034	20.8741	21.3057	+	5	5	5	9.3	9.3	9.3	72.843	0	14.116	427020000	34	3.87389	4.75163	2.5261	4.23569	Q9NXZ2	Q9NXZ2	sp|Q9NXZ2|DDX43_HUMAN Probable ATP-dependent RNA helicase DDX43 OS=Homo sapiens GN=DDX43 PE=2 SV=2
GANAB	Neutral alpha-glucosidase AB	carbohydrate metabolic process;cellular carbohydrate metabolic process;cellular macromolecule metabolic process;cellular metabolic process;cellular process;cellular protein metabolic process;glycosylation;macromolecule glycosylation;macromolecule metabolic process;macromolecule modification;metabolic process;peptidyl-amino acid modification;peptidyl-asparagine modification;post-translational prot…		15.8165	6.82654		0.000248166	6.90338	0.000544818	6.7497		27.6084	28.8957	26.409	25.0702	26.3509	19.0199	20.2257	19.3119	20.9972	20.2626	28.4215	26.3827	26.1424	28.5494	20.1094	20.7003	20.1465	21.5411	+	24	24	24	33.9	33.9	33.9	106.87	0	323.31	1966400000	152	3.91152	4.05872	3.97057	4.85295	Q14697;Q14697-2;F5H6X6;E9PKU7;E9PNH1	Q14697;Q14697-2;F5H6X6;E9PKU7	sp|Q14697|GANAB_HUMAN Neutral alpha-glucosidase AB OS=Homo sapiens GN=GANAB PE=1 SV=3;sp|Q14697-2|GANAB_HUMAN Isoform 2 of Neutral alpha-glucosidase AB OS=Homo sapiens GN=GANAB;tr|F5H6X6|F5H6X6_HUMAN Neutral alpha-glucosidase AB OS=Homo sapiens GN=GANAB PE
EIF3I	Eukaryotic translation initiation factor 3 subunit I	biological regulation;biosynthetic process;cellular biosynthetic process;cellular component assembly;cellular component assembly at cellular level;cellular component organization;cellular component organization at cellular level;cellular component organization or biogenesis;cellular component organization or biogenesis at cellular level;cellular macromolecular complex assembly;cellular macromolec…		15.7804	5.39125		0.000727106	4.68986	0.00019278	6.09265		25.7765	26.0695	24.7585	23.6562	24.6561	21.4759	21.1629	18.727	20.3089	19.7927	26.0332	25.2818	25.6634	26.811	19.122	20.3435	19.6232	20.3301	+	7	7	7	22.5	22.5	22.5	36.501	0	17.632	502460000	24	4.22847	5.04899	2.83337	4.01609	Q13347	Q13347	sp|Q13347|EIF3I_HUMAN Eukaryotic translation initiation factor 3 subunit I OS=Homo sapiens GN=EIF3I PE=1 SV=1
P4HA2	Prolyl 4-hydroxylase subunit alpha-2	4-hydroxyproline metabolic process;amine metabolic process;carboxylic acid metabolic process;cellular amine metabolic process;cellular amino acid metabolic process;cellular ketone metabolic process;cellular macromolecule metabolic process;cellular metabolic process;cellular modified amino acid metabolic process;cellular nitrogen compound metabolic process;cellular process;cellular protein metabol…		15.7715	7.24455		0.00107556	5.61283	0.000131489	8.87628		28.1287	27.4309	25.3017	23.8272	24.5971	20.7375	20.2712	20.5086	19.4718	20.2323	29.0301	28.2408	28.553	29.6971	19.2533	19.5605	20.4149	20.7872	+	19	19	19	43.7	43.7	43.7	60.632	0	323.31	2758000000	144	6.00333	5.80019	3.02846	3.76084	O15460-2;O15460;E7ENX0;E7EPI9;C9JX45;A8MXE0;E7ERI1;C9JCP0;C9JN43;C9JIG4;C9JFJ1	O15460-2;O15460	sp|O15460-2|P4HA2_HUMAN Isoform IIa of Prolyl 4-hydroxylase subunit alpha-2 OS=Homo sapiens GN=P4HA2;sp|O15460|P4HA2_HUMAN Prolyl 4-hydroxylase subunit alpha-2 OS=Homo sapiens GN=P4HA2 PE=1 SV=1
RFWD3	E3 ubiquitin-protein ligase RFWD3	biological regulation;cell cycle checkpoint;cellular macromolecule metabolic process;cellular metabolic process;cellular nitrogen compound metabolic process;cellular process;cellular protein metabolic process;cellular response to stimulus;cellular response to stress;DNA damage checkpoint;DNA integrity checkpoint;DNA metabolic process;DNA repair;G1/S transition checkpoint;macromolecule metabolic p…		15.7246	4.95903		0.000715545	4.80685	0.000207135	5.11122		26.4026	26.4416	25.1163	23.378	24.7282	19.8845	19.4974	20.3322	21.434	20.8844	25.3617	24.6392	24.6127	26.1141	20.4043	20.2463	19.8849	19.7473	+	6	6	6	8.5	8.5	8.5	85.093	0	56.212	422450000	51	3.68399	4.93144	2.88177	4.03226	Q6PCD5	Q6PCD5	sp|Q6PCD5|RFWD3_HUMAN E3 ubiquitin-protein ligase RFWD3 OS=Homo sapiens GN=RFWD3 PE=1 SV=3
CHD4	Chromodomain-helicase-DNA-binding protein 4	ATP-dependent chromatin remodeling;biological regulation;biosynthetic process;cellular biosynthetic process;cellular component assembly;cellular component assembly at cellular level;cellular component organization;cellular component organization at cellular level;cellular component organization or biogenesis;cellular component organization or biogenesis at cellular level;cellular macromolecule bi…		15.674	7.42352		0.00064407	8.2875	0.000242055	6.55954		30.2415	30.3758	27.3235	24.831	28.5686	21.0824	19.1051	18.8163	20.1367	20.7623	28.2727	26.2908	26.9218	28.403	20.6554	20.8135	20.8312	21.35	+	42	42	42	29.1	29.1	29.1	217.1	0	323.31	4773100000	240	4.26359	4.73003	3.90852	4.11688	F5GWX5;A0A0C4DGG9;Q14839;Q14839-2;Q8TDI0;K7EMY3;Q12873-2;Q12873;Q12873-3;F5H6N4;F2Z2R5;I3L229;H7C3H7;H7C0J3	F5GWX5;A0A0C4DGG9;Q14839;Q14839-2	tr|F5GWX5|F5GWX5_HUMAN Chromodomain-helicase-DNA-binding protein 4 OS=Homo sapiens GN=CHD4 PE=1 SV=1;tr|A0A0C4DGG9|A0A0C4DGG9_HUMAN Chromodomain-helicase-DNA-binding protein 4 OS=Homo sapiens GN=CHD4 PE=1 SV=1;sp|Q14839|CHD4_HUMAN Chromodomain-helicase-DNA
RERE	Arginine-glutamic acid dipeptide repeats protein	biosynthetic process;cellular biosynthetic process;cellular component organization;cellular component organization at cellular level;cellular component organization or biogenesis;cellular component organization or biogenesis at cellular level;cellular macromolecule biosynthetic process;cellular macromolecule metabolic process;cellular metabolic process;cellular nitrogen compound metabolic process…		15.6445	5.47612		0.000668225	4.78272	0.000240312	6.16951		29.0602	29.1255	27.7183	27.286	27.464	23.7769	25.1778	22.8406	22.4683	22.4767	27.6068	28.1292	26.9635	28.3851	22.0697	20.4363	22.1488	21.7516	+	24	24	24	22.7	22.7	22.7	172.42	0	211.57	3383400000	232	4.09418	4.72797	2.89499	4.09083	Q9P2R6;H7BYW9;B1AKN3;Q9P2R6-2;H0Y975;K7EIE3;A0A075B770	Q9P2R6;H7BYW9;B1AKN3	sp|Q9P2R6|RERE_HUMAN Arginine-glutamic acid dipeptide repeats protein OS=Homo sapiens GN=RERE PE=1 SV=2;tr|H7BYW9|H7BYW9_HUMAN Arginine-glutamic acid dipeptide repeats protein OS=Homo sapiens GN=RERE PE=1 SV=1;tr|B1AKN3|B1AKN3_HUMAN Arginine-glutamic acid
SP100	Nuclear autoantigen Sp-100	anatomical structure homeostasis;biological regulation;biosynthetic process;cell surface receptor linked signaling pathway;cellular biosynthetic process;cellular component organization;cellular component organization at cellular level;cellular component organization or biogenesis;cellular component organization or biogenesis at cellular level;cellular macromolecule biosynthetic process;cellular m…		15.6256	6.61914		0.00102681	8.21804	0.000159371	5.02025		30.4483	29.6226	27.6209	24.5369	27.8058	20.1051	19.093	21.5795	20.6495	17.5172	25.9385	24.8101	24.9753	25.2351	19.9116	20.7358	19.831	20.3995	+	23	23	18	26.6	26.6	22.5	101.57	0	323.31	3269600000	166	3.78157	5.3121	3.67738	3.79622	P23497-4;P23497-3;P23497;P23497-5;P23497-2;E9PHV6;P23497-6;P23497-7;C9JBL0;H0Y4R8	P23497-4;P23497-3;P23497;P23497-5;P23497-2;E9PHV6;P23497-6;P23497-7;C9JBL0	sp|P23497-4|SP100_HUMAN Isoform Sp100-C of Nuclear autoantigen Sp-100 OS=Homo sapiens GN=SP100;sp|P23497-3|SP100_HUMAN Isoform Sp100-B of Nuclear autoantigen Sp-100 OS=Homo sapiens GN=SP100;sp|P23497|SP100_HUMAN Nuclear autoantigen Sp-100 OS=Homo sapiens G
SETDB1	Histone-lysine N-methyltransferase SETDB1	anatomical structure development;biological regulation;biosynthetic process;bone development;cell proliferation;cellular biosynthetic process;cellular component organization;cellular component organization at cellular level;cellular component organization or biogenesis;cellular component organization or biogenesis at cellular level;cellular macromolecule biosynthetic process;cellular macromolecul…		15.5782	8.48001		0.000201247	8.21298	0.000852569	8.74704		29.9795	30.2151	28.228	26.4633	28.2217	19.4136	21.1708	21.6808	20.3596	19.418	30.4473	29.2474	28.2757	29.9766	19.7502	23.7004	19.7247	19.7835	+	35	35	35	33	33	33	143	0	323.31	7265000000	390	4.17615	3.68899	4.50649	5.06653	Q15047-3;Q15047;E9PRF4;E9PQM8;Q15047-2;X6R732;X6RHV1;B0QZE6;E9PS59;E9PAP1	Q15047-3;Q15047;E9PRF4;E9PQM8	sp|Q15047-3|SETB1_HUMAN Isoform 3 of Histone-lysine N-methyltransferase SETDB1 OS=Homo sapiens GN=SETDB1;sp|Q15047|SETB1_HUMAN Histone-lysine N-methyltransferase SETDB1 OS=Homo sapiens GN=SETDB1 PE=1 SV=1;tr|E9PRF4|E9PRF4_HUMAN Histone-lysine N-methyltrans
ATF6B	Cyclic AMP-dependent transcription factor ATF-6 beta;Processed cyclic AMP-dependent transcription factor ATF-6 beta	biological regulation;biosynthetic process;cellular biosynthetic process;cellular macromolecule biosynthetic process;cellular macromolecule metabolic process;cellular metabolic process;cellular nitrogen compound metabolic process;cellular process;cellular response to stimulus;macromolecule biosynthetic process;macromolecule metabolic process;metabolic process;nitrogen compound metabolic process;n…		15.5718	5.87851		0.000276721	6.31514	0.000624023	5.44188		28.021	27.9121	26.1794	24.4112	26.3089	20.4139	20.7286	19.9203	19.6915	20.5025	26.5845	25.2466	25.074	25.6759	19.6187	19.1489	21.4629	20.5829	+	10	10	10	16.7	16.7	16.7	76.411	0	208.95	1031800000	95	3.36763	3.93247	3.73631	4.7848	Q99941-2;Q99941;H0Y7D7	Q99941-2;Q99941	sp|Q99941-2|ATF6B_HUMAN Isoform 1 of Cyclic AMP-dependent transcription factor ATF-6 beta OS=Homo sapiens GN=ATF6B;sp|Q99941|ATF6B_HUMAN Cyclic AMP-dependent transcription factor ATF-6 beta OS=Homo sapiens GN=ATF6B PE=1 SV=2
ZNF529	Zinc finger protein 529	biological regulation;biosynthetic process;cellular biosynthetic process;cellular macromolecule biosynthetic process;cellular macromolecule metabolic process;cellular metabolic process;cellular nitrogen compound metabolic process;cellular process;macromolecule biosynthetic process;macromolecule metabolic process;metabolic process;nitrogen compound metabolic process;nucleic acid metabolic process;…		15.534	5.51239		0.000196167	6.73354	0.000914214	4.29123		27.5671	27.657	26.1121	24.4087	25.6043	18.8542	19.3051	19.8878	20.5394	19.095	24.774	23.7723	23.9243	24.458	18.7081	19.9597	19.9587	21.137	+	10	10	10	19.2	19.2	19.2	65.864	0	61.295	683120000	53	2.77234	3.64061	3.9964	5.01612	Q6P280;A0A0C4DFR4;K7EKM0;K7EL49;K7ES80;K7ELR0;K7ESA1	Q6P280;A0A0C4DFR4	sp|Q6P280|ZN529_HUMAN Zinc finger protein 529 OS=Homo sapiens GN=ZNF529 PE=2 SV=2;tr|A0A0C4DFR4|A0A0C4DFR4_HUMAN Zinc finger protein 529 OS=Homo sapiens GN=ZNF529 PE=1 SV=1
ZFP69B	Zinc finger protein ZFP69B	biosynthetic process;cellular biosynthetic process;cellular macromolecule biosynthetic process;cellular macromolecule metabolic process;cellular metabolic process;cellular nitrogen compound metabolic process;cellular process;macromolecule biosynthetic process;macromolecule metabolic process;metabolic process;nitrogen compound metabolic process;nucleic acid metabolic process;nucleobase-containing …		15.5079	4.91517		0.001135	5.82525	0.000162181	4.00509		27.5032	27.6068	26.0761	23.7344	24.9143	19.5206	19.5782	19.1682	21.9592	20.4822	24.5054	23.7232	23.9133	24.6735	20.304	20.254	20.4244	19.8126	+	9	9	9	19.7	19.7	19.7	61.481	0	37.626	591450000	37	3.16673	5.27895	3.06487	3.71085	Q9UJL9;Q9UJL9-2;E9PS66	Q9UJL9;Q9UJL9-2	sp|Q9UJL9|ZF69B_HUMAN Zinc finger protein ZFP69B OS=Homo sapiens GN=ZFP69B PE=1 SV=2;sp|Q9UJL9-2|ZF69B_HUMAN Isoform 2 of Zinc finger protein ZFP69B OS=Homo sapiens GN=ZFP69B
SIMC1	SUMO-interacting motif-containing protein 1			15.5035	4.7409		0.000820957	5.30019	0.000225204	4.1816		26.6494	26.7648	24.5954	23.1362	24.2455	19.7911	18.9782	19.415	20.5862	20.1198	25.8056	24.5455	24.5033	25.4261	20.6979	21.093	20.9109	20.8525	+	12	12	12	18	18	18	98.979	0	56.372	426650000	45	3.13302	4.79395	3.01141	3.93686	F6R0L0;Q8NDZ2;Q8NDZ2-3;Q8NDZ2-4;Q8NDZ2-2	F6R0L0;Q8NDZ2;Q8NDZ2-3;Q8NDZ2-4	tr|F6R0L0|F6R0L0_HUMAN SUMO-interacting motif-containing protein 1 OS=Homo sapiens GN=SIMC1 PE=1 SV=1;sp|Q8NDZ2|SIMC1_HUMAN SUMO-interacting motif-containing protein 1 OS=Homo sapiens GN=SIMC1 PE=1 SV=3;sp|Q8NDZ2-3|SIMC1_HUMAN Isoform 3 of SUMO-interacting
UTP18	U3 small nucleolar RNA-associated protein 18 homolog	cellular macromolecule metabolic process;cellular metabolic process;cellular nitrogen compound metabolic process;cellular process;macromolecule metabolic process;maturation of SSU-rRNA;maturation of SSU-rRNA from tricistronic rRNA transcript (SSU-rRNA, 5.8S rRNA, LSU-rRNA);metabolic process;ncRNA metabolic process;ncRNA processing;nitrogen compound metabolic process;nucleic acid metabolic process…		15.4864	7.53773		0.000347181	8.02901	0.000541745	7.04646		29.5058	29.5213	27.5686	24.6146	27.148	19.3708	19.254	19.5198	20.3025	19.7662	27.7999	26.8185	26.7929	28.9555	21.1308	19.4594	21.7846	19.8062	+	18	18	18	41.5	41.5	41.5	62.003	0	258.09	2928800000	153	4.02739	4.08438	4.17126	4.6174	Q9Y5J1;J3KSR7;J3QR85;J3QRG0;F6VJE8;J3QLD6	Q9Y5J1	sp|Q9Y5J1|UTP18_HUMAN U3 small nucleolar RNA-associated protein 18 homolog OS=Homo sapiens GN=UTP18 PE=1 SV=3
ZNF532	Zinc finger protein 532	biological regulation;biosynthetic process;cellular biosynthetic process;cellular macromolecule biosynthetic process;cellular macromolecule metabolic process;cellular metabolic process;cellular nitrogen compound metabolic process;cellular process;macromolecule biosynthetic process;macromolecule metabolic process;metabolic process;nitrogen compound metabolic process;nucleic acid metabolic process;…		15.483	5.84159		0.000897073	6.06968	0.000210383	5.61349		28.013	28.2913	26.3987	25.8026	23.7509	20.5872	20.9449	19.12	20.7191	20.5368	26.8467	25.2385	26.0554	25.7678	20.4588	19.6334	20.4198	20.9424	+	15	14	14	15.7	15	15	141.69	0	92.452	1123700000	84	3.92195	4.8971	3.22169	3.88986	Q9HCE3;K7EQW7;K7ELB7;K7EMF9;K7ER18;K7EKV7;K7EJM2;K7EP49;K7EL14;K7EPI7;K7ES47	Q9HCE3	sp|Q9HCE3|ZN532_HUMAN Zinc finger protein 532 OS=Homo sapiens GN=ZNF532 PE=1 SV=2
ZNF687	Zinc finger protein 687	biological regulation;biosynthetic process;cellular biosynthetic process;cellular macromolecule biosynthetic process;cellular macromolecule metabolic process;cellular metabolic process;cellular nitrogen compound metabolic process;cellular process;macromolecule biosynthetic process;macromolecule metabolic process;metabolic process;nitrogen compound metabolic process;nucleic acid metabolic process;…		15.4728	6.91609		8.84e-05	9.10174	0.0021567	4.73043		31.6126	31.4685	29.4197	28.0322	30.1904	21.4494	20.4369	21.2369	21.286	20.8053	24.0782	24.6313	25.2781	26.5217	20.375	20.85	21.4596	18.9031	+	32	32	31	38.1	38.1	37.3	129.53	0	323.31	12365000000	425	2.69203	3.10817	5.37862	5.97263	Q8N1G0;Q8N1G0-2;H0Y5I5;F8WCX2;A6PVV7;A2A3Q2	Q8N1G0;Q8N1G0-2;H0Y5I5;F8WCX2	sp|Q8N1G0|ZN687_HUMAN Zinc finger protein 687 OS=Homo sapiens GN=ZNF687 PE=1 SV=1;sp|Q8N1G0-2|ZN687_HUMAN Isoform 2 of Zinc finger protein 687 OS=Homo sapiens GN=ZNF687;tr|H0Y5I5|H0Y5I5_HUMAN Zinc finger protein 687 (Fragment) OS=Homo sapiens GN=ZNF687 PE=
CCAR2	Cell cycle and apoptosis regulator protein 2	apoptotic mitochondrial changes;biological regulation;cell cycle;cellular component organization;cellular component organization at cellular level;cellular component organization or biogenesis;cellular component organization or biogenesis at cellular level;cellular macromolecule metabolic process;cellular metabolic process;cellular nitrogen compound metabolic process;cellular process;cellular res…		15.456	6.58998		0.000358024	6.22827	0.000541562	6.95168		27.3665	27.4989	26.3454	24.6546	26.0648	20.8997	20.6569	18.1556	20.2841	20.7926	27.5191	26.197	26.168	27.4621	19.5041	21.1686	18.2615	20.6052	+	13	13	13	19.1	19.1	19.1	103.14	0	34.307	1075900000	63	3.9838	4.06638	3.60935	4.58148	Q8N163-2;Q8N163;G3V119;H0YB24;H0YC69;E5RFJ3;H0YC58;E5RHJ4;E5RGU7;A0A087X2B6	Q8N163-2;Q8N163;G3V119;H0YB24	sp|Q8N163-2|CCAR2_HUMAN Isoform 2 of Cell cycle and apoptosis regulator protein 2 OS=Homo sapiens GN=CCAR2;sp|Q8N163|CCAR2_HUMAN Cell cycle and apoptosis regulator protein 2 OS=Homo sapiens GN=CCAR2 PE=1 SV=2;tr|G3V119|G3V119_HUMAN Cell cycle and apoptosis
BMP2K	BMP-2-inducible protein kinase	biological regulation;regulation of biological process;regulation of biomineral tissue development;regulation of bone mineralization;regulation of developmental process;regulation of multicellular organismal development;regulation of multicellular organismal process;regulation of ossification		15.4001	5.75921		0.000927899	5.42648	0.000220972	6.09194		27.1816	27.6987	26.6273	25.0066	25.6168	20.4898	23.2594	21.3712	19.9959	19.8823	26.8782	25.863	25.5605	27.1056	21.1316	19.7715	20.1508	19.9856	+	9	9	9	13.9	13.9	13.9	129.17	0	211.96	1042000000	59	4.10874	4.81945	3.02202	3.86962	Q9NSY1;Q9NSY1-2;Q9NSY1-3;H0Y9P1;K4DI97	Q9NSY1;Q9NSY1-2;Q9NSY1-3;H0Y9P1	sp|Q9NSY1|BMP2K_HUMAN BMP-2-inducible protein kinase OS=Homo sapiens GN=BMP2K PE=1 SV=2;sp|Q9NSY1-2|BMP2K_HUMAN Isoform 2 of BMP-2-inducible protein kinase OS=Homo sapiens GN=BMP2K;sp|Q9NSY1-3|BMP2K_HUMAN Isoform 3 of BMP-2-inducible protein kinase OS=Homo
RAD54L2	Helicase ARIP4			15.396	6.64536		0.000394156	7.57063	0.000522315	5.72008		29.2012	29.1694	26.9555	24.7423	27.9877	19.1347	19.3787	20.0545	21.069	20.5661	26.6453	25.4285	24.7642	26.5863	20.2024	19.0764	20.3186	20.9466	+	21	21	21	19.4	19.4	19.4	162.77	0	323.31	1926200000	100	3.5706	4.11097	3.97577	4.50285	Q9Y4B4;H0Y760	Q9Y4B4;H0Y760	sp|Q9Y4B4|ARIP4_HUMAN Helicase ARIP4 OS=Homo sapiens GN=RAD54L2 PE=1 SV=4;tr|H0Y760|H0Y760_HUMAN Helicase ARIP4 (Fragment) OS=Homo sapiens GN=RAD54L2 PE=1 SV=1
NSUN2	tRNA (cytosine(34)-C(5))-methyltransferase	cell cycle phase;cell cycle process;cell division;cellular component organization;cellular component organization at cellular level;cellular component organization or biogenesis;cellular component organization or biogenesis at cellular level;cellular macromolecule metabolic process;cellular metabolic process;cellular nitrogen compound metabolic process;cellular process;macromolecule metabolic pro…		15.35	4.32735		0.000676853	3.97594	0.000318496	4.67876		25.0507	24.8881	23.7102	22.8847	23.4307	19.6364	19.2491	20.7915	20.8975	19.5101	25.2934	24.4981	24.6441	26.1481	19.9435	20.7903	20.5398	20.595	+	8	8	8	14.5	14.5	14.5	82.392	0	16.911	264770000	29	3.29927	4.51708	2.57568	4.08195	Q08J23-2;Q08J23;Q08J23-3	Q08J23-2;Q08J23;Q08J23-3	sp|Q08J23-2|NSUN2_HUMAN Isoform 2 of tRNA (cytosine(34)-C(5))-methyltransferase OS=Homo sapiens GN=NSUN2;sp|Q08J23|NSUN2_HUMAN tRNA (cytosine(34)-C(5))-methyltransferase OS=Homo sapiens GN=NSUN2 PE=1 SV=2;sp|Q08J23-3|NSUN2_HUMAN Isoform 3 of tRNA (cytosine
ZNF221	Zinc finger protein 221	biological regulation;biosynthetic process;cellular biosynthetic process;cellular macromolecule biosynthetic process;cellular macromolecule metabolic process;cellular metabolic process;cellular nitrogen compound metabolic process;cellular process;macromolecule biosynthetic process;macromolecule metabolic process;metabolic process;nitrogen compound metabolic process;nucleic acid metabolic process;…		15.3144	5.34537		0.000549179	6.20172	0.000406759	4.48902		27.9861	28.4017	27.0108	24.5904	26.1198	21.5964	20.5244	21.3795	20.4061	19.1937	26.2256	25.1219	24.6421	24.9697	21.227	19.9896	21.0033	20.7833	+	14	9	7	31.8	20.9	16.4	71.196	0	31.506	1028800000	60	3.12488	4.30641	3.43477	4.24023	A0A087WT08;Q9UK13;K7EIT6;K7EJJ6;K7ELA0;K7ENV6	A0A087WT08;Q9UK13	tr|A0A087WT08|A0A087WT08_HUMAN Zinc finger protein 221 OS=Homo sapiens GN=ZNF221 PE=4 SV=1;sp|Q9UK13|ZN221_HUMAN Zinc finger protein 221 OS=Homo sapiens GN=ZNF221 PE=2 SV=3
IFT140	Intraflagellar transport protein 140 homolog	anatomical structure development;anatomical structure formation involved in morphogenesis;anatomical structure morphogenesis;cell projection assembly;cell projection organization;cellular component assembly;cellular component assembly at cellular level;cellular component assembly involved in morphogenesis;cellular component movement;cellular component organization;cellular component organization …		15.306	4.36819		0.00055004	3.38637	0.000409521	5.35001		24.3756	24.3582	23.6213	22.7761	23.2734	19.8938	20.5775	19.424	21.2705	20.307	26.3532	24.0949	26.0932	25.48	19.9078	20.2814	20.0801	20.3519	+	10	10	10	9	9	9	165.19	0	39.165	295520000	18	3.53265	4.33439	2.35081	4.23572	Q96RY7;Q96RY7-2;I3L0Y8	Q96RY7;Q96RY7-2	sp|Q96RY7|IF140_HUMAN Intraflagellar transport protein 140 homolog OS=Homo sapiens GN=IFT140 PE=1 SV=1;sp|Q96RY7-2|IF140_HUMAN Isoform 2 of Intraflagellar transport protein 140 homolog OS=Homo sapiens GN=IFT140
LRCH1	Leucine-rich repeat and calponin homology domain-containing protein 1			15.3037	7.21576		0.000507691	6.25579	0.00044474	8.17573		29.1961	29.3944	28.5229	26.7358	27.7696	22.8375	23.6468	22.6703	20.4392	20.7462	29.2378	28.0672	27.4251	28.9843	21.2512	19.4342	18.7025	21.6236	+	19	19	19	29.2	29.2	29.2	77.224	0	323.31	4143800000	226	4.49444	4.23263	3.48617	4.31039	Q9Y2L9-2;Q9Y2L9;Q9Y2L9-3;H7C0F9;H7C1G3;H7C0J8;E9PD99;Q96II8-4;Q96II8;Q96II8-2;C9JWE0;C9J5B8;Q5VUJ6-2;Q5VUJ6	Q9Y2L9-2;Q9Y2L9;Q9Y2L9-3	sp|Q9Y2L9-2|LRCH1_HUMAN Isoform 2 of Leucine-rich repeat and calponin homology domain-containing protein 1 OS=Homo sapiens GN=LRCH1;sp|Q9Y2L9|LRCH1_HUMAN Leucine-rich repeat and calponin homology domain-containing protein 1 OS=Homo sapiens GN=LRCH1 PE=1 SV
BSG	Basigin	anatomical structure development;anatomical structure morphogenesis;biological regulation;blood coagulation;carboxylic acid metabolic process;cell migration;cell motility;cell surface receptor linked signaling pathway;cellular component disassembly;cellular component disassembly at cellular level;cellular component movement;cellular component organization;cellular component organization at cellul…		15.2843	7.37799		0.00143406	6.47085	0.000160524	8.28512		29.234	29.5513	28.5907	26.5244	26.6629	22.7841	24.1787	21.5201	20.1127	19.6134	29.8694	28.0869	27.6739	29.628	20.4134	20.2884	20.6255	20.7904	+	7	7	7	36.4	36.4	36.4	29.221	0	276.54	5406100000	206	5.31339	5.22542	3.14421	3.54604	P35613-2;P35613;A0A087WUV8;A0A087X2B5;P35613-3;P35613-4;I3L192;R4GMX5;R4GN83	P35613-2;P35613;A0A087WUV8;A0A087X2B5;P35613-3;P35613-4;I3L192	sp|P35613-2|BASI_HUMAN Isoform 2 of Basigin OS=Homo sapiens GN=BSG;sp|P35613|BASI_HUMAN Basigin OS=Homo sapiens GN=BSG PE=1 SV=2;tr|A0A087WUV8|A0A087WUV8_HUMAN Basigin OS=Homo sapiens GN=BSG PE=1 SV=1;tr|A0A087X2B5|A0A087X2B5_HUMAN Basigin (Fragment) OS=Ho
PSMA5	Proteasome subunit alpha type-5	activation of immune response;activation of innate immune response;anaphase-promoting complex-dependent proteasomal ubiquitin-dependent protein catabolic process;antigen processing and presentation;antigen processing and presentation of exogenous antigen;antigen processing and presentation of exogenous peptide antigen;antigen processing and presentation of exogenous peptide antigen via MHC class …		15.2584	5.56981		0.000392635	4.68858	0.000601669	6.45105		26.2301	26.0165	24.5344	23.7385	23.7732	20.0051	20.2996	20.7237	19.9079	19.9137	26.7424	25.6571	24.9215	27.1561	19.1609	20.9839	18.6187	19.9093	+	4	4	4	19.1	19.1	19.1	26.411	0	135.65	545910000	22	3.74578	3.9592	3.00785	4.50961	P28066;P28066-2	P28066	sp|P28066|PSA5_HUMAN Proteasome subunit alpha type-5 OS=Homo sapiens GN=PSMA5 PE=1 SV=3
CLK3	Dual specificity protein kinase CLK3	biological regulation;cellular macromolecule metabolic process;cellular metabolic process;cellular process;cellular protein metabolic process;macromolecule metabolic process;macromolecule modification;metabolic process;phosphate-containing compound metabolic process;phosphorus metabolic process;phosphorylation;primary metabolic process;protein autophosphorylation;protein metabolic process;protein…		15.2522	7.31217		0.00122386	6.43612	0.000194228	8.18822		29.3603	29.4019	29.0005	25.8947	27.0687	22.5736	23.4166	22.5654	20.3676	19.6222	29.3406	27.3962	27.4335	27.8731	19.9627	19.7312	18.9103	20.6863	+	13	13	13	38	38	38	58.588	0	323.31	3670100000	103	5.16656	5.08195	3.19578	3.65526	P49761-1;P49761;P49761-3;H3BQG1;H3BRE4;H3BUL5;H3BVF8;H3BNQ5;H3BNC8;H3BRW2	P49761-1;P49761;P49761-3	sp|P49761-1|CLK3_HUMAN Isoform 1 of Dual specificity protein kinase CLK3 OS=Homo sapiens GN=CLK3;sp|P49761|CLK3_HUMAN Dual specificity protein kinase CLK3 OS=Homo sapiens GN=CLK3 PE=1 SV=3;sp|P49761-3|CLK3_HUMAN Isoform 3 of Dual specificity protein kinase
HIF1A	Hypoxia-inducible factor 1-alpha	ameboidal cell migration;anatomical structure development;anatomical structure formation involved in morphogenesis;anatomical structure homeostasis;anatomical structure morphogenesis;angiogenesis;associative learning;axon cargo transport;axon transport of mitochondrion;B cell homeostasis;B-1 B cell homeostasis;behavior;biological regulation;biosynthetic process;body fluid secretion;carbohydrate h…		15.1818	4.99267		0.000544852	4.3583	0.000468094	5.62704		25.3718	24.3911	25.1681	24.6424	24.5687	22.0176	18.6847	20.6667	20.5946	20.387	26.5709	25.1972	26.4121	26.6115	19.9228	21.4283	19.609	21.3233	+	8	8	8	12.3	12.3	12.3	86.067	0	17.062	543230000	22	3.56673	4.17236	2.78777	4.25535	F8W9L0;A8MYV6;Q16665;Q16665-3;Q16665-2	F8W9L0;A8MYV6;Q16665;Q16665-3;Q16665-2	tr|F8W9L0|F8W9L0_HUMAN Hypoxia-inducible factor 1-alpha OS=Homo sapiens GN=HIF1A PE=1 SV=1;tr|A8MYV6|A8MYV6_HUMAN Hypoxia-inducible factor 1, alpha subunit (Basic helix-loop-helix transcription factor), isoform CRA_a OS=Homo sapiens GN=HIF1A PE=1 SV=1;sp|Q
EIF4A1	Eukaryotic initiation factor 4A-I;Eukaryotic initiation factor 4A-II;Eukaryotic initiation factor 4A-II, N-terminally processed	anatomical structure morphogenesis;biological regulation;biosynthetic process;catabolic process;cell surface receptor linked signaling pathway;cellular biosynthetic process;cellular catabolic process;cellular macromolecule biosynthetic process;cellular macromolecule catabolic process;cellular macromolecule metabolic process;cellular metabolic process;cellular nitrogen compound metabolic process;c…		15.1743	6.32563		0.00200315	5.56697	0.000128284	7.08429		27.0426	27.0355	23.9348	22.8206	25.3289	20.1828	20.1254	17.7183	20.6465	19.6545	27.9989	26.4722	26.6406	27.6449	19.527	20.0083	20.4039	20.4802	+	9	9	8	28.8	28.8	24.9	46.153	0	45.68	1113400000	79	4.94302	5.47769	2.80933	3.32819	P60842;J3KTB5;J3QL43;J3QS69;J3KT12;P60842-2;J3QR64;J3QLN6;J3KS25;E7EQG2;Q14240;Q14240-2;J3QKZ9;J3KSZ0;J3KTN0;J3KT04;J3KS93;E7EMV8;J3KSN7;J3QQP0;E9PBH4;F8WE11	P60842;J3KTB5;J3QL43;J3QS69;J3KT12;P60842-2;J3QR64;J3QLN6;J3KS25;E7EQG2;Q14240;Q14240-2	sp|P60842|IF4A1_HUMAN Eukaryotic initiation factor 4A-I OS=Homo sapiens GN=EIF4A1 PE=1 SV=1;tr|J3KTB5|J3KTB5_HUMAN Eukaryotic initiation factor 4A-I (Fragment) OS=Homo sapiens GN=EIF4A1 PE=1 SV=1;tr|J3QL43|J3QL43_HUMAN Eukaryotic initiation factor 4A-I (Fr
SCAF11	Protein SCAF11	cellular component assembly;cellular component assembly at cellular level;cellular component organization;cellular component organization at cellular level;cellular component organization or biogenesis;cellular component organization or biogenesis at cellular level;cellular macromolecular complex assembly;cellular macromolecular complex subunit organization;cellular macromolecule metabolic proces…		15.1359	4.2599		0.00160873	4.46864	0.000165989	4.05117		26.1244	26.0505	24.0632	22.7179	22.985	19.742	19.4262	20.2937	19.7989	20.3372	24.4449	24.209	23.7509	24.1924	20.003	19.6581	20.0041	20.7273	+	10	10	10	9.7	9.7	9.7	164.65	0	27.079	360150000	30	3.19613	5.28146	2.55371	3.47051	Q99590;F8VXG7;Q99590-2;A0A0A0MTP7;F8W6K1;A0A087WTB7	Q99590;F8VXG7;Q99590-2	sp|Q99590|SCAFB_HUMAN Protein SCAF11 OS=Homo sapiens GN=SCAF11 PE=1 SV=2;tr|F8VXG7|F8VXG7_HUMAN Protein SCAF11 OS=Homo sapiens GN=SCAF11 PE=1 SV=1;sp|Q99590-2|SCAFB_HUMAN Isoform 2 of Protein SCAF11 OS=Homo sapiens GN=SCAF11
DTL	Denticleless protein homolog	biological regulation;biosynthetic process;catabolic process;cell cycle checkpoint;cellular biosynthetic process;cellular catabolic process;cellular macromolecule biosynthetic process;cellular macromolecule catabolic process;cellular macromolecule metabolic process;cellular metabolic process;cellular nitrogen compound metabolic process;cellular process;cellular protein metabolic process;cellular …		15.1326	5.65362		0.000370491	6.02589	0.000723124	5.28134		27.2155	27.2299	25.5898	23.5747	25.4972	19.694	19.6578	19.2092	20.528	19.8886	26.3233	24.783	24.5399	26.5601	20.083	20.9795	19.3556	20.6628	+	9	9	9	14.1	14.1	14.1	74.999	0	71.875	659760000	52	3.24104	3.80645	3.52611	4.55043	F5GZ90;Q9NZJ0;Q9NZJ0-2	F5GZ90;Q9NZJ0	tr|F5GZ90|F5GZ90_HUMAN Denticleless protein homolog OS=Homo sapiens GN=DTL PE=1 SV=1;sp|Q9NZJ0|DTL_HUMAN Denticleless protein homolog OS=Homo sapiens GN=DTL PE=1 SV=3
ZNF224	Zinc finger protein 224	biological regulation;biosynthetic process;cellular biosynthetic process;cellular macromolecule biosynthetic process;cellular macromolecule metabolic process;cellular metabolic process;cellular nitrogen compound metabolic process;cellular process;macromolecule biosynthetic process;macromolecule metabolic process;metabolic process;negative regulation of biological process;negative regulation of bi…		15.0966	6.41704		0.000189348	8.11917	0.0014668	4.71491		29.8383	29.9147	28.2346	25.8617	27.3454	20.0467	20.4642	19.5834	20.5558	19.9488	25.675	25.0921	24.6957	24.6153	19.2368	21.9493	20.6946	19.3378	+	17	17	8	29	29	15	82.279	0	241.47	2802900000	125	2.79773	3.33263	4.53869	5.1647	Q9NZL3;K7EJ30;K7ENI7;K7EPW2;K7ER65;K7EQ32	Q9NZL3	sp|Q9NZL3|ZN224_HUMAN Zinc finger protein 224 OS=Homo sapiens GN=ZNF224 PE=1 SV=3
JMJD1C	Probable JmjC domain-containing histone demethylation protein 2C	biological regulation;biosynthetic process;blood coagulation;cellular biosynthetic process;cellular component organization;cellular component organization at cellular level;cellular component organization or biogenesis;cellular component organization or biogenesis at cellular level;cellular macromolecule biosynthetic process;cellular macromolecule metabolic process;cellular metabolic process;cell…		15.0894	5.07632		0.000514336	4.91543	0.000543875	5.23721		26.4466	26.6862	24.6222	24.5507	25.1479	21.1689	20.062	21.9169	20.3001	19.4286	25.196	25.3571	25.5388	25.9608	20.5891	21.4021	18.8318	20.2807	+	12	12	12	7.1	7.1	7.1	263.15	0	47.797	507600000	30	3.35483	4.06707	3.01806	4.28835	Q15652-3;Q15652;Q15652-2;H7BXU7	Q15652-3;Q15652;Q15652-2	sp|Q15652-3|JHD2C_HUMAN Isoform 3 of Probable JmjC domain-containing histone demethylation protein 2C OS=Homo sapiens GN=JMJD1C;sp|Q15652|JHD2C_HUMAN Probable JmjC domain-containing histone demethylation protein 2C OS=Homo sapiens GN=JMJD1C PE=1 SV=2;sp|Q1
NPAT	Protein NPAT	biological regulation;biosynthetic process;cell cycle process;cellular biosynthetic process;cellular macromolecule biosynthetic process;cellular macromolecule metabolic process;cellular metabolic process;cellular nitrogen compound metabolic process;cellular process;macromolecule biosynthetic process;macromolecule metabolic process;metabolic process;nitrogen compound metabolic process;nucleic acid…		15.0412	5.04148		0.00143028	4.6879	0.000205238	5.39506		26.8278	27.1066	24.2659	23.3233	25.3743	20.3182	21.561	20.7873	20.1756	20.6164	25.6368	24.3281	24.6644	26.0041	19.9346	19.7275	19.5219	19.8692	+	10	10	10	9.4	9.4	9.4	154.29	0	42.908	516050000	44	3.8373	4.94991	2.65503	3.54922	Q14207;H0YET3	Q14207	sp|Q14207|NPAT_HUMAN Protein NPAT OS=Homo sapiens GN=NPAT PE=1 SV=3
RBAK	RB-associated KRAB zinc finger protein	biological regulation;biosynthetic process;cellular biosynthetic process;cellular macromolecule biosynthetic process;cellular macromolecule metabolic process;cellular metabolic process;cellular nitrogen compound metabolic process;cellular process;macromolecule biosynthetic process;macromolecule metabolic process;metabolic process;negative regulation of biological process;negative regulation of bi…		15.0215	6.11535		0.000553909	7.10904	0.00054052	5.12165		29.3859	29.6496	27.1258	25.6299	26.246	21.7481	19.9861	20.5323	21.0075	19.218	26.0868	24.1308	24.5124	24.3677	18.9954	20.5298	19.5154	19.5705	+	16	15	14	34.9	32.8	30.7	82.994	0	323.31	1983400000	108	3.30954	4.07232	3.69611	4.24037	Q9NYW8;I3L0D1	Q9NYW8	sp|Q9NYW8|RBAK_HUMAN RB-associated KRAB zinc finger protein OS=Homo sapiens GN=RBAK PE=1 SV=1
RNF111	E3 ubiquitin-protein ligase Arkadia	biological regulation;biosynthetic process;catabolic process;cell surface receptor linked signaling pathway;cellular biosynthetic process;cellular catabolic process;cellular macromolecule biosynthetic process;cellular macromolecule catabolic process;cellular macromolecule metabolic process;cellular metabolic process;cellular nitrogen compound metabolic process;cellular process;cellular protein me…		15.0127	6.53023		0.000706294	5.52895	0.00042764	7.5315		33.3124	33.3379	32.6473	30.7679	31.3346	27.6991	28.2606	26.7587	25.5126	25.5244	33.3911	32.6048	32.4097	33.3594	26.5806	24.1793	24.2193	26.6598	+	45	45	45	45.2	45.2	45.2	108.86	0	323.31	77516000000	1246	4.31922	4.2684	3.13187	4.04416	Q6ZNA4;Q6ZNA4-3;Q6ZNA4-2;Q6ZNA4-4;H0YKS2;H0YKK5;H0YLK9	Q6ZNA4;Q6ZNA4-3;Q6ZNA4-2;Q6ZNA4-4	sp|Q6ZNA4|RN111_HUMAN E3 ubiquitin-protein ligase Arkadia OS=Homo sapiens GN=RNF111 PE=1 SV=3;sp|Q6ZNA4-3|RN111_HUMAN Isoform 3 of E3 ubiquitin-protein ligase Arkadia OS=Homo sapiens GN=RNF111;sp|Q6ZNA4-2|RN111_HUMAN Isoform 2 of E3 ubiquitin-protein ligas
TARDBP	TAR DNA-binding protein 43	3'-UTR-mediated mRNA stabilization;biological regulation;biosynthetic process;cellular biosynthetic process;cellular component organization;cellular component organization or biogenesis;cellular macromolecule biosynthetic process;cellular macromolecule metabolic process;cellular membrane organization;cellular metabolic process;cellular nitrogen compound metabolic process;cellular process;interact…		14.9984	6.73853		0.000364501	6.02251	0.000840587	7.45455		26.896	27.0944	24.3979	23.6239	26.032	19.1291	19.823	19.8354	19.2674	19.8765	27.2518	26.4732	26.8226	28.2049	22.0343	18.1858	18.7577	19.9565	+	7	7	7	35	35	35	26.743	0	208.3	1053200000	70	3.86292	3.69682	3.53068	4.56284	A0A087WX29;Q13148;K7EJM5;K7EN94;B1AKP7;G3V162;A0A087X260;A0A087WYY0;K7EJ99;A0A0A0MSV7;A0A087WXQ5;A0A087WV68;Q13148-4;A0A087WW61;A0A087WX67;A0A087WXV3	A0A087WX29;Q13148;K7EJM5;K7EN94;B1AKP7;G3V162;A0A087X260;A0A087WYY0	tr|A0A087WX29|A0A087WX29_HUMAN TAR DNA-binding protein 43 (Fragment) OS=Homo sapiens GN=TARDBP PE=1 SV=1;sp|Q13148|TADBP_HUMAN TAR DNA-binding protein 43 OS=Homo sapiens GN=TARDBP PE=1 SV=1;tr|K7EJM5|K7EJM5_HUMAN TAR DNA-binding protein 43 (Fragment) OS=Ho
ZBTB1	Zinc finger and BTB domain-containing protein 1	anatomical structure development;B cell activation;B cell differentiation;biological regulation;biosynthetic process;cell activation;cell differentiation;cellular biosynthetic process;cellular component assembly;cellular component organization;cellular component organization or biogenesis;cellular developmental process;cellular macromolecule biosynthetic process;cellular macromolecule metabolic p…		14.9796	6.42636		0.000209447	7.71512	0.00149062	5.1376		29.2462	29.4076	27.244	25.8989	26.7369	19.5094	19.2512	20.6488	19.3142	21.2345	25.4866	24.3781	25.4237	26.0067	21.6511	20.9944	19.0766	19.0226	+	19	19	19	26.8	26.8	26.8	82.015	0	323.31	2125400000	141	2.93285	3.31683	4.27861	4.9411	Q9Y2K1;Q9Y2K1-2;G3V447;G3V3N0;G3V2I8	Q9Y2K1;Q9Y2K1-2	sp|Q9Y2K1|ZBTB1_HUMAN Zinc finger and BTB domain-containing protein 1 OS=Homo sapiens GN=ZBTB1 PE=1 SV=3;sp|Q9Y2K1-2|ZBTB1_HUMAN Isoform 2 of Zinc finger and BTB domain-containing protein 1 OS=Homo sapiens GN=ZBTB1
TOP2A	DNA topoisomerase 2-alpha	apoptotic chromosome condensation;biological regulation;cell cycle;cell cycle process;cell differentiation;cell division;cellular component organization;cellular component organization at cellular level;cellular component organization or biogenesis;cellular component organization or biogenesis at cellular level;cellular developmental process;cellular macromolecule metabolic process;cellular metab…		14.9217	7.66064		0.000757515	8.64066	0.000436722	6.68063		32.0854	32.2736	28.6816	26.4394	29.185	20.9878	22.7402	21.6659	20.2832	19.7844	27.8343	26.2225	26.2315	28.4975	21.1405	20.6518	19.5768	20.6943	+	62	62	49	44.4	44.4	36.9	174.38	0	323.31	14566000000	603	4.0132	4.2498	3.89595	3.98928	P11388;P11388-2;P11388-3;P11388-4;J3KTB7	P11388;P11388-2;P11388-3;P11388-4	sp|P11388|TOP2A_HUMAN DNA topoisomerase 2-alpha OS=Homo sapiens GN=TOP2A PE=1 SV=3;sp|P11388-2|TOP2A_HUMAN Isoform 2 of DNA topoisomerase 2-alpha OS=Homo sapiens GN=TOP2A;sp|P11388-3|TOP2A_HUMAN Isoform 3 of DNA topoisomerase 2-alpha OS=Homo sapiens GN=TOP
MORF4L1	Mortality factor 4-like protein 1	biological regulation;biosynthetic process;cell proliferation;cellular biosynthetic process;cellular component organization;cellular component organization at cellular level;cellular component organization or biogenesis;cellular component organization or biogenesis at cellular level;cellular macromolecule biosynthetic process;cellular macromolecule metabolic process;cellular metabolic process;cel…		14.9181	5.47391		0.00244571	4.21091	0.000135752	6.73691		27.1471	27.2889	26.3069	24.581	25.2097	23.302	23.0504	20.2796	21.6473	21.1997	26.7301	26.0554	25.744	26.9769	19.345	19.4491	19.5398	20.2249	+	10	10	10	47.8	47.8	47.8	28.207	0	46.805	982170000	59	4.99277	5.90027	2.36766	3.19437	H0YMJ0;B3KTM8;Q9UBU8-2;H0YLJ3;Q9UBU8;H0YNE0;H0YM21;Q9UBU8-3;H0YMT8;H0YLV1;H0YNX3	H0YMJ0;B3KTM8;Q9UBU8-2;H0YLJ3;Q9UBU8;H0YNE0;H0YM21;Q9UBU8-3	tr|H0YMJ0|H0YMJ0_HUMAN Mortality factor 4-like protein 1 (Fragment) OS=Homo sapiens GN=MORF4L1 PE=1 SV=1;tr|B3KTM8|B3KTM8_HUMAN Mortality factor 4-like protein 1 OS=Homo sapiens GN=MORF4L1 PE=1 SV=1;sp|Q9UBU8-2|MO4L1_HUMAN Isoform 2 of Mortality factor 4-l
CDK9	Cyclin-dependent kinase 9	biological regulation;biosynthetic process;cell proliferation;cell surface receptor linked signaling pathway;cellular biosynthetic process;cellular macromolecule biosynthetic process;cellular macromolecule metabolic process;cellular metabolic process;cellular nitrogen compound metabolic process;cellular process;cellular protein metabolic process;cellular response to chemical stimulus;cellular res…		14.9127	6.27778		0.000611461	6.19515	0.000545941	6.36041		28.7244	28.8649	26.7242	24.5796	26.5314	21.1573	20.5242	21.66	20.6357	20.4715	28.4622	26.606	25.9832	27.5753	19.8284	20.7614	20.7235	21.8717	+	13	12	12	43.3	41.1	41.1	42.777	0	323.31	1903500000	102	3.77077	4.0479	3.39493	4.16387	P50750;P50750-2;X6RE90	P50750;P50750-2	sp|P50750|CDK9_HUMAN Cyclin-dependent kinase 9 OS=Homo sapiens GN=CDK9 PE=1 SV=3;sp|P50750-2|CDK9_HUMAN Isoform 2 of Cyclin-dependent kinase 9 OS=Homo sapiens GN=CDK9
ZBTB20	Zinc finger and BTB domain-containing protein 20			14.8684	7.89263		0.000108276	10.2544	0.0032225	5.53081		31.1562	31.4176	29.7948	27.6398	29.0845	18.7034	19.8533	19.1538	20.3668	19.7434	26.2975	25.3248	25.3945	25.8045	19.7488	18.7639	19.2174	22.968	+	24	24	24	49.1	49.1	49.1	73.4	0	323.31	8354600000	363	2.79527	2.88039	5.85388	6.0954	Q9HC78-2;Q9HC78;C9JCX0;Q96K62;M0QZ57	Q9HC78-2;Q9HC78	sp|Q9HC78-2|ZBT20_HUMAN Isoform 2 of Zinc finger and BTB domain-containing protein 20 OS=Homo sapiens GN=ZBTB20;sp|Q9HC78|ZBT20_HUMAN Zinc finger and BTB domain-containing protein 20 OS=Homo sapiens GN=ZBTB20 PE=1 SV=3
ZNF460	Zinc finger protein 460	biological regulation;biosynthetic process;cellular biosynthetic process;cellular macromolecule biosynthetic process;cellular macromolecule metabolic process;cellular metabolic process;cellular nitrogen compound metabolic process;cellular process;macromolecule biosynthetic process;macromolecule metabolic process;metabolic process;nitrogen compound metabolic process;nucleic acid metabolic process;…		14.861	5.95288		0.000143358	7.42502	0.00245193	4.48075		28.8562	29.1042	27.4714	26.5918	26.946	19.535	20.9974	21.7498	19.3981	20.1642	26.0926	25.9115	23.8916	25.8503	22.0516	21.27	19.5123	20.9892	+	9	9	8	25.1	25.1	21.7	59.063	0	323.31	1742400000	85	2.57287	3.03179	4.43457	5.38524	Q14592-2;Q14592;O43296;Q5CZA5-2;Q5CZA5	Q14592-2;Q14592	sp|Q14592-2|ZN460_HUMAN Isoform 2 of Zinc finger protein 460 OS=Homo sapiens GN=ZNF460;sp|Q14592|ZN460_HUMAN Zinc finger protein 460 OS=Homo sapiens GN=ZNF460 PE=1 SV=2
ZNF827	Zinc finger protein 827	biological regulation;biosynthetic process;cellular biosynthetic process;cellular macromolecule biosynthetic process;cellular macromolecule metabolic process;cellular metabolic process;cellular nitrogen compound metabolic process;cellular process;macromolecule biosynthetic process;macromolecule metabolic process;metabolic process;nitrogen compound metabolic process;nucleic acid metabolic process;…		14.849	5.16913		0.00012345	8.38281	0.00288193	1.95544		29.7294	29.5697	26.9248	26.5759	27.9347	20.5805	19.6912	18.8483	19.1838	20.5165	22.9422	22.5779	21.8123	22.7147	21.1239	20.7386	20.1864	20.1764	+	28	28	27	39.5	39.5	38.5	118.72	0	243.28	2755700000	152	1.46341	2.94495	4.81801	5.47913	Q17R98-2;Q17R98;G5E9Z1;Q17R98-3;H0Y9K9	Q17R98-2;Q17R98;G5E9Z1;Q17R98-3	sp|Q17R98-2|ZN827_HUMAN Isoform 2 of Zinc finger protein 827 OS=Homo sapiens GN=ZNF827;sp|Q17R98|ZN827_HUMAN Zinc finger protein 827 OS=Homo sapiens GN=ZNF827 PE=1 SV=1;tr|G5E9Z1|G5E9Z1_HUMAN Uncharacterized protein OS=Homo sapiens GN=ZNF827 PE=1 SV=1;sp|Q
TRIM24	Transcription intermediary factor 1-alpha	biological regulation;biosynthetic process;calcium ion homeostasis;catabolic process;cation homeostasis;cellular biosynthetic process;cellular macromolecule biosynthetic process;cellular macromolecule metabolic process;cellular metabolic process;cellular nitrogen compound metabolic process;cellular process;cellular protein metabolic process;cellular response to chemical stimulus;cellular response…		14.8401	5.36765		0.000535286	6.72198	0.000670534	4.01332		28.1358	27.8311	25.2022	23.9049	26.3942	20.893	19.5375	19.0603	19.1027	19.2647	25.0826	23.9675	23.8787	23.1821	19.524	20.5939	19.6802	20.2595	+	12	12	12	15.4	15.4	15.4	113.05	0	180.93	1010500000	71	2.73831	3.87215	3.60303	4.26701	A0A087X1V3;O15164-2;O15164	A0A087X1V3;O15164-2;O15164	tr|A0A087X1V3|A0A087X1V3_HUMAN Transcription intermediary factor 1-alpha OS=Homo sapiens GN=TRIM24 PE=1 SV=1;sp|O15164-2|TIF1A_HUMAN Isoform Short of Transcription intermediary factor 1-alpha OS=Homo sapiens GN=TRIM24;sp|O15164|TIF1A_HUMAN Transcription in
EMSY	Protein EMSY	biological regulation;biosynthetic process;cellular biosynthetic process;cellular component organization;cellular component organization at cellular level;cellular component organization or biogenesis;cellular component organization or biogenesis at cellular level;cellular macromolecule biosynthetic process;cellular macromolecule metabolic process;cellular metabolic process;cellular nitrogen comp…		14.8277	6.10793		0.00072122	5.46969	0.000503878	6.74618		27.1338	27.1601	24.7461	23.9585	24.8447	19.5081	20.0336	21.0044	20.8759	19.0727	27.6057	26.8416	26.7595	28.0242	21.3683	20.6025	18.7567	21.5188	+	19	19	19	18.1	18.1	18.1	141.47	0	55.275	1145600000	72	3.95917	4.13204	3.10467	4.02573	Q7Z589;Q7Z589-5;E9PMC9;Q7Z589-2;Q7Z589-4;Q7Z589-7;Q7Z589-6;E9PPE6;Q7Z589-3;H0YCS3;H0YET8;H0YDI4	Q7Z589;Q7Z589-5;E9PMC9;Q7Z589-2;Q7Z589-4;Q7Z589-7;Q7Z589-6	sp|Q7Z589|EMSY_HUMAN BRCA2-interacting transcriptional repressor EMSY OS=Homo sapiens GN=EMSY PE=1 SV=2;sp|Q7Z589-5|EMSY_HUMAN Isoform 5 of BRCA2-interacting transcriptional repressor EMSY OS=Homo sapiens GN=EMSY;tr|E9PMC9|E9PMC9_HUMAN BRCA2-interacting tr
UBA2	SUMO-activating enzyme subunit 2	biological regulation;cellular macromolecule metabolic process;cellular metabolic process;cellular process;cellular protein metabolic process;macromolecule metabolic process;macromolecule modification;metabolic process;positive regulation of catalytic activity;positive regulation of molecular function;post-translational protein modification;primary metabolic process;protein metabolic process;prot…		14.7822	3.31379		0.000364041	2.65914	0.00104474	3.96844		24.17	24.2472	23.5718	22.8921	23.2578	20.5152	20.8608	20.83	21.1013	21.536	23.8653	23.4553	23.5579	25.2573	20.461	20.1583	19.1362	20.5066	+	4	4	4	19.5	19.5	19.5	29.385	0	7.4305	170610000	10	2.60195	3.55462	2.02827	4.56878	K7EPL2;Q9UBT2;U3KQ55;K7ES38;Q9UBT2-2	K7EPL2;Q9UBT2;U3KQ55;K7ES38;Q9UBT2-2	tr|K7EPL2|K7EPL2_HUMAN SUMO-activating enzyme subunit 2 (Fragment) OS=Homo sapiens GN=UBA2 PE=1 SV=2;sp|Q9UBT2|SAE2_HUMAN SUMO-activating enzyme subunit 2 OS=Homo sapiens GN=UBA2 PE=1 SV=2;tr|U3KQ55|U3KQ55_HUMAN SUMO-activating enzyme subunit 2 OS=Homo sap
POLR2A	DNA-directed RNA polymerase;DNA-directed RNA polymerase II subunit RPB1	biological regulation;biosynthetic process;cellular biosynthetic process;cellular macromolecule biosynthetic process;cellular macromolecule metabolic process;cellular metabolic process;cellular nitrogen compound metabolic process;cellular process;cellular response to stimulus;cellular response to stress;developmental process;DNA metabolic process;DNA repair;gene expression;macromolecule biosynthe…		14.7672	6.29779		0.000954822	6.07976	0.000404341	6.51583		27.7548	27.2831	25.1361	23.2647	24.6131	18.7627	19.0081	20.5792	19.6886	19.6143	27.4202	25.6192	26.0771	26.7336	20.9523	19.6866	18.6829	20.4649	+	17	17	17	10.6	10.6	10.6	217.2	0	54.121	1066900000	57	3.99222	4.31233	3.20398	3.84898	A0A0C4DGZ0;A0A087WWE2;P24928;P24928-2	A0A0C4DGZ0;A0A087WWE2;P24928	tr|A0A0C4DGZ0|A0A0C4DGZ0_HUMAN DNA-directed RNA polymerase OS=Homo sapiens GN=POLR2A PE=1 SV=1;tr|A0A087WWE2|A0A087WWE2_HUMAN DNA-directed RNA polymerase OS=Homo sapiens GN=POLR2A PE=1 SV=1;sp|P24928|RPB1_HUMAN DNA-directed RNA polymerase II subunit RPB1 O
HR	Lysine-specific demethylase hairless	biological regulation;biosynthetic process;cellular biosynthetic process;cellular macromolecule biosynthetic process;cellular macromolecule metabolic process;cellular metabolic process;cellular nitrogen compound metabolic process;cellular process;macromolecule biosynthetic process;macromolecule metabolic process;metabolic process;negative regulation of biological process;negative regulation of bi…		14.7646	3.78732		0.000503378	4.08757	0.000768954	3.48706		24.9531	25.7184	23.594	23.1355	23.5185	20.309	20.6295	20.0027	19.7274	19.8129	24.6585	23.316	23.1262	24.0288	19.796	20.8895	20.0547	20.4412	+	4	4	4	4.8	4.8	4.8	121.86	0	27.71	194140000	6	2.44869	3.75796	2.69064	4.30994	O43593-2;O43593	O43593-2;O43593	sp|O43593-2|HAIR_HUMAN Isoform 2 of Lysine-specific demethylase hairless OS=Homo sapiens GN=HR;sp|O43593|HAIR_HUMAN Lysine-specific demethylase hairless OS=Homo sapiens GN=HR PE=1 SV=5
ZNF283	Zinc finger protein 283	biological regulation;biosynthetic process;cellular biosynthetic process;cellular macromolecule biosynthetic process;cellular macromolecule metabolic process;cellular metabolic process;cellular nitrogen compound metabolic process;cellular process;macromolecule biosynthetic process;macromolecule metabolic process;metabolic process;nitrogen compound metabolic process;nucleic acid metabolic process;…		14.7465	5.49126		0.000470948	4.89642	0.000836952	6.0861		26.371	26.3613	25.0143	23.8188	23.9634	19.9748	20.55	19.5182	20.0444	20.9593	27.0056	25.3294	25.0232	26.5446	20.5278	21.0251	19.6791	18.3263	+	8	8	7	22.4	22.4	20.2	62.349	0	16.033	550470000	33	3.46201	3.70039	3.04567	4.38233	K7ESH0;Q8N7M2	K7ESH0;Q8N7M2	tr|K7ESH0|K7ESH0_HUMAN Zinc finger protein 283 OS=Homo sapiens GN=ZNF283 PE=4 SV=1;sp|Q8N7M2|ZN283_HUMAN Zinc finger protein 283 OS=Homo sapiens GN=ZNF283 PE=2 SV=4
MECOM	MDS1 and EVI1 complex locus protein EVI1	anatomical structure development;anatomical structure morphogenesis;apoptosis;appendage morphogenesis;biological regulation;biosynthetic process;cell death;cell differentiation;cell proliferation;cellular biosynthetic process;cellular component organization;cellular component organization at cellular level;cellular component organization or biogenesis;cellular component organization or biogenesis…		14.7285	4.83382		0.000414882	6.75677	0.000967333	2.91087		28.498	28.8218	26.7117	25.118	26.6578	21.7967	20.8773	19.7174	20.4929	19.1393	23.847	23.1176	23.1759	23.4394	20.9996	19.6766	21.0872	20.173	+	19	19	19	20.7	20.7	20.7	138.13	0	142.19	1234100000	64	2.11324	3.6034	3.71441	4.45606	E7EQ57;Q03112-3;Q03112-5;Q03112;Q03112-4;E7EUL6;A0A0C3SFZ7;Q03112-6;H9KVD4;H0YA13;D6RFY3;D6RDW0;Q9HAZ2-4;Q9HAZ2-2;Q9HAZ2-3;Q9HAZ2;E7EPY2;E7ERX0;Q13465	E7EQ57;Q03112-3;Q03112-5;Q03112;Q03112-4;E7EUL6;A0A0C3SFZ7;Q03112-6	tr|E7EQ57|E7EQ57_HUMAN MDS1 and EVI1 complex locus protein EVI1 OS=Homo sapiens GN=MECOM PE=1 SV=1;sp|Q03112-3|EVI1_HUMAN Isoform 2 of MDS1 and EVI1 complex locus protein EVI1 OS=Homo sapiens GN=MECOM;sp|Q03112-5|EVI1_HUMAN Isoform 5 of MDS1 and EVI1 compl
ACTN1	Alpha-actinin-1	actin crosslink formation;actin cytoskeleton organization;actin filament bundle assembly;actin filament organization;actin filament-based process;biological regulation;blood coagulation;cell activation;cell junction assembly;cell junction organization;cell-substrate junction assembly;cellular component assembly;cellular component assembly at cellular level;cellular component organization;cellular…		14.6946	5.56021		0.00137218	4.86587	0.000302547	6.25456		25.7503	27.3728	25.4449	23.3633	25.9572	21.5118	21.4197	21.2339	20.2675	19.1261	27.8831	26.145	25.6305	26.9398	19.7673	20.4882	20.9689	20.3558	+	18	18	10	24.1	24.1	13.8	102.71	0	86.533	911420000	84	4.03472	4.55659	2.72026	3.57133	P12814-2;P12814;P12814-3;P12814-4;H9KV75;H0YJ11;H7C5W8;H0YJW3;G3V2W4;G3V2N5;G3V5M4;G3V2X9;G3V380	P12814-2;P12814;P12814-3;P12814-4;H9KV75	sp|P12814-2|ACTN1_HUMAN Isoform 2 of Alpha-actinin-1 OS=Homo sapiens GN=ACTN1;sp|P12814|ACTN1_HUMAN Alpha-actinin-1 OS=Homo sapiens GN=ACTN1 PE=1 SV=2;sp|P12814-3|ACTN1_HUMAN Isoform 3 of Alpha-actinin-1 OS=Homo sapiens GN=ACTN1;sp|P12814-4|ACTN1_HUMAN Iso
SSR4	Translocon-associated protein subunit delta	biosynthetic process;cellular biosynthetic process;cellular macromolecule biosynthetic process;cellular macromolecule metabolic process;cellular metabolic process;cellular process;cellular protein metabolic process;cotranslational protein targeting to membrane;establishment of localization;establishment of localization in cell;establishment of protein localization;establishment of protein localiz…		14.6905	5.51441		0.000392572	5.70902	0.00106186	5.31979		26.1805	26.9886	25.2548	23.5398	24.3089	19.6541	19.9907	18.6208	20.2234	19.2385	26.7295	24.7117	24.7224	27.3863	20.1907	20.5574	20.5211	21.0016	+	6	6	6	38.2	38.2	38.2	18.998	0	15.995	683640000	21	3.11326	3.53861	3.39305	4.49958	P51571;A6NLM8	P51571;A6NLM8	sp|P51571|SSRD_HUMAN Translocon-associated protein subunit delta OS=Homo sapiens GN=SSR4 PE=1 SV=1;tr|A6NLM8|A6NLM8_HUMAN Translocon-associated protein subunit delta OS=Homo sapiens GN=SSR4 PE=1 SV=1
CPSF3	Cleavage and polyadenylation specificity factor subunit 3	biosynthetic process;cellular biosynthetic process;cellular macromolecule biosynthetic process;cellular macromolecule metabolic process;cellular metabolic process;cellular nitrogen compound metabolic process;cellular process;establishment of localization;establishment of localization in cell;establishment of RNA localization;gene expression;histone mRNA 3'-end processing;histone mRNA metabolic pr…		14.6784	4.51778		0.00219475	3.86831	0.00019225	5.16725		25.0417	25.9829	23.8563	22.418	23.9391	20.702	18.9786	20.65	20.6297	20.9364	26.2535	25.1229	25.2217	26.1428	21.0169	20.5374	19.8745	20.6431	+	6	6	6	10	10	10	73.476	0	31.188	391270000	29	3.74153	5.00097	2.27787	3.26188	G5E9W3;Q9UKF6;C9JZH6	G5E9W3;Q9UKF6	tr|G5E9W3|G5E9W3_HUMAN Cleavage and polyadenylation specific factor 3, 73kDa, isoform CRA_b OS=Homo sapiens GN=CPSF3 PE=1 SV=1;sp|Q9UKF6|CPSF3_HUMAN Cleavage and polyadenylation specificity factor subunit 3 OS=Homo sapiens GN=CPSF3 PE=1 SV=1
NFKB2	Nuclear factor NF-kappa-B p100 subunit;Nuclear factor NF-kappa-B p52 subunit	activation of immune response;activation of innate immune response;adaptive immune response;adaptive immune response based on somatic recombination of immune receptors built from immunoglobulin superfamily domains;anatomical structure development;biological regulation;cell activation;cell differentiation;cell surface receptor linked signaling pathway;cellular component organization;cellular compo…		14.6434	4.688		0.00219026	4.23239	0.000199499	5.14361		26.0606	26.1666	23.3181	22.5929	23.5118	20.2889	19.5332	20.4152	20.2797	19.971	26.0005	25.6381	24.7026	25.8297	19.8982	20.8892	20.7345	20.0745	+	10	10	10	16.2	16.2	16.2	96.677	0	27.568	380340000	38	3.73229	5.0088	2.40334	3.27257	Q00653-4;Q00653;A0A087WWG7;Q00653-3	Q00653-4;Q00653;A0A087WWG7;Q00653-3	sp|Q00653-4|NFKB2_HUMAN Isoform 4 of Nuclear factor NF-kappa-B p100 subunit OS=Homo sapiens GN=NFKB2;sp|Q00653|NFKB2_HUMAN Nuclear factor NF-kappa-B p100 subunit OS=Homo sapiens GN=NFKB2 PE=1 SV=4;tr|A0A087WWG7|A0A087WWG7_HUMAN Nuclear factor NF-kappa-B p1
ZNF251	Zinc finger protein 251	biological regulation;biosynthetic process;cellular biosynthetic process;cellular macromolecule biosynthetic process;cellular macromolecule metabolic process;cellular metabolic process;cellular nitrogen compound metabolic process;cellular process;macromolecule biosynthetic process;macromolecule metabolic process;metabolic process;nitrogen compound metabolic process;nucleic acid metabolic process;…		14.6027	6.25074		0.000311415	7.45099	0.0014615	5.05048		29.1471	29.767	27.6997	25.2374	27.379	20.5818	21.1718	20.7009	19.4627	20.0581	27.3382	25.1181	25.556	26.1532	22.0269	19.4605	21.0123	21.4639	+	23	23	23	41.6	41.6	41.6	75.763	0	323.31	2312200000	120	2.91674	3.34059	4.04746	4.68235	Q9BRH9;H0YCK5	Q9BRH9	sp|Q9BRH9|ZN251_HUMAN Zinc finger protein 251 OS=Homo sapiens GN=ZNF251 PE=2 SV=4
SLU7	Pre-mRNA-splicing factor SLU7	alternative nuclear mRNA splicing, via spliceosome;cellular component assembly;cellular component assembly at cellular level;cellular component organization;cellular component organization at cellular level;cellular component organization or biogenesis;cellular component organization or biogenesis at cellular level;cellular macromolecular complex assembly;cellular macromolecular complex subunit o…		14.5649	4.83995		0.000756622	4.93691	0.00062471	4.74299		26.8736	26.8101	24.3611	23.5162	25.3958	20.4313	21.1874	20.542	19.9833	20.1282	24.4643	24.1843	25.2471	25.6042	19.2599	20.3681	19.702	21.198	+	9	9	9	23	23	23	68.386	0	34.334	467800000	25	3.08695	3.93415	2.91257	3.99277	O95391;A0A0C4DGD2;E5RGM7;E5RK41	O95391	sp|O95391|SLU7_HUMAN Pre-mRNA-splicing factor SLU7 OS=Homo sapiens GN=SLU7 PE=1 SV=2
ASUN	Protein asunder homolog	biological regulation;cell cycle phase;cell cycle process;cell division;cell motility;cellular component movement;cellular component organization;cellular component organization at cellular level;cellular component organization or biogenesis;cellular component organization or biogenesis at cellular level;cellular localization;cellular process;centrosome localization;cytoskeleton organization;loca…		14.5174	3.18398		0.00235491	2.80655	0.000210466	3.56142		23.3627	24.8704	22.5631	22.118	22.6173	20.7316	20.2509	20.614	20.1347	19.7676	23.1016	22.8467	22.7344	23.5905	19.8431	19.7896	19.3636	19.0311	+	4	4	4	7.8	7.8	7.8	80.224	0	6.9975	94793000	6	2.80445	4.93169	1.85357	3.22014	Q9NVM9;H0YH12;Q9NVM9-2;F5H5W1;F5H457	Q9NVM9;H0YH12;Q9NVM9-2	sp|Q9NVM9|ASUN_HUMAN Protein asunder homolog OS=Homo sapiens GN=ASUN PE=1 SV=2;tr|H0YH12|H0YH12_HUMAN Protein asunder homolog (Fragment) OS=Homo sapiens GN=ASUN PE=1 SV=1;sp|Q9NVM9-2|ASUN_HUMAN Isoform 2 of Protein asunder homolog OS=Homo sapiens GN=ASUN
GNB2L1	Guanine nucleotide-binding protein subunit beta-2-like 1;Guanine nucleotide-binding protein subunit beta-2-like 1, N-terminally processed	activation of caspase activity;anatomical structure morphogenesis;biological regulation;carbohydrate homeostasis;cell cycle;cell differentiation;cellular chemical homeostasis;cellular developmental process;cellular glucose homeostasis;cellular homeostasis;cellular process;cellular response to carbohydrate stimulus;cellular response to chemical stimulus;cellular response to glucose stimulus;cellul…		14.5007	4.05167		0.000623097	3.38145	0.000808866	4.72189		24.2024	24.5436	23.3464	22.8574	23.9914	21.5128	20.2006	19.5353	20.0513	20.7339	25.4328	24.7571	24.3855	26.6536	20.2284	20.165	21.4627	20.4855	+	6	6	6	21.9	21.9	21.9	29.75	0	12.291	281620000	21	2.98479	3.72547	2.32727	4.14504	D6RAC2;P63244;D6RHH4;D6REE5;H0Y8R5;D6RBD0;D6RFX4;D6R9Z1;J3KPE3;D6R9L0;H0YAF8;H0YAM7;H0Y8W2;D6RGK8;D6RF23;D6R909;D6RAU2;E9PD14;D6RFZ9;H0Y9P0;D6RHJ5	D6RAC2;P63244;D6RHH4;D6REE5;H0Y8R5;D6RBD0;D6RFX4;D6R9Z1;J3KPE3;D6R9L0;H0YAF8;H0YAM7;H0Y8W2	tr|D6RAC2|D6RAC2_HUMAN Protein RACK1 OS=Homo sapiens GN=RACK1 PE=1 SV=1;sp|P63244|RACK1_HUMAN Receptor of activated protein C kinase 1 OS=Homo sapiens GN=RACK1 PE=1 SV=3;tr|D6RHH4|D6RHH4_HUMAN Protein RACK1 OS=Homo sapiens GN=RACK1 PE=1 SV=1;tr|D6REE5|D6RE
YY1AP1	YY1-associated protein 1	biological regulation;biosynthetic process;cellular biosynthetic process;cellular macromolecule biosynthetic process;cellular macromolecule metabolic process;cellular metabolic process;cellular nitrogen compound metabolic process;cellular process;macromolecule biosynthetic process;macromolecule metabolic process;metabolic process;nitrogen compound metabolic process;nucleic acid metabolic process;…		14.4763	5.35154		0.000725281	5.87837	0.000712027	4.82472		27.6798	27.7329	25.3993	23.4649	26.3653	19.7815	20.6257	20.6078	20.4825	19.7529	25.9679	24.9101	23.6529	25.6857	19.6963	20.1089	20.8562	20.2564	+	11	11	11	23.4	23.4	23.4	81.701	0	259.97	744670000	55	3.07144	3.8245	3.2296	4.02023	Q9H869-3;Q9H869-2;Q9H869-9;Q9H869-5;Q9H869-6;Q9H869-4;Q9H869;Q9H869-8;B0QZ55;A0A087WUE6;Q9H869-7;Q3T8J9-2;Q3T8J9-3;Q3T8J9;A3KFK1;A4PB68;Q68CT8;A3KFK2;B4DZQ4;F8WD62	Q9H869-3;Q9H869-2;Q9H869-9;Q9H869-5;Q9H869-6;Q9H869-4;Q9H869;Q9H869-8;B0QZ55	sp|Q9H869-3|YYAP1_HUMAN Isoform 3 of YY1-associated protein 1 OS=Homo sapiens GN=YY1AP1;sp|Q9H869-2|YYAP1_HUMAN Isoform 2 of YY1-associated protein 1 OS=Homo sapiens GN=YY1AP1;sp|Q9H869-9|YYAP1_HUMAN Isoform 9 of YY1-associated protein 1 OS=Homo sapiens GN
RAD18	E3 ubiquitin-protein ligase RAD18	biological regulation;biosynthetic process;cellular biosynthetic process;cellular macromolecule biosynthetic process;cellular macromolecule metabolic process;cellular metabolic process;cellular nitrogen compound metabolic process;cellular process;cellular protein metabolic process;cellular response to stimulus;cellular response to stress;detection of stimulus;DNA biosynthetic process;DNA damage r…		14.4573	7.63425		0.000348543	8.0697	0.00151013	7.19879		29.9307	29.742	27.3763	25.3959	26.1458	19.9813	19.3367	19.8479	19.2971	19.7792	28.6698	26.7299	25.8288	29.4091	19.8126	20.9115	22.056	19.0623	+	25	25	25	51.3	51.3	51.3	56.222	0	318.73	3808100000	184	3.49871	3.30746	4.17749	4.60995	Q9NS91;F8WE49;C9J0Q4;F8WFA6;H7C3I2	Q9NS91;F8WE49	sp|Q9NS91|RAD18_HUMAN E3 ubiquitin-protein ligase RAD18 OS=Homo sapiens GN=RAD18 PE=1 SV=2;tr|F8WE49|F8WE49_HUMAN E3 ubiquitin-protein ligase RAD18 OS=Homo sapiens GN=RAD18 PE=1 SV=1
QRICH1	Glutamine-rich protein 1			14.4423	3.64694		0.00276778	4.34046	0.000193035	2.95343		25.7456	26.0991	22.906	22.174	23.6319	20.5355	20.1529	19.7331	19.5641	18.8688	23.7652	23.1974	23.3284	23.9842	20.3394	20.844	20.5754	20.7027	+	5	5	5	7.2	7.2	7.2	86.435	0	9.546	204740000	13	2.43477	5.05719	2.37699	3.11377	Q2TAL8	Q2TAL8	sp|Q2TAL8|QRIC1_HUMAN Glutamine-rich protein 1 OS=Homo sapiens GN=QRICH1 PE=1 SV=1
CDC7	Cell division cycle 7-related protein kinase	biological regulation;biosynthetic process;cell cycle;cell cycle process;cell division;cellular biosynthetic process;cellular component organization;cellular component organization or biogenesis;cellular macromolecule biosynthetic process;cellular macromolecule metabolic process;cellular membrane organization;cellular metabolic process;cellular nitrogen compound metabolic process;cellular process…		14.4398	5.55586		0.00122604	5.23761	0.000436867	5.87411		26.7093	26.7713	25.102	23.3433	25.2211	18.7173	21.2346	20.4635	21.3376	19.2056	26.6854	25.9498	24.8588	26.2701	20.8094	20.8214	19.4021	19.2347	+	8	8	8	17.4	17.4	17.4	63.887	0	105.1	594110000	44	3.70906	4.25279	2.87233	3.66121	O00311	O00311	sp|O00311|CDC7_HUMAN Cell division cycle 7-related protein kinase OS=Homo sapiens GN=CDC7 PE=1 SV=1
ASNS	Asparagine synthetase [glutamine-hydrolyzing]	amine biosynthetic process;amine metabolic process;anatomical structure development;asparagine biosynthetic process;asparagine metabolic process;aspartate family amino acid biosynthetic process;aspartate family amino acid metabolic process;biological regulation;biosynthetic process;carboxylic acid biosynthetic process;carboxylic acid metabolic process;cell communication;cellular amine metabolic p…		14.433	6.17064		0.00133009	5.02046	0.000405473	7.32081		26.1225	27.2089	25.2459	23.338	24.5563	21.4981	20.5976	19.9603	18.7169	20.5964	28.8211	26.7103	26.3698	27.7361	19.2363	21.1411	20.4642	19.5125	+	14	14	14	29.8	29.8	29.8	62.168	0	58.182	1284200000	78	4.29192	4.32815	2.78164	3.60379	P08243-2;P08243;P08243-3;F8WEJ5;C9JT45;C9J057;C9JLN6;C9JM09	P08243-2;P08243;P08243-3	sp|P08243-2|ASNS_HUMAN Isoform 2 of Asparagine synthetase [glutamine-hydrolyzing] OS=Homo sapiens GN=ASNS;sp|P08243|ASNS_HUMAN Asparagine synthetase [glutamine-hydrolyzing] OS=Homo sapiens GN=ASNS PE=1 SV=4;sp|P08243-3|ASNS_HUMAN Isoform 3 of Asparagine sy
MATR3	Matrin-3	biological regulation;posttranscriptional regulation of gene expression;regulation of biological process;regulation of gene expression;regulation of macromolecule metabolic process;regulation of metabolic process		14.4023	4.83465		0.00128663	4.70145	0.000432243	4.96785		26.5304	26.141	24.3367	23.9431	26.6399	19.7431	19.8913	21.7661	22.1191	20.5642	25.0255	24.3815	24.5947	25.8876	20.7836	20.048	20.153	19.0334	+	10	10	10	16.8	16.8	16.8	94.622	0	119.65	764180000	38	3.3294	4.26057	2.68819	3.62254	A0A0R4J2E8;A8MXP9;P43243;D6REM6;D6R991;B3KM87;P43243-2;H0Y8T4;D6RBK5;Q68E03;D6RB45;D6R9F3;D6RBS2;D6RCM3;D6REK4;D6R8Z5;D6RBI2;D6RE02;D6RIA2	A0A0R4J2E8;A8MXP9;P43243;D6REM6;D6R991	tr|A0A0R4J2E8|A0A0R4J2E8_HUMAN Matrin-3 OS=Homo sapiens GN=MATR3 PE=1 SV=1;tr|A8MXP9|A8MXP9_HUMAN Matrin-3 OS=Homo sapiens GN=MATR3 PE=1 SV=1;sp|P43243|MATR3_HUMAN Matrin-3 OS=Homo sapiens GN=MATR3 PE=1 SV=2;tr|D6REM6|D6REM6_HUMAN Matrin-3 OS=Homo sapiens
CCNT1	Cyclin-T1	biological regulation;biosynthetic process;cell cycle;cell division;cell surface receptor linked signaling pathway;cellular biosynthetic process;cellular macromolecule biosynthetic process;cellular macromolecule metabolic process;cellular metabolic process;cellular nitrogen compound metabolic process;cellular process;cellular protein metabolic process;cellular response to stimulus;enzyme linked r…		14.3651	4.77943		0.00189331	4.12373	0.000304845	5.43513		33.3461	33.5181	32.6185	30.7523	31.2749	28.6998	29.6116	28.0325	27.5967	26.9506	33.2281	31.9792	31.7675	33.2653	27.4168	26.6303	26.7357	27.7166	+	39	39	37	54.4	54.4	50.3	80.684	0	323.31	83308000000	1707	3.67763	4.55772	2.39991	3.3631	O60563;O60563-2;C9JUL2;H7BZ27	O60563	sp|O60563|CCNT1_HUMAN Cyclin-T1 OS=Homo sapiens GN=CCNT1 PE=1 SV=1
HIPK1	Homeodomain-interacting protein kinase 1	anatomical structure development;anatomical structure formation involved in morphogenesis;anatomical structure morphogenesis;anterior/posterior pattern specification;apoptosis;biological regulation;biosynthetic process;cell communication;cell death;cell differentiation;cell surface receptor linked signaling pathway;cell-cell signaling;cell-cell signaling involved in cell fate commitment;cellular …		14.3258	6.24308		0.000275046	6.71605	0.00218263	5.77011		28.6787	28.6622	27.1715	25.0101	26.5199	20.4915	20.6257	20.5254	21.1502	19.6694	26.3006	24.8911	24.8801	26.4098	19.8611	20.2427	21.6363	17.661	+	12	12	11	14	14	13	126.26	0	323.31	1392900000	66	2.99497	3.10075	3.87794	4.79428	Q5SQL3;J3KP92;Q86Z02;Q86Z02-2;Q86Z02-4;Q86Z02-3;H7BXX9;Q9H2X6-2;Q9H2X6-3;Q9H2X6;H3BLW0	Q5SQL3;J3KP92;Q86Z02;Q86Z02-2;Q86Z02-4;Q86Z02-3	tr|Q5SQL3|Q5SQL3_HUMAN Homeodomain-interacting protein kinase 1 OS=Homo sapiens GN=HIPK1 PE=1 SV=1;tr|J3KP92|J3KP92_HUMAN Homeodomain-interacting protein kinase 1 OS=Homo sapiens GN=HIPK1 PE=1 SV=1;sp|Q86Z02|HIPK1_HUMAN Homeodomain-interacting protein kina
MAGEF1	Melanoma-associated antigen F1			14.2814	5.63036		0.000924999	5.87658	0.000678485	5.38414		27.2164	27.6116	26.2211	23.2173	25.2822	21.2848	20.156	19.2477	19.9533	19.524	26.4062	24.474	24.8721	26.4231	19.102	20.7049	20.246	20.5859	+	9	9	9	30.9	30.9	30.9	35.221	0	59.364	722880000	30	3.30923	3.86302	3.15867	3.87376	Q9HAY2	Q9HAY2	sp|Q9HAY2|MAGF1_HUMAN Melanoma-associated antigen F1 OS=Homo sapiens GN=MAGEF1 PE=1 SV=2
ATAD2	ATPase family AAA domain-containing protein 2	biological regulation;biosynthetic process;cellular biosynthetic process;cellular macromolecule biosynthetic process;cellular macromolecule metabolic process;cellular metabolic process;cellular nitrogen compound metabolic process;cellular process;macromolecule biosynthetic process;macromolecule metabolic process;metabolic process;negative regulation of biological process;negative regulation of ce…		14.2694	6.55655		0.000819205	7.17577	0.000775292	5.93732		29.4716	29.5353	26.9432	24.2722	27.3541	19.9461	21.2923	19.5915	21.0604	19.8072	27.7855	26.4418	24.9702	27.8712	21.1416	21.3182	20.2782	20.5814	+	29	29	29	26.7	26.7	26.7	158.55	0	323.31	2605000000	129	3.44364	3.75086	3.53549	3.93494	Q6PL18;A0A0B4J211;Q6PL18-2;Q9ULI0-2;Q9ULI0	Q6PL18	sp|Q6PL18|ATAD2_HUMAN ATPase family AAA domain-containing protein 2 OS=Homo sapiens GN=ATAD2 PE=1 SV=1
DHRS2	Dehydrogenase/reductase SDR family member 2, mitochondrial	biological regulation;C21-steroid hormone metabolic process;cell activation;cell differentiation;cellular developmental process;cellular hormone metabolic process;cellular metabolic process;cellular process;cellular response to chemical stimulus;cellular response to oxidative stress;cellular response to stimulus;cellular response to stress;developmental process;hormone metabolic process;immune sy…		14.2551	4.74459		0.00100487	4.32602	0.000641201	5.16317		25.6289	25.8613	24.1633	22.8304	24.6853	21.3495	19.7441	19.5111	20.1054	20.8289	26.3754	24.5384	25.0813	26.695	20.8375	21.0846	19.7819	20.3334	+	7	7	7	29.3	29.3	29.3	29.926	0	42.72	431200000	19	3.24772	3.91006	2.62961	3.81872	Q13268;C9JZP6;Q13268-2;H0YJG9;H0YJP4	Q13268;C9JZP6;Q13268-2;H0YJG9	sp|Q13268|DHRS2_HUMAN Dehydrogenase/reductase SDR family member 2, mitochondrial OS=Homo sapiens GN=DHRS2 PE=1 SV=4;tr|C9JZP6|C9JZP6_HUMAN Dehydrogenase/reductase SDR family member 2, mitochondrial (Fragment) OS=Homo sapiens GN=DHRS2 PE=1 SV=2;sp|Q13268-2|
HNRNPM	Heterogeneous nuclear ribonucleoprotein M	alternative nuclear mRNA splicing, via spliceosome;cellular macromolecule metabolic process;cellular metabolic process;cellular nitrogen compound metabolic process;cellular process;gene expression;macromolecule metabolic process;metabolic process;mRNA metabolic process;mRNA processing;nitrogen compound metabolic process;nuclear mRNA splicing, via spliceosome;nucleic acid metabolic process;nucleob…		14.2474	7.36431		0.00718444	4.52685	9.04e-05	10.2018		28.9068	28.8102	25.4148	26.4064	28.9961	23.5346	24.4394	23.1549	20.3331	24.438	31.6374	30.0607	30.2729	31.1046	21.0475	20.5459	20.35	20.3251	+	42	42	42	59.8	59.8	59.8	73.62	0	323.31	11760000000	422	7.27002	6.59984	2.19268	2.55441	P52272-2;P52272;A0A087X0X3;M0R019;M0QZM1;M0R2T0;M0R0N3;M0R2I7;M0QYQ7;M0R0Y6;M0QY96;M0QYL3	P52272-2;P52272;A0A087X0X3	sp|P52272-2|HNRPM_HUMAN Isoform 2 of Heterogeneous nuclear ribonucleoprotein M OS=Homo sapiens GN=HNRNPM;sp|P52272|HNRPM_HUMAN Heterogeneous nuclear ribonucleoprotein M OS=Homo sapiens GN=HNRNPM PE=1 SV=3;tr|A0A087X0X3|A0A087X0X3_HUMAN Heterogeneous nuclea
HNRNPU	Heterogeneous nuclear ribonucleoprotein U	biological regulation;cell differentiation;cellular developmental process;cellular macromolecule metabolic process;cellular metabolic process;cellular nitrogen compound metabolic process;cellular process;circadian regulation of gene expression;circadian rhythm;CRD-mediated mRNA stabilization;developmental process;gene expression;macromolecule metabolic process;metabolic process;mRNA metabolic pro…		14.2433	4.98047		0.00204267	3.74025	0.000319155	6.2207		25.238	25.3231	23.9725	23.3565	24.0206	21.0798	22.2041	19.7142	19.1685	21.0427	26.3958	25.8187	25.5982	27.3395	19.7954	19.6595	19.5555	21.2591	+	11	11	11	16.7	16.7	16.7	88.979	0	110.07	613680000	46	3.99282	4.50783	2.24902	3.31289	Q00839-2;Q00839;Q5RI18	Q00839-2;Q00839	sp|Q00839-2|HNRPU_HUMAN Isoform Short of Heterogeneous nuclear ribonucleoprotein U OS=Homo sapiens GN=HNRNPU;sp|Q00839|HNRPU_HUMAN Heterogeneous nuclear ribonucleoprotein U OS=Homo sapiens GN=HNRNPU PE=1 SV=6
KIF23	Kinesin-like protein;Kinesin-like protein KIF23	antigen processing and presentation;antigen processing and presentation of exogenous antigen;antigen processing and presentation of exogenous peptide antigen;antigen processing and presentation of exogenous peptide antigen via MHC class II;antigen processing and presentation of peptide antigen;antigen processing and presentation of peptide antigen via MHC class II;antigen processing and presentat…		14.2105	5.68044		0.0014616	5.6014	0.000460935	5.75949		28.1551	28.3105	25.9583	24.1597	25.057	19.9382	19.8614	21.8271	20.4996	21.5072	26.8573	26.1998	25.6952	27.0888	22.0725	19.9098	20.7655	20.0554	+	12	12	0	17	17	0	109.13	0	272.87	1185900000	106	3.62931	4.1904	2.91589	3.52974	H7BYN4;Q02241-2;Q02241;H0YKQ5;H0YMJ4	H7BYN4;Q02241-2;Q02241	tr|H7BYN4|H7BYN4_HUMAN Kinesin-like protein OS=Homo sapiens GN=KIF23 PE=1 SV=1;sp|Q02241-2|KIF23_HUMAN Isoform 2 of Kinesin-like protein KIF23 OS=Homo sapiens GN=KIF23;sp|Q02241|KIF23_HUMAN Kinesin-like protein KIF23 OS=Homo sapiens GN=KIF23 PE=1 SV=3
CAMK2G	Calcium/calmodulin-dependent protein kinase type II subunit gamma;Calcium/calmodulin-dependent protein kinase type II subunit beta	anatomical structure development;biological regulation;calcium ion transport;cation transport;cell communication;cell cycle process;cell differentiation;cell surface receptor linked signaling pathway;cell-cell signaling;cellular component assembly;cellular component organization;cellular component organization or biogenesis;cellular developmental process;cellular macromolecule metabolic process;c…		14.1876	4.77831		0.00122886	4.6839	0.000560941	4.87273		27.0099	26.9686	24.361	25.0314	23.4594	21.0869	21.1886	20.621	20.3161	20.1982	26.7244	24.6378	25.059	26.2281	20.8112	20.2396	21.2871	20.8206	+	7	7	7	23.6	23.6	23.6	50.924	0	40.095	646650000	47	3.17789	4.01459	2.69883	3.66476	Q8WU40;Q5SWX3;A0A0A0MS52;Q13555-10;Q13555-5;Q13555-4;A0A0A0MT11;Q13555-3;Q13555-7;Q13555-9;Q13555-2;Q13555-8;Q13555;Q13555-6;H0Y6G2;Q13554-7;Q13554-4;Q13554-6;Q13554-3;Q13554-8;Q13554-5;Q13554-2;Q13554;H7BXS4;D6R938;E9PBG7;E9PF82;Q9UQM7;Q13557-8;Q13557-12;Q9UQM7-2;Q13557-9;Q13557-10;Q13557-5;Q13557;Q13557-3;Q13557-6;Q13557-4;Q13557-11;D6RHX9;E9PBE8;E7EQE4;H7BZC6;H7C394;H0Y9C2	Q8WU40;Q5SWX3;A0A0A0MS52;Q13555-10;Q13555-5;Q13555-4;A0A0A0MT11;Q13555-3;Q13555-7;Q13555-9;Q13555-2;Q13555-8;Q13555;Q13555-6;H0Y6G2;Q13554-7;Q13554-4;Q13554-6;Q13554-3;Q13554-8;Q13554-5;Q13554-2;Q13554	tr|Q8WU40|Q8WU40_HUMAN CAMK2G protein (Fragment) OS=Homo sapiens GN=CAMK2G PE=1 SV=2;tr|Q5SWX3|Q5SWX3_HUMAN Calcium/calmodulin-dependent protein kinase (CaM kinase) II gamma, isoform CRA_n OS=Homo sapiens GN=CAMK2G PE=1 SV=1;tr|A0A0A0MS52|A0A0A0MS52_HUMAN
ZNF316	Zinc finger protein 316	biological regulation;biosynthetic process;cellular biosynthetic process;cellular macromolecule biosynthetic process;cellular macromolecule metabolic process;cellular metabolic process;cellular nitrogen compound metabolic process;cellular process;macromolecule biosynthetic process;macromolecule metabolic process;metabolic process;nitrogen compound metabolic process;nucleic acid metabolic process;…		14.1735	5.49877		0.000400639	5.01351	0.0017449	5.98403		28.7663	27.7552	26.9638	26.3721	25.848	22.1821	23.1463	22.2789	21.7619	21.2685	27.7078	26.8949	26.0336	24.6956	22.0796	20.5093	19.662	19.145	+	15	15	15	21.1	21.1	21.1	108.44	0	195.6	1589300000	110	3.13439	3.22896	3.12946	4.48579	A6NFI3	A6NFI3	sp|A6NFI3|ZN316_HUMAN Zinc finger protein 316 OS=Homo sapiens GN=ZNF316 PE=1 SV=1
AATF	Protein AATF	biological adhesion;biological regulation;cell adhesion;cell division;cell surface receptor linked signaling pathway;cellular component biogenesis;cellular component biogenesis at cellular level;cellular component organization or biogenesis;cellular component organization or biogenesis at cellular level;cellular process;cellular response to stimulus;cellular response to stress;embryonic cleavage;…		14.1622	5.37897		0.000665194	5.8441	0.00106288	4.91383		27.6043	27.589	26.0475	23.7394	24.6458	20.0207	20.737	19.9718	19.6884	19.9875	26.4691	24.7324	24.4045	25.2258	19.0665	20.7826	21.2368	20.0905	+	10	10	10	25.5	25.5	25.5	63.132	0	125.3	737260000	44	2.9702	3.53967	3.25661	4.09948	Q9NY61;A0A087WWS8;A0A087WTH8;A0A087WW41	Q9NY61	sp|Q9NY61|AATF_HUMAN Protein AATF OS=Homo sapiens GN=AATF PE=1 SV=1
ZNF426	Zinc finger protein 426	biological regulation;biosynthetic process;cellular biosynthetic process;cellular macromolecule biosynthetic process;cellular macromolecule metabolic process;cellular metabolic process;cellular nitrogen compound metabolic process;cellular process;macromolecule biosynthetic process;macromolecule metabolic process;metabolic process;nitrogen compound metabolic process;nucleic acid metabolic process;…		14.1552	3.98001		0.00362102	4.77112	0.000196635	3.1889		26.2443	26.0336	23.3266	22.7902	23.7389	18.129	20.9082	18.4467	19.4067	21.3874	23.539	22.8851	23.4196	23.6311	19.9427	20.5562	19.8666	20.3536	+	7	6	5	20.2	15.9	13.8	59.066	0	38.293	226500000	22	2.58293	5.00697	2.42661	2.94399	K7ER43;Q9BUY5;K7EME3	K7ER43;Q9BUY5	tr|K7ER43|K7ER43_HUMAN Zinc finger protein 426 OS=Homo sapiens GN=ZNF426 PE=1 SV=1;sp|Q9BUY5|ZN426_HUMAN Zinc finger protein 426 OS=Homo sapiens GN=ZNF426 PE=1 SV=1
DCLRE1B	5 exonuclease Apollo	anatomical structure homeostasis;biological regulation;cell cycle checkpoint;cellular component organization;cellular component organization at cellular level;cellular component organization or biogenesis;cellular component organization or biogenesis at cellular level;cellular macromolecule metabolic process;cellular metabolic process;cellular nitrogen compound metabolic process;cellular process;…		14.1497	5.7766		0.00128034	5.97522	0.000559164	5.57798		28.0668	28.4512	26.8045	23.7542	24.8496	19.8343	21.4095	19.9979	20.4896	20.319	26.9887	24.6935	25.1827	26.6865	20.8358	20.0819	20.5509	19.7708	+	13	13	13	33.1	33.1	33.1	60.001	0	154.43	1123100000	60	3.46673	4.02066	3.06352	3.62684	Q9H816	Q9H816	sp|Q9H816|DCR1B_HUMAN 5 exonuclease Apollo OS=Homo sapiens GN=DCLRE1B PE=1 SV=1
CKAP4	Cytoskeleton-associated protein 4			14.1211	6.37619		0.00075436	6.24218	0.00097653	6.51021		28.3627	28.8449	26.9842	25.3835	25.8245	22.0261	22.3717	19.8093	20.0682	19.9136	28.0133	26.2095	26.1855	28.8836	20.5584	19.8155	20.6313	22.246	+	20	20	20	46.8	46.8	46.8	66.022	0	323.31	2152900000	151	3.52634	3.59773	3.32007	3.98813	Q07065	Q07065	sp|Q07065|CKAP4_HUMAN Cytoskeleton-associated protein 4 OS=Homo sapiens GN=CKAP4 PE=1 SV=2
RPS14	40S ribosomal protein S14	biological regulation;biosynthetic process;catabolic process;cell differentiation;cellular biosynthetic process;cellular catabolic process;cellular component assembly;cellular component assembly at cellular level;cellular component disassembly;cellular component disassembly at cellular level;cellular component organization;cellular component organization at cellular level;cellular component organ…		14.1192	4.12815		0.00177965	3.71456	0.000414757	4.54173		25.1629	25.8828	23.7386	22.8155	24.555	19.7948	20.5526	21.9227	20.5943	20.7174	24.9132	24.4717	23.9956	25.7797	20.7378	20.5471	19.8911	19.8172	+	5	5	5	19.9	19.9	19.9	16.273	0	27.902	274650000	31	3.14448	4.29138	2.27028	3.41162	P62263;H0YB22;E5RH77	P62263	sp|P62263|RS14_HUMAN 40S ribosomal protein S14 OS=Homo sapiens GN=RPS14 PE=1 SV=3
PAF1	RNA polymerase II-associated factor 1 homolog	biological regulation;biosynthetic process;cell fate commitment;cell fate commitment involved in formation of primary germ layers;cell surface receptor linked signaling pathway;cellular biosynthetic process;cellular component assembly;cellular component assembly at cellular level;cellular component organization;cellular component organization at cellular level;cellular component organization or b…		14.1146	5.947		0.00113903	5.54941	0.000650998	6.34459		27.9198	28.018	26.065	23.8665	25.3762	19.5049	21.2534	20.6789	21.4461	20.6152	26.9318	24.945	25.0043	26.9755	20.8589	19.6496	18.7771	19.1927	+	15	15	15	39	39	39	55.472	0	114.68	982790000	64	3.67309	3.90138	2.98824	3.71404	Q8N7H5-3;Q8N7H5;Q8N7H5-2;B4DGJ5;M0QYC7	Q8N7H5-3;Q8N7H5;Q8N7H5-2	sp|Q8N7H5-3|PAF1_HUMAN Isoform 3 of RNA polymerase II-associated factor 1 homolog OS=Homo sapiens GN=PAF1;sp|Q8N7H5|PAF1_HUMAN RNA polymerase II-associated factor 1 homolog OS=Homo sapiens GN=PAF1 PE=1 SV=2;sp|Q8N7H5-2|PAF1_HUMAN Isoform 2 of RNA polymeras
NEIL3	Endonuclease 8-like 3	base-excision repair;cellular macromolecule metabolic process;cellular metabolic process;cellular nitrogen compound metabolic process;cellular process;cellular response to stimulus;cellular response to stress;DNA metabolic process;DNA repair;macromolecule metabolic process;metabolic process;nitrogen compound metabolic process;nucleic acid metabolic process;nucleobase-containing compound metabolic…		14.1086	5.94869		0.00100506	6.11171	0.000742208	5.78567		27.6189	27.6226	25.8305	23.5791	24.7887	19.7858	20.0048	21.1096	19.7086	18.2724	27.027	25.8098	24.6245	26.4842	19.634	20.8372	21.1278	19.2039	+	13	13	13	23.6	23.6	23.6	67.768	0	70.887	835820000	62	3.41342	3.78775	3.19609	3.81599	Q8TAT5;D6RAV1	Q8TAT5	sp|Q8TAT5|NEIL3_HUMAN Endonuclease 8-like 3 OS=Homo sapiens GN=NEIL3 PE=1 SV=3
SMC5	Structural maintenance of chromosomes protein 5	aging;anatomical structure homeostasis;biological regulation;cell aging;cell cycle phase;cell cycle process;cell division;cellular component organization;cellular component organization at cellular level;cellular component organization or biogenesis;cellular component organization or biogenesis at cellular level;cellular macromolecule metabolic process;cellular metabolic process;cellular nitrogen…		14.0682	4.45018		0.0018993	5.54093	0.000408965	3.35942		28.2549	27.8716	25.9295	23.228	26.1416	20.8087	19.9585	21.7866	21.298	19.8692	23.4316	22.9524	23.0548	23.5324	20.1195	19.4264	19.391	20.5967	+	16	16	16	16.2	16.2	16.2	128.81	0	57.767	792170000	50	2.53844	4.33143	2.8181	3.35998	Q8IY18	Q8IY18	sp|Q8IY18|SMC5_HUMAN Structural maintenance of chromosomes protein 5 OS=Homo sapiens GN=SMC5 PE=1 SV=2
CCZ1	Vacuolar fusion protein CCZ1 homolog;Vacuolar fusion protein CCZ1 homolog B	cellular process;establishment of localization;transport;vesicle-mediated transport		14.031	5.79368		0.00243212	4.34739	0.000331473	7.23997		26.4883	26.3004	24.6606	23.1886	23.7783	19.0604	21.6397	21.2647	20.0947	20.6197	29.1701	27.1801	27.2295	28.9178	21.8814	20.653	20.9698	20.0334	+	21	21	21	52.1	52.1	52.1	55.866	0	282.19	1716100000	100	4.36683	4.47515	2.41291	3.20143	P86791;P86790;F8WD66	P86791;P86790	sp|P86791|CCZ1_HUMAN Vacuolar fusion protein CCZ1 homolog OS=Homo sapiens GN=CCZ1 PE=1 SV=1;sp|P86790|CCZ1B_HUMAN Vacuolar fusion protein CCZ1 homolog B OS=Homo sapiens GN=CCZ1B PE=1 SV=1
GTF3C5	General transcription factor 3C polypeptide 5	5S class rRNA transcription from RNA polymerase III type 1 promoter;biosynthetic process;cell differentiation;cellular biosynthetic process;cellular developmental process;cellular macromolecule biosynthetic process;cellular macromolecule metabolic process;cellular metabolic process;cellular nitrogen compound metabolic process;cellular process;developmental process;gene expression;macromolecule bi…		14.0303	4.67941		0.00078863	4.04336	0.00102297	5.31545		25.2711	25.3052	23.9825	22.8113	24.2133	19.9113	20.9749	20.3662	19.1537	20.9605	26.5022	24.4675	24.3129	25.8734	20.5914	19.7118	18.8207	20.7703	+	6	6	6	12.6	12.6	12.6	58.266	0	11.898	327070000	23	3.12945	3.57137	2.56568	3.95717	Q9Y5Q8-2;Q9Y5Q8;Q9Y5Q8-3;Q5T7U0;Q5T7U4;H7BY84;Q5T7U1;H0Y5D2	Q9Y5Q8-2;Q9Y5Q8;Q9Y5Q8-3;Q5T7U0;Q5T7U4;H7BY84;Q5T7U1	sp|Q9Y5Q8-2|TF3C5_HUMAN Isoform 2 of General transcription factor 3C polypeptide 5 OS=Homo sapiens GN=GTF3C5;sp|Q9Y5Q8|TF3C5_HUMAN General transcription factor 3C polypeptide 5 OS=Homo sapiens GN=GTF3C5 PE=1 SV=2;sp|Q9Y5Q8-3|TF3C5_HUMAN Isoform 3 of Genera
HJURP	Holliday junction recognition protein	ATP-dependent chromatin remodeling;biological regulation;cell cycle;cellular component assembly;cellular component assembly at cellular level;cellular component organization;cellular component organization at cellular level;cellular component organization or biogenesis;cellular component organization or biogenesis at cellular level;cellular macromolecular complex assembly;cellular macromolecular …		14.0264	7.14365		0.00165551	7.79338	0.00048918	6.49392		31.1144	31.056	26.9726	24.6995	26.2292	20.0943	20.5845	19.6932	20.3512	20.3816	26.8329	27.0558	25.6926	26.8527	18.3253	20.653	20.7943	20.6856	+	29	29	29	49.1	49.1	49.1	83.538	0	323.31	5313600000	260	3.88257	4.15043	3.36627	3.45425	Q8NCD3;Q8NCD3-2;Q8NCD3-3;C9JWC4;H7C3V8;F8WCV1;H7C0I6	Q8NCD3;Q8NCD3-2;Q8NCD3-3;C9JWC4	sp|Q8NCD3|HJURP_HUMAN Holliday junction recognition protein OS=Homo sapiens GN=HJURP PE=1 SV=2;sp|Q8NCD3-2|HJURP_HUMAN Isoform 2 of Holliday junction recognition protein OS=Homo sapiens GN=HJURP;sp|Q8NCD3-3|HJURP_HUMAN Isoform 3 of Holliday junction recogn
MELK	Maternal embryonic leucine zipper kinase	anatomical structure development;apoptosis;biological regulation;cell cycle process;cell death;cell proliferation;cellular macromolecule metabolic process;cellular metabolic process;cellular process;cellular protein metabolic process;cellular response to stimulus;death;developmental process;G2/M transition of mitotic cell cycle;hemopoiesis;hemopoietic or lymphoid organ development;induction of ap…		14.014	5.20663		0.00145561	4.87952	0.000563293	5.53374		27.134	27.0894	24.3427	24.0656	24.2447	19.9468	21.8652	20.3369	20.5913	19.7386	26.1998	25.1028	25.1296	26.803	21.0084	19.8381	19.2631	20.9907	+	13	13	13	28.6	28.6	28.6	66.546	0	82.673	622310000	35	3.45168	4.02461	2.7073	3.52953	Q14680-5;Q14680-6;Q14680;Q14680-4;Q14680-8;Q14680-7;Q14680-3;Q14680-2;A0A0D9SFF9;A0A0D9SFL8;A0A0D9SFB9;A0A0D9SGI4	Q14680-5;Q14680-6;Q14680;Q14680-4;Q14680-8;Q14680-7;Q14680-3;Q14680-2	sp|Q14680-5|MELK_HUMAN Isoform 5 of Maternal embryonic leucine zipper kinase OS=Homo sapiens GN=MELK;sp|Q14680-6|MELK_HUMAN Isoform 6 of Maternal embryonic leucine zipper kinase OS=Homo sapiens GN=MELK;sp|Q14680|MELK_HUMAN Maternal embryonic leucine zipper
LAMB3	Laminin subunit beta-3	anatomical structure development;biological adhesion;brown fat cell differentiation;cell adhesion;cell differentiation;cell junction assembly;cell junction organization;cell-substrate junction assembly;cellular component assembly;cellular component assembly at cellular level;cellular component disassembly;cellular component disassembly at cellular level;cellular component organization;cellular co…		14.0128	6.42781		0.000553477	5.58864	0.00148322	7.26698		27.3505	27.3239	26.1842	24.8806	25.0784	21.3393	19.0312	20.0554	21.9337	20.5148	28.0112	27.5278	27.9325	29.6184	20.022	23.6783	20.9922	19.3294	+	25	25	25	25.7	25.7	25.7	129.57	0	323.31	2056300000	120	3.52851	3.32526	3.22991	4.22174	Q13751;X1WI29;Q5THA1	Q13751	sp|Q13751|LAMB3_HUMAN Laminin subunit beta-3 OS=Homo sapiens GN=LAMB3 PE=1 SV=1
GLYR1	Putative oxidoreductase GLYR1	alcohol catabolic process;alcohol metabolic process;carbohydrate catabolic process;carbohydrate metabolic process;catabolic process;cellular carbohydrate catabolic process;cellular carbohydrate metabolic process;cellular metabolic process;cellular nitrogen compound metabolic process;cellular process;coenzyme metabolic process;cofactor metabolic process;glucose catabolic process;glucose metabolic …		13.9939	4.60016		0.000467816	6.60691	0.00178828	2.59341		28.4322	28.9918	26.8862	24.691	27.0297	21.0289	20.7725	19.3675	20.4779	21.3496	23.0231	22.3331	22.2421	23.3568	19.9487	20.7084	20.5057	19.4185	+	12	12	12	29	29	29	57.215	0	323.31	1826300000	151	1.8569	3.21356	3.62941	4.38068	K7EMM8;Q49A26-5;Q49A26-2;Q49A26;Q49A26-4;Q49A26-3;K7EQB2	K7EMM8;Q49A26-5;Q49A26-2;Q49A26;Q49A26-4;Q49A26-3	tr|K7EMM8|K7EMM8_HUMAN Putative oxidoreductase GLYR1 (Fragment) OS=Homo sapiens GN=GLYR1 PE=1 SV=2;sp|Q49A26-5|GLYR1_HUMAN Isoform 5 of Putative oxidoreductase GLYR1 OS=Homo sapiens GN=GLYR1;sp|Q49A26-2|GLYR1_HUMAN Isoform 2 of Putative oxidoreductase GLYR
DDX11	Probable ATP-dependent RNA helicase DDX11	biological regulation;cell cycle process;cellular component organization;cellular component organization at cellular level;cellular component organization or biogenesis;cellular component organization or biogenesis at cellular level;cellular macromolecule metabolic process;cellular metabolic process;cellular nitrogen compound metabolic process;cellular process;cellular protein metabolic process;c…		13.947	5.78551		0.00123063	5.78173	0.000712483	5.78928		27.8305	27.3691	24.959	23.3169	25.9184	20.4179	19.8194	20.9407	20.6004	18.7068	26.8326	25.1402	24.7611	27.1289	20.1971	19.2829	20.9193	20.3062	+	13	13	3	17.9	17.9	4.2	96.127	0	66.882	850190000	61	3.43902	3.83	3.02896	3.66186	Q96FC9-4;Q96FC9-3;Q96FC9-2;Q96FC9;F6WZM0;F5H235;C9K0E8;F5GXJ8;B4DMS8;Q96FC9-5;F5GYY1;H0YFY8;F5GXL6;H0YGL4;R4GNE1	Q96FC9-4;Q96FC9-3;Q96FC9-2;Q96FC9	sp|Q96FC9-4|DDX11_HUMAN Isoform 4 of Probable ATP-dependent DNA helicase DDX11 OS=Homo sapiens GN=DDX11;sp|Q96FC9-3|DDX11_HUMAN Isoform 3 of Probable ATP-dependent DNA helicase DDX11 OS=Homo sapiens GN=DDX11;sp|Q96FC9-2|DDX11_HUMAN Isoform 2 of Probable AT
HMCES	Embryonic stem cell-specific 5-hydroxymethylcytosine-binding protein			13.945	5.53402		0.000598811	5.68685	0.00146714	5.38118		28.1006	28.2445	26.025	24.3813	26.305	20.9952	20.2267	20.5985	21.5103	21.2913	26.676	25.1698	25.3197	26.83	19.0777	20.2466	22.1545	20.992	+	12	12	12	35.9	35.9	35.9	40.574	0	275.8	1085300000	51	3.0224	3.33763	3.24213	4.17655	Q96FZ2;E7EMP6;D6RAZ3;D6R9T3;D6RGK7;D6RAI0	Q96FZ2;E7EMP6;D6RAZ3;D6R9T3	sp|Q96FZ2|HMCES_HUMAN Embryonic stem cell-specific 5-hydroxymethylcytosine-binding protein OS=Homo sapiens GN=HMCES PE=1 SV=1;tr|E7EMP6|E7EMP6_HUMAN Embryonic stem cell-specific 5-hydroxymethylcytosine-binding protein OS=Homo sapiens GN=HMCES PE=1 SV=1;tr|
PLEC	Plectin	apoptosis;cell death;cell junction assembly;cell junction organization;cell-substrate junction assembly;cellular component assembly;cellular component assembly at cellular level;cellular component disassembly;cellular component disassembly at cellular level;cellular component disassembly involved in apoptosis;cellular component organization;cellular component organization at cellular level;cellul…		13.9275	7.31471		0.000621244	6.51754	0.00143917	8.11188		30.6078	30.9619	28.8077	27.2029	30.4669	23.7836	24.4328	21.9354	21.8559	23.452	29.9181	28.5859	28.6805	31.7379	21.1112	22.8045	19.2759	23.2833	+	139	139	139	35.3	35.3	35.3	516.19	0	323.31	12020000000	762	3.73979	3.35246	3.47846	4.14285	Q15149-4;Q15149-7;Q15149-8;Q15149-9;Q15149-5;Q15149-6;Q15149-3;Q15149-2;Q15149;E9PMV1;H0YDN1;E9PKG0;A0A075B730;A0A087X1U6;P58107;E9PQ28;E9PIA2;H3BPE1;H3BQK9;Q9UPN3-5;Q9UPN3	Q15149-4;Q15149-7;Q15149-8;Q15149-9;Q15149-5;Q15149-6;Q15149-3;Q15149-2;Q15149	sp|Q15149-4|PLEC_HUMAN Isoform 4 of Plectin OS=Homo sapiens GN=PLEC;sp|Q15149-7|PLEC_HUMAN Isoform 7 of Plectin OS=Homo sapiens GN=PLEC;sp|Q15149-8|PLEC_HUMAN Isoform 8 of Plectin OS=Homo sapiens GN=PLEC;sp|Q15149-9|PLEC_HUMAN Isoform 9 of Plectin OS=Homo
NCOR2	Nuclear receptor corepressor 2	biological regulation;biosynthetic process;cell surface receptor linked signaling pathway;cellular biosynthetic process;cellular component organization;cellular component organization at cellular level;cellular component organization or biogenesis;cellular component organization or biogenesis at cellular level;cellular lipid metabolic process;cellular macromolecule biosynthetic process;cellular m…		13.9108	5.38483		0.0012255	5.31083	0.000741865	5.45882		28.5443	27.7104	24.443	25.3569	26.8072	22.1367	20.4319	21.7598	21.6041	20.3751	26.2273	25.4839	25.8798	26.8641	21.7442	19.2634	20.1093	21.5028	+	25	25	24	14.7	14.7	14.4	268.04	0	95.493	1174400000	64	3.29608	3.78612	2.89837	3.67055	C9JE98;C9J0Q5;C9JFD3;Q9Y618-5;Q9Y618-4;Q9Y618-3;Q9Y618;C9J7T7;C9JQE8;Q9Y618-2;C9J330;H0YGK8;H7C184;H7C0P3;C9JNV9;H7C1J7;H7C1Y3	C9JE98;C9J0Q5;C9JFD3;Q9Y618-5;Q9Y618-4;Q9Y618-3;Q9Y618;C9J7T7;C9JQE8	tr|C9JE98|C9JE98_HUMAN Nuclear receptor corepressor 2 OS=Homo sapiens GN=NCOR2 PE=1 SV=1;tr|C9J0Q5|C9J0Q5_HUMAN Nuclear receptor corepressor 2 OS=Homo sapiens GN=NCOR2 PE=1 SV=2;tr|C9JFD3|C9JFD3_HUMAN Nuclear receptor corepressor 2 OS=Homo sapiens GN=NCOR2
NOP58	Nucleolar protein 58	cell growth;cellular macromolecule metabolic process;cellular metabolic process;cellular nitrogen compound metabolic process;cellular process;establishment of localization;establishment of localization in cell;establishment of protein localization;growth;intracellular protein transport;intracellular transport;macromolecule metabolic process;macromolecule modification;metabolic process;ncRNA metab…		13.9048	7.03436		0.000396887	8.29393	0.00230437	5.77478		30.4387	30.5427	27.9878	25.3542	27.7521	20.6071	20.0496	20.5806	19.203	20.1654	27.4145	25.6791	25.4956	27.2187	19.2673	20.6076	22.9188	19.915	+	24	24	24	43.5	43.5	43.5	59.578	0	323.31	6485000000	316	2.97523	3.06732	4.15163	4.48011	Q9Y2X3;H7BZ72;F8WED0	Q9Y2X3	sp|Q9Y2X3|NOP58_HUMAN Nucleolar protein 58 OS=Homo sapiens GN=NOP58 PE=1 SV=1
MAF	Transcription factor Maf	anatomical structure development;biological regulation;biosynthetic process;cell development;cell differentiation;cellular biosynthetic process;cellular developmental process;cellular macromolecule biosynthetic process;cellular macromolecule metabolic process;cellular metabolic process;cellular nitrogen compound metabolic process;cellular process;cytokine production;developmental process;inner ea…		13.8589	6.05525		0.00143195	5.40493	0.000668683	6.70557		28.5962	28.9356	29.404	26.8346	25.5875	21.2838	24.0537	22.1967	21.5818	23.2172	27.0129	27.5138	29.84	29.1498	22.3128	20.6411	21.4528	22.2875	+	13	13	13	21.8	21.8	21.8	41.961	0	323.31	3864800000	121	3.77364	3.87536	2.86862	3.54466	O75444-1;H3BP11;O75444	O75444-1;H3BP11;O75444	sp|O75444-1|MAF_HUMAN Isoform 1 of Transcription factor Maf OS=Homo sapiens GN=MAF;tr|H3BP11|H3BP11_HUMAN Transcription factor Maf OS=Homo sapiens GN=MAF PE=1 SV=1;sp|O75444|MAF_HUMAN Transcription factor Maf OS=Homo sapiens GN=MAF PE=1 SV=2
CDK4	Cyclin-dependent kinase 4	anatomical structure development;anatomical structure morphogenesis;biological regulation;cell cycle;cell cycle process;cell division;cellular component organization;cellular component organization at cellular level;cellular component organization or biogenesis;cellular component organization or biogenesis at cellular level;cellular macromolecule metabolic process;cellular metabolic process;cellu…		13.8473	4.85376		0.00146586	3.73085	0.000660855	5.97667		25.285	25.1857	23.3664	23.6498	23.8106	20.9034	21.4227	20.8483	18.7422	20.7265	26.6089	25.9929	26.04	27.3447	22.1565	19.6004	19.5547	20.7682	+	8	7	7	34.7	32	32	33.729	0	19.067	527250000	32	3.53672	3.88454	2.31079	3.52451	P11802;F8VYH9;F8VTV8;F8VWX7;F8W1L8;F8VZZ0;F8VZ51;Q96BE9;F8VXD2;P11802-2;F8VYY1;F8VZ13	P11802;F8VYH9;F8VTV8;F8VWX7;F8W1L8;F8VZZ0;F8VZ51	sp|P11802|CDK4_HUMAN Cyclin-dependent kinase 4 OS=Homo sapiens GN=CDK4 PE=1 SV=2;tr|F8VYH9|F8VYH9_HUMAN Cyclin-dependent kinase 4 (Fragment) OS=Homo sapiens GN=CDK4 PE=1 SV=1;tr|F8VTV8|F8VTV8_HUMAN Cyclin-dependent kinase 4 OS=Homo sapiens GN=CDK4 PE=1 SV=
ZBTB33	Transcriptional regulator Kaiso	biological regulation;cell surface receptor linked signaling pathway;cellular process;cellular response to stimulus;intracellular signal transduction;negative regulation of biological process;negative regulation of biosynthetic process;negative regulation of cellular biosynthetic process;negative regulation of cellular macromolecule biosynthetic process;negative regulation of cellular metabolic p…		13.8251	4.99139		0.000117813	7.79259	0.00840684	2.19019		29.2462	29.0873	27.2314	26.104	27.5157	20.7992	19.7726	19.875	19.4531	20.3218	22.9453	22.5137	22.716	23.7454	21.5365	21.4871	20.0378	20.0982	+	18	18	18	39.7	39.7	39.7	74.484	0	222.05	1737900000	71	1.46324	2.34421	4.75962	5.73138	Q86T24	Q86T24	sp|Q86T24|KAISO_HUMAN Transcriptional regulator Kaiso OS=Homo sapiens GN=ZBTB33 PE=1 SV=2
RNMT	mRNA cap guanine-N7 methyltransferase	biosynthetic process;cellular biosynthetic process;cellular macromolecule biosynthetic process;cellular macromolecule metabolic process;cellular metabolic process;cellular nitrogen compound metabolic process;cellular process;gene expression;macromolecule biosynthetic process;macromolecule metabolic process;metabolic process;mRNA capping;mRNA metabolic process;mRNA processing;nitrogen compound met…		13.8111	3.56148		0.00225763	2.87039	0.000444897	4.25257		24.901	24.2674	23.2514	22.6511	23.34	21.3253	19.6825	20.4813	21.0164	21.5534	25.191	24.541	23.4454	24.075	20.029	20.0476	19.5586	20.6069	+	4	4	4	8.7	8.7	8.7	57.724	0	6.1347	175970000	15	2.98094	4.22943	1.88688	3.2448	O43148-2;K7EP06;O43148;K7ERH6	O43148-2;K7EP06;O43148	sp|O43148-2|MCES_HUMAN Isoform 2 of mRNA cap guanine-N7 methyltransferase OS=Homo sapiens GN=RNMT;tr|K7EP06|K7EP06_HUMAN mRNA cap guanine-N7 methyltransferase OS=Homo sapiens GN=RNMT PE=1 SV=1;sp|O43148|MCES_HUMAN mRNA cap guanine-N7 methyltransferase OS=H
KTN1	Kinectin	biological regulation;cellular component movement;cellular process;cellular response to stimulus;intracellular signal transduction;microtubule-based movement;microtubule-based process;regulation of biological process;regulation of cellular process;response to stimulus;signal transduction;small GTPase mediated signal transduction		13.8036	8.1789		0.00177584	7.5958	0.000569859	8.762		30.5908	30.9479	29.8774	27.0619	28.8625	23.8911	24.3508	22.531	19.5662	19.0224	30.8433	28.3877	28.8436	31.1072	21.0843	20.2262	19.8988	22.9244	+	71	71	71	58.8	58.8	58.8	152.99	0	323.31	11440000000	585	4.45425	3.99395	3.30067	3.4107	Q86UP2-4;Q86UP2-2;Q86UP2;Q86UP2-3;G3V4Y7;B7Z6P3;H0YJZ8;G3V5P0;G3V5G2;H0YJV5;H0YJP2	Q86UP2-4;Q86UP2-2;Q86UP2;Q86UP2-3	sp|Q86UP2-4|KTN1_HUMAN Isoform 4 of Kinectin OS=Homo sapiens GN=KTN1;sp|Q86UP2-2|KTN1_HUMAN Isoform 2 of Kinectin OS=Homo sapiens GN=KTN1;sp|Q86UP2|KTN1_HUMAN Kinectin OS=Homo sapiens GN=KTN1 PE=1 SV=1;sp|Q86UP2-3|KTN1_HUMAN Isoform 3 of Kinectin OS=Homo s
NSUN5	Probable 28S rRNA (cytosine-C(5))-methyltransferase	cellular macromolecule metabolic process;cellular metabolic process;cellular nitrogen compound metabolic process;cellular process;macromolecule metabolic process;metabolic process;ncRNA metabolic process;ncRNA processing;nitrogen compound metabolic process;nucleic acid metabolic process;nucleobase-containing compound metabolic process;primary metabolic process;RNA metabolic process;RNA processing…		13.784	4.50619		0.00137319	4.40671	0.000751523	4.60567		25.8634	26.2083	23.3034	22.9117	23.4376	20.1827	19.8178	20.149	20.1335	19.4078	25.362	23.5523	24.07	25.6201	19.3432	20.2848	20.4485	20.1052	+	6	6	6	15.5	15.5	15.5	50.41	0	23.571	292790000	26	2.96047	3.77687	2.57192	3.57514	Q96P11-2;Q96P11;Q96P11-4;Q96P11-5;Q63ZY6-4;Q63ZY6-5;Q63ZY6;Q3KNT7-2;Q3KNT7-3;Q3KNT7;Q63ZY6-6;Q96P11-3	Q96P11-2;Q96P11;Q96P11-4;Q96P11-5	sp|Q96P11-2|NSUN5_HUMAN Isoform 2 of Probable 28S rRNA (cytosine-C(5))-methyltransferase OS=Homo sapiens GN=NSUN5;sp|Q96P11|NSUN5_HUMAN Probable 28S rRNA (cytosine-C(5))-methyltransferase OS=Homo sapiens GN=NSUN5 PE=1 SV=2;sp|Q96P11-4|NSUN5_HUMAN Isoform 4
CPSF1	Cleavage and polyadenylation specificity factor subunit 1	biosynthetic process;cellular biosynthetic process;cellular macromolecule biosynthetic process;cellular macromolecule metabolic process;cellular metabolic process;cellular nitrogen compound metabolic process;cellular process;establishment of localization;establishment of localization in cell;establishment of RNA localization;gene expression;intracellular transport;macromolecule biosynthetic proce…		13.7688	5.83041		0.00174814	5.43352	0.00059937	6.2273		27.7372	27.4795	25.2629	23.1146	25.4798	20.7174	21.0145	19.6977	21.24	19.2367	27.739	25.3533	25.5996	27.8463	20.4562	20.6366	20.6807	19.8556	+	13	13	13	11.8	11.8	11.8	160.88	0	137.06	1080300000	87	3.6689	3.95866	2.819	3.42123	Q10570;E9PIM1;A0A087X101	Q10570	sp|Q10570|CPSF1_HUMAN Cleavage and polyadenylation specificity factor subunit 1 OS=Homo sapiens GN=CPSF1 PE=1 SV=2
PHF8	Histone lysine demethylase PHF8	anatomical structure development;biological regulation;biosynthetic process;brain development;cell cycle;cell cycle process;cellular biosynthetic process;cellular component organization;cellular component organization at cellular level;cellular component organization or biogenesis;cellular component organization or biogenesis at cellular level;cellular macromolecule biosynthetic process;cellular …		13.7263	4.88488		0.00123269	5.09188	0.000886937	4.67788		26.576	26.4771	24.7059	22.9737	24.4235	19.6309	20.7052	20.0722	18.4781	20.8105	25.6473	23.5512	23.925	24.9693	19.6884	20.4848	20.2754	18.9327	+	5	5	5	7.3	7.3	7.3	105.85	0	23.539	365180000	28	2.93693	3.65862	2.82985	3.66571	H0Y3N9;Q9UPP1-2;Q9UPP1;Q9UPP1-4;Q9UPP1-3;H0Y589;Q9UPP1-5;H0Y7M8;H7BZB7	H0Y3N9;Q9UPP1-2;Q9UPP1;Q9UPP1-4;Q9UPP1-3;H0Y589;Q9UPP1-5	tr|H0Y3N9|H0Y3N9_HUMAN Histone lysine demethylase PHF8 (Fragment) OS=Homo sapiens GN=PHF8 PE=1 SV=1;sp|Q9UPP1-2|PHF8_HUMAN Isoform 2 of Histone lysine demethylase PHF8 OS=Homo sapiens GN=PHF8;sp|Q9UPP1|PHF8_HUMAN Histone lysine demethylase PHF8 OS=Homo sap
HNRNPUL1	Heterogeneous nuclear ribonucleoprotein U-like protein 1	biological regulation;biosynthetic process;cellular biosynthetic process;cellular macromolecule biosynthetic process;cellular macromolecule metabolic process;cellular metabolic process;cellular nitrogen compound metabolic process;cellular process;gene expression;macromolecule biosynthetic process;macromolecule metabolic process;metabolic process;mRNA metabolic process;mRNA processing;multi-organi…		13.6969	4.64735		0.000964933	5.232	0.00116684	4.0627		26.5646	26.9344	24.2477	23.1074	24.46	20.0054	20.7544	19.2688	19.4256	19.6999	23.8331	23.7455	23.9407	23.9406	19.6104	18.8959	19.2974	21.4053	+	7	7	7	12.5	12.5	12.5	71.611	0	40.935	409580000	31	2.61096	3.47465	2.9488	3.8417	M0R3F1;A0A0A0MRA5;B7Z4B8;Q9BUJ2-4;Q9BUJ2-2;Q9BUJ2;Q9BUJ2-3;M0QYZ0;M0QYM5;M0QYI8	M0R3F1;A0A0A0MRA5;B7Z4B8;Q9BUJ2-4;Q9BUJ2-2;Q9BUJ2;Q9BUJ2-3	tr|M0R3F1|M0R3F1_HUMAN Heterogeneous nuclear ribonucleoprotein U-like protein 1 (Fragment) OS=Homo sapiens GN=HNRNPUL1 PE=1 SV=1;tr|A0A0A0MRA5|A0A0A0MRA5_HUMAN Heterogeneous nuclear ribonucleoprotein U-like protein 1 OS=Homo sapiens GN=HNRNPUL1 PE=1 SV=1;t
PPP1CB	Serine/threonine-protein phosphatase PP1-beta catalytic subunit;Serine/threonine-protein phosphatase	acylglycerol catabolic process;acylglycerol metabolic process;biological regulation;carbohydrate metabolic process;catabolic process;cell cycle;cell cycle process;cell division;cell surface receptor linked signaling pathway;cellular carbohydrate metabolic process;cellular catabolic process;cellular glucan metabolic process;cellular lipid catabolic process;cellular lipid metabolic process;cellular…		13.695	5.48469		0.00277661	4.09735	0.000406261	6.87203		26.3949	26.509	24.1504	22.8307	24.8662	20.5677	20.9265	20.6396	22.1393	19.9912	27.6584	26.6593	25.8032	27.6117	18.9176	21.3495	20.0665	19.9109	+	10	10	4	32.1	32.1	15.6	37.186	0	302.66	852680000	63	4.12402	4.31363	2.30115	3.11094	P62140;C9J9S3;C9JP48	P62140;C9J9S3;C9JP48	sp|P62140|PP1B_HUMAN Serine/threonine-protein phosphatase PP1-beta catalytic subunit OS=Homo sapiens GN=PPP1CB PE=1 SV=3;tr|C9J9S3|C9J9S3_HUMAN Serine/threonine-protein phosphatase (Fragment) OS=Homo sapiens GN=PPP1CB PE=1 SV=1;tr|C9JP48|C9JP48_HUMAN Serin
BHLHE41	Class E basic helix-loop-helix protein 41	anatomical structure morphogenesis;biological regulation;cell differentiation;cell proliferation;cellular developmental process;cellular process;circadian regulation of gene expression;circadian rhythm;developmental process;negative regulation of biological process;negative regulation of biosynthetic process;negative regulation of cell differentiation;negative regulation of cellular biosynthetic …		13.6872	5.38471		0.000165563	7.39425	0.00686695	3.37517		28.1432	29.015	26.1557	25.2604	26.888	19.6453	19.7873	19.9805	19.9329	19.145	24.9209	23.818	24.1319	24.3853	19.9787	22.8163	21.1238	19.8368	+	12	12	9	34.2	34.2	26.6	50.497	0	264.96	1228400000	49	1.95399	2.45118	4.37478	5.29554	Q9C0J9	Q9C0J9	sp|Q9C0J9|BHE41_HUMAN Class E basic helix-loop-helix protein 41 OS=Homo sapiens GN=BHLHE41 PE=1 SV=1
ZNF280B	Zinc finger protein 280B	biological regulation;biosynthetic process;cellular biosynthetic process;cellular macromolecule biosynthetic process;cellular macromolecule metabolic process;cellular metabolic process;cellular nitrogen compound metabolic process;cellular process;macromolecule biosynthetic process;macromolecule metabolic process;metabolic process;nitrogen compound metabolic process;nucleic acid metabolic process;…		13.6858	4.67479		0.00104156	5.07909	0.00109305	4.27048		26.2257	26.489	24.2371	22.8717	23.9398	18.6457	19.5903	20.6358	19.9554	19.5406	24.0038	24.1189	23.2604	24.4783	20.7313	20.0561	19.7006	18.2914	+	4	3	3	10.5	8.8	8.8	61.525	0	15.834	296950000	20	2.71241	3.51582	2.876	3.78489	A0A0D9SEJ8;Q86YH2	A0A0D9SEJ8;Q86YH2	tr|A0A0D9SEJ8|A0A0D9SEJ8_HUMAN Suppressor of hairy wing homolog 2 (Drosophila), isoform CRA_b OS=Homo sapiens GN=ZNF280B PE=1 SV=1;sp|Q86YH2|Z280B_HUMAN Zinc finger protein 280B OS=Homo sapiens GN=ZNF280B PE=1 SV=2
ZNF548	Zinc finger protein 548	biological regulation;biosynthetic process;cellular biosynthetic process;cellular macromolecule biosynthetic process;cellular macromolecule metabolic process;cellular metabolic process;cellular nitrogen compound metabolic process;cellular process;macromolecule biosynthetic process;macromolecule metabolic process;metabolic process;nitrogen compound metabolic process;nucleic acid metabolic process;…		13.6779	5.17918		0.00104516	5.68938	0.0010979	4.66898		26.8938	26.6995	26.1804	23.0139	23.9448	20.8672	18.8698	19.7734	19.701	19.074	25.4624	23.9541	23.2274	23.9177	20.098	18.3779	19.267	20.1427	+	11	10	8	25.1	22.3	18.9	62.727	0	20.79	446010000	36	2.86632	3.51245	3.06008	3.78084	Q8NEK5;Q8NEK5-2;M0QX82;J3KQR4;Q8TF45	Q8NEK5;Q8NEK5-2	sp|Q8NEK5|ZN548_HUMAN Zinc finger protein 548 OS=Homo sapiens GN=ZNF548 PE=2 SV=2;sp|Q8NEK5-2|ZN548_HUMAN Isoform 2 of Zinc finger protein 548 OS=Homo sapiens GN=ZNF548
LDHB	L-lactate dehydrogenase B chain;L-lactate dehydrogenase	carbohydrate metabolic process;carboxylic acid metabolic process;cellular ketone metabolic process;cellular metabolic process;cellular nitrogen compound metabolic process;cellular process;coenzyme metabolic process;cofactor metabolic process;heterocycle metabolic process;lactate metabolic process;metabolic process;monocarboxylic acid metabolic process;NAD metabolic process;nicotinamide nucleotide…		13.6762	5.58627		0.00114009	5.81011	0.00100821	5.36243		27.083	26.8722	23.9882	22.8488	24.1541	18.9284	18.2267	19.279	19.4097	20.0521	27.7268	24.8297	25.1951	26.918	20.6565	21.1604	20.6	20.803	+	6	6	5	21	21	17.4	36.638	0	23.408	755460000	28	3.14994	3.57922	3.06671	3.72323	P07195;A8MW50;F5H793;C9J7H8;F5H5G7;F5H155;A0A087WUM2;G3XAP5;F5H245;Q6ZMR3;P07864	P07195;A8MW50;F5H793;C9J7H8	sp|P07195|LDHB_HUMAN L-lactate dehydrogenase B chain OS=Homo sapiens GN=LDHB PE=1 SV=2;tr|A8MW50|A8MW50_HUMAN L-lactate dehydrogenase (Fragment) OS=Homo sapiens GN=LDHB PE=1 SV=1;tr|F5H793|F5H793_HUMAN L-lactate dehydrogenase B chain (Fragment) OS=Homo sap
NEDD8	NEDD8	anatomical structure morphogenesis;biological regulation;catabolic process;cell surface receptor linked signaling pathway;cellular catabolic process;cellular macromolecule catabolic process;cellular macromolecule metabolic process;cellular metabolic process;cellular process;cellular protein metabolic process;cellular response to stimulus;developmental process;enzyme linked receptor protein signal…		13.6591	5.88619		0.00183194	5.30216	0.000638305	6.47023		27.6986	28.1283	25.4692	23.386	25.5288	20.1412	19.822	21.3743	20.9942	21.3683	27.3842	25.6957	25.7514	27.1003	20.2812	18.2879	20.5437	20.9379	+	5	5	5	76.5	76.5	76.5	9.0714	0	228.01	1051900000	69	3.72311	3.91413	2.76633	3.3845	Q15843;S4R3E9;F8VSA6;E9PS38;E9PL57	Q15843;S4R3E9;F8VSA6;E9PS38;E9PL57	sp|Q15843|NEDD8_HUMAN NEDD8 OS=Homo sapiens GN=NEDD8 PE=1 SV=1;tr|S4R3E9|S4R3E9_HUMAN Protein NEDD8-MDP1 OS=Homo sapiens GN=NEDD8-MDP1 PE=4 SV=1;tr|F8VSA6|F8VSA6_HUMAN NEDD8 OS=Homo sapiens GN=NEDD8 PE=4 SV=1;tr|E9PS38|E9PS38_HUMAN Protein NEDD8-MDP1 OS=Ho
DDOST	Dolichyl-diphosphooligosaccharide--protein glycosyltransferase 48 kDa subunit	biosynthetic process;carbohydrate metabolic process;cell activation;cellular biosynthetic process;cellular carbohydrate metabolic process;cellular macromolecule biosynthetic process;cellular macromolecule metabolic process;cellular metabolic process;cellular process;cellular protein metabolic process;cotranslational protein targeting to membrane;defense response;establishment of localization;esta…		13.6529	6.45641		0.00483224	5.79047	0.000243476	7.12235		30.0536	30.2652	28.4821	26.4379	27.4589	24.5546	25.5464	22.43	20.5427	20.6716	29.3792	27.5258	27.5709	29.4986	21.4612	20.9012	21.1886	21.9341	+	12	12	12	40.5	40.5	40.5	48.799	0	323.31	5751400000	212	4.48259	4.71207	2.57402	2.77484	A0A0C4DGS1;P39656-3;P39656;P39656-2;U3KQ84	A0A0C4DGS1;P39656-3;P39656;P39656-2;U3KQ84	tr|A0A0C4DGS1|A0A0C4DGS1_HUMAN Dolichyl-diphosphooligosaccharide--protein glycosyltransferase 48 kDa subunit OS=Homo sapiens GN=DDOST PE=1 SV=1;sp|P39656-3|OST48_HUMAN Isoform 3 of Dolichyl-diphosphooligosaccharide--protein glycosyltransferase 48 kDa subun
ASXH1	Putative Polycomb group protein ASXL1	biological regulation;biosynthetic process;cellular biosynthetic process;cellular macromolecule biosynthetic process;cellular macromolecule metabolic process;cellular metabolic process;cellular nitrogen compound metabolic process;cellular process;macromolecule biosynthetic process;macromolecule metabolic process;metabolic process;nitrogen compound metabolic process;nucleic acid metabolic process;…		13.6142	4.16645		0.00186064	4.01812	0.000657284	4.31477		25.8309	25.8755	23.7361	22.4985	23.7459	20.1061	19.9377	21.0639	20.6154	19.8733	24.5151	23.8166	23.7177	25.2686	20.1559	20.0164	19.1151	20.7717	+	8	8	8	7	7	7	164.64	0	20.425	250410000	23	2.88359	3.89305	2.36752	3.37419	Q76L82;Q8IXJ9;Q8IXJ9-2	Q76L82;Q8IXJ9	tr|Q76L82|Q76L82_HUMAN Additional sex combs like 1 (Drosophila), isoform CRA_d OS=Homo sapiens GN=ASXH1 PE=1 SV=1;sp|Q8IXJ9|ASXL1_HUMAN Putative Polycomb group protein ASXL1 OS=Homo sapiens GN=ASXL1 PE=1 SV=3
SETX	Probable helicase senataxin	biological regulation;biosynthetic process;cell communication;cell surface receptor linked signaling pathway;cellular biosynthetic process;cellular component assembly;cellular component assembly at cellular level;cellular component organization;cellular component organization at cellular level;cellular component organization or biogenesis;cellular component organization or biogenesis at cellular …		13.6096	7.10286		0.00479871	7.34102	0.000256045	6.86471		30.3185	30.8337	27.1794	24.7927	28.8358	20.0432	19.1829	18.741	22.5576	24.7303	27.1589	25.7322	26.0742	27.9566	20.2955	20.2108	19.0857	19.8711	+	57	57	56	24.4	24.4	24.1	302.88	0	323.31	4559200000	208	4.34679	4.66092	2.84507	2.78135	Q7Z333;Q7Z333-4;Q7Z333-3;X6RI79;Q86YA3-7	Q7Z333;Q7Z333-4;Q7Z333-3	sp|Q7Z333|SETX_HUMAN Probable helicase senataxin OS=Homo sapiens GN=SETX PE=1 SV=4;sp|Q7Z333-4|SETX_HUMAN Isoform 4 of Probable helicase senataxin OS=Homo sapiens GN=SETX;sp|Q7Z333-3|SETX_HUMAN Isoform 3 of Probable helicase senataxin OS=Homo sapiens GN=SE
TYMS	Thymidylate synthase	2'-deoxyribonucleotide biosynthetic process;2'-deoxyribonucleotide metabolic process;aging;anatomical structure development;anatomical structure morphogenesis;biological regulation;biosynthetic process;cartilage development;cell cycle;cell cycle process;cell maturation;cellular aromatic compound metabolic process;cellular biosynthetic process;cellular developmental process;cellular metabolic proc…		13.5499	4.54736		0.00122955	4.84027	0.00106074	4.25445		26.2465	26.4518	24.6807	22.7147	24.6509	20.5874	20.7559	20.1972	20.2504	18.7525	25.7949	24.2568	23.3944	24.9522	20.3267	19.7501	20.9509	20.3529	+	7	7	7	26.5	26.5	26.5	35.716	0	18.244	353270000	33	2.71675	3.54203	2.74719	3.65772	P04818;P04818-2;P04818-3	P04818;P04818-2	sp|P04818|TYSY_HUMAN Thymidylate synthase OS=Homo sapiens GN=TYMS PE=1 SV=3;sp|P04818-2|TYSY_HUMAN Isoform 2 of Thymidylate synthase OS=Homo sapiens GN=TYMS
RPS11	40S ribosomal protein S11	biosynthetic process;catabolic process;cellular biosynthetic process;cellular catabolic process;cellular component disassembly;cellular component disassembly at cellular level;cellular component organization;cellular component organization at cellular level;cellular component organization or biogenesis;cellular component organization or biogenesis at cellular level;cellular macromolecular complex…		13.5374	4.99944		0.0021862	4.98579	0.000604078	5.0131		27.4731	27.0979	25.6619	24.4271	25.9602	20.1239	23.9295	20.2465	20.3733	21.018	26.0951	25.1067	24.7553	26.3459	20.14	19.9487	20.399	21.7627	+	7	7	7	42.4	42.4	42.4	18.431	0	31.884	733000000	39	3.21121	3.95967	2.62783	3.27009	P62280;M0QZC5;M0R1H5;M0R1H6	P62280;M0QZC5	sp|P62280|RS11_HUMAN 40S ribosomal protein S11 OS=Homo sapiens GN=RPS11 PE=1 SV=3;tr|M0QZC5|M0QZC5_HUMAN 40S ribosomal protein S11 OS=Homo sapiens GN=RPS11 PE=1 SV=1
REV1	DNA repair protein REV1	biosynthetic process;cellular biosynthetic process;cellular macromolecule biosynthetic process;cellular macromolecule metabolic process;cellular metabolic process;cellular nitrogen compound metabolic process;cellular process;cellular response to stimulus;cellular response to stress;DNA biosynthetic process;DNA metabolic process;DNA repair;DNA replication;error-prone translesion synthesis;macromol…		13.5306	3.72099		0.00816246	3.85555	0.000162901	3.58643		25.9855	26.4042	24.181	22.3081	23.8001	21.6322	18.8587	20.1048	20.8142	21.9912	23.7954	23.6033	23.3773	23.8995	20.3138	19.781	19.6763	20.5587	+	4	4	4	4	4	4	138.18	0	9.7632	323180000	15	2.89089	5.24131	1.99172	2.47578	Q9UBZ9-2;Q9UBZ9;Q9UBZ9-3;H7C263	Q9UBZ9-2;Q9UBZ9;Q9UBZ9-3	sp|Q9UBZ9-2|REV1_HUMAN Isoform 2 of DNA repair protein REV1 OS=Homo sapiens GN=REV1;sp|Q9UBZ9|REV1_HUMAN DNA repair protein REV1 OS=Homo sapiens GN=REV1 PE=1 SV=1;sp|Q9UBZ9-3|REV1_HUMAN Isoform 3 of DNA repair protein REV1 OS=Homo sapiens GN=REV1
PBXIP1	Pre-B-cell leukemia transcription factor-interacting protein 1	biological regulation;cell differentiation;cellular developmental process;cellular process;developmental process;multicellular organismal development;multicellular organismal process;negative regulation of biological process;negative regulation of biosynthetic process;negative regulation of cellular biosynthetic process;negative regulation of cellular macromolecule biosynthetic process;negative r…		13.5295	3.4424		0.00159558	3.32156	0.00083424	3.56325		30.4167	30.7788	29.5547	28.8812	29.7679	27.0545	27.8689	26.7098	25.7603	25.398	29.6186	28.8407	28.706	29.6242	25.9677	24.6052	25.6525	26.3112	+	29	29	29	37.9	37.9	37.9	77.683	0	323.31	10768000000	582	2.46899	3.70349	2.13474	3.47792	Q96AQ6-2;Q96AQ6;Q96AQ6-3;Q5T173	Q96AQ6-2;Q96AQ6;Q96AQ6-3	sp|Q96AQ6-2|PBIP1_HUMAN Isoform 2 of Pre-B-cell leukemia transcription factor-interacting protein 1 OS=Homo sapiens GN=PBXIP1;sp|Q96AQ6|PBIP1_HUMAN Pre-B-cell leukemia transcription factor-interacting protein 1 OS=Homo sapiens GN=PBXIP1 PE=1 SV=1;sp|Q96AQ6
POGZ	Pogo transposable element with ZNF domain	cell cycle process;cell division;cellular component assembly;cellular component assembly at cellular level;cellular component organization;cellular component organization at cellular level;cellular component organization or biogenesis;cellular component organization or biogenesis at cellular level;cellular macromolecular complex assembly;cellular macromolecular complex subunit organization;cellul…		13.5251	5.50521		0.000762244	5.97896	0.00175398	5.03145		27.3885	27.8717	25.9683	23.4873	25.73	21.1691	19.3011	20.7013	19.8029	19.5766	25.8833	24.8769	25.6846	26.615	18.9791	22.2356	20.5929	21.1265	+	16	16	16	16.6	16.6	16.6	145.29	0	128.93	865980000	79	2.84915	3.22433	3.24047	3.98067	Q7Z3K3-5;Q7Z3K3-7;Q7Z3K3-2;Q7Z3K3-3;Q7Z3K3-6;Q7Z3K3;H0YCT3;M0R2X2;Q7Z3K3-4;H7C238	Q7Z3K3-5;Q7Z3K3-7;Q7Z3K3-2;Q7Z3K3-3;Q7Z3K3-6;Q7Z3K3	sp|Q7Z3K3-5|POGZ_HUMAN Isoform 5 of Pogo transposable element with ZNF domain OS=Homo sapiens GN=POGZ;sp|Q7Z3K3-7|POGZ_HUMAN Isoform 7 of Pogo transposable element with ZNF domain OS=Homo sapiens GN=POGZ;sp|Q7Z3K3-2|POGZ_HUMAN Isoform 2 of Pogo transposabl
ZXDC	Zinc finger protein ZXDC	biological regulation;biosynthetic process;cellular biosynthetic process;cellular macromolecule biosynthetic process;cellular macromolecule metabolic process;cellular metabolic process;cellular nitrogen compound metabolic process;cellular process;macromolecule biosynthetic process;macromolecule metabolic process;metabolic process;nitrogen compound metabolic process;nucleic acid metabolic process;…		13.5167	4.87026		0.000701515	5.1587	0.00192193	4.58183		26.7729	26.8744	24.4877	23.3387	25.1888	20.4252	19.9526	20.7742	19.4551	20.2619	25.0384	23.4362	23.1483	24.3452	20.7207	17.9559	19.4021	19.562	+	6	6	3	13.5	13.5	8.6	74.817	0	46.194	386680000	29	2.67511	3.1741	3.01202	4.05026	Q2QGD7-2;Q2QGD7;H0YAA9;Q2QGD7-3	Q2QGD7-2;Q2QGD7;H0YAA9;Q2QGD7-3	sp|Q2QGD7-2|ZXDC_HUMAN Isoform 2 of Zinc finger protein ZXDC OS=Homo sapiens GN=ZXDC;sp|Q2QGD7|ZXDC_HUMAN Zinc finger protein ZXDC OS=Homo sapiens GN=ZXDC PE=1 SV=2;tr|H0YAA9|H0YAA9_HUMAN Zinc finger protein ZXDC (Fragment) OS=Homo sapiens GN=ZXDC PE=1 SV=
USP11	Ubiquitin carboxyl-terminal hydrolase;Ubiquitin carboxyl-terminal hydrolase 11	biological regulation;catabolic process;cellular catabolic process;cellular macromolecule catabolic process;cellular macromolecule metabolic process;cellular metabolic process;cellular process;cellular protein metabolic process;macromolecule catabolic process;macromolecule metabolic process;macromolecule modification;metabolic process;modification-dependent macromolecule catabolic process;modific…		13.4786	3.43886		0.00203804	3.02693	0.000687203	3.85079		24.5489	24.9314	22.7161	22.3036	23.8436	20.552	20.832	20.0532	21.0696	20.7022	24.853	24.8258	24.0142	24.4508	20.5462	21.7796	19.8211	20.5937	+	7	7	7	8.5	8.5	8.5	105.03	0	14.913	187590000	27	2.65469	3.85154	1.97053	3.31557	G5E9A6;P51784;Q5JXD3;H7C189;Q13107-2;Q13107	G5E9A6;P51784	tr|G5E9A6|G5E9A6_HUMAN Ubiquitin carboxyl-terminal hydrolase 11 OS=Homo sapiens GN=USP11 PE=1 SV=1;sp|P51784|UBP11_HUMAN Ubiquitin carboxyl-terminal hydrolase 11 OS=Homo sapiens GN=USP11 PE=1 SV=3
TOP2B	DNA topoisomerase 2-beta;DNA topoisomerase 2	anatomical structure development;anatomical structure morphogenesis;axonogenesis;cell cycle process;cell migration;cell motility;cell part morphogenesis;cell projection morphogenesis;cell projection organization;cellular component morphogenesis;cellular component movement;cellular component organization;cellular component organization at cellular level;cellular component organization or biogenesi…		13.4472	6.42848		0.00356742	7.27653	0.000405121	5.58043		31.4178	31.4608	27.781	25.2612	29.2882	21.5491	20.9898	23.3354	19.0013	23.9508	26.6733	24.7955	24.6584	25.9956	19.7361	20.5657	19.5214	19.978	+	55	42	42	38.6	31.1	31.1	182.66	0	323.31	8241600000	359	3.63589	4.34265	2.95101	2.95822	Q02880-2;Q02880;E9PCY5;H7BZ82	Q02880-2;Q02880;E9PCY5	sp|Q02880-2|TOP2B_HUMAN Isoform Beta-1 of DNA topoisomerase 2-beta OS=Homo sapiens GN=TOP2B;sp|Q02880|TOP2B_HUMAN DNA topoisomerase 2-beta OS=Homo sapiens GN=TOP2B PE=1 SV=3;tr|E9PCY5|E9PCY5_HUMAN DNA topoisomerase 2 (Fragment) OS=Homo sapiens GN=TOP2B PE=
PSMA2	Proteasome subunit alpha type;Proteasome subunit alpha type-2	activation of immune response;activation of innate immune response;anaphase-promoting complex-dependent proteasomal ubiquitin-dependent protein catabolic process;antigen processing and presentation;antigen processing and presentation of exogenous antigen;antigen processing and presentation of exogenous peptide antigen;antigen processing and presentation of exogenous peptide antigen via MHC class …		13.4239	4.25711		0.00121057	3.89174	0.00122202	4.62248		24.4356	24.5772	23.7104	22.2281	24.0146	20.3894	21.091	19.2891	20.167	18.5707	25.7508	24.0829	23.9518	26.3786	19.8224	20.5335	20.5585	20.7597	+	5	5	5	33.3	33.3	33.3	25.898	0	21.813	265320000	14	2.82009	3.4504	2.41968	3.67819	A0A024RA52;P25787;H3BT36;H7C402;C9JCK5	A0A024RA52;P25787	tr|A0A024RA52|A0A024RA52_HUMAN Proteasome subunit alpha type OS=Homo sapiens GN=PSMA2 PE=1 SV=1;sp|P25787|PSA2_HUMAN Proteasome subunit alpha type-2 OS=Homo sapiens GN=PSMA2 PE=1 SV=2
OSBPL10	Oxysterol-binding protein-related protein 10;Oxysterol-binding protein	establishment of localization;lipid transport;organic substance transport;transport		13.4065	5.3716		0.00136963	5.00963	0.00109904	5.73357		25.951	26.6227	23.7306	22.4817	23.9093	20.2189	18.534	19.642	19.8311	19.4212	27.98	24.2471	25.7949	25.9578	20.1313	20.4851	20.3883	20.0408	+	15	15	15	24.1	24.1	24.1	83.969	0	61.361	616530000	47	3.23396	3.51056	2.76409	3.57008	Q9BXB5;Q9BXB5-2;H7C487;Q9BXB4;H7C199	Q9BXB5;Q9BXB5-2;H7C487	sp|Q9BXB5|OSB10_HUMAN Oxysterol-binding protein-related protein 10 OS=Homo sapiens GN=OSBPL10 PE=1 SV=2;sp|Q9BXB5-2|OSB10_HUMAN Isoform 2 of Oxysterol-binding protein-related protein 10 OS=Homo sapiens GN=OSBPL10;tr|H7C487|H7C487_HUMAN Oxysterol-binding pr
RPL24	60S ribosomal protein L24	anatomical structure development;axon guidance;biological regulation;biosynthetic process;catabolic process;cell cycle checkpoint;cell cycle process;cellular biosynthetic process;cellular catabolic process;cellular component assembly;cellular component assembly at cellular level;cellular component disassembly;cellular component disassembly at cellular level;cellular component organization;cellula…		13.3568	4.79105		0.00210875	4.193	0.000750217	5.38911		26.0311	25.817	24.4028	23.6205	23.5784	20.351	22.3475	20.7114	19.1283	19.9467	26.5167	25.4895	24.1708	26.9699	20.1887	20.8255	20.6066	19.9697	+	7	7	7	45.5	45.5	45.5	14.369	0	90.752	1302700000	79	3.26411	3.77402	2.39837	3.29402	C9JXB8;C9JNW5;P83731	C9JXB8;C9JNW5;P83731	tr|C9JXB8|C9JXB8_HUMAN 60S ribosomal protein L24 OS=Homo sapiens GN=RPL24 PE=1 SV=1;tr|C9JNW5|C9JNW5_HUMAN 60S ribosomal protein L24 OS=Homo sapiens GN=RPL24 PE=1 SV=1;sp|P83731|RL24_HUMAN 60S ribosomal protein L24 OS=Homo sapiens GN=RPL24 PE=1 SV=1
ASPH	Aspartyl/asparaginyl beta-hydroxylase	activation of store-operated calcium channel activity;anatomical structure development;anatomical structure morphogenesis;appendage morphogenesis;biological regulation;calcium ion transmembrane transport;calcium ion transport;calcium-mediated signaling;cation transport;cellular macromolecule metabolic process;cellular metabolic process;cellular process;cellular protein metabolic process;cellular …		13.3547	5.89141		0.00206212	5.6062	0.000768765	6.17662		28.4924	28.8796	28.437	24.2813	26.5891	22.1478	23.4793	21.3051	21.0565	20.6597	28.5946	26.4292	26.1866	27.8301	21.7758	19.8052	20.8637	21.8893	+	18	18	18	32	32	32	83.267	0	285.76	2432600000	140	3.52841	3.75984	2.80889	3.30709	Q12797-10;Q12797;E5RHK2;A0A087WW51;E5RG29;A0A0A0MSK8;E5RG56;Q12797-9;Q12797-6;Q12797-5;Q12797-8;Q12797-2;E5RHJ2;G3XAN5;Q12797-7;Q12797-4;Q12797-3	Q12797-10;Q12797	sp|Q12797-10|ASPH_HUMAN Isoform 10 of Aspartyl/asparaginyl beta-hydroxylase OS=Homo sapiens GN=ASPH;sp|Q12797|ASPH_HUMAN Aspartyl/asparaginyl beta-hydroxylase OS=Homo sapiens GN=ASPH PE=1 SV=3
XRCC5	X-ray repair cross-complementing protein 5	anatomical structure development;anatomical structure homeostasis;biological regulation;biosynthetic process;brain development;cell differentiation;cell proliferation;cellular biosynthetic process;cellular component organization;cellular component organization at cellular level;cellular component organization or biogenesis;cellular component organization or biogenesis at cellular level;cellular d…		13.3236	6.13301		0.00679788	4.97068	0.000240582	7.29533		27.6838	27.4539	24.996	23.5808	25.7742	20.3122	19.5159	20.2708	20.2237	24.3127	27.8784	26.6891	25.8098	26.7634	19.7237	18.7046	18.9436	20.5875	+	15	15	15	23.4	23.4	23.4	82.704	0	63.743	1106100000	59	4.55748	4.72234	2.30925	2.58999	P13010;C9JZ81	P13010	sp|P13010|XRCC5_HUMAN X-ray repair cross-complementing protein 5 OS=Homo sapiens GN=XRCC5 PE=1 SV=3
POLD1	DNA polymerase;DNA polymerase delta catalytic subunit	anatomical structure homeostasis;base-excision repair;base-excision repair, gap-filling;biological regulation;biosynthetic process;cell cycle;cellular biosynthetic process;cellular component organization;cellular component organization at cellular level;cellular component organization or biogenesis;cellular component organization or biogenesis at cellular level;cellular macromolecule biosynthetic…		13.316	7.29471		0.00113735	7.36668	0.00144889	7.22273		29.9311	28.8494	26.826	24.9071	26.987	20.6843	17.6943	19.6279	22.1209	20.5397	28.4364	26.892	26.8986	29.5926	20.1918	21.0905	22.7555	18.8909	+	36	36	36	41.2	41.2	41.2	126.39	0	323.31	3283500000	210	3.5347	3.34694	3.44933	3.71945	M0R2B7;P28340;M0QZR8;M0QXE6;M0QXQ2;M0QZB4;M0R3H8;M0R2I8	M0R2B7;P28340;M0QZR8	tr|M0R2B7|M0R2B7_HUMAN DNA polymerase OS=Homo sapiens GN=POLD1 PE=1 SV=1;sp|P28340|DPOD1_HUMAN DNA polymerase delta catalytic subunit OS=Homo sapiens GN=POLD1 PE=1 SV=2;tr|M0QZR8|M0QZR8_HUMAN DNA polymerase OS=Homo sapiens GN=POLD1 PE=1 SV=1
ZNF131	Zinc finger protein 131	biological regulation;biosynthetic process;cellular biosynthetic process;cellular macromolecule biosynthetic process;cellular macromolecule metabolic process;cellular metabolic process;cellular nitrogen compound metabolic process;cellular process;macromolecule biosynthetic process;macromolecule metabolic process;metabolic process;nitrogen compound metabolic process;nucleic acid metabolic process;…		13.316	3.939		0.00199528	4.1719	0.000825922	3.70611		26.6425	26.3025	23.3877	23.7275	23.9121	20.7862	20.4813	20.2273	20.1286	21.4895	24.8554	23.739	23.0563	23.4189	20.6621	19.4594	20.0297	20.0941	+	7	7	7	18	18	18	67.301	0	36.151	293100000	28	2.53876	3.70954	2.40554	3.33334	P52739-2;P52739;D6RJH2;D6R9I2;D6RBK1;D6RFI6;D6RAT8	P52739-2;P52739	sp|P52739-2|ZN131_HUMAN Isoform 2 of Zinc finger protein 131 OS=Homo sapiens GN=ZNF131;sp|P52739|ZN131_HUMAN Zinc finger protein 131 OS=Homo sapiens GN=ZNF131 PE=1 SV=2
CYCS	Cytochrome c	activation of caspase activity;activation of caspase activity by cytochrome c;apoptosis;biological regulation;biosynthetic process;catabolic process;cell death;cellular biosynthetic process;cellular catabolic process;cellular component organization;cellular component organization at cellular level;cellular component organization or biogenesis;cellular component organization or biogenesis at cellu…		13.3018	4.80759		0.00068735	4.67481	0.00243179	4.94038		25.7325	26.2503	24.7117	23.4996	24.2642	20.2442	19.116	20.4019	19.734	21.5881	26.5497	23.938	24.7274	27.1265	19.9658	21.2006	21.1844	20.2292	+	5	5	5	45.5	45.5	45.5	11.333	0	9.4912	510320000	16	2.72056	3.03643	2.84474	4.0623	C9JFR7;P99999;CON__P62894	C9JFR7;P99999	tr|C9JFR7|C9JFR7_HUMAN Cytochrome c (Fragment) OS=Homo sapiens GN=CYCS PE=1 SV=1;sp|P99999|CYC_HUMAN Cytochrome c OS=Homo sapiens GN=CYCS PE=1 SV=2
ZKSCAN1	Zinc finger protein with KRAB and SCAN domains 1	biological regulation;biosynthetic process;cellular biosynthetic process;cellular macromolecule biosynthetic process;cellular macromolecule metabolic process;cellular metabolic process;cellular nitrogen compound metabolic process;cellular process;macromolecule biosynthetic process;macromolecule metabolic process;metabolic process;nitrogen compound metabolic process;nucleic acid metabolic process;…		13.2316	4.42161		0.00241072	5.83524	0.000743747	3.00798		28.6619	29.1278	26.4999	23.8282	25.9311	21.8924	21.2347	19.222	21.6723	20.8514	23.8658	23.3305	23.056	23.9183	20.432	20.6941	19.799	21.2135	+	13	13	12	31.6	31.6	29	63.629	0	191.13	1286800000	46	2.20983	3.78868	2.81429	3.2084	P17029;E9PC66;B3KRF7;C9JRM9	P17029;E9PC66;B3KRF7	sp|P17029|ZKSC1_HUMAN Zinc finger protein with KRAB and SCAN domains 1 OS=Homo sapiens GN=ZKSCAN1 PE=1 SV=3;tr|E9PC66|E9PC66_HUMAN Zinc finger protein with KRAB and SCAN domains 1 OS=Homo sapiens GN=ZKSCAN1 PE=1 SV=1;tr|B3KRF7|B3KRF7_HUMAN Zinc finger prot
LAMC1	Laminin subunit gamma-1	anatomical structure development;anatomical structure morphogenesis;axon guidance;biological adhesion;biological regulation;cell adhesion;cell junction assembly;cell junction organization;cell migration;cell morphogenesis;cell morphogenesis involved in differentiation;cell motility;cell-substrate adhesion;cell-substrate junction assembly;cellular component assembly;cellular component assembly at …		13.2306	4.1275		0.00427113	3.58786	0.000420206	4.66714		24.5428	26.1769	25.044	22.6183	24.2144	22.5818	20.8683	20.7786	20.8536	19.575	24.5039	24.2719	24.3217	25.6286	20.6583	20.1819	19.0944	20.1231	+	6	6	6	5.3	5.3	5.3	177.6	0	43.523	307140000	32	3.19916	4.27923	2.0472	2.84981	P11047	P11047	sp|P11047|LAMC1_HUMAN Laminin subunit gamma-1 OS=Homo sapiens GN=LAMC1 PE=1 SV=3
TSPYL2	Testis-specific Y-encoded-like protein 2	biological regulation;biosynthetic process;cell cycle;cellular biosynthetic process;cellular component assembly;cellular component assembly at cellular level;cellular component organization;cellular component organization at cellular level;cellular component organization or biogenesis;cellular component organization or biogenesis at cellular level;cellular macromolecular complex assembly;cellular…		13.2274	6.97645		0.000557843	8.84855	0.00322777	5.10435		31.1385	31.2395	28.45	25.686	29.6279	20.6782	19.7765	19.2749	19.8481	22.3214	26.8838	24.1865	24.403	26.3774	20.394	21.0982	21.264	18.677	+	18	18	18	28.7	28.7	28.7	79.434	0	323.31	6897800000	195	2.68106	2.8787	4.10389	4.22205	Q9H2G4;J3KST2;J3KS33	Q9H2G4	sp|Q9H2G4|TSYL2_HUMAN Testis-specific Y-encoded-like protein 2 OS=Homo sapiens GN=TSPYL2 PE=1 SV=1
FEN1	Flap endonuclease 1	anatomical structure homeostasis;base-excision repair;behavior;biological regulation;biosynthetic process;catabolic process;cell cycle;cellular biosynthetic process;cellular catabolic process;cellular component organization;cellular component organization at cellular level;cellular component organization or biogenesis;cellular component organization or biogenesis at cellular level;cellular macrom…		13.2017	4.77256		0.00366404	4.53656	0.00050421	5.00856		26.7273	26.622	23.6038	22.2909	24.6141	20.8581	21.1483	19.4514	20.0594	19.658	25.5531	24.706	24.6177	26.3036	20.3272	20.9519	19.347	20.5201	+	6	6	6	19.5	19.5	19.5	42.592	0	40.62	443110000	28	3.29056	4.13451	2.36067	2.93504	P39748;P39748-2;I3L3E9;F5H1Y3	P39748;P39748-2;I3L3E9;F5H1Y3	sp|P39748|FEN1_HUMAN Flap endonuclease 1 OS=Homo sapiens GN=FEN1 PE=1 SV=1;sp|P39748-2|FEN1_HUMAN Isoform FENMIT of Flap endonuclease 1 OS=Homo sapiens GN=FEN1;tr|I3L3E9|I3L3E9_HUMAN Flap endonuclease 1 (Fragment) OS=Homo sapiens GN=FEN1 PE=1 SV=1;tr|F5H1Y
CTNNB1	Catenin beta-1	adherens junction assembly;adherens junction organization;anatomical structure development;anatomical structure formation involved in morphogenesis;anatomical structure homeostasis;anatomical structure morphogenesis;androgen receptor signaling pathway;anterior/posterior axis specification;apoptosis;appendage morphogenesis;axis specification;biological adhesion;biological regulation;biosynthetic p…		13.1779	6.27552		0.00416318	4.84398	0.000454428	7.70706		26.1457	26.5934	23.3518	22.2854	23.9679	20.2596	19.9086	20.0616	17.3294	20.565	27.9388	26.0298	26.7428	29.034	20.6219	18.7188	20.0962	19.4803	+	16	16	15	26.4	26.4	24.2	84.765	0	223.09	1261500000	61	4.33264	4.2112	2.40945	2.86459	B4DGU4;P35222;P35222-2;E7EMJ5	B4DGU4;P35222	tr|B4DGU4|B4DGU4_HUMAN Catenin beta-1 OS=Homo sapiens GN=CTNNB1 PE=1 SV=1;sp|P35222|CTNB1_HUMAN Catenin beta-1 OS=Homo sapiens GN=CTNNB1 PE=1 SV=1
NUP43	Nucleoporin Nup43	biological regulation;biosynthetic process;carbohydrate metabolic process;carbohydrate transport;cell cycle;cell cycle phase;cell cycle process;cell division;cell surface receptor linked signaling pathway;cellular biosynthetic process;cellular component disassembly;cellular component disassembly at cellular level;cellular component organization;cellular component organization at cellular level;ce…		13.1446	5.51476		0.00417781	4.71341	0.0004682	6.31612		26.8801	26.24	25.9136	25.1599	24.075	22.203	23.4803	19.1711	19.0638	20.7833	26.8845	25.4375	25.7479	26.8843	18.3555	20.5878	20.3496	20.3968	+	6	6	6	23.4	23.4	23.4	42.15	0	323.31	935510000	60	3.83509	4.1779	2.37548	2.86184	Q8NFH3;Q8NFH3-2;B4E301;F5H0E3;B4DVD1	Q8NFH3;Q8NFH3-2	sp|Q8NFH3|NUP43_HUMAN Nucleoporin Nup43 OS=Homo sapiens GN=NUP43 PE=1 SV=1;sp|Q8NFH3-2|NUP43_HUMAN Isoform 2 of Nucleoporin Nup43 OS=Homo sapiens GN=NUP43
MAGEC1	Melanoma-associated antigen C1			13.1123	6.261		0.00146026	6.44989	0.00138343	6.07211		28.769	28.7455	26.4505	23.2564	26.7813	21.2763	20.689	19.4966	19.67	20.6214	27.949	25.7697	24.4114	27.53	20.8994	20.0365	19.6818	20.7541	+	11	11	10	9.3	9.3	9.3	123.64	0	156.16	1685900000	73	3.25097	3.37224	3.12719	3.5242	O60732;O60732-2	O60732;O60732-2	sp|O60732|MAGC1_HUMAN Melanoma-associated antigen C1 OS=Homo sapiens GN=MAGEC1 PE=1 SV=3;sp|O60732-2|MAGC1_HUMAN Isoform 2 of Melanoma-associated antigen C1 OS=Homo sapiens GN=MAGEC1
RPL3	60S ribosomal protein L3	biosynthetic process;catabolic process;cellular biosynthetic process;cellular catabolic process;cellular component disassembly;cellular component disassembly at cellular level;cellular component organization;cellular component organization at cellular level;cellular component organization or biogenesis;cellular component organization or biogenesis at cellular level;cellular macromolecular complex…		13.0913	6.55338		0.00494089	5.66927	0.00041755	7.43749		28.938	28.37	25.2376	22.7568	24.4845	19.6921	21.59	20.1719	19.5828	20.4037	27.5146	26.0449	25.2077	28.2468	19.3222	18.6557	19.62	19.6661	+	13	13	13	29.8	29.8	29.8	46.108	0	69.023	1677100000	79	4.3052	4.29174	2.54338	2.76287	P39023;G5E9G0;B5MCW2;H7C422;H7C3M2;F8WCR1;Q92901	P39023;G5E9G0;B5MCW2;H7C422	sp|P39023|RL3_HUMAN 60S ribosomal protein L3 OS=Homo sapiens GN=RPL3 PE=1 SV=2;tr|G5E9G0|G5E9G0_HUMAN 60S ribosomal protein L3 OS=Homo sapiens GN=RPL3 PE=1 SV=1;tr|B5MCW2|B5MCW2_HUMAN 60S ribosomal protein L3 (Fragment) OS=Homo sapiens GN=RPL3 PE=1 SV=1;tr
ZNF280C	Zinc finger protein 280C	biological regulation;biosynthetic process;cellular biosynthetic process;cellular macromolecule biosynthetic process;cellular macromolecule metabolic process;cellular metabolic process;cellular nitrogen compound metabolic process;cellular process;macromolecule biosynthetic process;macromolecule metabolic process;metabolic process;nitrogen compound metabolic process;nucleic acid metabolic process;…		13.0227	6.72166		0.00160172	7.37815	0.00137945	6.06517		29.7525	30.3953	27.3602	23.901	26.6164	19.5133	19.801	20.4029	19.6513	21.7662	27.2631	26.1115	26.4096	27.6014	22.3632	21.8772	19.7977	19.0869	+	21	21	20	35.5	35.5	34.3	83.095	0	323.31	4042500000	160	3.24894	3.37218	3.29902	3.47433	Q8ND82;Q9UJJ2	Q8ND82;Q9UJJ2	sp|Q8ND82|Z280C_HUMAN Zinc finger protein 280C OS=Homo sapiens GN=ZNF280C PE=1 SV=1;tr|Q9UJJ2|Q9UJJ2_HUMAN Zinc finger protein 280C (Fragment) OS=Homo sapiens GN=ZNF280C PE=1 SV=1
NONO	Non-POU domain-containing octamer-binding protein	biological regulation;biosynthetic process;cellular biosynthetic process;cellular macromolecule biosynthetic process;cellular macromolecule metabolic process;cellular metabolic process;cellular nitrogen compound metabolic process;cellular process;cellular response to stimulus;cellular response to stress;circadian rhythm;DNA metabolic process;DNA recombination;DNA repair;macromolecule biosynthetic…		13.0173	2.43435		0.00579123	2.08959	0.000383591	2.77911		29.7458	29.9898	28.0929	28.2999	28.8064	26.9564	27.477	26.8344	27.3134	25.9058	29.4483	29.1113	29.0667	29.9777	26.4081	26.9506	26.8238	26.305	+	29	29	29	59.2	59.2	59.2	54.231	0	323.31	9866100000	560	2.20167	4.38097	1.42318	2.67696	Q15233;Q15233-2;H7C367;C9JYS8;C9IZL7;C9J4X2;P23246-2;P23246	Q15233;Q15233-2;H7C367	sp|Q15233|NONO_HUMAN Non-POU domain-containing octamer-binding protein OS=Homo sapiens GN=NONO PE=1 SV=4;sp|Q15233-2|NONO_HUMAN Isoform 2 of Non-POU domain-containing octamer-binding protein OS=Homo sapiens GN=NONO;tr|H7C367|H7C367_HUMAN Non-POU domain-con
CHD8	Chromodomain-helicase-DNA-binding protein 8	anatomical structure development;ATP-dependent chromatin remodeling;biological regulation;biosynthetic process;brain development;canonical Wnt receptor signaling pathway;cell surface receptor linked signaling pathway;cellular biosynthetic process;cellular component organization;cellular component organization at cellular level;cellular component organization or biogenesis;cellular component organ…		13.0039	8.57476		0.00353639	7.39887	0.000636661	9.75066		33.3524	33.2663	31.273	28.5055	31.2678	25.8884	27.6889	23.6203	20.9727	22.5005	31.9522	30.1704	30.0744	32.0449	22.3008	18.7697	20.9481	23.2209	+	110	110	68	47.7	47.7	31.6	290.52	0	323.31	43727000000	1555	4.62436	3.92162	2.97428	2.96332	Q9HCK8;Q9HCK8-2;Q9P2D1;Q8TD26;H0YJA4;G3V2T9;C9JFU2;H7C294;Q8TD26-3	Q9HCK8;Q9HCK8-2	sp|Q9HCK8|CHD8_HUMAN Chromodomain-helicase-DNA-binding protein 8 OS=Homo sapiens GN=CHD8 PE=1 SV=5;sp|Q9HCK8-2|CHD8_HUMAN Isoform 2 of Chromodomain-helicase-DNA-binding protein 8 OS=Homo sapiens GN=CHD8
ACTR2	Actin-related protein 2	actin cytoskeleton organization;actin filament organization;actin filament-based process;actin nucleation;anatomical structure formation involved in morphogenesis;Arp2/3 complex-mediated actin nucleation;asymmetric cell division;axon guidance;biological regulation;cell cycle cytokinesis;cell cycle process;cell division;cell projection assembly;cell projection organization;cell surface receptor li…		12.9917	4.79989		0.00217929	4.17543	0.00104583	5.42435		26.1413	25.888	23.9269	22.8081	23.8763	19.9378	21.7141	20.2185	19.3386	20.5544	26.8809	25.0794	25.0048	26.7882	19.1582	20.4962	20.9033	21.4981	+	6	6	6	22.6	22.6	22.6	44.76	0	40.737	483390000	45	3.15822	3.55568	2.38328	3.2682	P61160;F5H6T1;P61160-2	P61160;F5H6T1;P61160-2	sp|P61160|ARP2_HUMAN Actin-related protein 2 OS=Homo sapiens GN=ACTR2 PE=1 SV=1;tr|F5H6T1|F5H6T1_HUMAN ARP2 actin-related protein 2 homolog (Yeast), isoform CRA_d OS=Homo sapiens GN=ACTR2 PE=1 SV=2;sp|P61160-2|ARP2_HUMAN Isoform 2 of Actin-related protein
ZNF256	Zinc finger protein 256	biological regulation;biosynthetic process;cellular biosynthetic process;cellular macromolecule biosynthetic process;cellular macromolecule metabolic process;cellular metabolic process;cellular nitrogen compound metabolic process;cellular process;developmental process;macromolecule biosynthetic process;macromolecule metabolic process;metabolic process;multicellular organismal development;multicel…		12.9846	5.60995		0.00218253	5.19866	0.00105175	6.02123		27.209	28.3586	27.3455	24.1342	25.4441	21.4833	22.1805	22.7427	20.1393	19.9523	26.1228	24.2279	24.6045	25.0351	18.4091	17.4967	19.2833	20.7164	+	13	13	11	27.6	27.6	21.4	71.87	0	47.002	917700000	64	3.34826	3.55021	2.6884	3.27576	Q9Y2P7;Q9Y2P7-2	Q9Y2P7;Q9Y2P7-2	sp|Q9Y2P7|ZN256_HUMAN Zinc finger protein 256 OS=Homo sapiens GN=ZNF256 PE=1 SV=2;sp|Q9Y2P7-2|ZN256_HUMAN Isoform 2 of Zinc finger protein 256 OS=Homo sapiens GN=ZNF256
SIN3A	Paired amphipathic helix protein Sin3a	activation of immune response;activation of innate immune response;aging;biological regulation;biosynthetic process;blood coagulation;carbohydrate homeostasis;cell differentiation;cellular biosynthetic process;cellular chemical homeostasis;cellular component organization;cellular component organization at cellular level;cellular component organization or biogenesis;cellular component organization…		12.9642	6.59937		0.00218967	6.71009	0.00106991	6.48865		29.8844	30.5236	27.9824	25.3772	27.1838	22.6321	23.3809	20.8279	21.6249	18.9351	28.9675	26.5807	25.7689	28.9376	20.4996	20.8852	21.8579	21.0575	+	36	36	36	33.5	33.5	33.5	145.17	0	323.31	4663000000	285	3.47493	3.53092	3.04006	3.27104	Q96ST3;H3BNZ3;H3BP90;H3BT34;H3BQ76;H3BQ88;H3BNA0;H3BQL7;H3BMA2	Q96ST3	sp|Q96ST3|SIN3A_HUMAN Paired amphipathic helix protein Sin3a OS=Homo sapiens GN=SIN3A PE=1 SV=2
ZMYM4	Zinc finger MYM-type protein 4	biological regulation;cellular component organization;cellular component organization at cellular level;cellular component organization or biogenesis;cellular component organization or biogenesis at cellular level;cellular process;cytoskeleton organization;developmental process;multicellular organismal development;multicellular organismal process;organelle organization;regulation of anatomical st…		12.9545	5.62617		0.00345411	7.19175	0.000684824	4.0606		31.8211	30.9183	27.9931	25.0782	28.7782	20.6624	23.0408	19.7324	24.1625	21.0321	25.4578	24.6213	24.5656	25.293	19.9727	21.9846	21.0077	20.7303	+	44	44	43	38.7	38.7	38.7	169.24	0	323.31	7630600000	291	2.75401	3.85502	2.95103	2.98014	Q5VZL5-4;Q5VZL5;Q5VZL5-2;Q5VZL5-3;H7C1I7	Q5VZL5-4;Q5VZL5;Q5VZL5-2;Q5VZL5-3;H7C1I7	sp|Q5VZL5-4|ZMYM4_HUMAN Isoform 4 of Zinc finger MYM-type protein 4 OS=Homo sapiens GN=ZMYM4;sp|Q5VZL5|ZMYM4_HUMAN Zinc finger MYM-type protein 4 OS=Homo sapiens GN=ZMYM4 PE=1 SV=1;sp|Q5VZL5-2|ZMYM4_HUMAN Isoform 2 of Zinc finger MYM-type protein 4 OS=Homo
ZNF280D	Zinc finger protein 280D	biological regulation;biosynthetic process;cellular biosynthetic process;cellular macromolecule biosynthetic process;cellular macromolecule metabolic process;cellular metabolic process;cellular nitrogen compound metabolic process;cellular process;macromolecule biosynthetic process;macromolecule metabolic process;metabolic process;nitrogen compound metabolic process;nucleic acid metabolic process;…		12.8638	3.72819		0.00365275	3.79325	0.000709096	3.66313		25.9956	25.0109	25.042	22.8452	22.9984	21.2369	21.0974	21.5936	19.3108	19.6872	23.7216	24.0737	24.5955	24.5338	21.0907	20.9507	19.4412	20.7895	+	6	5	5	7.9	6.9	6.9	107.85	0	17.285	336770000	33	2.55673	3.82821	2.14358	2.93892	Q6N043-2;Q6N043;H0YLA6;H0YL38;Q6N043-3;Q6N043-5;Q6N043-4	Q6N043-2;Q6N043;H0YLA6;H0YL38;Q6N043-3	sp|Q6N043-2|Z280D_HUMAN Isoform 2 of Zinc finger protein 280D OS=Homo sapiens GN=ZNF280D;sp|Q6N043|Z280D_HUMAN Zinc finger protein 280D OS=Homo sapiens GN=ZNF280D PE=1 SV=3;tr|H0YLA6|H0YLA6_HUMAN Zinc finger protein 280D OS=Homo sapiens GN=ZNF280D PE=1 SV=
ZNF551	Zinc finger protein 551	biological regulation;biosynthetic process;cellular biosynthetic process;cellular macromolecule biosynthetic process;cellular macromolecule metabolic process;cellular metabolic process;cellular nitrogen compound metabolic process;cellular process;macromolecule biosynthetic process;macromolecule metabolic process;metabolic process;nitrogen compound metabolic process;nucleic acid metabolic process;…		12.856	4.2116		0.00113951	5.11514	0.00229073	3.30805		26.3045	26.3482	25.1713	23.5437	23.2736	20.6147	20.6235	18.2382	19.6967	19.8924	25.3324	23.3971	23.244	23.9562	21.13	20.2168	21.0922	20.2584	+	7	6	6	19.3	11.7	11.7	69.332	0	25.884	322130000	27	2.15066	3.07099	2.86057	3.72103	Q7Z340-2;Q7Z340;M0R2M4;Q7Z340-3	Q7Z340-2;Q7Z340;M0R2M4	sp|Q7Z340-2|ZN551_HUMAN Isoform 2 of Zinc finger protein 551 OS=Homo sapiens GN=ZNF551;sp|Q7Z340|ZN551_HUMAN Zinc finger protein 551 OS=Homo sapiens GN=ZNF551 PE=2 SV=3;tr|M0R2M4|M0R2M4_HUMAN Zinc finger protein 551 (Fragment) OS=Homo sapiens GN=ZNF551 PE=
CIRH1A	Cirhin	biological regulation;biosynthetic process;cellular biosynthetic process;cellular macromolecule biosynthetic process;cellular macromolecule metabolic process;cellular metabolic process;cellular nitrogen compound metabolic process;cellular process;macromolecule biosynthetic process;macromolecule metabolic process;maturation of SSU-rRNA;metabolic process;ncRNA metabolic process;ncRNA processing;nit…		12.8482	6.1871		0.00414682	5.56313	0.00063442	6.81107		29.5636	30.0237	28.2946	25.0399	25.9269	22.9445	23.7291	22.8335	20.7929	20.733	29.2793	27.3095	26.5819	27.5393	22.028	19.7705	20.2311	21.436	+	21	21	21	40.7	40.7	40.7	76.889	0	323.31	3992900000	205	3.83823	3.92101	2.57719	2.86876	Q969X6;H3BSH7;Q969X6-2;Q969X6-3;A0A0J9YWM9;A0A0J9YXV4;A0A0J9YWK2;H3BPD7;I3L4T9;J3KSI1;H3BRM8;J3KTR0;J3KSE6;A0A0J9YX18	Q969X6;H3BSH7;Q969X6-2;Q969X6-3;A0A0J9YWM9;A0A0J9YXV4	sp|Q969X6|UTP4_HUMAN U3 small nucleolar RNA-associated protein 4 homolog OS=Homo sapiens GN=UTP4 PE=1 SV=1;tr|H3BSH7|H3BSH7_HUMAN Cirhin (Fragment) OS=Homo sapiens GN=UTP4 PE=1 SV=1;sp|Q969X6-2|UTP4_HUMAN Isoform 2 of U3 small nucleolar RNA-associated prot
ZEB1	Zinc finger E-box-binding homeobox 1	anatomical structure development;anatomical structure morphogenesis;biological regulation;biosynthetic process;cartilage development;cell proliferation;cellular biosynthetic process;cellular macromolecule biosynthetic process;cellular macromolecule metabolic process;cellular metabolic process;cellular nitrogen compound metabolic process;cellular process;cellular response to acid;cellular response…		12.8462	3.97111		0.00193859	4.93158	0.00135984	3.01063		26.7429	26.6651	22.9346	23.3117	26.2667	19.98	20.2358	20.6841	20.548	19.8152	22.8363	22.3092	22.7327	23.18	19.9651	18.7984	20.6654	19.5867	+	7	7	7	8.5	8.5	8.5	116.59	0	24.946	387800000	28	2.10767	3.38234	2.64691	3.34934	P37275-3;P37275-4;P37275-5;P37275;P37275-2;H0YMD3;H0YMN2;H0YND9;F6TDF5;U3KQ51;E7ESP8;E7EUW9;A0JP08;O60315-2;O60315	P37275-3;P37275-4;P37275-5;P37275;P37275-2	sp|P37275-3|ZEB1_HUMAN Isoform 3 of Zinc finger E-box-binding homeobox 1 OS=Homo sapiens GN=ZEB1;sp|P37275-4|ZEB1_HUMAN Isoform 4 of Zinc finger E-box-binding homeobox 1 OS=Homo sapiens GN=ZEB1;sp|P37275-5|ZEB1_HUMAN Isoform 5 of Zinc finger E-box-binding
ZNF841	Zinc finger protein 841	biological regulation;biosynthetic process;cellular biosynthetic process;cellular macromolecule biosynthetic process;cellular macromolecule metabolic process;cellular metabolic process;cellular nitrogen compound metabolic process;cellular process;macromolecule biosynthetic process;macromolecule metabolic process;metabolic process;nitrogen compound metabolic process;nucleic acid metabolic process;…		12.8242	4.03786		0.00480786	4.57789	0.000560467	3.49783		27.3433	27.5267	23.909	22.9055	23.731	20.8014	20.1047	20.2068	20.76	20.653	23.7546	23.0509	22.7176	23.6499	20.1787	19.3171	20.4061	19.2797	+	10	9	9	12.8	11.9	11.9	106.1	0	45.111	444060000	27	2.53226	4.0244	2.30484	2.77936	Q6ZN19-3;Q6ZN19;M0R0F3;Q6ZN19-2	Q6ZN19-3;Q6ZN19;M0R0F3;Q6ZN19-2	sp|Q6ZN19-3|ZN841_HUMAN Isoform 3 of Zinc finger protein 841 OS=Homo sapiens GN=ZNF841;sp|Q6ZN19|ZN841_HUMAN Zinc finger protein 841 OS=Homo sapiens GN=ZNF841 PE=2 SV=1;tr|M0R0F3|M0R0F3_HUMAN Zinc finger protein 841 (Fragment) OS=Homo sapiens GN=ZNF841 PE=
MRPS7	28S ribosomal protein S7, mitochondrial	biosynthetic process;cellular biosynthetic process;cellular component disassembly;cellular component disassembly at cellular level;cellular component organization;cellular component organization at cellular level;cellular component organization or biogenesis;cellular component organization or biogenesis at cellular level;cellular macromolecular complex disassembly;cellular macromolecular complex …		12.8169	4.71319		0.00890625	4.16769	0.000304796	5.2587		26.1187	26.2588	25.141	24.0326	20.9473	20.7125	21.4938	19.7802	19.879	19.7946	25.3115	24.025	24.6039	26.0129	20.1834	19.6628	19.3516	19.7207	+	8	8	8	41.7	41.7	41.7	28.134	0	20.425	362760000	22	3.59204	4.54901	2.05208	2.42915	Q9Y2R9;J3QKW2;J3QLS3;J3QQS1;J3KSI8	Q9Y2R9;J3QKW2;J3QLS3;J3QQS1;J3KSI8	sp|Q9Y2R9|RT07_HUMAN 28S ribosomal protein S7, mitochondrial OS=Homo sapiens GN=MRPS7 PE=1 SV=2;tr|J3QKW2|J3QKW2_HUMAN 28S ribosomal protein S7, mitochondrial OS=Homo sapiens GN=MRPS7 PE=1 SV=1;tr|J3QLS3|J3QLS3_HUMAN 28S ribosomal protein S7, mitochondrial
ACLY	ATP-citrate synthase	acyl-CoA biosynthetic process;acyl-CoA metabolic process;acylglycerol biosynthetic process;acylglycerol metabolic process;biological regulation;biosynthetic process;carbohydrate metabolic process;carboxylic acid metabolic process;cellular biosynthetic process;cellular carbohydrate metabolic process;cellular ketone metabolic process;cellular lipid metabolic process;cellular metabolic process;cellu…		12.8165	4.8499		0.0048027	3.34538	0.000565412	6.35443		25.3589	24.9107	23.9473	21.8092	23.4353	21.2591	20.8474	21.1984	20.0391	19.3904	28.2139	25.9526	25.8149	27.4829	19.9021	21.0544	19.8171	21.2732	+	18	18	18	21.9	21.9	21.9	119.77	0	51.551	770810000	65	3.73987	4.0019	1.94544	2.78333	P53396-2;P53396;P53396-3;K7ESG8;K7EIE7	P53396-2;P53396;P53396-3	sp|P53396-2|ACLY_HUMAN Isoform 2 of ATP-citrate synthase OS=Homo sapiens GN=ACLY;sp|P53396|ACLY_HUMAN ATP-citrate synthase OS=Homo sapiens GN=ACLY PE=1 SV=3;sp|P53396-3|ACLY_HUMAN Isoform 3 of ATP-citrate synthase OS=Homo sapiens GN=ACLY
SENP1	Sentrin-specific protease 1	activation of caspase activity;biological regulation;cellular macromolecule metabolic process;cellular metabolic process;cellular process;cellular protein metabolic process;macromolecule metabolic process;macromolecule modification;metabolic process;negative regulation of biological process;negative regulation of catabolic process;negative regulation of cellular catabolic process;negative regulat…		12.8003	5.16293		0.00220028	5.31662	0.00125436	5.00924		26.8669	27.14	26.0143	22.6919	23.2542	20.313	20.5832	19.4655	19.5515	19.471	26.4828	24.9301	23.4923	25.263	19.7322	20.7802	19.2844	20.3343	+	12	12	12	23	23	23	73.351	0	31.82	629980000	30	2.95087	3.43354	2.71333	3.26241	Q9P0U3-2;Q9P0U3;F8VRZ8	Q9P0U3-2;Q9P0U3	sp|Q9P0U3-2|SENP1_HUMAN Isoform 2 of Sentrin-specific protease 1 OS=Homo sapiens GN=SENP1;sp|Q9P0U3|SENP1_HUMAN Sentrin-specific protease 1 OS=Homo sapiens GN=SENP1 PE=1 SV=2
ASXL2	Putative Polycomb group protein ASXL2	adult heart development;anatomical structure development;anatomical structure morphogenesis;biological regulation;biosynthetic process;cellular biosynthetic process;cellular macromolecule biosynthetic process;cellular macromolecule metabolic process;cellular metabolic process;cellular nitrogen compound metabolic process;cellular process;developmental process;embryonic morphogenesis;embryonic orga…		12.7909	3.94133		0.00231066	3.81035	0.00120576	4.07231		25.3237	24.8057	22.9868	22.2328	23.5674	19.6809	20.7913	21.0332	19.0684	19.2908	24.0859	24.3626	23.8173	25.4396	21.2002	20.2784	19.1811	20.7565	+	7	7	7	6.6	6.6	6.6	150.46	0	16.845	290410000	28	2.60876	3.459	2.24774	3.23153	E7EWD6;Q76L83;Q76L83-2	E7EWD6;Q76L83;Q76L83-2	tr|E7EWD6|E7EWD6_HUMAN Putative Polycomb group protein ASXL2 OS=Homo sapiens GN=ASXL2 PE=1 SV=1;sp|Q76L83|ASXL2_HUMAN Putative Polycomb group protein ASXL2 OS=Homo sapiens GN=ASXL2 PE=1 SV=1;sp|Q76L83-2|ASXL2_HUMAN Isoform 2 of Putative Polycomb group prot
DCTN4	Dynactin subunit 4	antigen processing and presentation;antigen processing and presentation of exogenous antigen;antigen processing and presentation of exogenous peptide antigen;antigen processing and presentation of exogenous peptide antigen via MHC class II;antigen processing and presentation of peptide antigen;antigen processing and presentation of peptide antigen via MHC class II;antigen processing and presentat…		12.7692	4.67174		0.00271591	4.30347	0.00104835	5.04001		26.2215	26.3557	24.1578	22.3844	24.5152	20.9684	20.0198	19.5509	21.513	20.0651	25.4536	24.4991	23.6424	25.9402	20.5463	18.8756	19.3592	20.5942	+	5	5	5	17.9	17.9	17.9	45.756	0	19.192	359720000	28	3.02114	3.55012	2.37125	3.12781	Q9UJW0-2;Q9UJW0;Q9UJW0-3;E5RGG1;H9KVE0;E5RK21	Q9UJW0-2;Q9UJW0;Q9UJW0-3;E5RGG1;H9KVE0	sp|Q9UJW0-2|DCTN4_HUMAN Isoform 2 of Dynactin subunit 4 OS=Homo sapiens GN=DCTN4;sp|Q9UJW0|DCTN4_HUMAN Dynactin subunit 4 OS=Homo sapiens GN=DCTN4 PE=1 SV=1;sp|Q9UJW0-3|DCTN4_HUMAN Isoform 3 of Dynactin subunit 4 OS=Homo sapiens GN=DCTN4;tr|E5RGG1|E5RGG1_H
DAXX	Death domain-associated protein 6	activation of JUN kinase activity;activation of MAPK activity;androgen receptor signaling pathway;apoptosis;biological regulation;biosynthetic process;cell cycle cytokinesis;cell cycle process;cell death;cellular biosynthetic process;cellular component assembly;cellular component assembly at cellular level;cellular component organization;cellular component organization at cellular level;cellular …		12.765	3.77421		0.00285431	3.59204	0.00100171	3.95638		25.658	25.8176	23.4107	22.3871	23.6456	20.4744	20.4255	20.6083	20.2505	21.2	24.6334	23.6414	23.4961	25.4323	20.0838	19.92	21.0411	20.3328	+	3	3	3	7.5	7.5	7.5	73.588	0	15.844	239130000	15	2.60812	3.58512	2.1271	3.09322	Q9UER7-3;Q9UER7;Q9UER7-5;Q9UER7-4;Q9UER7-2;Q5STR5;Q4VX54	Q9UER7-3;Q9UER7;Q9UER7-5;Q9UER7-4;Q9UER7-2	sp|Q9UER7-3|DAXX_HUMAN Isoform 3 of Death domain-associated protein 6 OS=Homo sapiens GN=DAXX;sp|Q9UER7|DAXX_HUMAN Death domain-associated protein 6 OS=Homo sapiens GN=DAXX PE=1 SV=2;sp|Q9UER7-5|DAXX_HUMAN Isoform gamma of Death domain-associated protein 6
BRD4	Bromodomain-containing protein 4	biological regulation;biosynthetic process;cell cycle process;cell proliferation;cellular biosynthetic process;cellular component organization;cellular component organization at cellular level;cellular component organization or biogenesis;cellular component organization or biogenesis at cellular level;cellular macromolecule biosynthetic process;cellular macromolecule metabolic process;cellular me…		12.7152	5.18033		0.00763279	4.65084	0.000393726	5.70981		27.0672	27.5633	26.7769	26.6761	22.7874	22.3865	22.8798	21.9648	21.5194	18.8663	27.1407	26.1203	26.3547	26.6077	22.0388	19.6068	20.7883	20.9503	+	9	9	9	8.2	8.2	8.2	152.22	0	25.947	1136400000	81	3.69875	4.35865	2.20394	2.51687	O60885;O60885-2;O60885-3;M0QZD9;A0A0G2JHN8;H0Y6K2;A0A0G2JK44;Q15059-2;P25440-4;Q15059;P25440-3;P25440;P25440-2	O60885;O60885-2;O60885-3	sp|O60885|BRD4_HUMAN Bromodomain-containing protein 4 OS=Homo sapiens GN=BRD4 PE=1 SV=2;sp|O60885-2|BRD4_HUMAN Isoform C of Bromodomain-containing protein 4 OS=Homo sapiens GN=BRD4;sp|O60885-3|BRD4_HUMAN Isoform B of Bromodomain-containing protein 4 OS=Hom
ADNP	Activity-dependent neuroprotector homeobox protein	biological regulation;biosynthetic process;cellular biosynthetic process;cellular macromolecule biosynthetic process;cellular macromolecule metabolic process;cellular metabolic process;cellular nitrogen compound metabolic process;cellular process;macromolecule biosynthetic process;macromolecule metabolic process;metabolic process;negative regulation of apoptosis;negative regulation of biological …		12.6986	4.41287		0.00347912	5.17053	0.000878185	3.65521		28.9273	28.5186	26.1548	24.4822	25.2997	22.0163	21.5631	20.0096	23.2122	20.7288	24.2067	23.2367	23.7351	25.0085	20.4313	20.7561	19.6276	20.7512	+	17	17	17	21.7	21.7	21.7	123.56	0	148.87	1389300000	88	2.50168	3.66948	2.53972	2.97304	Q9H2P0;E9PQK8	Q9H2P0	sp|Q9H2P0|ADNP_HUMAN Activity-dependent neuroprotector homeobox protein OS=Homo sapiens GN=ADNP PE=1 SV=1
ZBTB38	Zinc finger and BTB domain-containing protein 38	biological regulation;biosynthetic process;cellular biosynthetic process;cellular macromolecule biosynthetic process;cellular macromolecule metabolic process;cellular metabolic process;cellular nitrogen compound metabolic process;cellular process;macromolecule biosynthetic process;macromolecule metabolic process;metabolic process;negative regulation of biological process;negative regulation of bi…		12.6875	4.93153		0.000832528	7.57762	0.00371088	2.28545		30.2854	30.9401	27.2252	24.9554	27.5743	20.6276	20.5352	20.4486	20.798	20.6829	22.5725	22.1881	22.236	22.7113	20.7474	20.3802	20.4755	18.963	+	38	38	37	35.1	35.1	34.4	134.26	0	323.31	4172800000	207	1.60912	2.79423	3.6242	3.9251	Q8NAP3;D6RBC4;D6R9I1;D6RJE1;D6RE69;D6RHD1;D6RAC4;D6RC86;D6RGK1;D6R9U6;D6R9J6	Q8NAP3;D6RBC4	sp|Q8NAP3|ZBT38_HUMAN Zinc finger and BTB domain-containing protein 38 OS=Homo sapiens GN=ZBTB38 PE=1 SV=2;tr|D6RBC4|D6RBC4_HUMAN Zinc finger and BTB domain-containing protein 38 (Fragment) OS=Homo sapiens GN=ZBTB38 PE=1 SV=1
DKFZp566H1924	Neuroplastin	biological regulation;cell surface receptor linked signaling pathway;cellular process;cellular response to stimulus;enzyme linked receptor protein signaling pathway;regulation of biological process;regulation of cellular process;response to stimulus;signal transduction;transmembrane receptor protein tyrosine kinase signaling pathway		12.6708	5.70924		0.00441341	5.28186	0.000711813	6.13663		27.5848	27.4119	26.7894	22.8323	25.0494	21.7299	22.3149	20.9588	18.8193	19.4356	28.4074	26.0091	26.0858	27.8879	20.752	22.0273	20.2097	20.8548	+	6	6	6	24	24	24	34.815	0	109.72	1436500000	100	3.55774	3.82847	2.49629	2.83074	Q9UFM8;Q9Y639-3;Q9Y639-1;Q9Y639-4;Q9Y639-5;Q9Y639;H3BU51;H3BQ94	Q9UFM8;Q9Y639-3;Q9Y639-1;Q9Y639-4;Q9Y639-5;Q9Y639	tr|Q9UFM8|Q9UFM8_HUMAN Neuroplastin (Fragment) OS=Homo sapiens GN=DKFZp566H1924 PE=1 SV=2;sp|Q9Y639-3|NPTN_HUMAN Isoform 3 of Neuroplastin OS=Homo sapiens GN=NPTN;sp|Q9Y639-1|NPTN_HUMAN Isoform 1 of Neuroplastin OS=Homo sapiens GN=NPTN;sp|Q9Y639-4|NPTN_HUM
CSNK2A1	Casein kinase II subunit alpha;Casein kinase II subunit alpha 3	axon guidance;biological regulation;biosynthetic process;cell cycle;cell cycle checkpoint;cell surface receptor linked signaling pathway;cellular biosynthetic process;cellular macromolecule biosynthetic process;cellular macromolecule metabolic process;cellular metabolic process;cellular nitrogen compound metabolic process;cellular process;cellular protein metabolic process;cellular response to st…		12.6645	5.49605		0.00814817	4.78997	0.000388002	6.20213		28.1531	28.4393	25.693	23.27	25.8092	22.1394	23.3402	20.9113	19.2533	21.7706	26.9525	25.868	25.4491	27.5835	20.3217	20.1679	19.4831	21.0719	+	9	9	9	37.7	37.7	37.7	45.31	0	140.11	1313800000	78	3.90507	4.36864	2.21435	2.47458	E7EU96;Q5U5J2;P68400;Q8NEV1;P68400-2;A0A087WY74;V9GYA2;V9GY80	E7EU96;Q5U5J2;P68400;Q8NEV1;P68400-2	tr|E7EU96|E7EU96_HUMAN Casein kinase II subunit alpha OS=Homo sapiens GN=CSNK2A1 PE=1 SV=1;tr|Q5U5J2|Q5U5J2_HUMAN CSNK2A1 protein OS=Homo sapiens GN=CSNK2A1 PE=1 SV=1;sp|P68400|CSK21_HUMAN Casein kinase II subunit alpha OS=Homo sapiens GN=CSNK2A1 PE=1 SV=1
DNAJB12	DnaJ homolog subfamily B member 12			12.6596	5.53484		0.0144459	4.56853	0.000219914	6.50115		27.8262	29.1894	25.2245	24.2534	23.0337	21.0606	22.6626	20.1338	22.6883	20.1393	27.7623	26.8754	25.9539	27.2156	19.6116	21.1893	20.2	20.8017	+	13	13	13	34.1	34.1	34.1	41.818	0	69.581	1544600000	92	4.29552	4.82745	2.00914	2.14737	Q9NXW2;J3KPS0;Q9NXW2-2;V9GYN7;V9GY70	Q9NXW2;J3KPS0;Q9NXW2-2;V9GYN7	sp|Q9NXW2|DJB12_HUMAN DnaJ homolog subfamily B member 12 OS=Homo sapiens GN=DNAJB12 PE=1 SV=4;tr|J3KPS0|J3KPS0_HUMAN DnaJ (Hsp40) homolog, subfamily B, member 12, isoform CRA_c OS=Homo sapiens GN=DNAJB12 PE=1 SV=1;sp|Q9NXW2-2|DJB12_HUMAN Isoform 2 of DnaJ
TONSL	Tonsoku-like protein	biological regulation;cellular macromolecule metabolic process;cellular metabolic process;cellular nitrogen compound metabolic process;cellular process;cellular response to stimulus;cellular response to stress;cytoplasmic sequestering of protein;cytoplasmic sequestering of transcription factor;DNA metabolic process;DNA recombination;DNA repair;double-strand break repair;double-strand break repair…		12.6544	6.19432		0.00104235	5.75657	0.00306382	6.63208		27.7468	27.6113	24.7873	23.6855	24.9229	20.6234	19.3956	20.2787	19.1581	20.515	27.8257	27.1257	26.7607	28.2989	18.6175	23.9077	20.5896	20.3679	+	21	21	21	19.7	19.7	19.7	150.93	0	176.2	1356700000	88	3.07473	2.91228	3.07876	3.77948	Q96HA7;Q96HA7-2;A0A087X1F6	Q96HA7;Q96HA7-2	sp|Q96HA7|TONSL_HUMAN Tonsoku-like protein OS=Homo sapiens GN=TONSL PE=1 SV=2;sp|Q96HA7-2|TONSL_HUMAN Isoform 2 of Tonsoku-like protein OS=Homo sapiens GN=TONSL
ZKSCAN2	Zinc finger protein with KRAB and SCAN domains 2	biological regulation;biosynthetic process;cellular biosynthetic process;cellular macromolecule biosynthetic process;cellular macromolecule metabolic process;cellular metabolic process;cellular nitrogen compound metabolic process;cellular process;macromolecule biosynthetic process;macromolecule metabolic process;metabolic process;nitrogen compound metabolic process;nucleic acid metabolic process;…		12.6512	4.61637		0.00189822	6.08035	0.00168783	3.1524		29.1902	29.6945	27.037	24.0931	26.5244	21.3564	21.8457	21.8353	21.0383	20.0618	24.2292	22.3997	22.2982	23.4864	20.0877	19.9315	20.1439	19.6407	+	27	27	26	31.4	31.4	30.5	110.94	0	207.45	1857300000	106	2.13686	3.24698	2.95326	3.36374	Q63HK3;Q63HK3-2;H3BQ35;Q9NQZ8;Q8N9F8;Q8TF47	Q63HK3	sp|Q63HK3|ZKSC2_HUMAN Zinc finger protein with KRAB and SCAN domains 2 OS=Homo sapiens GN=ZKSCAN2 PE=1 SV=2
DUSP11	RNA/RNP complex-1-interacting phosphatase	cellular macromolecule metabolic process;cellular metabolic process;cellular nitrogen compound metabolic process;cellular process;cellular protein metabolic process;dephosphorylation;macromolecule metabolic process;macromolecule modification;metabolic process;nitrogen compound metabolic process;nucleic acid metabolic process;nucleobase-containing compound metabolic process;peptidyl-tyrosine depho…		12.6381	5.88879		0.00919164	5.0175	0.000353132	6.76008		28.4152	28.726	26.7212	22.5654	23.9834	21.5316	21.6558	21.1136	20.0062	21.0165	27.7633	26.1911	26.7914	27.9189	21.2399	19.5107	21.2034	19.6704	+	12	12	6	42.7	42.7	23.3	38.938	0	177.64	1658400000	91	4.15994	4.43201	2.22888	2.40971	O75319	O75319	sp|O75319|DUS11_HUMAN RNA/RNP complex-1-interacting phosphatase OS=Homo sapiens GN=DUSP11 PE=1 SV=1
DHX15	Pre-mRNA-splicing factor ATP-dependent RNA helicase DHX15	cellular macromolecule metabolic process;cellular metabolic process;cellular nitrogen compound metabolic process;cellular process;macromolecule metabolic process;metabolic process;mRNA metabolic process;mRNA processing;nitrogen compound metabolic process;nuclear mRNA splicing, via spliceosome;nucleic acid metabolic process;nucleobase-containing compound metabolic process;primary metabolic process…		12.6058	6.03767		0.00620204	5.41717	0.000540549	6.65818		31.126	31.6831	30.2567	28.6553	28.423	25.7012	26.6771	26.0021	23.7831	20.8947	31.1289	29.6664	29.2645	29.9724	24.5307	22.9898	21.8779	24.0011	+	38	38	38	51.2	51.2	51.2	90.932	0	323.31	15980000000	633	3.89465	4.08008	2.42728	2.63951	O43143;F5H658;O60231;Q14562	O43143	sp|O43143|DHX15_HUMAN Pre-mRNA-splicing factor ATP-dependent RNA helicase DHX15 OS=Homo sapiens GN=DHX15 PE=1 SV=2
ELP3	Elongator complex protein 3	anatomical structure development;biological regulation;biosynthetic process;cell migration;cell motility;cellular biosynthetic process;cellular component movement;cellular component organization;cellular component organization at cellular level;cellular component organization or biogenesis;cellular component organization or biogenesis at cellular level;cellular macromolecule metabolic process;cel…		12.5979	5.63197		0.00318223	4.95206	0.00106182	6.31187		26.6323	26.9385	24.0317	22.4396	24.0299	19.9538	18.3973	19.3418	20.8536	20.7652	28.1464	26.1645	26.1788	27.9161	18.9959	21.6617	21.7829	20.718	+	12	12	12	28.9	28.9	28.9	60.647	0	139.4	996420000	65	3.43156	3.54308	2.51079	3.02786	Q9H9T3-2;Q9H9T3;B4DKA4;Q9H9T3-4;Q9H9T3-5;E5RHR2;E5RHY2;E5RIC0;E5RIZ7;H0YAP7	Q9H9T3-2;Q9H9T3;B4DKA4;Q9H9T3-4;Q9H9T3-5	sp|Q9H9T3-2|ELP3_HUMAN Isoform 2 of Elongator complex protein 3 OS=Homo sapiens GN=ELP3;sp|Q9H9T3|ELP3_HUMAN Elongator complex protein 3 OS=Homo sapiens GN=ELP3 PE=1 SV=2;tr|B4DKA4|B4DKA4_HUMAN Elongator complex protein 3 OS=Homo sapiens GN=ELP3 PE=1 SV=1;
ECT2	Protein ECT2	activation of protein kinase activity;anatomical structure morphogenesis;biological regulation;cell junction assembly;cell junction organization;cell morphogenesis;cell surface receptor linked signaling pathway;cell-cell junction assembly;cell-cell junction organization;cellular component assembly;cellular component assembly at cellular level;cellular component morphogenesis;cellular component or…		12.5921	4.08447		0.00325227	4.29506	0.00104506	3.87387		26.2037	26.5059	24.2922	22.9479	23.3359	20.8092	20.382	21.1006	20.8276	18.6909	25.0909	23.6809	23.3047	25.0535	20.6248	20.363	19.8189	20.8278	+	8	8	8	11	11	11	99.92	0	22.134	306170000	29	2.56312	3.56056	2.32479	3.01433	Q9H8V3-2;Q9H8V3-4;Q9H8V3;Q9H8V3-3;C9JDB4;H7C3G1;H7C103;C9J0L6;C9JDV9;C9JTI2;C9J1C4	Q9H8V3-2;Q9H8V3-4;Q9H8V3;Q9H8V3-3	sp|Q9H8V3-2|ECT2_HUMAN Isoform 2 of Protein ECT2 OS=Homo sapiens GN=ECT2;sp|Q9H8V3-4|ECT2_HUMAN Isoform 4 of Protein ECT2 OS=Homo sapiens GN=ECT2;sp|Q9H8V3|ECT2_HUMAN Protein ECT2 OS=Homo sapiens GN=ECT2 PE=1 SV=4;sp|Q9H8V3-3|ECT2_HUMAN Isoform 3 of Protei
IQSEC1	IQ motif and SEC7 domain-containing protein 1	actin cytoskeleton organization;actin filament-based process;biological regulation;cellular component organization;cellular component organization at cellular level;cellular component organization or biogenesis;cellular component organization or biogenesis at cellular level;cellular process;cytoskeleton organization;organelle organization;positive regulation of catalytic activity;positive regulat…		12.5624	6.03351		0.00272002	5.22044	0.00128723	6.84659		31.7313	31.8453	30.7024	28.6082	30.1599	26.7918	27.7335	24.601	24.1393	23.6794	31.7598	30.0781	30.1602	31.9171	24.6767	21.9019	24.12	25.8301	+	61	61	5	48.9	48.9	5.1	124.48	0	323.31	23913000000	867	3.48804	3.41015	2.62434	3.12569	A0A087WWK8;Q6DN90-2;A0A0C4DGT3;A0A0G2JLG2;Q9UPP2-2;Q9UPP2	A0A087WWK8;Q6DN90-2;A0A0C4DGT3	tr|A0A087WWK8|A0A087WWK8_HUMAN IQ motif and SEC7 domain-containing protein 1 OS=Homo sapiens GN=IQSEC1 PE=1 SV=1;sp|Q6DN90-2|IQEC1_HUMAN Isoform 2 of IQ motif and SEC7 domain-containing protein 1 OS=Homo sapiens GN=IQSEC1;tr|A0A0C4DGT3|A0A0C4DGT3_HUMAN IQ
ZBTB6	Zinc finger and BTB domain-containing protein 6	biological regulation;negative regulation of biological process;negative regulation of biosynthetic process;negative regulation of cellular biosynthetic process;negative regulation of cellular macromolecule biosynthetic process;negative regulation of cellular metabolic process;negative regulation of cellular process;negative regulation of gene expression;negative regulation of macromolecule biosy…		12.559	3.70693		0.0022248	4.71991	0.00157905	2.69395		27.2648	27.0654	25.0678	23.0888	23.8801	20.5882	20.3264	21.1402	20.6603	20.0522	24.0286	22.8745	22.5681	22.532	19.9371	20.2939	20.1624	20.8339	+	6	6	6	17.5	17.5	17.5	48.235	0	120.93	398320000	26	1.92498	3.28562	2.54553	3.25437	Q15916	Q15916	sp|Q15916|ZBTB6_HUMAN Zinc finger and BTB domain-containing protein 6 OS=Homo sapiens GN=ZBTB6 PE=1 SV=1
DNTTIP2	Deoxynucleotidyltransferase terminal-interacting protein 2	biological regulation;biosynthetic process;cellular biosynthetic process;cellular macromolecule biosynthetic process;cellular macromolecule metabolic process;cellular metabolic process;cellular nitrogen compound metabolic process;cellular process;macromolecule biosynthetic process;macromolecule metabolic process;metabolic process;nitrogen compound metabolic process;nucleic acid metabolic process;…		12.526	4.6067		0.00145464	5.25141	0.00249626	3.96199		27.4364	27.551	24.6625	23.5354	25.8749	21.4631	21.3382	20.2543	20.2879	19.4597	25.5336	23.541	23.0905	25.0924	19.7007	20.1355	21.0758	20.4976	+	10	10	10	17.7	17.7	17.7	84.468	0	147.72	601850000	66	2.38885	3.02189	2.81551	3.52391	Q5QJE6;J3KP30;E9PRB3	Q5QJE6;J3KP30	sp|Q5QJE6|TDIF2_HUMAN Deoxynucleotidyltransferase terminal-interacting protein 2 OS=Homo sapiens GN=DNTTIP2 PE=1 SV=2;tr|J3KP30|J3KP30_HUMAN Deoxynucleotidyltransferase terminal-interacting protein 2 OS=Homo sapiens GN=DNTTIP2 PE=1 SV=1
XBP1	X-box-binding protein 1;X-box-binding protein 1, cytoplasmic form;X-box-binding protein 1, luminal form	adipose tissue development;amine transport;anatomical structure development;anatomical structure formation involved in morphogenesis;angiogenesis;apoptosis;autophagy;biological regulation;biosynthetic process;carbohydrate homeostasis;carboxylic acid biosynthetic process;carboxylic acid metabolic process;catabolic process;cell communication;cell death;cell development;cell growth;cell maturation;c…		12.4955	3.99178		0.00816292	4.21032	0.000458611	3.77324		26.9008	26.3449	24.5515	21.7976	23.4214	20.5247	21.2152	21.2939	19.6388	19.2921	24.2291	23.7061	23.5901	25.088	20.3916	19.8823	20.6319	20.6146	+	5	5	5	17.7	17.7	17.7	29.276	0	28.03	331650000	23	2.72774	4.19839	2.08277	2.47674	B1AHH2;P17861;P17861-2;B1AHH1	B1AHH2;P17861;P17861-2;B1AHH1	tr|B1AHH2|B1AHH2_HUMAN X-box-binding protein 1 OS=Homo sapiens GN=XBP1 PE=1 SV=1;sp|P17861|XBP1_HUMAN X-box-binding protein 1 OS=Homo sapiens GN=XBP1 PE=1 SV=2;sp|P17861-2|XBP1_HUMAN Isoform 2 of X-box-binding protein 1 OS=Homo sapiens GN=XBP1;tr|B1AHH1|B1
TMPO	Lamina-associated polypeptide 2, isoforms beta/gamma;Thymopoietin;Thymopentin;Lamina-associated polypeptide 2, isoform alpha;Thymopoietin;Thymopentin	biological regulation;regulation of biological process;regulation of biosynthetic process;regulation of cellular biosynthetic process;regulation of cellular macromolecule biosynthetic process;regulation of cellular metabolic process;regulation of cellular process;regulation of gene expression;regulation of macromolecule biosynthetic process;regulation of macromolecule metabolic process;regulation…		12.4672	6.64223		0.00137259	6.26291	0.00280565	7.02156		29.2585	29.2569	27.721	24.5879	26.6613	22.5036	22.1916	19.7427	20.9976	20.7356	28.4685	26.0883	25.842	28.9869	18.512	22.7613	20.1965	19.8297	+	20	20	20	49.1	49.1	49.1	50.67	0	323.31	2951900000	181	3.1916	2.95865	3.11332	3.58161	P42167;G5E972;P42167-2;P42167-3;P42166;H0YJH7	P42167;G5E972;P42167-2;P42167-3;P42166;H0YJH7	sp|P42167|LAP2B_HUMAN Lamina-associated polypeptide 2, isoforms beta/gamma OS=Homo sapiens GN=TMPO PE=1 SV=2;tr|G5E972|G5E972_HUMAN Lamina-associated polypeptide 2, isoforms beta/gamma OS=Homo sapiens GN=TMPO PE=1 SV=1;sp|P42167-2|LAP2B_HUMAN Isoform Gamma
TBL3	Transducin beta-like protein 3	biological regulation;cell surface receptor linked signaling pathway;cellular macromolecule metabolic process;cellular metabolic process;cellular nitrogen compound metabolic process;cellular process;cellular response to stimulus;cGMP-mediated signaling;cyclic-nucleotide-mediated signaling;G-protein coupled receptor protein signaling pathway;G-protein signaling, coupled to cGMP nucleotide second m…		12.4637	7.13637		0.00872658	6.00857	0.000442817	8.26417		27.9691	29.766	27.5876	22.5296	23.3939	18.801	21.0577	20.6935	19.3861	21.265	29.2991	26.2845	26.8422	28.6926	18.3992	19.7553	20.3472	19.56	+	26	26	26	45.9	45.9	45.9	89.034	0	323.31	2775600000	203	4.51757	4.22843	2.42244	2.43897	Q12788;J3KNP2;A0A087WYP7;H3BN88	Q12788;J3KNP2	sp|Q12788|TBL3_HUMAN Transducin beta-like protein 3 OS=Homo sapiens GN=TBL3 PE=1 SV=2;tr|J3KNP2|J3KNP2_HUMAN Transducin beta-like protein 3 (Fragment) OS=Homo sapiens GN=TBL3 PE=1 SV=1
PAPD5	Non-canonical poly(A) RNA polymerase PAPD5	catabolic process;cell cycle phase;cell cycle process;cell division;cellular catabolic process;cellular component organization;cellular component organization at cellular level;cellular component organization or biogenesis;cellular component organization or biogenesis at cellular level;cellular macromolecule catabolic process;cellular macromolecule metabolic process;cellular metabolic process;cel…		12.4469	4.14569		0.00442048	4.75731	0.000889024	3.53407		26.9912	27.3037	25.2146	22.1787	23.8045	19.897	20.5614	21.1953	19.6	20.4523	23.2036	22.4762	22.7838	23.8619	19.376	20.5063	18.9701	19.3369	+	7	7	7	18.9	18.9	18.9	64.693	0	36.97	411320000	14	2.44112	3.65923	2.37287	2.83125	H3BQM0;Q8NDF8;Q8NDF8-5;Q8NDF8-3;Q8NDF8-4;Q8NDF8-2;E9PC61	H3BQM0;Q8NDF8;Q8NDF8-5;Q8NDF8-3;Q8NDF8-4;Q8NDF8-2	tr|H3BQM0|H3BQM0_HUMAN Non-canonical poly(A) RNA polymerase PAPD5 OS=Homo sapiens GN=PAPD5 PE=1 SV=1;sp|Q8NDF8|PAPD5_HUMAN Non-canonical poly(A) RNA polymerase PAPD5 OS=Homo sapiens GN=PAPD5 PE=1 SV=2;sp|Q8NDF8-5|PAPD5_HUMAN Isoform 5 of Non-canonical poly
RECQL4	ATP-dependent DNA helicase Q4	biosynthetic process;cellular biosynthetic process;cellular macromolecule biosynthetic process;cellular macromolecule metabolic process;cellular metabolic process;cellular nitrogen compound metabolic process;cellular process;cellular response to stimulus;cellular response to stress;developmental process;DNA conformation change;DNA duplex unwinding;DNA geometric change;DNA metabolic process;DNA re…		12.4164	4.95717		0.00257552	4.09225	0.0015731	5.82209		26.4671	26.2974	23.9861	23.071	23.7067	21.0604	19.5307	20.3295	20.965	21.1815	26.8891	25.2902	24.113	26.3649	18.1363	20.9202	20.4236	19.8887	+	11	11	11	13.4	13.4	13.4	133.07	0	25.24	485430000	36	3.12407	3.28481	2.31777	3.16126	A0A087WZ30;O94761;A0A087X072;V9GZ64;V9GYB6;A0A087WTJ0	A0A087WZ30;O94761;A0A087X072	tr|A0A087WZ30|A0A087WZ30_HUMAN ATP-dependent DNA helicase Q4 OS=Homo sapiens GN=RECQL4 PE=1 SV=1;sp|O94761|RECQ4_HUMAN ATP-dependent DNA helicase Q4 OS=Homo sapiens GN=RECQL4 PE=1 SV=1;tr|A0A087X072|A0A087X072_HUMAN ATP-dependent DNA helicase Q4 OS=Homo sa
PKP2	Plakophilin-2	adherens junction maintenance;adherens junction organization;anatomical structure development;anatomical structure morphogenesis;biological adhesion;biological regulation;cardiac muscle tissue morphogenesis;cell adhesion;cell junction assembly;cell junction maintenance;cell junction organization;cell-cell adhesion;cell-cell junction assembly;cell-cell junction organization;cellular component asse…		12.3852	4.88842		0.00892255	3.93518	0.000468498	5.84167		25.31	25.9726	24.2463	20.7034	23.7248	21.3693	19.9499	19.9775	19.4426	19.5419	26.3047	24.3161	24.727	26.063	18.8286	19.0292	19.9614	20.2249	+	8	8	8	15.7	15.7	15.7	92.755	0	64.524	353950000	38	3.65627	4.18047	1.99297	2.42643	Q99959-2;Q99959;B8QGS9;A0A087WXY2	Q99959-2;Q99959;B8QGS9	sp|Q99959-2|PKP2_HUMAN Isoform 1 of Plakophilin-2 OS=Homo sapiens GN=PKP2;sp|Q99959|PKP2_HUMAN Plakophilin-2 OS=Homo sapiens GN=PKP2 PE=1 SV=2;tr|B8QGS9|B8QGS9_HUMAN Plakophilin-2 OS=Homo sapiens GN=PKP2 PE=1 SV=1
PSMC5	26S protease regulatory subunit 8	activation of immune response;activation of innate immune response;anaphase-promoting complex-dependent proteasomal ubiquitin-dependent protein catabolic process;antigen processing and presentation;antigen processing and presentation of exogenous antigen;antigen processing and presentation of exogenous peptide antigen;antigen processing and presentation of exogenous peptide antigen via MHC class …		12.3827	4.98468		0.00474003	4.07473	0.000884054	5.89464		25.3511	24.7186	23.1953	22.1843	24.0784	21.0198	20.8818	19.4436	17.3794	20.4296	25.0005	25.1356	24.6859	26.8282	20.8002	19.7201	18.0358	19.5154	+	7	7	6	23.4	23.4	20.4	44.784	0	15.187	327770000	17	3.37801	3.66494	2.17413	2.79021	P62195-2;P62195;J3QQM1;J3QLH6;J3KRP2;J3QSA9;J3QRR3;J3QRW1;J3QSE0	P62195-2;P62195;J3QQM1;J3QLH6;J3KRP2;J3QSA9;J3QRR3;J3QRW1	sp|P62195-2|PRS8_HUMAN Isoform 2 of 26S protease regulatory subunit 8 OS=Homo sapiens GN=PSMC5;sp|P62195|PRS8_HUMAN 26S protease regulatory subunit 8 OS=Homo sapiens GN=PSMC5 PE=1 SV=1;tr|J3QQM1|J3QQM1_HUMAN 26S protease regulatory subunit 8 (Fragment) OS=
ZNF662	Zinc finger protein 662	biological regulation;biosynthetic process;cellular biosynthetic process;cellular macromolecule biosynthetic process;cellular macromolecule metabolic process;cellular metabolic process;cellular nitrogen compound metabolic process;cellular process;macromolecule biosynthetic process;macromolecule metabolic process;metabolic process;nitrogen compound metabolic process;nucleic acid metabolic process;…		12.3773	5.14722		0.00048822	6.13535	0.00862961	4.1591		27.5445	27.7219	26.2366	24.2198	24.8437	21.0839	19.254	19.6594	20.2179	19.6746	25.1199	23.2224	23.649	24.5529	20.1014	22.1107	17.9644	19.7314	+	6	6	2	16.4	16.4	5.8	51.408	0	25.776	637140000	43	2.12987	2.32398	3.46701	4.34877	Q6ZS27-3;Q6ZS27-2;F8WE97	Q6ZS27-3;Q6ZS27-2	sp|Q6ZS27-3|ZN662_HUMAN Isoform 3 of Zinc finger protein 662 OS=Homo sapiens GN=ZNF662;sp|Q6ZS27-2|ZN662_HUMAN Isoform 2 of Zinc finger protein 662 OS=Homo sapiens GN=ZNF662
ZNF780A	Zinc finger protein 780A	biological regulation;biosynthetic process;cellular biosynthetic process;cellular macromolecule biosynthetic process;cellular macromolecule metabolic process;cellular metabolic process;cellular nitrogen compound metabolic process;cellular process;macromolecule biosynthetic process;macromolecule metabolic process;metabolic process;nitrogen compound metabolic process;nucleic acid metabolic process;…		12.3711	3.51389		0.000778274	4.52306	0.00544705	2.50472		26.1636	26.3134	24.8645	23.9395	23.3324	20.692	19.8706	20.0049	20.1856	21.2449	23.5511	22.579	22.2906	22.9093	20.9405	19.0878	20.3947	20.8881	+	5	5	5	10.7	10.7	10.7	70.477	0	47.26	301000000	36	1.6596	2.57505	2.75386	3.9658	A0A0C4DG08;O75290;O75290-3	A0A0C4DG08;O75290;O75290-3	tr|A0A0C4DG08|A0A0C4DG08_HUMAN Zinc finger protein 780A OS=Homo sapiens GN=ZNF780A PE=4 SV=1;sp|O75290|Z780A_HUMAN Zinc finger protein 780A OS=Homo sapiens GN=ZNF780A PE=2 SV=3;sp|O75290-3|Z780A_HUMAN Isoform 3 of Zinc finger protein 780A OS=Homo sapiens G
LOXL4	Lysyl oxidase homolog 4			12.3665	4.11281		0.0132881	3.48179	0.000320507	4.74383		24.6688	25.631	24.2075	23.3133	20.246	19.6529	19.8756	19.841	20.9076	20.3806	25.0119	25.1096	25.0854	26.6992	20.8739	20.8885	20.3649	20.8035	+	6	6	6	9.4	9.4	9.4	84.483	0	16.277	393540000	17	3.32546	4.50188	1.78649	2.19944	Q96JB6	Q96JB6	sp|Q96JB6|LOXL4_HUMAN Lysyl oxidase homolog 4 OS=Homo sapiens GN=LOXL4 PE=1 SV=1
GTF2I	General transcription factor II-I	biological regulation;biosynthetic process;calcium ion homeostasis;cation homeostasis;cellular biosynthetic process;cellular calcium ion homeostasis;cellular cation homeostasis;cellular chemical homeostasis;cellular divalent inorganic cation homeostasis;cellular homeostasis;cellular ion homeostasis;cellular macromolecule biosynthetic process;cellular macromolecule metabolic process;cellular metab…		12.3493	5.6981		0.00103711	7.12303	0.00417778	4.27316		30.8243	29.132	26.5716	25.0439	28.2216	20.1052	20.2219	21.7406	20.2593	21.8513	25.0865	24.4971	24.2037	22.771	21.3544	20.3365	19.4269	18.3479	+	36	36	36	46.6	46.6	46.6	107.97	0	310.21	3685600000	219	2.36338	2.73265	3.43055	3.77915	P78347-2;P78347-4;P78347-3;P78347;P78347-5;C9J6M0;A0A087WW90;A0A0D9SF80;A0A0A0MSY2;Q86UP8-3;Q86UP8;Q6EKJ0	P78347-2;P78347-4;P78347-3;P78347	sp|P78347-2|GTF2I_HUMAN Isoform 2 of General transcription factor II-I OS=Homo sapiens GN=GTF2I;sp|P78347-4|GTF2I_HUMAN Isoform 4 of General transcription factor II-I OS=Homo sapiens GN=GTF2I;sp|P78347-3|GTF2I_HUMAN Isoform 3 of General transcription facto
C15orf39	Uncharacterized protein C15orf39			12.3338	3.36294		0.000996543	3.64113	0.00441565	3.08476		25.2983	24.4979	23.7425	22.334	23.524	20.6227	19.7591	19.6789	20.704	20.4264	23.8479	23.984	22.7506	23.4968	20.1934	21.9116	20.2084	19.4268	+	3	3	3	5	5	5	84.943	0	7.9842	183880000	6	1.93627	2.69606	2.36153	3.82501	H3BMJ2;Q6ZRI6-2;Q6ZRI6	H3BMJ2;Q6ZRI6-2;Q6ZRI6	tr|H3BMJ2|H3BMJ2_HUMAN Uncharacterized protein C15orf39 (Fragment) OS=Homo sapiens GN=C15orf39 PE=1 SV=1;sp|Q6ZRI6-2|CO039_HUMAN Isoform 2 of Uncharacterized protein C15orf39 OS=Homo sapiens GN=C15orf39;sp|Q6ZRI6|CO039_HUMAN Uncharacterized protein C15orf3
EME1	Crossover junction endonuclease EME1	cellular macromolecule metabolic process;cellular metabolic process;cellular nitrogen compound metabolic process;cellular process;cellular response to biotic stimulus;cellular response to endogenous stimulus;cellular response to stimulus;cellular response to stress;DNA metabolic process;DNA recombination;DNA repair;macromolecule metabolic process;metabolic process;nitrogen compound metabolic proc…		12.3149	4.37626		0.00464573	4.55935	0.000965298	4.19317		26.9505	26.997	23.8264	22.3398	24.8271	19.8187	19.3606	20.6821	20.9506	21.332	24.3898	23.0052	23.4051	23.9323	18.9279	19.7077	18.6573	20.6669	+	5	5	5	10.5	10.5	10.5	63.251	0	14.428	371700000	26	2.71726	3.60588	2.31068	2.80367	Q96AY2;Q96AY2-2;H0Y9Z4	Q96AY2;Q96AY2-2;H0Y9Z4	sp|Q96AY2|EME1_HUMAN Crossover junction endonuclease EME1 OS=Homo sapiens GN=EME1 PE=1 SV=2;sp|Q96AY2-2|EME1_HUMAN Isoform 2 of Crossover junction endonuclease EME1 OS=Homo sapiens GN=EME1;tr|H0Y9Z4|H0Y9Z4_HUMAN Crossover junction endonuclease EME1 (Fragme
WDR6	WD repeat-containing protein 6	biological regulation;cell cycle arrest;cell cycle process;cellular process;negative regulation of autophagy;negative regulation of biological process;negative regulation of catabolic process;negative regulation of cell cycle;negative regulation of cell proliferation;negative regulation of cellular catabolic process;negative regulation of cellular metabolic process;negative regulation of cellular…		12.3121	6.23878		0.00552494	5.46813	0.00081397	7.00942		28.5347	27.4413	24.522	22.3849	24.0479	19.6581	18.6713	19.5548	20.5417	21.1641	28.4681	25.672	26.0875	28.9405	20.8678	19.7602	20.5845	19.918	+	23	23	23	29.9	29.9	29.9	121.72	0	135.36	1653800000	113	3.75486	3.71758	2.47204	2.70523	Q9NNW5;A0A087X295;E9PDU5;E9PBK6;C9K020;Q6PKC6;E5RFX3;F8WE36;C9JFP6;V9GYU1;V9GZ65	Q9NNW5;A0A087X295;E9PDU5;E9PBK6	sp|Q9NNW5|WDR6_HUMAN WD repeat-containing protein 6 OS=Homo sapiens GN=WDR6 PE=1 SV=1;tr|A0A087X295|A0A087X295_HUMAN WD repeat-containing protein 6 OS=Homo sapiens GN=WDR6 PE=1 SV=1;tr|E9PDU5|E9PDU5_HUMAN WD repeat-containing protein 6 OS=Homo sapiens GN=W
TNRC18	Trinucleotide repeat-containing gene 18 protein	biological regulation;cellular component assembly;cellular component assembly at cellular level;cellular component organization;cellular component organization at cellular level;cellular component organization or biogenesis;cellular component organization or biogenesis at cellular level;cellular process;chromatin assembly;chromatin assembly or disassembly;chromatin modification;chromatin organiza…		12.2962	4.93548		0.00194593	5.81531	0.00234797	4.05565		28.4241	28.279	25.3551	23.3445	25.9047	19.0881	20.628	20.6302	20.6599	21.2247	25.282	23.8109	22.9666	24.6586	19.7638	21.3634	19.9906	19.3777	+	23	23	23	11.6	11.6	11.6	314.46	0	74.557	903750000	61	2.4371	3.05595	2.88026	3.34595	H9KVB4;O15417;O15417-2;H7C3U5;H7C0N9;H7BXS9;O15417-3	H9KVB4;O15417;O15417-2	tr|H9KVB4|H9KVB4_HUMAN Trinucleotide repeat-containing gene 18 protein OS=Homo sapiens GN=TNRC18 PE=1 SV=1;sp|O15417|TNC18_HUMAN Trinucleotide repeat-containing gene 18 protein OS=Homo sapiens GN=TNRC18 PE=1 SV=3;sp|O15417-2|TNC18_HUMAN Isoform 2 of Trinuc
RSF1	Remodeling and spacing factor 1	ATP-dependent chromatin remodeling;biological regulation;biosynthetic process;cellular biosynthetic process;cellular component assembly;cellular component assembly at cellular level;cellular component organization;cellular component organization at cellular level;cellular component organization or biogenesis;cellular component organization or biogenesis at cellular level;cellular macromolecular c…		12.289	3.68075		0.00148404	5.82161	0.00310092	1.5399		27.651	27.5577	23.4172	23.8697	26.806	19.4191	19.592	20.0389	21.0554	20.0882	21.9411	21.8299	21.2276	22.4083	20.4738	20.4783	19.9781	20.3172	+	27	27	27	25.1	25.1	25.1	160.13	0	194.97	1446200000	135	1.21277	2.90304	2.96624	3.51327	Q96T23-2;Q96T23;H0YER1;Q96T23-3;H0YCN2;H7C306;H0YEX0;H0YDG9	Q96T23-2;Q96T23;H0YER1;Q96T23-3;H0YCN2	sp|Q96T23-2|RSF1_HUMAN Isoform 2 of Remodeling and spacing factor 1 OS=Homo sapiens GN=RSF1;sp|Q96T23|RSF1_HUMAN Remodeling and spacing factor 1 OS=Homo sapiens GN=RSF1 PE=1 SV=2;tr|H0YER1|H0YER1_HUMAN Remodeling and spacing factor 1 (Fragment) OS=Homo sap
ZNF33A	Zinc finger protein 33A;Zinc finger protein 33B	biological regulation;biosynthetic process;cellular biosynthetic process;cellular macromolecule biosynthetic process;cellular macromolecule metabolic process;cellular metabolic process;cellular nitrogen compound metabolic process;cellular process;macromolecule biosynthetic process;macromolecule metabolic process;metabolic process;nitrogen compound metabolic process;nucleic acid metabolic process;…		12.2745	4.55903		0.00144694	5.78183	0.00322696	3.33622		28.1906	27.5718	26.3862	23.678	24.1433	19.4397	20.0995	20.8724	19.7464	20.9027	24.4733	23.2765	23.7362	23.8374	20.0472	21.6276	21.0816	19.2222	+	20	19	16	29.6	27.7	24	96.584	0	84.402	701700000	50	2.09831	2.88176	2.9672	3.53611	A0A0A0MR11;Q06730;Q06730-2;Q06730-3;A0A0A0MRS1;A0A087WXT3;Q06732;A0A087X1D4;A0A087WXF4;Q9H5I4	A0A0A0MR11;Q06730;Q06730-2;Q06730-3;A0A0A0MRS1;A0A087WXT3;Q06732	tr|A0A0A0MR11|A0A0A0MR11_HUMAN Zinc finger protein 33A OS=Homo sapiens GN=ZNF33A PE=1 SV=1;sp|Q06730|ZN33A_HUMAN Zinc finger protein 33A OS=Homo sapiens GN=ZNF33A PE=1 SV=3;sp|Q06730-2|ZN33A_HUMAN Isoform 2 of Zinc finger protein 33A OS=Homo sapiens GN=ZNF
HIST1H2AJ	Histone H2A type 1-J;Histone H2A type 1-H;Histone H2A.J;Histone H2A type 1-D;Histone H2A type 1;Histone H2A;Histone H2AX			12.2679	6.38176		0.00438317	4.16289	0.00107238	8.60063		31.4028	31.8434	30.99	28.6189	30.5545	25.9989	28.3048	27.6338	24.4283	26.2294	33.5769	32.7916	32.316	33.552	27.2254	22.9325	22.4236	25.2524	+	9	9	0	46.7	46.7	0	18.481	0	323.31	116000000000	336	3.9989	3.52846	2.2175	2.83735	A0A0U1RR32;A0A0U1RRH7;Q99878;Q96KK5;Q9BTM1;P20671;P0C0S8;H0YFX9;Q9BTM1-2;P16104;Q96QV6	A0A0U1RR32;A0A0U1RRH7;Q99878;Q96KK5;Q9BTM1;P20671;P0C0S8;H0YFX9;Q9BTM1-2;P16104	tr|A0A0U1RR32|A0A0U1RR32_HUMAN Histone H2A OS=Homo sapiens GN=hCG_2039566 PE=3 SV=1;tr|A0A0U1RRH7|A0A0U1RRH7_HUMAN Histone H2A OS=Homo sapiens PE=3 SV=1;sp|Q99878|H2A1J_HUMAN Histone H2A type 1-J OS=Homo sapiens GN=HIST1H2AJ PE=1 SV=3;sp|Q96KK5|H2A1H_HUMAN
DNMT3B	DNA (cytosine-5)-methyltransferase 3B	amine metabolic process;biological regulation;carboxylic acid metabolic process;cellular amine metabolic process;cellular amino acid metabolic process;cellular aromatic compound metabolic process;cellular component organization;cellular component organization at cellular level;cellular component organization or biogenesis;cellular component organization or biogenesis at cellular level;cellular ke…		12.2664	4.67231		0.00715361	4.08446	0.000658052	5.26016		26.1308	26.2765	23.8352	22.0231	23.6308	20.1739	20.7246	22.0219	19.4058	19.148	25.5994	23.7025	24.4235	25.7598	20.3468	18.8221	19.2278	20.0479	+	7	7	7	10.9	10.9	10.9	86.176	0	29.12	335040000	29	3.27802	3.89462	2.08583	2.56045	Q9UBC3-3;Q9UBC3-2;Q9UBC3-6;Q9UBC3;Q9UBC3-7;Q9UBC3-8;Q9UBC3-5;Q9UBC3-4;A0A0C4DG02;Q9Y6K1-2;Q9Y6K1	Q9UBC3-3;Q9UBC3-2;Q9UBC3-6;Q9UBC3;Q9UBC3-7;Q9UBC3-8;Q9UBC3-5;Q9UBC3-4	sp|Q9UBC3-3|DNM3B_HUMAN Isoform 3 of DNA (cytosine-5)-methyltransferase 3B OS=Homo sapiens GN=DNMT3B;sp|Q9UBC3-2|DNM3B_HUMAN Isoform 2 of DNA (cytosine-5)-methyltransferase 3B OS=Homo sapiens GN=DNMT3B;sp|Q9UBC3-6|DNM3B_HUMAN Isoform 6 of DNA (cytosine-5)-
HMOX1	Heme oxygenase 1	anatomical structure formation involved in morphogenesis;angiogenesis;biological regulation;catabolic process;cation homeostasis;cell communication;cell death;cell proliferation;cellular catabolic process;cellular cation homeostasis;cellular chemical homeostasis;cellular component assembly;cellular component organization;cellular component organization or biogenesis;cellular homeostasis;cellular …		12.2488	5.77017		0.0055664	5.38946	0.000860715	6.15087		28.3941	28.4052	28.7957	23.059	26.6319	21.8224	23.4265	21.6454	21.4063	20.038	27.9411	26.4816	26.1512	27.7946	19.441	21.5874	20.4608	22.2759	+	13	13	13	54.2	54.2	54.2	32.818	0	177.82	2205000000	106	3.47104	3.68152	2.45358	2.70086	P09601;B1AHA8	P09601;B1AHA8	sp|P09601|HMOX1_HUMAN Heme oxygenase 1 OS=Homo sapiens GN=HMOX1 PE=1 SV=1;tr|B1AHA8|B1AHA8_HUMAN Heme oxygenase 1 (Fragment) OS=Homo sapiens GN=HMOX1 PE=1 SV=1
ZKSCAN5	Zinc finger protein with KRAB and SCAN domains 5	biological regulation;biosynthetic process;cellular biosynthetic process;cellular macromolecule biosynthetic process;cellular macromolecule metabolic process;cellular metabolic process;cellular nitrogen compound metabolic process;cellular process;macromolecule biosynthetic process;macromolecule metabolic process;metabolic process;nitrogen compound metabolic process;nucleic acid metabolic process;…		12.2482	4.76892		0.000762517	6.1277	0.00628669	3.41015		27.8986	28.0277	26.5796	24.2463	26.1635	20.2923	21.0739	18.5658	21.707	20.6383	25.749	23.3964	22.9993	23.83	20.8426	19.5125	21.2874	20.6916	+	10	10	9	15.5	15.5	14.2	96.902	0	124.77	838090000	30	1.98571	2.50221	3.28213	3.97759	Q9Y2L8;F8WBD4	Q9Y2L8	sp|Q9Y2L8|ZKSC5_HUMAN Zinc finger protein with KRAB and SCAN domains 5 OS=Homo sapiens GN=ZKSCAN5 PE=1 SV=1
MIA3	Melanoma inhibitory activity protein 3	anatomical structure development;biological regulation;cell development;cellular component organization;cellular component organization at cellular level;cellular component organization or biogenesis;cellular component organization or biogenesis at cellular level;cellular developmental process;cellular process;chondrocyte development;collagen fibril organization;developmental process;establishmen…		12.2423	3.69184		0.00133183	3.41442	0.0036208	3.96926		23.7762	25.1285	22.8349	22.4907	23.2572	20.7158	19.4609	20.6608	19.3087	20.2693	24.9631	23.0243	23.1169	25.7117	20.2572	19.9833	20.9749	19.7236	+	8	8	8	5.4	5.4	5.4	206.89	0	19.569	191280000	15	2.30191	2.81146	2.20585	3.60108	Q5JRA6-2;Q5JRA6;Q5JRA6-4;A0A0A0MRH6;H7C0T4	Q5JRA6-2;Q5JRA6;Q5JRA6-4;A0A0A0MRH6	sp|Q5JRA6-2|MIA3_HUMAN Isoform 2 of Melanoma inhibitory activity protein 3 OS=Homo sapiens GN=MIA3;sp|Q5JRA6|MIA3_HUMAN Melanoma inhibitory activity protein 3 OS=Homo sapiens GN=MIA3 PE=1 SV=1;sp|Q5JRA6-4|MIA3_HUMAN Isoform 4 of Melanoma inhibitory activit
TRIM28	Transcription intermediary factor 1-beta	anatomical structure morphogenesis;biological regulation;biosynthetic process;cell morphogenesis;cell morphogenesis involved in differentiation;cellular biosynthetic process;cellular component assembly;cellular component morphogenesis;cellular component organization;cellular component organization or biogenesis;cellular developmental process;cellular macromolecule metabolic process;cellular metab…		12.2187	5.06093		0.000243527	8.67738	0.0202743	1.44449		30.9679	30.2513	27.8827	26.6426	29.1937	20.1111	19.9429	19.9104	22.2066	19.3804	22.0485	20.9889	21.8203	21.4942	20.7703	19.3814	19.7396	20.6827	+	24	24	24	36	36	36	88.549	0	323.31	6867300000	299	1.02123	1.88409	4.51004	4.86832	Q13263;Q13263-2;M0R0K9;M0R2I3;M0R3C0	Q13263;Q13263-2;M0R0K9	sp|Q13263|TIF1B_HUMAN Transcription intermediary factor 1-beta OS=Homo sapiens GN=TRIM28 PE=1 SV=5;sp|Q13263-2|TIF1B_HUMAN Isoform 2 of Transcription intermediary factor 1-beta OS=Homo sapiens GN=TRIM28;tr|M0R0K9|M0R0K9_HUMAN Transcription intermediary fac
MCM2	DNA replication licensing factor MCM2	biosynthetic process;cell cycle;cell cycle process;cellular biosynthetic process;cellular component assembly;cellular component assembly at cellular level;cellular component organization;cellular component organization at cellular level;cellular component organization or biogenesis;cellular component organization or biogenesis at cellular level;cellular macromolecular complex assembly;cellular ma…		12.1713	4.65818		0.00301551	5.0185	0.00171675	4.29787		27.1129	27.4155	23.7885	22.6751	24.2249	20.2282	19.5077	20.801	19.5146	20.0729	25.2949	24.6028	23.4341	25.9973	19.7055	21.4248	20.5895	20.4177	+	12	12	12	18.3	18.3	18.3	101.89	0	41.883	555480000	32	2.60425	3.23841	2.54351	3.0623	P49736;H0Y8E6	P49736;H0Y8E6	sp|P49736|MCM2_HUMAN DNA replication licensing factor MCM2 OS=Homo sapiens GN=MCM2 PE=1 SV=4;tr|H0Y8E6|H0Y8E6_HUMAN DNA replication licensing factor MCM2 (Fragment) OS=Homo sapiens GN=MCM2 PE=1 SV=1
BCAT1	Branched-chain-amino-acid aminotransferase, cytosolic	amine biosynthetic process;amine catabolic process;amine metabolic process;biosynthetic process;branched chain family amino acid biosynthetic process;branched chain family amino acid catabolic process;branched chain family amino acid metabolic process;carboxylic acid biosynthetic process;carboxylic acid catabolic process;carboxylic acid metabolic process;catabolic process;cell cycle process;cell …		12.162	3.37597		0.00288834	3.55754	0.00180908	3.1944		25.2327	25.1076	23.9076	21.5025	24.2107	20.4242	20.0854	20.7192	20.7034	20.2412	24.5286	23.177	23.0254	24.2265	21.0441	21.0652	20.3128	19.7578	+	3	3	3	9.2	9.2	9.2	36.297	0	11.626	180340000	16	2.14411	3.20736	2.11291	3.08665	P54687-2;P54687-3;P54687-4;P54687;P54687-5	P54687-2;P54687-3;P54687-4;P54687;P54687-5	sp|P54687-2|BCAT1_HUMAN Isoform 2 of Branched-chain-amino-acid aminotransferase, cytosolic OS=Homo sapiens GN=BCAT1;sp|P54687-3|BCAT1_HUMAN Isoform 3 of Branched-chain-amino-acid aminotransferase, cytosolic OS=Homo sapiens GN=BCAT1;sp|P54687-4|BCAT1_HUMAN
CCNT2	Cyclin-T2	biological regulation;biosynthetic process;cell cycle;cell division;cell surface receptor linked signaling pathway;cellular biosynthetic process;cellular macromolecule biosynthetic process;cellular macromolecule metabolic process;cellular metabolic process;cellular nitrogen compound metabolic process;cellular process;cellular response to stimulus;enzyme linked receptor protein signaling pathway;g…		12.1438	4.80398		0.00482206	4.19465	0.00110349	5.41331		27.7062	27.3979	26.705	24.714	25.3498	22.8217	24.6203	21.396	21.0612	21.0005	27.5192	25.9786	25.1886	25.3338	20.7788	21.0935	19.1302	21.3646	+	12	10	10	21.6	17	17	73.681	0	220.45	1064800000	78	3.1254	3.50312	2.20251	2.77692	O60583-2;O60583;F8WDY7;F2Z2C9	O60583-2;O60583	sp|O60583-2|CCNT2_HUMAN Isoform 2 of Cyclin-T2 OS=Homo sapiens GN=CCNT2;sp|O60583|CCNT2_HUMAN Cyclin-T2 OS=Homo sapiens GN=CCNT2 PE=1 SV=2
CHERP	Calcium homeostasis endoplasmic reticulum protein	anatomical structure development;biological regulation;calcium ion homeostasis;calcium ion transport;calcium ion transport into cytosol;cation homeostasis;cation transport;cellular calcium ion homeostasis;cellular cation homeostasis;cellular chemical homeostasis;cellular divalent inorganic cation homeostasis;cellular homeostasis;cellular ion homeostasis;cellular macromolecule metabolic process;ce…		12.1312	5.14086		0.0055845	4.29165	0.000964899	5.99007		30.7275	31.1301	29.482	28.4507	28.2725	26.4912	27.0963	25.9754	23.6861	23.3556	30.2184	29.0976	28.6236	29.0796	25.1374	22.2732	22.1371	23.5111	+	30	30	30	40.2	40.2	40.2	103.7	0	323.31	10373000000	472	3.37499	3.60921	2.1966	2.69833	Q8IWX8;J3QK89	Q8IWX8;J3QK89	sp|Q8IWX8|CHERP_HUMAN Calcium homeostasis endoplasmic reticulum protein OS=Homo sapiens GN=CHERP PE=1 SV=3;tr|J3QK89|J3QK89_HUMAN Calcium homeostasis endoplasmic reticulum protein OS=Homo sapiens GN=CHERP PE=1 SV=1
ZNF445	Zinc finger protein 445	biosynthetic process;cellular biosynthetic process;cellular macromolecule biosynthetic process;cellular macromolecule metabolic process;cellular metabolic process;cellular nitrogen compound metabolic process;cellular process;macromolecule biosynthetic process;macromolecule metabolic process;metabolic process;nitrogen compound metabolic process;nucleic acid metabolic process;nucleobase-containing …		12.1159	6.60497		0.00173274	8.83064	0.00315802	4.3793		31.1529	31.2786	28.9419	24.4662	26.1018	18.3623	18.4196	21.2269	21.0334	18.746	25.8532	23.1949	22.7659	23.804	20.2678	19.7315	18.5649	19.5365	+	37	37	35	48.9	48.9	47.4	118.96	0	323.31	6230100000	219	2.47348	2.89313	3.52613	3.42693	P59923;A0A087X0J9	P59923	sp|P59923|ZN445_HUMAN Zinc finger protein 445 OS=Homo sapiens GN=ZNF445 PE=1 SV=1
DDX52	Probable ATP-dependent RNA helicase DDX52	cellular macromolecule metabolic process;cellular metabolic process;cellular nitrogen compound metabolic process;cellular process;macromolecule metabolic process;metabolic process;ncRNA metabolic process;ncRNA processing;nitrogen compound metabolic process;nucleic acid metabolic process;nucleobase-containing compound metabolic process;primary metabolic process;RNA metabolic process;RNA processing…		12.0891	3.93256		0.00154948	4.06272	0.0036273	3.8024		25.519	25.1657	23.541	22.5962	24.0891	19.6203	19.0774	20.0362	21.5659	20.2976	24.7146	23.6245	23.754	25.1963	22.0101	20.0059	19.2893	20.7745	+	4	4	4	8.7	8.7	8.7	67.497	0	8.623	215950000	14	2.24368	2.8088	2.42322	3.49259	Q9Y2R4;A0A087X121;A0A087X1P7;A0A087WTD6;A0A087X069	Q9Y2R4;A0A087X121	sp|Q9Y2R4|DDX52_HUMAN Probable ATP-dependent RNA helicase DDX52 OS=Homo sapiens GN=DDX52 PE=1 SV=3;tr|A0A087X121|A0A087X121_HUMAN Probable ATP-dependent RNA helicase DDX52 (Fragment) OS=Homo sapiens GN=DDX52 PE=1 SV=1
ZNF462	Zinc finger protein 462	biological regulation;biosynthetic process;cellular biosynthetic process;cellular component organization;cellular component organization at cellular level;cellular component organization or biogenesis;cellular component organization or biogenesis at cellular level;cellular macromolecule biosynthetic process;cellular macromolecule metabolic process;cellular metabolic process;cellular nitrogen comp…		12.0872	5.06987		0.000351081	7.40287	0.01604	2.73687		29.2746	29.234	26.1233	25.94	26.9207	20.1135	18.9337	19.6188	20.2062	21.6062	24.0658	23.5608	23.3316	21.3441	19.93	20.7096	21.3487	19.3664	+	29	29	29	14.5	14.5	14.5	284.68	0	192.61	1782900000	110	1.57401	1.99851	3.98624	4.60112	Q96JM2;Q96JM2-3;H3BLX4;Q96JM2-2;H0Y6H9	Q96JM2;Q96JM2-3;H3BLX4;Q96JM2-2	sp|Q96JM2|ZN462_HUMAN Zinc finger protein 462 OS=Homo sapiens GN=ZNF462 PE=1 SV=3;sp|Q96JM2-3|ZN462_HUMAN Isoform 3 of Zinc finger protein 462 OS=Homo sapiens GN=ZNF462;tr|H3BLX4|H3BLX4_HUMAN Zinc finger protein 462 (Fragment) OS=Homo sapiens GN=ZNF462 PE=
HLA-B	HLA class I histocompatibility antigen, B-44 alpha chain	antigen processing and presentation;antigen processing and presentation of exogenous antigen;antigen processing and presentation of exogenous peptide antigen;antigen processing and presentation of exogenous peptide antigen via MHC class I;antigen processing and presentation of exogenous peptide antigen via MHC class I, TAP-dependent;antigen processing and presentation of exogenous peptide antigen…		12.0581	6.24738		0.00814967	4.24778	0.000711377	8.24699		26.0576	26.2136	25.0876	21.9629	22.1809	19.8155	20.1521	19.4173	19.1803	21.6986	29.7021	26.0622	27.2187	29.7973	19.5339	19.3842	20.2954	20.5789	+	16	16	2	48.9	48.9	5.8	40.481	0	323.31	2385600000	96	4.18101	3.83262	2.09136	2.47548	P30481	P30481	sp|P30481|1B44_HUMAN HLA class I histocompatibility antigen, B-44 alpha chain OS=Homo sapiens GN=HLA-B PE=1 SV=1
KLHL24	Kelch-like protein 24	biological regulation;regulation of biological process;regulation of cellular process;regulation of kainate selective glutamate receptor activity;regulation of molecular function;regulation of receptor activity;regulation of response to stimulus;regulation of signal transduction;regulation of signaling		12.036	4.62247		0.000931306	4.50901	0.006364	4.73594		25.2238	25.7101	24.3756	22.4535	23.4756	19.9559	19.37	19.984	20.5851	18.7985	26.752	24.7437	24.1939	25.4931	23.0171	19.3363	19.9844	19.9011	+	5	5	5	15.1	15.1	15.1	61.453	0	41.841	340890000	35	2.36903	2.49609	2.71287	3.86527	Q6TFL4-2;Q6TFL4	Q6TFL4-2;Q6TFL4	sp|Q6TFL4-2|KLH24_HUMAN Isoform 2 of Kelch-like protein 24 OS=Homo sapiens GN=KLHL24;sp|Q6TFL4|KLH24_HUMAN Kelch-like protein 24 OS=Homo sapiens GN=KLHL24 PE=2 SV=1
SLFN5	Schlafen family member 5	cell differentiation;cellular developmental process;cellular process;developmental process		12.0127	5.47519		0.00264162	5.63896	0.00229647	5.31142		27.3562	27.8386	24.8914	22.2928	25.1797	18.8921	20.7959	19.9013	20.6099	19.1647	27.2492	23.5907	25.466	27.1259	20.7331	20.3957	20.7075	20.3498	+	14	14	14	18.1	18.1	18.1	101.05	0	124.89	1202000000	104	2.84936	3.07099	2.73548	3.14428	Q08AF3;B4E128;Q08AF3-2;K7EJJ3;Q7Z7L1	Q08AF3	sp|Q08AF3|SLFN5_HUMAN Schlafen family member 5 OS=Homo sapiens GN=SLFN5 PE=1 SV=1
C18orf25	Uncharacterized protein C18orf25			11.996	4.2881		0.00383062	4.75467	0.00161033	3.82154		27.4232	27.1822	24.0978	22.9749	24.8371	20.3573	20.4374	21.833	20.9812	19.133	23.5092	22.5316	23.6753	24.3739	18.4515	19.9742	20.0228	20.3553	+	4	4	4	17.5	17.5	17.5	36.977	0	16.757	448420000	32	2.43421	3.27222	2.40763	2.91068	Q96B23-2;Q5BIX2;Q96B23;K7EQH1;A0A087WVF1	Q96B23-2;Q5BIX2;Q96B23	sp|Q96B23-2|CR025_HUMAN Isoform 2 of Uncharacterized protein C18orf25 OS=Homo sapiens GN=C18orf25;tr|Q5BIX2|Q5BIX2_HUMAN Chromosome 18 open reading frame 25, isoform CRA_a OS=Homo sapiens GN=ARKL1 PE=1 SV=1;sp|Q96B23|CR025_HUMAN Uncharacterized protein C18
WDR33	pre-mRNA 3 end processing protein WDR33	cellular macromolecule metabolic process;cellular metabolic process;cellular nitrogen compound metabolic process;cellular process;cellular response to stimulus;cellular response to stress;DNA metabolic process;DNA repair;gamete generation;macromolecule metabolic process;male gamete generation;metabolic process;mRNA 3'-end processing;mRNA cleavage;mRNA metabolic process;mRNA polyadenylation;mRNA p…		11.9883	4.65585		0.00836403	3.69966	0.000743211	5.61203		27.9594	29.1293	26.374	25.3879	24.6064	23.5645	23.9737	22.9019	21.909	22.6096	26.8158	26.5369	25.7762	27.2483	22.288	19.5829	20.4713	21.5869	+	20	20	20	20.4	20.4	20.4	145.89	0	146.54	1760600000	122	3.35395	3.79084	1.94386	2.46127	Q9C0J8;Q9C0J8-3;C9J8B4;Q9C0J8-2;B9A053	Q9C0J8	sp|Q9C0J8|WDR33_HUMAN pre-mRNA 3 end processing protein WDR33 OS=Homo sapiens GN=WDR33 PE=1 SV=2
POLR2B	DNA-directed RNA polymerase;DNA-directed RNA polymerase II subunit RPB2	biological regulation;biosynthetic process;cellular biosynthetic process;cellular macromolecule biosynthetic process;cellular macromolecule metabolic process;cellular metabolic process;cellular nitrogen compound metabolic process;cellular process;cellular response to stimulus;cellular response to stress;developmental process;DNA metabolic process;DNA repair;gene expression;macromolecule biosynthe…		11.9824	5.59642		0.0114957	3.22451	0.000543965	7.96833		24.8992	25.2096	23.3857	20.757	22.4034	20.1591	19.6706	19.6105	20.3725	20.7197	30.3856	27.6308	27.8901	30.6282	20.2728	21.1222	21.5559	21.7104	+	40	40	40	41.6	41.6	41.6	133.06	0	323.31	3647700000	189	4.28643	4.05194	1.7454	2.28407	C9J2Y9;P30876;C9J4M6	C9J2Y9;P30876;C9J4M6	tr|C9J2Y9|C9J2Y9_HUMAN DNA-directed RNA polymerase OS=Homo sapiens GN=POLR2B PE=1 SV=2;sp|P30876|RPB2_HUMAN DNA-directed RNA polymerase II subunit RPB2 OS=Homo sapiens GN=POLR2B PE=1 SV=1;tr|C9J4M6|C9J4M6_HUMAN DNA-directed RNA polymerase OS=Homo sapiens G
GSE1	Genetic suppressor element 1			11.9789	3.00852		0.00180348	2.92057	0.00347938	3.09646		23.8867	24.1594	22.635	21.5767	22.6965	20.574	19.7139	20.4328	19.7007	19.93	23.7404	23.9243	23.1216	24.8947	21.8592	20.7112	20.9205	19.8043	+	2	2	2	2.7	2.7	2.7	112.53	0.00061463	3.8536	120940000	12	1.98586	2.83446	1.94385	3.39851	H0Y613;Q14687-2;Q14687-3;Q14687;H7C3B5	H0Y613;Q14687-2;Q14687-3;Q14687;H7C3B5	tr|H0Y613|H0Y613_HUMAN Genetic suppressor element 1 (Fragment) OS=Homo sapiens GN=GSE1 PE=1 SV=1;sp|Q14687-2|GSE1_HUMAN Isoform 2 of Genetic suppressor element 1 OS=Homo sapiens GN=GSE1;sp|Q14687-3|GSE1_HUMAN Isoform 3 of Genetic suppressor element 1 OS=Ho
NOP56	Nucleolar protein 56			11.9449	3.8329		0.000712358	3.70085	0.00911365	3.96495		24.6722	24.7035	24.3996	22.4462	23.2059	19.6663	20.5752	20.9346	19.8026	19.9444	26.7642	23.2214	23.4767	25.9341	20.1678	21.3675	21.1224	20.879	+	7	7	7	14.6	14.6	14.6	66.049	0	17.347	314060000	23	2.06388	2.29518	2.44528	4.03731	O00567;H0Y653;H0YDU4;Q5JXT2	O00567;H0Y653;H0YDU4	sp|O00567|NOP56_HUMAN Nucleolar protein 56 OS=Homo sapiens GN=NOP56 PE=1 SV=4;tr|H0Y653|H0Y653_HUMAN Nucleolar protein 56 (Fragment) OS=Homo sapiens GN=NOP56 PE=1 SV=1;tr|H0YDU4|H0YDU4_HUMAN Nucleolar protein 56 (Fragment) OS=Homo sapiens GN=NOP56 PE=1 SV=
ATAD5	ATPase family AAA domain-containing protein 5	cellular process;cellular response to stimulus;cellular response to stress;response to DNA damage stimulus;response to stimulus;response to stress		11.8993	2.98651		0.00902039	3.34741	0.000753327	2.62562		25.4452	24.9082	22.1261	21.5805	22.1484	20.4204	20.1851	20.146	19.329	19.3907	22.8499	22.0917	22.1151	22.8527	19.6188	20.338	19.3221	20.128	+	4	4	4	3.2	3.2	3.2	137.99	0	5.7372	113680000	6	1.99336	3.77402	1.82762	2.41883	A0A075B754;Q96QE3-2;Q96QE3	A0A075B754;Q96QE3-2;Q96QE3	tr|A0A075B754|A0A075B754_HUMAN ATPase family AAA domain-containing protein 5 OS=Homo sapiens GN=ATAD5 PE=1 SV=1;sp|Q96QE3-2|ATAD5_HUMAN Isoform 2 of ATPase family AAA domain-containing protein 5 OS=Homo sapiens GN=ATAD5;sp|Q96QE3|ATAD5_HUMAN ATPase family
CDC20	Cell division cycle protein 20 homolog	activation of anaphase-promoting complex activity;anaphase-promoting complex-dependent proteasomal ubiquitin-dependent protein catabolic process;biological regulation;catabolic process;cell cycle;cell cycle checkpoint;cell cycle phase;cell cycle process;cell division;cellular catabolic process;cellular component organization;cellular component organization at cellular level;cellular component org…		11.8953	5.89177		0.0194254	4.54829	0.000351202	7.23524		27.7409	27.9978	25.8893	22.6298	22.7175	22.1238	22.5659	20.7165	20.3028	18.5248	27.439	26.7096	25.6762	27.7765	18.9918	19.2068	19.3801	21.0815	+	12	12	12	39.9	39.9	39.9	54.722	0	126.36	1187900000	88	4.33948	4.43825	1.91778	1.97454	Q12834	Q12834	sp|Q12834|CDC20_HUMAN Cell division cycle protein 20 homolog OS=Homo sapiens GN=CDC20 PE=1 SV=2
ZNF142	Zinc finger protein 142	biological regulation;biosynthetic process;cellular biosynthetic process;cellular macromolecule biosynthetic process;cellular macromolecule metabolic process;cellular metabolic process;cellular nitrogen compound metabolic process;cellular process;macromolecule biosynthetic process;macromolecule metabolic process;metabolic process;nitrogen compound metabolic process;nucleic acid metabolic process;…		11.8943	4.44636		0.00181843	5.34751	0.00375552	3.54522		27.7251	26.9778	25.4597	23.9054	24.6245	22.1015	18.7322	20.345	19.6224	21.154	24.7262	22.9459	23.7007	23.4848	19.0928	21.648	20.1017	19.8343	+	11	11	11	8.7	8.7	8.7	187.88	0	28.313	521170000	31	2.14369	2.78811	2.78179	3.39131	P52746	P52746	sp|P52746|ZN142_HUMAN Zinc finger protein 142 OS=Homo sapiens GN=ZNF142 PE=1 SV=4
NLK	Mitogen-activated protein kinase;Serine/threonine-protein kinase NLK	biological regulation;biosynthetic process;cell surface receptor linked signaling pathway;cellular biosynthetic process;cellular macromolecule biosynthetic process;cellular macromolecule metabolic process;cellular metabolic process;cellular nitrogen compound metabolic process;cellular process;cellular protein metabolic process;cellular response to stimulus;enzyme linked receptor protein signaling…		11.8861	4.92933		0.00240669	4.70007	0.00286104	5.1586		27.176	25.0022	26.6926	22.5742	24.7819	20.7786	20.4474	19.4554	21.1271	20.9181	27.1484	24.2165	24.3297	26.5379	21.7863	19.9015	20.0998	19.8105	+	7	7	7	14.3	14.3	14.3	52.569	0	22.969	678250000	33	2.73616	2.94913	2.52032	3.20756	H0YD75;Q9UBE8	H0YD75;Q9UBE8	tr|H0YD75|H0YD75_HUMAN Mitogen-activated protein kinase (Fragment) OS=Homo sapiens GN=NLK PE=1 SV=1;sp|Q9UBE8|NLK_HUMAN Serine/threonine-protein kinase NLK OS=Homo sapiens GN=NLK PE=1 SV=2
PRPF4B	Serine/threonine-protein kinase PRP4 homolog	cellular macromolecule metabolic process;cellular metabolic process;cellular nitrogen compound metabolic process;cellular process;cellular protein metabolic process;macromolecule metabolic process;macromolecule modification;metabolic process;mRNA metabolic process;mRNA processing;nitrogen compound metabolic process;nuclear mRNA splicing, via spliceosome;nucleic acid metabolic process;nucleobase-c…		11.841	5.10382		0.0155328	3.79517	0.00046372	6.41247		28.5612	28.7282	27.4067	25.4024	24.2411	24.5367	24.2267	22.6208	22.8725	21.1071	27.8053	26.3239	26.414	26.5761	18.9657	21.6204	20.1745	20.7088	+	21	21	21	20.3	20.3	20.3	116.99	0	323.31	2008200000	158	3.87833	4.19067	1.82621	2.10538	Q13523;H0YDJ3	Q13523;H0YDJ3	sp|Q13523|PRP4B_HUMAN Serine/threonine-protein kinase PRP4 homolog OS=Homo sapiens GN=PRPF4B PE=1 SV=3;tr|H0YDJ3|H0YDJ3_HUMAN Serine/threonine-protein kinase PRP4 homolog (Fragment) OS=Homo sapiens GN=PRPF4B PE=1 SV=1
PRAME	Melanoma antigen preferentially expressed in tumors	apoptosis;biological regulation;biosynthetic process;cell death;cell differentiation;cellular biosynthetic process;cellular developmental process;cellular macromolecule biosynthetic process;cellular macromolecule metabolic process;cellular metabolic process;cellular nitrogen compound metabolic process;cellular process;death;developmental process;macromolecule biosynthetic process;macromolecule me…		11.8351	6.80862		0.0016417	6.82161	0.0044135	6.79563		28.4801	28.8485	25.9416	22.6373	26.4833	19.9664	18.8471	20.2663	19.051	20.1521	30.14	26.2245	26.4613	29.5949	22.1797	22.3515	18.9075	21.7994	+	14	14	14	33.2	33.2	33.2	57.889	0	276.28	3743200000	99	2.94758	2.69804	3.17439	3.45979	P78395;E7EW99;H7C2P3;A0A0G2JRX7;E7EMH2;B5MCY4;A0A0G2JRX8;B5MD04	P78395;E7EW99;H7C2P3;A0A0G2JRX7;E7EMH2	sp|P78395|PRAME_HUMAN Melanoma antigen preferentially expressed in tumors OS=Homo sapiens GN=PRAME PE=1 SV=1;tr|E7EW99|E7EW99_HUMAN Melanoma antigen preferentially-expressed in tumors (Fragment) OS=Homo sapiens GN=PRAME PE=1 SV=1;tr|H7C2P3|H7C2P3_HUMAN Mel
ZNF780B	Zinc finger protein 780B	biological regulation;biosynthetic process;cellular biosynthetic process;cellular macromolecule biosynthetic process;cellular macromolecule metabolic process;cellular metabolic process;cellular nitrogen compound metabolic process;cellular process;macromolecule biosynthetic process;macromolecule metabolic process;metabolic process;nitrogen compound metabolic process;nucleic acid metabolic process;…		11.8284	3.47675		0.00357431	4.82531	0.0020408	2.12819		27.3065	27.5362	25.6988	22.8033	23.4718	20.4534	20.9158	20.6114	20.264	20.4456	22.9019	21.6699	22.0492	22.403	20.4592	19.8181	19.7156	20.5184	+	7	7	7	9.1	9.1	9.1	96.806	0	35.203	456260000	25	1.59318	3.14116	2.44422	2.9522	Q9Y6R6;C9JTJ1	Q9Y6R6;C9JTJ1	sp|Q9Y6R6|Z780B_HUMAN Zinc finger protein 780B OS=Homo sapiens GN=ZNF780B PE=2 SV=1;tr|C9JTJ1|C9JTJ1_HUMAN Hypothetical BC331191_1, isoform CRA_c OS=Homo sapiens GN=ZNF780B PE=4 SV=1
CLK1	Dual specificity protein kinase CLK1	biological regulation;cell proliferation;cellular macromolecule metabolic process;cellular metabolic process;cellular process;cellular protein metabolic process;macromolecule metabolic process;macromolecule modification;metabolic process;peptidyl-amino acid modification;peptidyl-serine modification;peptidyl-serine phosphorylation;peptidyl-threonine modification;peptidyl-threonine phosphorylation;…		11.8073	5.57724		0.00673509	5.21586	0.0011061	5.93861		28.4797	27.8053	26.7412	22.0842	25.7366	21.261	22.2403	21.175	20.5171	19.5743	27.7376	25.0408	24.946	26.9139	21.3117	19.6549	19.5679	20.3492	+	16	16	14	39	39	31.8	57.29	0	176.49	1284700000	80	3.29384	3.5035	2.36396	2.59615	P49759;P49759-3;A0A087WVK0;F8WBF5;B8ZZR0;P49759-2	P49759;P49759-3;A0A087WVK0;F8WBF5;B8ZZR0	sp|P49759|CLK1_HUMAN Dual specificity protein kinase CLK1 OS=Homo sapiens GN=CLK1 PE=1 SV=2;sp|P49759-3|CLK1_HUMAN Isoform 3 of Dual specificity protein kinase CLK1 OS=Homo sapiens GN=CLK1;tr|A0A087WVK0|A0A087WVK0_HUMAN Dual-specificity protein kinase CLK1
PHF20L1	PHD finger protein 20-like protein 1			11.8044	3.43538		0.0047147	4.29975	0.00158471	2.57102		26.3329	26.382	23.3531	22.5048	24.1333	19.93	20.0205	19.0273	20.2477	21.9821	23.3657	22.5893	22.8314	23.1821	20.293	19.7935	21.3873	20.2108	+	7	7	7	9.1	9.1	9.1	112.26	0	14.441	245430000	14	1.86023	3.2804	2.23801	2.79372	A0A0A0MQS0;F8W9L8;A8MW92;A8MW92-4;A0A0D9SG14;E9PM57;A8MUE8;A8MXR8;A8MW92-2;E5RK91	A0A0A0MQS0;F8W9L8;A8MW92;A8MW92-4	tr|A0A0A0MQS0|A0A0A0MQS0_HUMAN PHD finger protein 20-like protein 1 OS=Homo sapiens GN=PHF20L1 PE=1 SV=1;tr|F8W9L8|F8W9L8_HUMAN PHD finger protein 20-like protein 1 OS=Homo sapiens GN=PHF20L1 PE=1 SV=1;sp|A8MW92|P20L1_HUMAN PHD finger protein 20-like prote
ZNF81	Zinc finger protein 81	biological regulation;biosynthetic process;cellular biosynthetic process;cellular macromolecule biosynthetic process;cellular macromolecule metabolic process;cellular metabolic process;cellular nitrogen compound metabolic process;cellular process;macromolecule biosynthetic process;macromolecule metabolic process;metabolic process;nitrogen compound metabolic process;nucleic acid metabolic process;…		11.8038	3.51367		0.00201163	4.25149	0.00371642	2.77586		25.0835	26.8073	24.979	23.3934	23.5349	19.1102	21.0688	21.6293	20.4018	20.3306	23.5266	23.3307	23.3207	23.3097	21.4839	19.1402	20.9734	20.7867	+	6	6	5	11.8	11.8	9.5	75.959	0	12.27	271570000	13	1.83857	2.79732	2.42799	3.32293	P51508	P51508	sp|P51508|ZNF81_HUMAN Zinc finger protein 81 OS=Homo sapiens GN=ZNF81 PE=1 SV=3
ADAM17	Disintegrin and metalloproteinase domain-containing protein 17	adaptive immune response;adaptive immune response based on somatic recombination of immune receptors built from immunoglobulin superfamily domains;anatomical structure development;B cell activation;B cell differentiation;biological adhesion;biological regulation;cell activation;cell adhesion;cell adhesion mediated by integrin;cell differentiation;cell migration;cell motility;cell surface receptor…		11.7876	5.60015		0.0013766	5.13467	0.00551928	6.06564		26.8003	26.727	26.8635	23.2471	24.7286	19.1107	20.33	21.4829	21.0572	20.7124	28.3766	24.3792	24.0997	28.0344	19.4768	21.3924	19.4376	20.3206	+	7	7	7	12.6	12.6	12.6	93.02	0	13.266	1290700000	25	2.71156	2.56851	2.80256	3.57199	P78536;P78536-2;A6H8L4;E7EUI5	P78536	sp|P78536|ADA17_HUMAN Disintegrin and metalloproteinase domain-containing protein 17 OS=Homo sapiens GN=ADAM17 PE=1 SV=1
ZNF697	Zinc finger protein 697	biological regulation;biosynthetic process;cellular biosynthetic process;cellular macromolecule biosynthetic process;cellular macromolecule metabolic process;cellular metabolic process;cellular nitrogen compound metabolic process;cellular process;macromolecule biosynthetic process;macromolecule metabolic process;metabolic process;nitrogen compound metabolic process;nucleic acid metabolic process;…		11.7676	4.48211		0.00100745	4.02062	0.00769466	4.94359		27.882	27.6921	26.0959	25.2594	25.3956	22.7035	22.716	22.9741	21.879	21.9492	26.8667	25.8528	25.8125	24.7711	23.8255	20.4794	19.9081	19.3157	+	8	8	7	20.4	20.4	18.3	60.461	0	323.31	990410000	71	2.35815	2.39096	2.51071	3.80969	Q5TEC3	Q5TEC3	sp|Q5TEC3|ZN697_HUMAN Zinc finger protein 697 OS=Homo sapiens GN=ZNF697 PE=2 SV=2
KDM1A	Lysine-specific histone demethylase 1A	anatomical structure development;biological regulation;biosynthetic process;blood coagulation;cell development;cell differentiation;cell proliferation;cellular biosynthetic process;cellular component organization;cellular component organization at cellular level;cellular component organization or biogenesis;cellular component organization or biogenesis at cellular level;cellular developmental pro…		11.7614	4.47272		0.0143443	3.93403	0.000543758	5.01141		25.9746	25.5337	23.5592	23.2617	20.7599	21.9146	18.9831	18.6495	20.1701	19.7016	25.5686	24.865	23.9406	24.9738	18.9109	19.3089	20.5641	20.5184	+	7	7	7	12.3	12.3	12.3	92.902	0	13.946	272010000	26	3.25608	4.05707	1.87953	2.15536	O60341;O60341-2;R4GMQ1;R4GMP9	O60341;O60341-2	sp|O60341|KDM1A_HUMAN Lysine-specific histone demethylase 1A OS=Homo sapiens GN=KDM1A PE=1 SV=2;sp|O60341-2|KDM1A_HUMAN Isoform 2 of Lysine-specific histone demethylase 1A OS=Homo sapiens GN=KDM1A
FRMD6	FERM domain-containing protein 6	actin filament-based process;actin-mediated cell contraction;apical constriction;biological regulation;cellular localization;cellular macromolecule localization;cellular process;cellular protein localization;localization;macromolecule localization;protein localization;regulation of actin filament-based process;regulation of biological process;regulation of cellular process		11.7518	4.70505		0.00217341	5.17098	0.00362348	4.23913		27.0571	26.9776	24.5244	22.5007	25.137	20.5986	20.5679	20.6657	18.6842	19.8254	25.8779	23.9172	23.9319	25.7093	19.2308	20.9853	20.392	21.8716	+	9	9	9	18	18	18	62.852	0	64.094	487120000	35	2.38956	2.81019	2.68256	3.27924	G3V4T7;Q96NE9-2;Q96NE9;Q96NE9-3;H0YJC1;H0YJ19;G3V2L4	G3V4T7;Q96NE9-2;Q96NE9;Q96NE9-3	tr|G3V4T7|G3V4T7_HUMAN FERM domain-containing protein 6 OS=Homo sapiens GN=FRMD6 PE=1 SV=1;sp|Q96NE9-2|FRMD6_HUMAN Isoform 2 of FERM domain-containing protein 6 OS=Homo sapiens GN=FRMD6;sp|Q96NE9|FRMD6_HUMAN FERM domain-containing protein 6 OS=Homo sapiens
MEPCE	7SK snRNA methylphosphate capping enzyme	biological regulation;cellular macromolecule metabolic process;cellular metabolic process;cellular nitrogen compound metabolic process;cellular process;macromolecule metabolic process;macromolecule methylation;macromolecule modification;metabolic process;methylation;ncRNA metabolic process;negative regulation of binding;negative regulation of biological process;negative regulation of biosynthetic…		11.7503	5.93033		0.0140803	5.26695	0.000560151	6.5937		28.9064	29.246	26.7708	23.3194	23.8337	22.2529	22.7338	21.8917	18.5456	20.3175	28.3469	26.4972	26.1168	27.2592	20.0019	20.8469	21.712	19.2844	+	16	16	16	35.6	35.6	35.6	74.354	0	323.31	2179900000	111	3.83482	4.02227	2.14532	2.1684	Q7L2J0;Q7L2J0-2	Q7L2J0	sp|Q7L2J0|MEPCE_HUMAN 7SK snRNA methylphosphate capping enzyme OS=Homo sapiens GN=MEPCE PE=1 SV=1
MARCH7	E3 ubiquitin-protein ligase MARCH7			11.7136	4.70512		0.0197617	3.77839	0.000414027	5.63185		26.7378	26.9418	24.6701	23.3557	24.0668	22.6729	24.0068	19.7189	19.2334	21.2483	25.9187	24.3702	25.0465	26.4648	19.868	20.5729	19.7131	19.1189		11	11	11	22.3	22.3	22.3	78.05	0	29.544	529840000	51	3.6298	4.28889	1.75988	1.9605	Q9H992;Q9H992-2;F5H6W4;C9J159;H7BZU7	Q9H992;Q9H992-2;F5H6W4	sp|Q9H992|MARH7_HUMAN E3 ubiquitin-protein ligase MARCH7 OS=Homo sapiens GN=MARCH7 PE=1 SV=1;sp|Q9H992-2|MARH7_HUMAN Isoform 2 of E3 ubiquitin-protein ligase MARCH7 OS=Homo sapiens GN=MARCH7;tr|F5H6W4|F5H6W4_HUMAN E3 ubiquitin-protein ligase MARCH7 OS=Homo
DKC1	H/ACA ribonucleoprotein complex subunit 4	anatomical structure homeostasis;biological regulation;biosynthetic process;box H/ACA snoRNA 3'-end processing;box H/ACA snoRNA metabolic process;box H/ACA snoRNA processing;cell proliferation;cellular biosynthetic process;cellular component organization;cellular component organization at cellular level;cellular component organization or biogenesis;cellular component organization or biogenesis at…		11.7094	4.7078		0.00230378	5.34374	0.00356651	4.07187		27.4227	27.193	24.6182	22.7183	24.5272	20.3097	21.0809	19.6065	20.0983	18.6654	25.2975	23.964	24.6713	26.1331	20.2317	22.4413	19.8573	21.2482	+	11	11	11	27.4	27.4	27.4	57.673	0	41.351	746490000	45	2.33983	2.81991	2.70561	3.23125	O60832;C9IYT0;O60832-2;H7C0M1;H7C2Q9;H7BZF2	O60832;C9IYT0;O60832-2;H7C0M1	sp|O60832|DKC1_HUMAN H/ACA ribonucleoprotein complex subunit 4 OS=Homo sapiens GN=DKC1 PE=1 SV=3;tr|C9IYT0|C9IYT0_HUMAN H/ACA ribonucleoprotein complex subunit 4 (Fragment) OS=Homo sapiens GN=DKC1 PE=1 SV=7;sp|O60832-2|DKC1_HUMAN Isoform 3 of H/ACA ribonuc
FBRS	Probable fibrosin-1			11.7033	4.40803		0.00114262	4.72262	0.00723446	4.09345		26.8465	26.2333	24.8397	23.9361	24.5853	21.1993	20.8482	21.771	18.9883	20.0209	25.043	24.3236	24.0683	27.0658	20.068	21.1925	20.2524	22.6139	+	6	6	6	9.4	9.4	9.4	103.77	0	35.573	544310000	42	2.16092	2.42234	2.73493	3.7247	J3KNZ9;Q9HAH7;Q9HAH7-1	J3KNZ9;Q9HAH7;Q9HAH7-1	tr|J3KNZ9|J3KNZ9_HUMAN Probable fibrosin-1 OS=Homo sapiens GN=FBRS PE=1 SV=1;sp|Q9HAH7|FBRS_HUMAN Probable fibrosin-1 OS=Homo sapiens GN=FBRS PE=1 SV=3;sp|Q9HAH7-1|FBRS_HUMAN Isoform 1 of Probable fibrosin-1 OS=Homo sapiens GN=FBRS
SLC3A2	4F2 cell-surface antigen heavy chain	amine transport;amino acid import;amino acid transport;aromatic amino acid transport;biological regulation;blood coagulation;branched-chain aliphatic amino acid transport;calcium ion transport;carbohydrate metabolic process;carboxylic acid transport;cation transport;cell growth;cell migration;cell motility;cellular component movement;cellular process;coagulation;divalent inorganic cation transpor…		11.683	7.11989		0.00506266	5.79594	0.00166627	8.44384		30.5421	30.7828	29.6581	25.9154	28.9226	24.2108	26.3877	23.1313	21.4297	21.6819	31.3473	28.2135	28.3766	31.265	22.386	19.1353	20.6216	23.2842	+	21	21	21	38.7	38.7	38.7	64.872	0	323.31	11955000000	360	3.72094	3.25377	2.56215	2.75115	F5GZS6;J3KPF3;P08195-2;P08195-3;P08195;P08195-4;H0YFS2;F5H0E2;F5GZI0;F5H867;H0YFX4;F5GZR9	F5GZS6;J3KPF3;P08195-2;P08195-3;P08195;P08195-4	tr|F5GZS6|F5GZS6_HUMAN 4F2 cell-surface antigen heavy chain OS=Homo sapiens GN=SLC3A2 PE=1 SV=1;tr|J3KPF3|J3KPF3_HUMAN 4F2 cell-surface antigen heavy chain OS=Homo sapiens GN=SLC3A2 PE=1 SV=1;sp|P08195-2|4F2_HUMAN Isoform 2 of 4F2 cell-surface antigen heav
BRAT1	BRCA1-associated ATM activator 1	response to abiotic stimulus;response to ionizing radiation;response to radiation;response to stimulus		11.645	7.73702		0.0148323	6.3159	0.000590776	9.15814		29.1996	29.1644	26.4367	19.7583	26.9751	19.7087	20.9225	20.4537	20.2465	18.6231	30.5345	27.117	27.7208	31.0481	20.2056	19.7781	20.4844	19.3197	+	38	38	38	66.5	66.5	66.5	88.118	0	323.31	5668700000	238	4.53555	3.9738	2.27639	2.13023	Q6PJG6;Q6PJG6-3;Q6PJG6-2;F8WDN5	Q6PJG6	sp|Q6PJG6|BRAT1_HUMAN BRCA1-associated ATM activator 1 OS=Homo sapiens GN=BRAT1 PE=1 SV=2
RPL13	60S ribosomal protein L13	biosynthetic process;catabolic process;cellular biosynthetic process;cellular catabolic process;cellular component disassembly;cellular component disassembly at cellular level;cellular component organization;cellular component organization at cellular level;cellular component organization or biogenesis;cellular component organization or biogenesis at cellular level;cellular macromolecular complex…		11.6146	4.58275		0.0024235	4.07356	0.00372734	5.09193		25.4753	25.3382	24.9703	22.9587	24.0269	18.5318	21.2034	22.0358	20.1859	20.4446	26.4947	24.0504	24.5936	28.04	20.4997	20.9117	20.2451	21.1544	+	10	10	10	42.2	42.2	42.2	24.261	0	295.58	1426500000	110	2.63003	2.7951	2.32612	3.20142	P26373;J3QSB4;P26373-2;H3BTH3;H3BUK8;J3KS98	P26373;J3QSB4;P26373-2	sp|P26373|RL13_HUMAN 60S ribosomal protein L13 OS=Homo sapiens GN=RPL13 PE=1 SV=4;tr|J3QSB4|J3QSB4_HUMAN 60S ribosomal protein L13 (Fragment) OS=Homo sapiens GN=RPL13 PE=1 SV=1;sp|P26373-2|RL13_HUMAN Isoform 2 of 60S ribosomal protein L13 OS=Homo sapiens G
SPTLC1	Serine palmitoyltransferase 1	alcohol biosynthetic process;alcohol metabolic process;amine metabolic process;biosynthetic process;cellular biosynthetic process;cellular lipid metabolic process;cellular metabolic process;cellular nitrogen compound biosynthetic process;cellular nitrogen compound metabolic process;cellular process;ceramide biosynthetic process;ceramide metabolic process;lipid biosynthetic process;lipid metabolic…		11.5976	6.30986		0.00716766	5.2318	0.00128186	7.38793		28.0555	28.3642	26.7558	22.3748	25.5623	21.9908	22.6593	19.7288	20.7802	19.7947	28.9637	26.0522	26.5504	29.417	20.8575	19.3109	19.4377	21.8255	+	15	15	15	40	40	40	52.743	0	323.31	2385100000	122	3.62576	3.4133	2.3447	2.55233	O15269;O15269-2	O15269	sp|O15269|SPTC1_HUMAN Serine palmitoyltransferase 1 OS=Homo sapiens GN=SPTLC1 PE=1 SV=1
RSBN1	Round spermatid basic protein 1			11.5967	4.33796		0.00717129	3.94378	0.00128233	4.73215		27.4265	27.1847	26.3033	24.3035	24.2066	22.4504	23.2893	23.047	20.452	20.4674	27.2359	25.8056	25.0989	26.1923	22.6326	21.1004	20.2558	21.4154	+	11	11	11	19.7	19.7	19.7	77.319	0	68.031	950580000	69	2.84334	3.41448	2.04484	2.55108	A0A0C4DGT8;A0A087WWP8;Q5VWQ0;A0A0C4DH79;Q5VWQ0-4;A0A087X239;Q6PCB5-2;Q6PCB5;H7C2D3;C9JM20	A0A0C4DGT8;A0A087WWP8;Q5VWQ0	tr|A0A0C4DGT8|A0A0C4DGT8_HUMAN Round spermatid basic protein 1 OS=Homo sapiens GN=RSBN1 PE=1 SV=1;tr|A0A087WWP8|A0A087WWP8_HUMAN Round spermatid basic protein 1 OS=Homo sapiens GN=RSBN1 PE=1 SV=1;sp|Q5VWQ0|RSBN1_HUMAN Round spermatid basic protein 1 OS=Hom
GNAS	Guanine nucleotide-binding protein G(s) subunit alpha isoforms short;Guanine nucleotide-binding protein G(s) subunit alpha isoforms XLas	activation of adenylate cyclase activity;activation of adenylate cyclase activity by G-protein signaling pathway;anatomical structure development;anatomical structure formation involved in morphogenesis;biological adhesion;biological regulation;bone development;cAMP-mediated signaling;cell adhesion;cell surface receptor linked signaling pathway;cell-cell adhesion;cellular process;cellular respons…		11.564	5.607		0.0132389	3.56545	0.000717707	7.64855		25.2972	25.268	22.1498	21.5787	21.2112	19.2526	20.8758	19.2492	18.7777	19.5224	29.6127	26.9446	26.7501	29.4334	19.5225	20.8159	21.7149	20.0933	+	16	16	13	53	53	42.5	44.179	0	269.98	1928500000	102	4.00942	3.81724	1.80922	2.2019	P63092-3;P63092-2;P63092;P63092-4;Q5JWF2-2;Q5JWF2;A0A0A0MR13;S4R3E3;Q5JWE9;H0Y7F4;P38405;P38405-2;S4R3V9;Q5JWD1;A0A087WTB6;A2A2R6;H0Y7E8;A0A087WZE5;K7EQ80;K7EPE2	P63092-3;P63092-2;P63092;P63092-4;Q5JWF2-2;Q5JWF2;A0A0A0MR13	sp|P63092-3|GNAS2_HUMAN Isoform 3 of Guanine nucleotide-binding protein G(s) subunit alpha isoforms short OS=Homo sapiens GN=GNAS;sp|P63092-2|GNAS2_HUMAN Isoform Gnas-2 of Guanine nucleotide-binding protein G(s) subunit alpha isoforms short OS=Homo sapiens
VDAC2	Voltage-dependent anion-selective channel protein 2	anion transport;biological regulation;establishment of localization;ion transport;negative regulation of biological process;negative regulation of cellular component organization;negative regulation of cellular process;negative regulation of protein complex assembly;negative regulation of protein polymerization;regulation of biological process;regulation of cellular component biogenesis;regulatio…		11.5565	4.27971		0.000673155	4.08405	0.0142218	4.47537		24.8221	24.4246	23.5176	22.5042	22.6744	19.3038	18.9483	18.7802	20.1189	20.3715	25.7871	21.0065	23.6293	25.893	20.1621	19.1603	19.7397	19.3524	+	3	3	3	16.3	16.3	16.3	30.348	0	5.4594	224380000	7	2.0619	2.05921	2.62034	4.08105	A0A0A0MR02;P45880-2;P45880;P45880-1;Q5JSD2;Q5JSD1	A0A0A0MR02;P45880-2;P45880;P45880-1	tr|A0A0A0MR02|A0A0A0MR02_HUMAN Voltage-dependent anion-selective channel protein 2 (Fragment) OS=Homo sapiens GN=VDAC2 PE=1 SV=1;sp|P45880-2|VDAC2_HUMAN Isoform 2 of Voltage-dependent anion-selective channel protein 2 OS=Homo sapiens GN=VDAC2;sp|P45880|VDA
TUBA1B	Tubulin alpha-1B chain;Tubulin alpha-4A chain	cell division;cellular component assembly;cellular component assembly at cellular level;cellular component organization;cellular component organization at cellular level;cellular component organization or biogenesis;cellular component organization or biogenesis at cellular level;cellular macromolecular complex assembly;cellular macromolecular complex subunit organization;cellular macromolecule me…		11.5425	5.65956		0.0128793	4.05979	0.000753792	7.25933		25.6264	26.8919	23.807	21.9711	21.8488	20.5474	18.3415	20.2324	21.0432	19.6818	29.2884	27.3383	26.606	29.385	19.9554	22.2865	21.1555	20.1828	+	15	15	1	46.1	46.1	2.9	50.151	0	323.31	1868400000	72	3.86474	3.77016	1.93587	2.21898	P68363;P68363-2;P68366-2;P68366	P68363;P68363-2;P68366-2;P68366	sp|P68363|TBA1B_HUMAN Tubulin alpha-1B chain OS=Homo sapiens GN=TUBA1B PE=1 SV=1;sp|P68363-2|TBA1B_HUMAN Isoform 2 of Tubulin alpha-1B chain OS=Homo sapiens GN=TUBA1B;sp|P68366-2|TBA4A_HUMAN Isoform 2 of Tubulin alpha-4A chain OS=Homo sapiens GN=TUBA4A;sp|
ZNF525		biological regulation;biosynthetic process;cellular biosynthetic process;cellular macromolecule biosynthetic process;cellular macromolecule metabolic process;cellular metabolic process;cellular nitrogen compound metabolic process;cellular process;macromolecule biosynthetic process;macromolecule metabolic process;metabolic process;nitrogen compound metabolic process;nucleic acid metabolic process;…		11.5357	4.93019		0.00182057	6.19793	0.00536887	3.66245		28.5512	28.3242	25.332	23.78	26.3962	20.0717	18.5797	20.64	19.9847	22.1178	25.5222	24.1958	24.3632	23.6445	20.8536	20.9405	19.1126	22.1691	+	16	15	6	37.8	37.8	16.3	56.029	0	96.401	1004900000	67	2.10226	2.58215	2.99631	3.3926	J3KR51;J3KR62;E7ENB8;M0QZA4;E7EUL5;M0QXU3;Q7L2R6-2;Q7L2R6-3;Q8N782;M0R099;M0R1T0;M0R183;M0R3A5;L0R8M2;F8WAL3;M0R287;M0R0P3;A0A0A0MS71;M0R327;M0R085;C9K0H2;M0QZG9;M0QXZ2;Q3MIS6;M0R1N1;M0QZ38;M0QX59;M0R2R1;M0QXZ4;M0QZA6;M0R2I1;M0R0D9;M0R0R1;Q09FC8-6;Q09FC8-5;Q9HCG1-2;M0QXF0;M0R1N4;M0QYS4;M0R0M5;F5H026;G3V1M0;Q6PDB4-2;Q8N8H1;Q8NCK3-2;Q8NCK3;Q9Y5A6;Q96NL3	J3KR51;J3KR62	tr|J3KR51|J3KR51_HUMAN HCG1787564 OS=Homo sapiens GN=ZNF525 PE=1 SV=1;tr|J3KR62|J3KR62_HUMAN Zinc finger protein 525 OS=Homo sapiens GN=ZNF525 PE=1 SV=1
SMC6	Structural maintenance of chromosomes protein 6	aging;anatomical structure homeostasis;biological regulation;cell aging;cellular component organization;cellular component organization at cellular level;cellular component organization or biogenesis;cellular component organization or biogenesis at cellular level;cellular macromolecule metabolic process;cellular metabolic process;cellular nitrogen compound metabolic process;cellular process;cellu…		11.5336	5.00996		0.00226032	6.2742	0.00433346	3.74572		28.324	28.3712	25.6829	22.6358	26.0231	20.3223	19.4068	21.4572	19.2093	19.2703	25.0497	23.7413	23.1356	25.7717	21.3989	19.5918	20.9992	20.7254	+	15	15	15	18.8	18.8	18.8	126.32	0	212.92	966220000	67	2.1838	2.71134	2.93337	3.24588	Q96SB8;Q96SB8-2;C9JMN1;A0A0A0MRY1	Q96SB8;Q96SB8-2;C9JMN1	sp|Q96SB8|SMC6_HUMAN Structural maintenance of chromosomes protein 6 OS=Homo sapiens GN=SMC6 PE=1 SV=2;sp|Q96SB8-2|SMC6_HUMAN Isoform 2 of Structural maintenance of chromosomes protein 6 OS=Homo sapiens GN=SMC6;tr|C9JMN1|C9JMN1_HUMAN Structural maintenance
GTPBP4	Nucleolar GTP-binding protein 1	biological regulation;cell differentiation;cellular component biogenesis;cellular component biogenesis at cellular level;cellular component organization or biogenesis;cellular component organization or biogenesis at cellular level;cellular developmental process;cellular process;developmental process;metabolic process;negative regulation of binding;negative regulation of biological process;negativ…		11.5046	4.68683		0.00231548	4.48535	0.00435488	4.88831		26.9013	27.503	24.603	23.4854	23.9327	21.0224	21.1239	20.4037	20.7376	20.711	26.7036	23.7783	24.3211	27.2917	20.1555	21.3297	21.1355	19.9207	+	12	12	12	19.1	19.1	19.1	68.272	0	30.246	825150000	28	2.52666	2.7083	2.46699	3.23222	Q9BZE4-2;Q9BZE4;Q5T3R7;Q9BZE4-3	Q9BZE4-2;Q9BZE4;Q5T3R7;Q9BZE4-3	sp|Q9BZE4-2|NOG1_HUMAN Isoform 2 of Nucleolar GTP-binding protein 1 OS=Homo sapiens GN=GTPBP4;sp|Q9BZE4|NOG1_HUMAN Nucleolar GTP-binding protein 1 OS=Homo sapiens GN=GTPBP4 PE=1 SV=3;tr|Q5T3R7|Q5T3R7_HUMAN Nucleolar GTP-binding protein 1 (Fragment) OS=Homo
XRCC6	X-ray repair cross-complementing protein 6	anatomical structure development;anatomical structure homeostasis;biological regulation;biosynthetic process;brain development;cellular biosynthetic process;cellular component organization;cellular component organization at cellular level;cellular component organization or biogenesis;cellular component organization or biogenesis at cellular level;cellular hyperosmotic response;cellular hyperosmot…		11.4801	4.30831		0.0205256	3.40614	0.000503468	5.21048		26.5305	25.7737	23.8254	22.9746	21.0374	19.421	20.3514	21.0435	20.8209	21.4741	26.2217	25.4222	25.0034	26.223	19.6179	21.754	20.4654	20.191	+	8	8	8	20	20	20	69.842	0	58.2	416640000	37	3.37418	4.12965	1.66515	1.93682	P12956;B1AHC9;P12956-2	P12956;B1AHC9;P12956-2	sp|P12956|XRCC6_HUMAN X-ray repair cross-complementing protein 6 OS=Homo sapiens GN=XRCC6 PE=1 SV=2;tr|B1AHC9|B1AHC9_HUMAN X-ray repair cross-complementing protein 6 OS=Homo sapiens GN=XRCC6 PE=1 SV=1;sp|P12956-2|XRCC6_HUMAN Isoform 2 of X-ray repair cross
BRCA1	Breast cancer type 1 susceptibility protein	androgen receptor signaling pathway;apoptosis;biological regulation;biosynthetic process;carboxylic acid biosynthetic process;carboxylic acid metabolic process;cell cycle checkpoint;cell cycle process;cell death;cellular biosynthetic process;cellular component organization;cellular component organization at cellular level;cellular component organization or biogenesis;cellular component organizati…		11.4705	3.53835		0.0070903	4.42028	0.00147144	2.65641		27.3032	26.3077	23.2195	22.8287	23.5786	21.2154	21.4831	19.0772	20.2422	19.1185	23.7474	23.1718	22.755	23.8588	20.0278	20.7748	21.4292	20.6755	+	12	12	12	7.3	7.3	7.3	202.34	0	24.799	334130000	19	1.91704	3.33508	2.17264	2.56641	P38398-8;P38398-4;P38398;P38398-7;Q5YLB2;A0A0U1RRA9;Q3B891;E9PH68;E7EWN5;C9IZW4;H0Y850;A0A0A0MSN1;B7ZA85;E7EUM2;P38398-6;P38398-5;P38398-3;E7ENB7;E7EQW4;H0Y8D8;K7EPC7;H0Y8B8	P38398-8;P38398-4;P38398;P38398-7;Q5YLB2;A0A0U1RRA9	sp|P38398-8|BRCA1_HUMAN Isoform 8 of Breast cancer type 1 susceptibility protein OS=Homo sapiens GN=BRCA1;sp|P38398-4|BRCA1_HUMAN Isoform 4 of Breast cancer type 1 susceptibility protein OS=Homo sapiens GN=BRCA1;sp|P38398|BRCA1_HUMAN Breast cancer type 1 s
HSPB1	Heat shock protein beta-1	anatomical structure homeostasis;biological adhesion;biological regulation;cell adhesion;cell surface receptor linked signaling pathway;cell-cell adhesion;cellular component movement;cellular process;cellular response to chemical stimulus;cellular response to growth factor stimulus;cellular response to organic substance;cellular response to stimulus;cellular response to vascular endothelial growt…		11.4444	4.17728		0.0114446	3.57251	0.000935789	4.78206		25.5202	25.4757	23.6244	21.6829	22.803	18.354	21.3357	20.5449	21.3105	19.6985	25.621	24.8758	23.6161	25.8514	20.0755	20.8715	19.2768	20.6122	+	5	5	5	32.2	32.2	32.2	22.782	0	44.375	304070000	34	2.96223	3.62568	1.8443	2.28868	P04792;F8WE04;C9J3N8	P04792;F8WE04	sp|P04792|HSPB1_HUMAN Heat shock protein beta-1 OS=Homo sapiens GN=HSPB1 PE=1 SV=2;tr|F8WE04|F8WE04_HUMAN Heat shock protein beta-1 OS=Homo sapiens GN=HSPB1 PE=1 SV=1
LRRC59	Leucine-rich repeat-containing protein 59			11.4075	7.3934		0.0142401	6.20181	0.00078033	8.58499		30.88	31.2234	29.2266	25.6467	28.7857	25.8338	26.3546	22.0649	18.8072	21.6929	30.4809	27.8457	27.5847	30.4384	21.1321	21.1401	18.4487	21.2887	+	17	17	17	58	58	58	34.93	0	323.31	10081000000	289	4.18975	3.74629	2.28044	2.16018	Q96AG4;I3L223	Q96AG4	sp|Q96AG4|LRC59_HUMAN Leucine-rich repeat-containing protein 59 OS=Homo sapiens GN=LRRC59 PE=1 SV=1
DNA2	DNA replication ATP-dependent helicase/nuclease DNA2;DNA replication nuclease DNA2;DNA replication ATP-dependent helicase DNA2	anatomical structure homeostasis;base-excision repair;biological regulation;biosynthetic process;catabolic process;cell cycle;cell cycle checkpoint;cellular biosynthetic process;cellular catabolic process;cellular component organization;cellular component organization at cellular level;cellular component organization or biogenesis;cellular component organization or biogenesis at cellular level;ce…		11.4075	4.35527		0.00373388	3.93587	0.00297603	4.77466		26.0733	25.9018	23.3758	22.4578	24.1965	19.4949	20.7487	19.6057	21.2939	21.1827	26.5704	23.4908	23.6613	25.558	20.5556	20.1944	19.014	20.418	+	11	11	11	12.4	12.4	12.4	119.5	0	31.687	344580000	24	2.61368	2.92896	2.18357	2.92557	P51530-4;P51530;F8VR31;P51530-2;P51530-3;H0Y455	P51530-4;P51530;F8VR31;P51530-2;P51530-3	sp|P51530-4|DNA2_HUMAN Isoform 4 of DNA replication ATP-dependent helicase/nuclease DNA2 OS=Homo sapiens GN=DNA2;sp|P51530|DNA2_HUMAN DNA replication ATP-dependent helicase/nuclease DNA2 OS=Homo sapiens GN=DNA2 PE=1 SV=3;tr|F8VR31|F8VR31_HUMAN DNA replicat
FBXO11	F-box only protein 11	catabolic process;cellular catabolic process;cellular macromolecule catabolic process;cellular macromolecule metabolic process;cellular metabolic process;cellular process;cellular protein metabolic process;macromolecule catabolic process;macromolecule metabolic process;macromolecule methylation;macromolecule modification;metabolic process;methylation;modification-dependent macromolecule catabolic…		11.3751	3.56825		0.0124187	3.08186	0.000924195	4.05463		24.8775	25.3554	21.0527	23.3632	23.0618	19.5694	21.0527	21.3177	19.9836	20.3779	24.086	23.8536	24.8157	25.0019	20.2373	19.6256	20.031	21.6448	+	8	8	8	12.3	12.3	12.3	94.055	0	13.415	207060000	15	2.66861	3.63269	1.6878	2.23824	Q86XK2-6;Q86XK2;Q86XK2-5;Q86XK2-3;C9IYF0;A0A0A0MR53;Q86XK2-4;H0YAV3;Q86XK2-2	Q86XK2-6;Q86XK2;Q86XK2-5;Q86XK2-3	sp|Q86XK2-6|FBX11_HUMAN Isoform 6 of F-box only protein 11 OS=Homo sapiens GN=FBXO11;sp|Q86XK2|FBX11_HUMAN F-box only protein 11 OS=Homo sapiens GN=FBXO11 PE=1 SV=3;sp|Q86XK2-5|FBX11_HUMAN Isoform 5 of F-box only protein 11 OS=Homo sapiens GN=FBXO11;sp|Q86
GAPDH	Glyceraldehyde-3-phosphate dehydrogenase	alcohol biosynthetic process;alcohol metabolic process;apoptosis;biological regulation;biosynthetic process;carbohydrate biosynthetic process;carbohydrate metabolic process;cell death;cellular biosynthetic process;cellular carbohydrate biosynthetic process;cellular carbohydrate metabolic process;cellular component organization;cellular component organization at cellular level;cellular component o…		11.349	4.38758		0.0121812	3.24775	0.000967118	5.52742		25.6459	25.5791	22.9399	22.4698	23.4514	20.2998	19.558	20.2051	22.7496	21.0348	26.1476	25.3712	24.0546	27.3342	20.7321	19.9401	19.8682	20.2575	+	5	5	5	27.7	27.7	27.7	27.87	0	16.701	482300000	29	3.22155	3.60663	1.74139	2.25272	E7EUT5;P04406-2;P04406	E7EUT5;P04406-2;P04406	tr|E7EUT5|E7EUT5_HUMAN Glyceraldehyde-3-phosphate dehydrogenase OS=Homo sapiens GN=GAPDH PE=1 SV=1;sp|P04406-2|G3P_HUMAN Isoform 2 of Glyceraldehyde-3-phosphate dehydrogenase OS=Homo sapiens GN=GAPDH;sp|P04406|G3P_HUMAN Glyceraldehyde-3-phosphate dehydroge
MCM10	Protein MCM10 homolog	biosynthetic process;cell cycle;cell cycle process;cell proliferation;cellular biosynthetic process;cellular macromolecule biosynthetic process;cellular macromolecule metabolic process;cellular metabolic process;cellular nitrogen compound metabolic process;cellular process;DNA metabolic process;DNA replication;DNA-dependent DNA replication initiation;G1/S transition of mitotic cell cycle;macromol…		11.3325	4.34597		0.00292863	4.99077	0.00408991	3.70117		27.5575	27.3934	24.2478	23.2876	23.5376	20.1623	20.7931	19.8543	20.5312	19.7291	23.0558	23.3196	23.1464	25.3847	19.1306	20.8114	20.6648	19.4951	+	11	11	11	17	17	17	98.083	0	46.221	488430000	38	2.18252	2.74553	2.54404	3.07922	Q7L590-2;Q7L590;Q5T670;C9J600	Q7L590-2;Q7L590;Q5T670	sp|Q7L590-2|MCM10_HUMAN Isoform 2 of Protein MCM10 homolog OS=Homo sapiens GN=MCM10;sp|Q7L590|MCM10_HUMAN Protein MCM10 homolog OS=Homo sapiens GN=MCM10 PE=1 SV=2;tr|Q5T670|Q5T670_HUMAN MCM10 minichromosome maintenance deficient 10 (S. cerevisiae), isoform
ITGA3	Integrin alpha-3;Integrin alpha-3 heavy chain;Integrin alpha-3 light chain	anatomical structure development;behavior;biological adhesion;biological regulation;blood coagulation;cell adhesion;cell differentiation;cell migration;cell motility;cell surface receptor linked signaling pathway;cell-matrix adhesion;cell-substrate adhesion;cellular component maintenance;cellular component maintenance at cellular level;cellular component movement;cellular component organization;c…		11.3319	5.17658		0.00794443	4.35301	0.00150854	6.00015		27.3345	27.0046	25.6083	23.3005	23.3147	22.1381	22.0727	19.3479	21.4772	19.7616	27.2358	24.8672	25.7159	27.9078	19.3395	20.0126	20.4744	21.8995	+	8	8	8	9.2	9.2	9.2	116.61	0	73.386	956970000	74	3.19016	3.30916	2.12447	2.49347	P26006;P26006-1;H0YA49;D6R9X8	P26006;P26006-1	sp|P26006|ITA3_HUMAN Integrin alpha-3 OS=Homo sapiens GN=ITGA3 PE=1 SV=5;sp|P26006-1|ITA3_HUMAN Isoform 2 of Integrin alpha-3 OS=Homo sapiens GN=ITGA3
USP42	Ubiquitin carboxyl-terminal hydrolase 42	biological regulation;catabolic process;cell differentiation;cellular catabolic process;cellular developmental process;cellular macromolecule catabolic process;cellular macromolecule metabolic process;cellular metabolic process;cellular process;cellular protein metabolic process;developmental process;gamete generation;macromolecule catabolic process;macromolecule metabolic process;macromolecule m…		11.3194	5.56165		0.00835963	4.91416	0.00145161	6.20915		28.198	28.5331	27.2772	26.5641	24.1831	23.5512	24.174	22.6962	20.2323	19.531	28.0966	26.7862	25.8752	26.2962	20.0593	19.5411	19.8124	22.8048	+	21	21	21	20.7	20.7	20.7	144.33	0	280.07	1729000000	92	3.27182	3.34483	2.23357	2.46053	Q9H9J4-2;Q9H9J4;C9JPC9;E7EWZ4;B4DP25;E5RJP3	Q9H9J4-2;Q9H9J4;C9JPC9	sp|Q9H9J4-2|UBP42_HUMAN Isoform 2 of Ubiquitin carboxyl-terminal hydrolase 42 OS=Homo sapiens GN=USP42;sp|Q9H9J4|UBP42_HUMAN Ubiquitin carboxyl-terminal hydrolase 42 OS=Homo sapiens GN=USP42 PE=1 SV=3;tr|C9JPC9|C9JPC9_HUMAN Ubiquitin carboxyl-terminal hydr
LAS1L	Ribosomal biogenesis protein LAS1L	cellular macromolecule metabolic process;cellular metabolic process;cellular nitrogen compound metabolic process;cellular process;macromolecule metabolic process;metabolic process;ncRNA metabolic process;ncRNA processing;nitrogen compound metabolic process;nucleic acid metabolic process;nucleobase-containing compound metabolic process;primary metabolic process;RNA metabolic process;RNA processing…		11.3169	5.56316		0.00662485	4.72299	0.00183629	6.40333		27.3259	27.4894	24.2875	22.1651	23.9641	20.9348	18.9902	20.2774	20.8315	20.5831	27.5816	25.1954	23.5462	27.2627	18.7223	19.7832	20.0116	19.4553	+	13	13	13	22.9	22.9	22.9	81.242	0	53.716	825070000	53	3.22397	3.19737	2.26153	2.60546	Q9Y4W2-2;Q9Y4W2;Q9Y4W2-3;Q9Y4W2-4	Q9Y4W2-2;Q9Y4W2;Q9Y4W2-3	sp|Q9Y4W2-2|LAS1L_HUMAN Isoform 2 of Ribosomal biogenesis protein LAS1L OS=Homo sapiens GN=LAS1L;sp|Q9Y4W2|LAS1L_HUMAN Ribosomal biogenesis protein LAS1L OS=Homo sapiens GN=LAS1L PE=1 SV=2;sp|Q9Y4W2-3|LAS1L_HUMAN Isoform 3 of Ribosomal biogenesis protein L
LMAN1	Protein ERGIC-53	biological regulation;blood coagulation;carbohydrate metabolic process;cellular carbohydrate metabolic process;cellular component organization;cellular component organization at cellular level;cellular component organization or biogenesis;cellular component organization or biogenesis at cellular level;cellular macromolecule metabolic process;cellular metabolic process;cellular process;cellular pr…		11.31	5.50556		0.00845298	4.52824	0.00144923	6.48288		27.3696	27.8113	26.4975	25.2927	24.4275	23.2637	23.8543	22.1059	20.7353	18.7981	28.1684	26.2439	26.4212	28.5096	20.6131	19.9999	19.8131	22.9854	+	9	9	9	26.3	26.3	26.3	57.548	0	186.87	1660800000	101	3.34855	3.34814	2.14761	2.45473	P49257	P49257	sp|P49257|LMAN1_HUMAN Protein ERGIC-53 OS=Homo sapiens GN=LMAN1 PE=1 SV=2
RPL10	60S ribosomal protein L10	biosynthetic process;catabolic process;cellular biosynthetic process;cellular catabolic process;cellular component disassembly;cellular component disassembly at cellular level;cellular component organization;cellular component organization at cellular level;cellular component organization or biogenesis;cellular component organization or biogenesis at cellular level;cellular macromolecular complex…		11.2927	4.61215		0.00318099	5.30255	0.00391834	3.92175		27.4568	27.6585	24.3376	22.6251	24.4873	18.8062	21.0852	20.0919	20.2137	19.8555	26.3423	23.921	24.321	25.9994	20.6559	21.6779	20.406	22.1569	+	7	7	4	40.3	40.3	24.4	23.072	0	31.679	639620000	34	2.26586	2.76506	2.59926	3.03077	X1WI28;P27635;F8W7C6;A0A087WV22;H7C123;H7C2C5;B8A6G2;A6QRI9	X1WI28;P27635;F8W7C6;A0A087WV22;H7C123;H7C2C5	tr|X1WI28|X1WI28_HUMAN 60S ribosomal protein L10 (Fragment) OS=Homo sapiens GN=RPL10 PE=1 SV=6;sp|P27635|RL10_HUMAN 60S ribosomal protein L10 OS=Homo sapiens GN=RPL10 PE=1 SV=4;tr|F8W7C6|F8W7C6_HUMAN 60S ribosomal protein L10 OS=Homo sapiens GN=RPL10 PE=1
BRCC3	Lys-63-specific deubiquitinase BRCC36	biological regulation;cell cycle checkpoint;cellular component organization;cellular component organization at cellular level;cellular component organization or biogenesis;cellular component organization or biogenesis at cellular level;cellular macromolecule metabolic process;cellular metabolic process;cellular nitrogen compound metabolic process;cellular process;cellular protein metabolic proces…		11.2595	2.85379		0.0121418	2.69215	0.00106119	3.01544		24.6439	23.6174	22.9812	21.884	20.6968	19.665	20.7925	20.0783	20.2247	19.6021	23.3244	22.9686	22.8976	23.4302	20.9726	19.6293	19.3756	20.5815	+	3	3	3	13.3	13.3	13.3	33.404	0	7.4281	118650000	7	2.15089	3.53741	1.5678	2.25238	A0A087WZR3;H9KVA9;A0A0D9SF50;P46736-4;P46736-2;P46736-3;P46736;X6RJS7	A0A087WZR3;H9KVA9;A0A0D9SF50;P46736-4;P46736-2;P46736-3;P46736;X6RJS7	tr|A0A087WZR3|A0A087WZR3_HUMAN Lys-63-specific deubiquitinase BRCC36 OS=Homo sapiens GN=BRCC3 PE=1 SV=1;tr|H9KVA9|H9KVA9_HUMAN Lys-63-specific deubiquitinase BRCC36 OS=Homo sapiens GN=BRCC3 PE=1 SV=2;tr|A0A0D9SF50|A0A0D9SF50_HUMAN Lys-63-specific deubiquit
USP22	Ubiquitin carboxyl-terminal hydrolase 22	biological regulation;biosynthetic process;catabolic process;cell cycle;cellular biosynthetic process;cellular catabolic process;cellular component organization;cellular component organization at cellular level;cellular component organization or biogenesis;cellular component organization or biogenesis at cellular level;cellular macromolecule biosynthetic process;cellular macromolecule catabolic p…		11.2037	5.9907		0.010177	5.50172	0.00133862	6.47968		28.5883	28.5015	26.5333	22.0304	25.8817	21.6734	22.8167	19.8282	21.1578	18.5505	28.4847	26.049	24.1746	26.077	19.5003	19.2317	19.7175	20.4171	+	10	10	10	20.5	20.5	20.5	58.179	0	323.31	1526100000	86	3.37678	3.39049	2.28722	2.35146	Q9UPT9-2;Q9UPT9;K7ESK0;K7ERX6;J3QS30;A6NNY8;Q70EK9	Q9UPT9-2;Q9UPT9	sp|Q9UPT9-2|UBP22_HUMAN Isoform 2 of Ubiquitin carboxyl-terminal hydrolase 22 OS=Homo sapiens GN=USP22;sp|Q9UPT9|UBP22_HUMAN Ubiquitin carboxyl-terminal hydrolase 22 OS=Homo sapiens GN=USP22 PE=1 SV=2
AAAS	Aladin	behavior;biological regulation;biosynthetic process;carbohydrate metabolic process;carbohydrate transport;cell cycle;cell cycle process;cell surface receptor linked signaling pathway;cellular biosynthetic process;cellular component disassembly;cellular component disassembly at cellular level;cellular component organization;cellular component organization at cellular level;cellular component organ…		11.2024	5.93469		0.00449418	5.29754	0.00303524	6.57184		27.5026	28.0874	26.4459	22.6708	24.0393	21.5352	20.9169	20.511	18.8948	20.4004	29.0984	26.1755	24.2358	28.2363	19.6711	21.1769	20.6947	19.9159	+	14	14	14	36.1	36.1	36.1	59.573	0	173.8	1687300000	89	3.06614	2.91837	2.49465	2.82046	Q9NRG9;Q9NRG9-2;F8VZ44;H3BU82;F8VUB6	Q9NRG9;Q9NRG9-2;F8VZ44;H3BU82	sp|Q9NRG9|AAAS_HUMAN Aladin OS=Homo sapiens GN=AAAS PE=1 SV=1;sp|Q9NRG9-2|AAAS_HUMAN Isoform 2 of Aladin OS=Homo sapiens GN=AAAS;tr|F8VZ44|F8VZ44_HUMAN Aladin OS=Homo sapiens GN=AAAS PE=1 SV=1;tr|H3BU82|H3BU82_HUMAN Aladin (Fragment) OS=Homo sapiens GN=AAA
ADNP2	ADNP homeobox protein 2	biological regulation;biosynthetic process;cell communication;cell differentiation;cellular biosynthetic process;cellular developmental process;cellular macromolecule biosynthetic process;cellular macromolecule metabolic process;cellular metabolic process;cellular nitrogen compound metabolic process;cellular process;cellular response to chemical stimulus;cellular response to external stimulus;cel…		11.2005	5.40526		0.00409266	5.35524	0.00333938	5.45529		27.7119	27.9019	26.3309	22.4995	23.9292	20.3348	20.9361	20.5214	20.7047	19.1002	27.2107	26.1058	23.739	24.524	21.1649	20.3538	19.8568	18.3829	+	9	9	9	11.9	11.9	11.9	122.83	0	179.12	903800000	55	2.76227	2.85808	2.53576	2.87695	Q6IQ32;H0YLN6;H0YM09	Q6IQ32	sp|Q6IQ32|ADNP2_HUMAN ADNP homeobox protein 2 OS=Homo sapiens GN=ADNP2 PE=1 SV=1
ZBTB25	Zinc finger and BTB domain-containing protein 25	biological regulation;biosynthetic process;cellular biosynthetic process;cellular macromolecule biosynthetic process;cellular macromolecule metabolic process;cellular metabolic process;cellular nitrogen compound metabolic process;cellular process;gene expression;macromolecule biosynthetic process;macromolecule metabolic process;metabolic process;nitrogen compound metabolic process;nucleic acid me…		11.1888	4.04871		0.00257535	5.98912	0.00536971	2.10831		27.9573	28.8133	26.7589	22.8836	24.3353	19.6797	20.625	20.2726	20.0566	20.1689	22.5749	22.2014	21.3097	22.3765	20.4499	19.2966	20.6493	19.6335	+	9	9	9	27.6	27.6	27.6	48.99	0	189.38	920340000	39	1.47737	2.58291	2.82284	3.15829	P24278;G3V351;G3V2K3	P24278	sp|P24278|ZBT25_HUMAN Zinc finger and BTB domain-containing protein 25 OS=Homo sapiens GN=ZBTB25 PE=1 SV=2
ZCCHC7	Zinc finger CCHC domain-containing protein 7			11.1746	5.22992		0.00201047	7.5268	0.00697653	2.93305		31.0968	28.9692	27.0849	23.5988	25.8151	20.6917	19.6528	19.938	19.9837	18.6646	21.5667	23.95	22.4793	24.1774	19.6994	20.2874	20.1994	20.2551	+	22	22	22	40.3	40.3	40.3	63.052	0	323.31	3134800000	113	1.79411	2.44197	3.23218	3.32489	Q8N3Z6;X6R4A7;Q8N3Z6-2	Q8N3Z6	sp|Q8N3Z6|ZCHC7_HUMAN Zinc finger CCHC domain-containing protein 7 OS=Homo sapiens GN=ZCCHC7 PE=1 SV=2
ZNF773	Zinc finger protein 773	biological regulation;biosynthetic process;cellular biosynthetic process;cellular macromolecule biosynthetic process;cellular macromolecule metabolic process;cellular metabolic process;cellular nitrogen compound metabolic process;cellular process;macromolecule biosynthetic process;macromolecule metabolic process;metabolic process;nitrogen compound metabolic process;nucleic acid metabolic process;…		11.1623	3.86487		0.00200408	4.15427	0.00708545	3.57546		25.218	26.976	24.2191	22.9932	23.6619	20.1329	20.2122	20.6092	20.0362	21.3064	23.8169	23.8164	22.0622	25.0576	20.6232	18.7624	20.1766	20.8891	+	3	2	1	9.3	5.9	3.4	50.373	0	13.757	305480000	21	2.01217	2.43369	2.39838	3.32971	Q6PK81-2;Q6PK81;A6NNZ3	Q6PK81-2;Q6PK81	sp|Q6PK81-2|ZN773_HUMAN Isoform 2 of Zinc finger protein 773 OS=Homo sapiens GN=ZNF773;sp|Q6PK81|ZN773_HUMAN Zinc finger protein 773 OS=Homo sapiens GN=ZNF773 PE=2 SV=1
TRIM27	Zinc finger protein RFP	actin cytoskeleton organization;actin filament organization;actin filament-based process;actin nucleation;Arp2/3 complex-mediated actin nucleation;biological regulation;biosynthetic process;cell proliferation;cellular biosynthetic process;cellular component assembly;cellular component organization;cellular component organization at cellular level;cellular component organization or biogenesis;cell…		11.1478	4.11402		0.0119741	3.66364	0.00120319	4.56439		25.0269	25.3034	23.3932	23.7479	20.5295	21.1878	19.2877	20.2562	18.4881	20.463	25.6721	24.618	23.3464	24.8573	20.1501	18.9835	20.946	20.1566	+	4	4	4	19.3	19.3	19.3	41.439	0	125.29	222570000	22	2.80208	3.45853	1.85786	2.26193	P14373-2;P14373;H0Y551;A0A0G2JIZ4	P14373-2;P14373	sp|P14373-2|TRI27_HUMAN Isoform Beta of Zinc finger protein RFP OS=Homo sapiens GN=TRIM27;sp|P14373|TRI27_HUMAN Zinc finger protein RFP OS=Homo sapiens GN=TRIM27 PE=1 SV=1
ESCO2	N-acetyltransferase ESCO2	biological regulation;cell cycle;cell differentiation;cellular developmental process;cellular localization;cellular macromolecule localization;cellular macromolecule metabolic process;cellular metabolic process;cellular nitrogen compound metabolic process;cellular process;cellular protein localization;cellular protein metabolic process;cellular response to stimulus;cellular response to stress;chr…		11.1438	4.70795		0.00754113	4.78449	0.00191804	4.63141		27.8563	27.7413	25.11	22.6587	23.3855	20.8673	20.0312	21.2221	21.3243	19.3843	25.7214	24.2134	23.3522	24.563	19.2989	18.6032	20.6885	20.7337	+	10	10	10	25.3	25.3	25.3	68.306	0	104.87	655260000	43	2.69181	3.17382	2.23698	2.52414	Q56NI9;Q56NI9-2;H0YB88;E5RFP7;E5RIE3;E5RFE4	Q56NI9;Q56NI9-2	sp|Q56NI9|ESCO2_HUMAN N-acetyltransferase ESCO2 OS=Homo sapiens GN=ESCO2 PE=1 SV=1;sp|Q56NI9-2|ESCO2_HUMAN Isoform 2 of N-acetyltransferase ESCO2 OS=Homo sapiens GN=ESCO2
NOMO1	Nodal modulator 1			11.1323	4.60818		0.00582499	3.86944	0.00251193	5.34691		25.3061	25.9848	23.5861	22.2351	22.327	19.8127	21.4373	18.8503	20.0416	19.9499	26.4827	24.7556	24.3502	26.614	20.0705	20.2008	21.9165	18.6271	+	8	8	1	9.1	9.1	1.3	139.54	0	57.662	377920000	29	2.82875	3.01812	2.07067	2.67223	A0A0G2JN29;A0A087X117;Q15155;A0A0G2JP90;A0A087WW46;H3BUC9	A0A0G2JN29;A0A087X117;Q15155;A0A0G2JP90;A0A087WW46	tr|A0A0G2JN29|A0A0G2JN29_HUMAN Nodal modulator 1 OS=Homo sapiens GN=NOMO1 PE=1 SV=1;tr|A0A087X117|A0A087X117_HUMAN Nodal modulator 1 OS=Homo sapiens GN=NOMO1 PE=1 SV=1;sp|Q15155|NOMO1_HUMAN Nodal modulator 1 OS=Homo sapiens GN=NOMO1 PE=1 SV=5;tr|A0A0G2JP90
KPNA2	Importin subunit alpha-1	biological regulation;cell surface receptor linked signaling pathway;cellular macromolecule metabolic process;cellular metabolic process;cellular nitrogen compound metabolic process;cellular process;cellular response to chemical stimulus;cellular response to cytokine stimulus;cellular response to organic substance;cellular response to stimulus;cytokine-mediated signaling pathway;DNA metabolic pro…		11.126	3.99038		0.016032	2.68188	0.000918405	5.29889		24.4367	24.075	22.9391	21.925	20.2522	20.0268	20.1991	20.3477	19.9394	19.7054	27.0514	25.2381	24.9716	27.1858	20.434	20.055	21.5307	21.2317	+	7	7	7	21.4	21.4	21.4	57.861	0	59.669	414130000	40	3.15873	3.63702	1.51693	2.08767	P52292;J3QLL0;J3KS65;J3QL07	P52292;J3QLL0;J3KS65	sp|P52292|IMA1_HUMAN Importin subunit alpha-1 OS=Homo sapiens GN=KPNA2 PE=1 SV=1;tr|J3QLL0|J3QLL0_HUMAN Importin subunit alpha-1 (Fragment) OS=Homo sapiens GN=KPNA2 PE=1 SV=1;tr|J3KS65|J3KS65_HUMAN Importin subunit alpha-1 (Fragment) OS=Homo sapiens GN=KPN
CASC5	Protein CASC5	acrosome assembly;anatomical structure formation involved in morphogenesis;ATP-dependent chromatin remodeling;attachment of spindle microtubules to chromosome;attachment of spindle microtubules to kinetochore;biological regulation;cell cycle;cell cycle checkpoint;cell cycle phase;cell cycle process;cell division;cellular component assembly;cellular component assembly at cellular level;cellular co…		11.0725	4.99365		0.00352387	5.26748	0.00440823	4.71981		27.9568	27.8972	24.5842	22.4154	25.2008	20.2127	20.3807	20.3095	20.0955	20.7184	25.9695	24.3586	22.8164	26.8482	20.356	20.582	20.3865	19.7889	+	19	19	19	11	11	11	262.63	0	59.546	800270000	53	2.47422	2.69591	2.55956	2.96617	Q8NG31-2;Q8NG31;E9PPJ1;Q8NG31-3;Q8NG31-4;H0YCZ2;H0YEY7	Q8NG31-2;Q8NG31;E9PPJ1;Q8NG31-3;Q8NG31-4;H0YCZ2	sp|Q8NG31-2|CASC5_HUMAN Isoform 2 of Protein CASC5 OS=Homo sapiens GN=CASC5;sp|Q8NG31|CASC5_HUMAN Protein CASC5 OS=Homo sapiens GN=CASC5 PE=1 SV=3;tr|E9PPJ1|E9PPJ1_HUMAN Protein CASC5 OS=Homo sapiens GN=CASC5 PE=1 SV=2;sp|Q8NG31-3|CASC5_HUMAN Isoform 3 of
EMD	Emerin	anatomical structure development;biological regulation;cell cycle;cell cycle process;cell differentiation;cellular component disassembly;cellular component disassembly at cellular level;cellular component organization;cellular component organization at cellular level;cellular component organization or biogenesis;cellular component organization or biogenesis at cellular level;cellular developmenta…		11.0583	6.28542		0.00481084	6.0227	0.0032751	6.54813		29.2531	29.2868	27.5018	24.6161	25.7747	22.8519	23.4045	21.5804	18.5717	19.9106	28.7106	24.5031	26.1855	28.8899	20.4639	20.0418	19.6753	21.9154	+	12	12	12	45.3	45.3	45.3	28.994	0	323.31	2961300000	142	3.0255	2.86944	2.62263	2.78143	P50402;Q5HY57;F8WEQ1	P50402;Q5HY57	sp|P50402|EMD_HUMAN Emerin OS=Homo sapiens GN=EMD PE=1 SV=1;tr|Q5HY57|Q5HY57_HUMAN Emerin OS=Homo sapiens GN=EMD PE=1 SV=1
RREB1	Ras-responsive element-binding protein 1	biological regulation;biosynthetic process;cellular biosynthetic process;cellular macromolecule biosynthetic process;cellular macromolecule metabolic process;cellular metabolic process;cellular nitrogen compound metabolic process;cellular process;cellular response to stimulus;developmental process;intracellular signal transduction;macromolecule biosynthetic process;macromolecule metabolic process…		11.0564	3.35541		0.00365524	3.43557	0.00431867	3.27525		25.6202	25.6156	22.806	22.6349	23.6426	20.1884	21.4753	20.2586	20.7648	20.4543	21.2482	23.1734	23.5019	23.7167	19.8463	18.8506	20.0302	19.8121	+	9	9	9	7.7	7.7	7.7	181.42	0	26.058	277750000	21	2.01621	2.71462	2.02398	2.93735	Q92766;Q92766-2;Q92766-5;Q92766-3;C9JU34;A0A087X055;Q92766-6;Q92766-4;C9JE09;C9JPJ6	Q92766;Q92766-2;Q92766-5;Q92766-3;C9JU34	sp|Q92766|RREB1_HUMAN Ras-responsive element-binding protein 1 OS=Homo sapiens GN=RREB1 PE=1 SV=3;sp|Q92766-2|RREB1_HUMAN Isoform 2 of Ras-responsive element-binding protein 1 OS=Homo sapiens GN=RREB1;sp|Q92766-5|RREB1_HUMAN Isoform 5 of Ras-responsive ele
ZNF267	Zinc finger protein 267	biological regulation;biosynthetic process;cellular biosynthetic process;cellular macromolecule biosynthetic process;cellular macromolecule metabolic process;cellular metabolic process;cellular nitrogen compound metabolic process;cellular process;developmental process;macromolecule biosynthetic process;macromolecule metabolic process;metabolic process;multicellular organismal development;multicel…		11.0468	3.8176		0.00376544	4.59331	0.00423275	3.04188		26.5089	26.6392	24.8339	22.3449	23.1472	19.7388	20.4252	20.8776	18.8656	20.6005	23.4794	22.2888	22.4109	23.1033	20.4162	18.7382	20.8346	19.126	+	8	8	8	11.4	11.4	11.4	87.375	0	20.311	276420000	22	1.92896	2.72606	2.36927	2.91939	Q14586;H3BPW2	Q14586	sp|Q14586|ZN267_HUMAN Zinc finger protein 267 OS=Homo sapiens GN=ZNF267 PE=1 SV=3
ZNF800	Zinc finger protein 800	biological regulation;biosynthetic process;cellular biosynthetic process;cellular macromolecule biosynthetic process;cellular macromolecule metabolic process;cellular metabolic process;cellular nitrogen compound metabolic process;cellular process;macromolecule biosynthetic process;macromolecule metabolic process;metabolic process;nitrogen compound metabolic process;nucleic acid metabolic process;…		11.046	4.32538		0.00487764	5.50571	0.00327029	3.14506		28.0421	27.599	25.5039	22.6911	22.5267	19.848	19.3393	20.3885	19.1864	20.0721	24.4243	22.5911	22.9993	23.8337	21.3145	20.4286	19.9727	19.5524	+	10	10	10	20.6	20.6	20.6	75.235	0	255.51	743130000	46	2.0176	2.87105	2.51345	2.76962	Q2TB10;A0A087WXB4;C9JHX9;C9JLY3;C9K0M9	Q2TB10;A0A087WXB4	sp|Q2TB10|ZN800_HUMAN Zinc finger protein 800 OS=Homo sapiens GN=ZNF800 PE=1 SV=1;tr|A0A087WXB4|A0A087WXB4_HUMAN Zinc finger protein 800 OS=Homo sapiens GN=ZNF800 PE=1 SV=1
KIF18A	Kinesin-like protein KIF18A	antigen processing and presentation;antigen processing and presentation of exogenous antigen;antigen processing and presentation of exogenous peptide antigen;antigen processing and presentation of exogenous peptide antigen via MHC class II;antigen processing and presentation of peptide antigen;antigen processing and presentation of peptide antigen via MHC class II;antigen processing and presentat…		11.0381	3.08547		0.00414268	4.01367	0.003881	2.15727		26.9264	25.566	22.8969	22.8104	24.0371	20.1374	19.9716	21.4248	20.4257	20.2089	23.1788	22.7486	22.941	24.258	21.612	20.9081	20.6409	21.3362	+	9	9	9	12.7	12.7	12.7	102.28	0	72.242	268480000	22	1.54009	2.77198	2.18591	2.86797	Q8NI77;A0A0C4DGP2;A0A0C4DGP5;Q86Y91-2;Q86Y91-3;Q86Y91;Q86Y91-4	Q8NI77	sp|Q8NI77|KI18A_HUMAN Kinesin-like protein KIF18A OS=Homo sapiens GN=KIF18A PE=1 SV=2
SPTBN1	Spectrin beta chain, non-erythrocytic 1	actin filament capping;axon guidance;biological regulation;cell cycle cytokinesis;cell cycle process;cellular component assembly;cellular component assembly at cellular level;cellular component organization;cellular component organization at cellular level;cellular component organization or biogenesis;cellular component organization or biogenesis at cellular level;cellular macromolecule metabolic…		11.0086	5.99488		0.00298548	6.02318	0.00554627	5.96658		28.6347	29.2278	26.4488	22.7544	27.0775	20.5604	21.5195	21.1974	20.726	20.0241	27.7171	23.943	24.5454	28.8413	19.8953	19.8601	20.8184	20.6066	+	39	39	39	21.9	21.9	21.9	274.83	0	241.65	2105600000	117	2.68956	2.56556	2.78153	3.06805	A0A087WUZ3;Q01082;Q01082-3;Q01082-2;F8W6C1;A4QPE4;O15020-2;O15020;P11277-3;P11277;P11277-2;M0QZQ3;C9JY79;Q9H254-2;Q9H254-4;Q9H254	A0A087WUZ3;Q01082;Q01082-3;Q01082-2	tr|A0A087WUZ3|A0A087WUZ3_HUMAN Spectrin beta chain, non-erythrocytic 1 OS=Homo sapiens GN=SPTBN1 PE=1 SV=1;sp|Q01082|SPTB2_HUMAN Spectrin beta chain, non-erythrocytic 1 OS=Homo sapiens GN=SPTBN1 PE=1 SV=2;sp|Q01082-3|SPTB2_HUMAN Isoform 2 of Spectrin beta
ILF2	Interleukin enhancer-binding factor 2	biological regulation;biosynthetic process;cellular biosynthetic process;cellular macromolecule biosynthetic process;cellular macromolecule metabolic process;cellular metabolic process;cellular nitrogen compound metabolic process;cellular process;immune response;immune system process;macromolecule biosynthetic process;macromolecule metabolic process;metabolic process;nitrogen compound metabolic p…		10.9965	4.15405		0.0160908	3.07457	0.00104156	5.23354		25.9607	24.3333	22.6259	21.1683	23.0083	21.0986	20.9063	20.6178	19.8756	19.2253	26.729	24.7537	24.3079	26.552	19.4376	20.6775	20.8106	20.4826	+	5	5	5	21.3	21.3	21.3	38.91	0	27.074	367710000	24	3.09431	3.55897	1.63288	2.08137	B4DY09;Q12905;X6R6Z1;A0A0A0MRL0	B4DY09;Q12905;X6R6Z1;A0A0A0MRL0	tr|B4DY09|B4DY09_HUMAN Interleukin enhancer-binding factor 2 OS=Homo sapiens GN=ILF2 PE=1 SV=1;sp|Q12905|ILF2_HUMAN Interleukin enhancer-binding factor 2 OS=Homo sapiens GN=ILF2 PE=1 SV=2;tr|X6R6Z1|X6R6Z1_HUMAN Interleukin enhancer-binding factor 2 (Fragme
RPL4	60S ribosomal protein L4	biosynthetic process;catabolic process;cellular biosynthetic process;cellular catabolic process;cellular component disassembly;cellular component disassembly at cellular level;cellular component organization;cellular component organization at cellular level;cellular component organization or biogenesis;cellular component organization or biogenesis at cellular level;cellular macromolecular complex…		10.9708	4.83308		0.00326356	4.87778	0.00526926	4.78838		26.6544	26.3232	23.8487	22.4561	22.9363	18.8148	20.6752	18.5058	20.3667	19.4673	27.3002	24.8951	23.5869	27.5121	20.5916	21.0657	21.1783	21.3051	+	9	9	9	25.5	25.5	25.5	47.697	0	69.016	630700000	38	2.43617	2.59277	2.48423	3.01147	P36578;H3BU31;H3BTP7;H3BM89	P36578;H3BU31;H3BTP7	sp|P36578|RL4_HUMAN 60S ribosomal protein L4 OS=Homo sapiens GN=RPL4 PE=1 SV=5;tr|H3BU31|H3BU31_HUMAN 60S ribosomal protein L4 (Fragment) OS=Homo sapiens GN=RPL4 PE=1 SV=1;tr|H3BTP7|H3BTP7_HUMAN 60S ribosomal protein L4 (Fragment) OS=Homo sapiens GN=RPL4 P
NR3C1	Glucocorticoid receptor	adrenal gland development;anatomical structure development;anatomical structure morphogenesis;behavior;biological regulation;biosynthetic process;C21-steroid hormone metabolic process;cellular biosynthetic process;cellular component organization;cellular component organization at cellular level;cellular component organization or biogenesis;cellular component organization or biogenesis at cellular…		10.9629	4.5374		0.00266438	5.46548	0.00650543	3.60931		27.7767	28.0218	24.3662	22.9798	25.7259	20.1232	19.9153	20.9053	21.2603	19.3388	25.8612	23.5104	23.6327	26.2956	20.9213	21.896	21.1474	20.8981	+	11	11	10	21.3	21.3	19.5	81.509	0	288.7	756780000	47	2.04375	2.48335	2.69144	3.13908	P04150-2;P04150;P04150-9;P04150-6;P04150-10;P04150-8;P04150-3;P04150-7;P04150-5;D6RDA9;Q3MSN4	P04150-2;P04150;P04150-9;P04150-6;P04150-10;P04150-8;P04150-3;P04150-7;P04150-5	sp|P04150-2|GCR_HUMAN Isoform Beta of Glucocorticoid receptor OS=Homo sapiens GN=NR3C1;sp|P04150|GCR_HUMAN Glucocorticoid receptor OS=Homo sapiens GN=NR3C1 PE=1 SV=1;sp|P04150-9|GCR_HUMAN Isoform Beta-B of Glucocorticoid receptor OS=Homo sapiens GN=NR3C1;s
TMED10	Transmembrane emp24 domain-containing protein 10	anatomical structure development;cargo loading into vesicle;cellular component assembly;cellular component assembly at cellular level;cellular component organization;cellular component organization at cellular level;cellular component organization or biogenesis;cellular component organization or biogenesis at cellular level;cellular macromolecular complex assembly;cellular macromolecular complex …		10.9614	5.90167		0.0160254	5.15683	0.00108319	6.64652		28.9033	29.1208	27.3997	22.1375	26.0402	22.8282	23.5136	21.6404	19.4788	20.3563	28.7758	26.0578	26.3941	28.2194	21.561	19.7757	19.6277	21.8965	+	7	7	7	26.9	26.9	26.9	24.976	0	314.58	2933200000	153	3.51295	3.52119	2.08138	2.08627	P49755;G3V2K7	P49755;G3V2K7	sp|P49755|TMEDA_HUMAN Transmembrane emp24 domain-containing protein 10 OS=Homo sapiens GN=TMED10 PE=1 SV=2;tr|G3V2K7|G3V2K7_HUMAN Transmembrane emp24 domain-containing protein 10 OS=Homo sapiens GN=TMED10 PE=1 SV=1
PGRMC1	Membrane-associated progesterone receptor component 1	axon guidance;chemotaxis;locomotion;response to chemical stimulus;response to external stimulus;response to stimulus;taxis		10.9601	4.20819		0.0129505	3.45241	0.0013422	4.96397		25.4112	25.6153	23.8929	22.9864	21.6141	22.4698	19.7214	20.8457	19.6766	19.5442	26.0811	23.7171	23.9862	25.5751	18.8474	20.2673	19.7142	20.6747	+	3	3	3	11.8	11.8	11.8	21.671	0	25.897	315870000	15	2.9133	3.39066	1.7845	2.21487	O00264;O00264-2	O00264	sp|O00264|PGRC1_HUMAN Membrane-associated progesterone receptor component 1 OS=Homo sapiens GN=PGRMC1 PE=1 SV=3
TRIB3	Tribbles homolog 3	apoptosis;apoptosis in response to endoplasmic reticulum stress;biological regulation;biosynthetic process;cell death;cell surface receptor linked signaling pathway;cellular biosynthetic process;cellular lipid metabolic process;cellular macromolecule biosynthetic process;cellular macromolecule metabolic process;cellular metabolic process;cellular nitrogen compound metabolic process;cellular proce…		10.9346	3.39576		0.0114896	2.85607	0.00155192	3.93546		24.2469	24.3439	23.3535	22.2355	21.3608	20.269	20.9068	20.0266	21.4455	18.6125	23.8863	23.4659	23.5264	25.3902	20.8584	20.2946	19.1087	20.2651	+	2	2	2	6.8	6.8	6.8	42.757	0.00066313	4.7618	144420000	17	2.48861	3.29438	1.63076	2.28163	J3KR25;Q96RU7;A0A087WTX3;B0QYQ2	J3KR25;Q96RU7;A0A087WTX3;B0QYQ2	tr|J3KR25|J3KR25_HUMAN Tribbles homolog 3 OS=Homo sapiens GN=TRIB3 PE=1 SV=1;sp|Q96RU7|TRIB3_HUMAN Tribbles homolog 3 OS=Homo sapiens GN=TRIB3 PE=1 SV=2;tr|A0A087WTX3|A0A087WTX3_HUMAN Tribbles homolog 3 (Fragment) OS=Homo sapiens GN=TRIB3 PE=1 SV=1;tr|B0QY
HSP90AB1	Heat shock protein HSP 90-beta	anatomical structure development;axon guidance;biological regulation;cellular macromolecule metabolic process;cellular metabolic process;cellular process;cellular protein metabolic process;cellular response to chemical stimulus;cellular response to cytokine stimulus;cellular response to heat;cellular response to interleukin-4;cellular response to organic substance;cellular response to stimulus;ce…		10.9303	3.59658		0.00406443	2.72231	0.0044058	4.47085		23.8306	23.3918	23.3881	21.8838	22.4716	18.694	20.4669	20.3977	20.3894	21.4063	26.9823	25.3179	25.2223	25.0034	23.1787	19.9187	20.2861	21.259	+	11	11	8	18.2	18.2	13.8	83.263	0	58.49	441560000	26	2.40372	2.69527	1.74054	2.88244	P08238;Q58FF7;F8W026;Q96GW1;P14625	P08238	sp|P08238|HS90B_HUMAN Heat shock protein HSP 90-beta OS=Homo sapiens GN=HSP90AB1 PE=1 SV=4
SLC25A5	ADP/ATP translocase 2;ADP/ATP translocase 2, N-terminally processed	adenine transport;biological regulation;cellular metabolic process;cellular process;chromosome segregation;energy derivation by oxidation of organic compounds;energy reserve metabolic process;establishment of localization;generation of precursor metabolites and energy;metabolic process;nitrogen compound transport;nucleobase transport;nucleobase-containing compound transport;oxidation-reduction pr…		10.9292	5.51506		0.00945275	4.07889	0.00189647	6.95123		26.5748	26.8274	24.5116	23.1025	23.8643	22.1856	22.9719	19.9489	19.3103	20.0693	28.4382	26.9999	24.2031	28.4395	19.4788	19.6436	19.8956	21.2578	+	9	9	3	27.2	27.2	11.1	32.852	0	27.166	1232000000	47	3.34585	3.1822	2.01427	2.39095	P05141;P12235;V9GYG0;Q9H0C2	P05141	sp|P05141|ADT2_HUMAN ADP/ATP translocase 2 OS=Homo sapiens GN=SLC25A5 PE=1 SV=7
SUPT20H	Transcription factor SPT20 homolog	anatomical structure morphogenesis;autophagy;biological regulation;catabolic process;cellular catabolic process;cellular component organization;cellular component organization at cellular level;cellular component organization or biogenesis;cellular component organization or biogenesis at cellular level;cellular metabolic process;cellular process;chromatin organization;chromosome organization;deve…		10.9225	3.81273		0.00716762	3.18299	0.00251789	4.44248		25.2506	24.2523	23.0051	21.9966	23.1947	18.5944	21.1603	19.9555	21.2898	20.7843	23.877	23.1196	22.5319	24.5185	17.7655	19.0351	18.8093	20.6671	+	3	3	3	8.4	8.4	8.4	58.781	0	7.889	136720000	11	2.55221	3.01498	1.82104	2.55647	R4GND2;F6S7C4;Q8NEM7-2;Q8NEM7;Q8NEM7-3;B4E2D5;H7C5F9	R4GND2;F6S7C4;Q8NEM7-2;Q8NEM7;Q8NEM7-3;B4E2D5	tr|R4GND2|R4GND2_HUMAN Transcription factor SPT20 homolog OS=Homo sapiens GN=SUPT20H PE=1 SV=1;tr|F6S7C4|F6S7C4_HUMAN Transcription factor SPT20 homolog OS=Homo sapiens GN=SUPT20H PE=1 SV=1;sp|Q8NEM7-2|SP20H_HUMAN Isoform 2 of Transcription factor SPT20 ho
FLNA	Filamin-A	actin crosslink formation;actin cytoskeleton organization;actin cytoskeleton reorganization;actin filament organization;actin filament-based process;anatomical structure formation involved in morphogenesis;anatomical structure morphogenesis;biological adhesion;biological regulation;biosynthetic process;blood coagulation;cAMP-mediated signaling;cell activation;cell adhesion;cell cycle process;cell…		10.9118	5.28914		0.00254809	5.18078	0.00715902	5.39751		27.8785	27.6497	26.1734	22.957	26.64	20.8539	22.504	21.2252	20.6111	20.2005	26.2899	23.454	23.5482	28.286	19.8861	20.0614	20.3718	19.6689	+	20	20	17	11.2	11.2	10.4	276.55	0	106.49	1164100000	96	2.48023	2.42766	2.63371	3.16741	Q5HY54;Q60FE5;P21333-2;P21333;A0A087WWY3;F8WE98;H0Y5C6;O75369-5;O75369-4;O75369-6;O75369-3;O75369-2;O75369-9;O75369;O75369-8	Q5HY54;Q60FE5;P21333-2;P21333;A0A087WWY3	tr|Q5HY54|Q5HY54_HUMAN Filamin-A OS=Homo sapiens GN=FLNA PE=1 SV=1;tr|Q60FE5|Q60FE5_HUMAN Filamin A OS=Homo sapiens GN=FLNA PE=1 SV=1;sp|P21333-2|FLNA_HUMAN Isoform 2 of Filamin-A OS=Homo sapiens GN=FLNA;sp|P21333|FLNA_HUMAN Filamin-A OS=Homo sapiens GN=FL
ZNF28	Zinc finger protein 28	biological regulation;biosynthetic process;cellular biosynthetic process;cellular macromolecule biosynthetic process;cellular macromolecule metabolic process;cellular metabolic process;cellular nitrogen compound metabolic process;cellular process;macromolecule biosynthetic process;macromolecule metabolic process;metabolic process;nitrogen compound metabolic process;nucleic acid metabolic process;…		10.8998	3.91416		0.00660693	4.50531	0.00279428	3.32301		27.3336	26.9	25.7341	22.4653	23.053	20.4381	19.8232	21.0702	21.4526	20.1753	23.7283	22.3599	22.8147	23.4907	20.0954	20.7932	18.5359	19.677	+	14	6	3	20.5	10.9	6	83.658	0	119.53	409490000	26	2.12032	2.96144	2.21139	2.60772	P17035;A0A087WSW4;P17035-2;C9K0H3;M0R0U4	P17035;A0A087WSW4;P17035-2	sp|P17035|ZNF28_HUMAN Zinc finger protein 28 OS=Homo sapiens GN=ZNF28 PE=2 SV=5;tr|A0A087WSW4|A0A087WSW4_HUMAN Zinc finger protein 600 OS=Homo sapiens GN=ZNF600 PE=1 SV=1;sp|P17035-2|ZNF28_HUMAN Isoform 2 of Zinc finger protein 28 OS=Homo sapiens GN=ZNF28
ZNF322	Zinc finger protein 322	biological regulation;biosynthetic process;cellular biosynthetic process;cellular macromolecule biosynthetic process;cellular macromolecule metabolic process;cellular metabolic process;cellular nitrogen compound metabolic process;cellular process;macromolecule biosynthetic process;macromolecule metabolic process;metabolic process;nitrogen compound metabolic process;nucleic acid metabolic process;…		10.892	4.4745		0.00278842	5.39706	0.0066731	3.55194		28.1626	28.1136	27.448	23.3206	26.2479	21.8729	22.3327	21.9703	19.9704	20.1611	24.3832	23.5277	25.9688	24.1318	22.5185	19.9693	20.8483	20.4676	+	6	5	4	16.7	14.9	12.9	46.94	0	19.27	1046100000	39	2.01905	2.46833	2.65876	3.10622	Q6U7Q0	Q6U7Q0	sp|Q6U7Q0|ZN322_HUMAN Zinc finger protein 322 OS=Homo sapiens GN=ZNF322 PE=1 SV=2
OGT	UDP-N-acetylglucosamine--peptide N-acetylglucosaminyltransferase 110 kDa subunit	apoptosis;biological regulation;carbohydrate metabolic process;cell communication;cell death;cellular carbohydrate metabolic process;cellular component organization;cellular component organization at cellular level;cellular component organization or biogenesis;cellular component organization or biogenesis at cellular level;cellular macromolecule metabolic process;cellular metabolic process;cellul…		10.8888	4.73179		0.00361908	4.37435	0.0051578	5.08924		24.4224	26.797	23.3859	21.8235	22.7845	19.2062	20.2735	19.578	18.7786	19.5052	26.6228	24.0259	23.3456	26.2866	21.0767	19.9922	20.5878	18.2673	+	8	8	8	9.9	9.9	9.9	116.92	0	54.81	393630000	24	2.52063	2.60791	2.32021	2.94551	O15294;O15294-3;O15294-2;O15294-4;C9JZL3	O15294;O15294-3;O15294-2	sp|O15294|OGT1_HUMAN UDP-N-acetylglucosamine--peptide N-acetylglucosaminyltransferase 110 kDa subunit OS=Homo sapiens GN=OGT PE=1 SV=3;sp|O15294-3|OGT1_HUMAN Isoform 1 of UDP-N-acetylglucosamine--peptide N-acetylglucosaminyltransferase 110 kDa subunit OS=H
WDR70	WD repeat-containing protein 70			10.8702	3.25117		0.00179819	3.28929	0.010575	3.21304		25.4851	24.8274	23.3446	22.6282	23.1855	20.125	20.5773	20.5382	20.5902	21.1936	23.3948	22.7653	23.3752	24.1162	21.4408	19.9088	18.2679	21.1818	+	5	5	5	9.5	9.5	9.5	73.2	0	11.34	150630000	15	1.80856	2.21495	2.10138	3.40161	Q9NW82;D6RIW8	Q9NW82	sp|Q9NW82|WDR70_HUMAN WD repeat-containing protein 70 OS=Homo sapiens GN=WDR70 PE=1 SV=1
SEPT10	Septin-10			10.8598	2.72639		0.0221762	2.32987	0.000866498	3.12292		23.7242	23.7771	20.7572	22.0932	20.6498	20.1514	20.4015	19.1024	19.3837	20.3131	23.7712	23.5224	23.0523	24.1199	20.9223	20.8468	19.5404	20.6647		3	3	3	8	8	8	52.145	0	6.205	86678000	10	2.2423	3.67695	1.34588	1.89056	E7EW69;B5ME97;Q9P0V9;Q9P0V9-2;E7EX04;Q9P0V9-3;F5H1W3;F8WC85;C9JEQ7	E7EW69;B5ME97;Q9P0V9;Q9P0V9-2;E7EX04;Q9P0V9-3	tr|E7EW69|E7EW69_HUMAN Septin-10 OS=Homo sapiens GN=SEPT10 PE=1 SV=1;tr|B5ME97|B5ME97_HUMAN Septin 10, isoform CRA_c OS=Homo sapiens GN=SEPT10 PE=1 SV=2;sp|Q9P0V9|SEP10_HUMAN Septin-10 OS=Homo sapiens GN=SEPT10 PE=1 SV=2;sp|Q9P0V9-2|SEP10_HUMAN Isoform 2 o
CTCF	Transcriptional repressor CTCF	biological regulation;cellular component assembly;cellular component assembly at cellular level;cellular component organization;cellular component organization at cellular level;cellular component organization or biogenesis;cellular component organization or biogenesis at cellular level;cellular macromolecular complex subunit organization;cellular macromolecule metabolic process;cellular metaboli…		10.8054	5.87952		0.00251585	6.09188	0.00806437	5.66716		30.381	30.5229	28.062	26.9118	28.3278	24.2638	24.6642	23.4166	21.438	19.9636	28.5291	27.6733	27.5691	28.1998	25.1475	19.0572	22.6989	22.3991	+	28	28	28	46.1	46.1	46.1	82.785	0	323.31	7272800000	446	2.49483	2.36678	2.8559	3.17749	P49711;P49711-2;V9GY73;Q8NI51-11;Q8NI51-6;Q8NI51-5;Q8NI51-10;Q8NI51-2;Q8NI51;Q8NI51-3;Q8NI51-7;F5H2V8;Q8NI51-8	P49711;P49711-2	sp|P49711|CTCF_HUMAN Transcriptional repressor CTCF OS=Homo sapiens GN=CTCF PE=1 SV=1;sp|P49711-2|CTCF_HUMAN Isoform 2 of Transcriptional repressor CTCF OS=Homo sapiens GN=CTCF
ZNF850	Zinc finger protein 850	biological regulation;biosynthetic process;cellular biosynthetic process;cellular macromolecule biosynthetic process;cellular macromolecule metabolic process;cellular metabolic process;cellular nitrogen compound metabolic process;cellular process;macromolecule biosynthetic process;macromolecule metabolic process;metabolic process;nitrogen compound metabolic process;nucleic acid metabolic process;…		10.7729	4.13466		0.00310766	4.80094	0.00674479	3.46839		26.7477	26.5623	24.7497	22.0675	23.1109	19.7895	19.854	20.2729	19.3234	19.9936	25.4973	23.0899	22.5511	23.7178	19.3137	19.9864	21.0246	20.6579	+	8	5	5	19.8	7.6	7.6	121.88	0	22.613	334770000	26	1.98927	2.46211	2.47766	3.04228	A0A087X0M6;A8MQ14	A0A087X0M6;A8MQ14	tr|A0A087X0M6|A0A087X0M6_HUMAN Zinc finger protein 850 OS=Homo sapiens GN=ZNF850 PE=1 SV=1;sp|A8MQ14|ZN850_HUMAN Zinc finger protein 850 OS=Homo sapiens GN=ZNF850 PE=3 SV=2
MCU	Calcium uniporter protein, mitochondrial	biological regulation;calcium ion homeostasis;calcium ion transport;calcium-mediated signaling;carbohydrate homeostasis;cation homeostasis;cation transport;cellular calcium ion homeostasis;cellular cation homeostasis;cellular chemical homeostasis;cellular component assembly;cellular component organization;cellular component organization or biogenesis;cellular divalent inorganic cation homeostasis…		10.7683	4.04485		0.00810837	4.28675	0.00259677	3.80295		26.6002	26.5622	25.2467	22.4064	23.0177	21.1633	21.3707	20.6362	18.3228	20.9064	24.4476	24.0086	22.9236	25.5036	20.5483	20.3335	21.2448	19.545	+	5	5	5	19.5	19.5	19.5	35.158	0	43.003	378060000	26	2.3208	2.99845	2.103	2.48064	Q8NE86-3;Q8NE86;S4R468;Q8NE86-2	Q8NE86-3;Q8NE86;S4R468;Q8NE86-2	sp|Q8NE86-3|MCU_HUMAN Isoform 3 of Calcium uniporter protein, mitochondrial OS=Homo sapiens GN=MCU;sp|Q8NE86|MCU_HUMAN Calcium uniporter protein, mitochondrial OS=Homo sapiens GN=MCU PE=1 SV=1;tr|S4R468|S4R468_HUMAN Calcium uniporter protein, mitochondrial
ZMYND11	Zinc finger MYND domain-containing protein 11	biological regulation;biosynthetic process;cell cycle;cell proliferation;cellular biosynthetic process;cellular component organization;cellular component organization at cellular level;cellular component organization or biogenesis;cellular component organization or biogenesis at cellular level;cellular macromolecule biosynthetic process;cellular macromolecule metabolic process;cellular metabolic …		10.7631	2.94193		0.0210785	3.41175	0.00100415	2.4721		26.8014	27.2483	23.3185	22.0682	23.5581	21.0958	22.1068	20.8786	20.6358	21.2188	22.7977	22.1943	22.6493	23.3316	20.5942	19.8387	19.9397	20.7119	+	7	7	7	15.5	15.5	15.5	61.286	0	69.254	508160000	55	1.86805	3.58252	1.66039	1.92172	B0QZE2;B7Z2J6;Q15326-4;Q15326-2;Q15326-6;Q15326-3;Q15326;A0A0A0MRY2;J3QKD2;E7ENI9;Q15326-5;E9PE09;E7EV75	B0QZE2;B7Z2J6;Q15326-4;Q15326-2;Q15326-6;Q15326-3;Q15326;A0A0A0MRY2;J3QKD2;E7ENI9;Q15326-5	tr|B0QZE2|B0QZE2_HUMAN Zinc finger MYND domain-containing protein 11 OS=Homo sapiens GN=ZMYND11 PE=1 SV=1;tr|B7Z2J6|B7Z2J6_HUMAN Zinc finger MYND domain-containing protein 11 OS=Homo sapiens GN=ZMYND11 PE=1 SV=1;sp|Q15326-4|ZMY11_HUMAN Isoform 4 of Zinc fi
PLOD1	Procollagen-lysine,2-oxoglutarate 5-dioxygenase 1	amine biosynthetic process;amine metabolic process;anatomical structure development;aspartate family amino acid biosynthetic process;aspartate family amino acid metabolic process;biosynthetic process;carboxylic acid biosynthetic process;carboxylic acid metabolic process;cellular amine metabolic process;cellular amino acid biosynthetic process;cellular amino acid metabolic process;cellular biosynt…		10.7447	6.78793		0.00697833	5.53693	0.00308948	8.03894		30.5474	31.3165	30.561	27.5174	28.1378	25.2623	26.3248	25.6721	22.0878	21.0484	31.0673	28.5162	27.9553	29.1235	23.7832	18.6429	19.4634	22.6171	+	34	34	34	58.7	58.7	58.7	83.549	0	323.31	12074000000	532	3.34134	2.90665	2.41601	2.57437	Q02809;Q02809-2;Q5JXB7;Q5JXB8	Q02809;Q02809-2	sp|Q02809|PLOD1_HUMAN Procollagen-lysine,2-oxoglutarate 5-dioxygenase 1 OS=Homo sapiens GN=PLOD1 PE=1 SV=2;sp|Q02809-2|PLOD1_HUMAN Isoform 2 of Procollagen-lysine,2-oxoglutarate 5-dioxygenase 1 OS=Homo sapiens GN=PLOD1
DYRK1A	Dual specificity tyrosine-phosphorylation-regulated kinase 1A	anatomical structure development;biological regulation;cell cycle;cellular macromolecule metabolic process;cellular metabolic process;cellular process;cellular protein metabolic process;circadian rhythm;developmental process;macromolecule metabolic process;macromolecule modification;metabolic process;mitotic cell cycle;negative regulation of biological process;negative regulation of cell communic…		10.7372	4.28976		0.00688966	3.55257	0.00315287	5.02695		32.2084	32.2943	31.1255	29.147	30.4539	28.43	29.1641	27.3001	26.0017	26.5704	31.7643	29.9114	30.3683	31.7529	26.6421	23.826	25.9827	27.2383	+	44	44	44	52.5	52.5	52.5	84.556	0	323.31	32333000000	1037	2.66855	2.89483	1.94523	2.58204	Q13627-2;Q13627;Q13627-5;Q13627-3;Q13627-4;E7EMI5;Q9Y463-2;Q9Y463-3;Q9Y463;M0R131;M0R2X3;Q76N25;Q92630-2;Q92630	Q13627-2;Q13627;Q13627-5;Q13627-3;Q13627-4	sp|Q13627-2|DYR1A_HUMAN Isoform 1 of Dual specificity tyrosine-phosphorylation-regulated kinase 1A OS=Homo sapiens GN=DYRK1A;sp|Q13627|DYR1A_HUMAN Dual specificity tyrosine-phosphorylation-regulated kinase 1A OS=Homo sapiens GN=DYRK1A PE=1 SV=2;sp|Q13627-5
XAB2	Pre-mRNA-splicing factor SYF1	anatomical structure development;biosynthetic process;blastocyst development;cellular biosynthetic process;cellular macromolecule biosynthetic process;cellular macromolecule metabolic process;cellular metabolic process;cellular nitrogen compound metabolic process;cellular process;cellular response to stimulus;cellular response to stress;developmental process;DNA metabolic process;DNA repair;macro…		10.6804	4.24595		0.0182175	3.35679	0.00126203	5.13511		24.9759	25.4234	24.5069	20.1809	23.3475	21.1581	20.4798	20.0664	20.6626	19.2838	26.0482	24.003	24.2175	26.0721	18.6857	20.7486	20.1638	20.2023	+	9	9	9	12.3	12.3	12.3	100.01	0	27.855	292170000	41	2.99055	3.4268	1.6839	2.01514	Q9HCS7	Q9HCS7	sp|Q9HCS7|SYF1_HUMAN Pre-mRNA-splicing factor SYF1 OS=Homo sapiens GN=XAB2 PE=1 SV=2
ZFP30	Zinc finger protein 30 homolog	biological regulation;biosynthetic process;cellular biosynthetic process;cellular macromolecule biosynthetic process;cellular macromolecule metabolic process;cellular metabolic process;cellular nitrogen compound metabolic process;cellular process;macromolecule biosynthetic process;macromolecule metabolic process;metabolic process;nitrogen compound metabolic process;nucleic acid metabolic process;…		10.6419	4.09719		0.00107582	4.47004	0.0222103	3.72434		25.2696	26.1981	25.5978	23.6038	25.1215	19.858	22.2037	19.2482	20.7452	21.3855	25.7575	23.5247	23.8857	25.869	23.5164	19.2262	20.3217	21.0752	+	8	8	4	19.7	19.7	11	61.557	0	45.671	442410000	26	1.77558	1.83521	2.66041	3.75824	Q9Y2G7	Q9Y2G7	sp|Q9Y2G7|ZFP30_HUMAN Zinc finger protein 30 homolog OS=Homo sapiens GN=ZFP30 PE=2 SV=1
EIF3E	Eukaryotic translation initiation factor 3 subunit E	biological regulation;biosynthetic process;catabolic process;cellular biosynthetic process;cellular catabolic process;cellular component assembly;cellular component assembly at cellular level;cellular component organization;cellular component organization at cellular level;cellular component organization or biogenesis;cellular component organization or biogenesis at cellular level;cellular macrom…		10.6322	6.55205		0.0114458	5.98247	0.00210791	7.12162		30.054	29.8713	27.8174	22.7299	27.6532	23.2066	23.8835	21.457	19.5059	20.1604	29.2103	25.2232	26.1943	29.822	20.6929	20.1295	20.3755	20.7655	+	20	20	20	44	44	44	52.22	0	288.54	4945800000	214	3.33817	3.12146	2.32908	2.28953	P60228;E5RGA2;H0YBR5;E5RHS5;E5RIT4;H0YAW4;E5RII3;E5RIP5;E5RJ25;H0YBP5	P60228;E5RGA2	sp|P60228|EIF3E_HUMAN Eukaryotic translation initiation factor 3 subunit E OS=Homo sapiens GN=EIF3E PE=1 SV=1;tr|E5RGA2|E5RGA2_HUMAN Eukaryotic translation initiation factor 3 subunit E OS=Homo sapiens GN=EIF3E PE=1 SV=1
RAB11A	Ras-related protein Rab-11A;Ras-related protein Rab-11B	astral microtubule organization;biological regulation;cell cycle process;cell projection organization;cellular component assembly;cellular component assembly at cellular level;cellular component organization;cellular component organization at cellular level;cellular component organization or biogenesis;cellular component organization or biogenesis at cellular level;cellular localization;cellular …		10.6291	6.03744		0.00621098	5.82716	0.0038965	6.24772		27.4637	27.8209	27.5727	22.722	25.1006	21.9193	22.8435	19.0424	19.5558	18.1832	29.2035	25.9165	24.1134	27.7753	21.3187	20.501	19.5955	20.6026	+	9	9	9	58.1	58.1	58.1	17.668	0	47.219	1784800000	91	2.88916	2.7684	2.50655	2.63998	H3BMH2;H3BSC1;P62491-2;Q15907-2;P62491;Q15907;B4DQU5;A0A0C4DGX5;P57735	H3BMH2;H3BSC1;P62491-2;Q15907-2;P62491;Q15907	tr|H3BMH2|H3BMH2_HUMAN Ras-related protein Rab-11A (Fragment) OS=Homo sapiens GN=RAB11A PE=3 SV=1;tr|H3BSC1|H3BSC1_HUMAN Ras-related protein Rab-11A OS=Homo sapiens GN=RAB11A PE=1 SV=1;sp|P62491-2|RB11A_HUMAN Isoform 2 of Ras-related protein Rab-11A OS=Hom
CLTC	Clathrin heavy chain;Clathrin heavy chain 1	antigen processing and presentation;antigen processing and presentation of exogenous antigen;antigen processing and presentation of exogenous peptide antigen;antigen processing and presentation of exogenous peptide antigen via MHC class II;antigen processing and presentation of peptide antigen;antigen processing and presentation of peptide antigen via MHC class II;antigen processing and presentat…		10.606	6.46681		0.0197242	5.65531	0.00125569	7.27831		30.299	30.2388	26.8383	23.7494	27.2122	23.6537	25.6407	21.7525	18.8926	20.1216	29.3583	26.1767	26.9988	30.0383	20.8936	20.2495	20.2856	22.0301	+	48	48	37	35.1	35.1	27.8	192.06	0	323.31	5525000000	321	3.61543	3.43445	2.08084	1.95915	A0A087WVQ6;Q00610-2;Q00610;J3KS13;J3KSQ2;K7EJJ5;J3QL20;J3KRF5	A0A087WVQ6;Q00610-2;Q00610	tr|A0A087WVQ6|A0A087WVQ6_HUMAN Clathrin heavy chain OS=Homo sapiens GN=CLTC PE=1 SV=1;sp|Q00610-2|CLH1_HUMAN Isoform 2 of Clathrin heavy chain 1 OS=Homo sapiens GN=CLTC;sp|Q00610|CLH1_HUMAN Clathrin heavy chain 1 OS=Homo sapiens GN=CLTC PE=1 SV=5
ZNF766	Zinc finger protein 766	biological regulation;biosynthetic process;cellular biosynthetic process;cellular macromolecule biosynthetic process;cellular macromolecule metabolic process;cellular metabolic process;cellular nitrogen compound metabolic process;cellular process;macromolecule biosynthetic process;macromolecule metabolic process;metabolic process;nitrogen compound metabolic process;nucleic acid metabolic process;…		10.5932	4.1592		0.00254742	4.95465	0.00984734	3.36375		26.9728	27.1308	24.5057	22.896	24.5737	19.9557	21.7755	20.5218	19.0254	20.0273	24.9368	22.5252	23.2155	23.6435	19.5645	22.0013	20.028	19.2723	+	9	6	6	22.4	15.4	15.4	54.506	0	34.99	426510000	29	1.87158	2.25437	2.57471	3.16904	Q5HY98;G3XAE0;M0R2P3;A0A0B4J2B2;M0QXI4;M0R1P9;M0R139	Q5HY98;G3XAE0	sp|Q5HY98|ZN766_HUMAN Zinc finger protein 766 OS=Homo sapiens GN=ZNF766 PE=2 SV=1;tr|G3XAE0|G3XAE0_HUMAN Uncharacterized protein OS=Homo sapiens GN=ZNF766 PE=4 SV=1
WDR18	WD repeat-containing protein 18	developmental process;multicellular organismal development;multicellular organismal process		10.5701	5.0002		0.00281295	5.04794	0.00912673	4.95246		26.4674	27.6741	23.9045	23.1364	23.9351	19.9932	18.6182	20.202	21.2417	19.8227	27.0508	23.8128	22.8954	26.615	19.3608	21.4998	19.2849	20.4186	+	8	8	8	23.9	23.9	23.9	43.237	0	22.438	637790000	30	2.30296	2.29528	2.56877	3.10099	U3KQC1;A0A0A0MQU0;Q9BV38;K7EIR0;K7EML4;A0A087X237;K7EKX5	U3KQC1;A0A0A0MQU0;Q9BV38;K7EIR0	tr|U3KQC1|U3KQC1_HUMAN WD repeat-containing protein 18 (Fragment) OS=Homo sapiens GN=WDR18 PE=1 SV=1;tr|A0A0A0MQU0|A0A0A0MQU0_HUMAN WD repeat-containing protein 18 (Fragment) OS=Homo sapiens GN=WDR18 PE=1 SV=1;sp|Q9BV38|WDR18_HUMAN WD repeat-containing pro
BAZ1B	Tyrosine-protein kinase BAZ1B	anatomical structure morphogenesis;biological regulation;biosynthetic process;cellular biosynthetic process;cellular component organization;cellular component organization at cellular level;cellular component organization or biogenesis;cellular component organization or biogenesis at cellular level;cellular macromolecule biosynthetic process;cellular macromolecule metabolic process;cellular metab…		10.5558	4.55874		0.0079471	4.80899	0.00327678	4.30849		27.3673	27.806	25.6573	22.3442	24.296	21.5687	22.4214	20.2683	19.2292	19.9381	25.4977	24.0161	23.5619	26.673	21.0203	20.4002	19.9291	21.1652	+	15	15	15	14.3	14.3	14.3	170.45	0	71.074	749690000	58	2.439	2.86824	2.227	2.49233	Q9UIG0-2;Q9UIG0	Q9UIG0-2;Q9UIG0	sp|Q9UIG0-2|BAZ1B_HUMAN Isoform 2 of Tyrosine-protein kinase BAZ1B OS=Homo sapiens GN=BAZ1B;sp|Q9UIG0|BAZ1B_HUMAN Tyrosine-protein kinase BAZ1B OS=Homo sapiens GN=BAZ1B PE=1 SV=2
ITGB1	Integrin beta-1	actin cytoskeleton organization;actin filament-based process;actomyosin structure organization;anatomical structure homeostasis;anatomical structure morphogenesis;associative learning;axon extension;axon guidance;B cell activation;B cell differentiation;behavior;biological adhesion;biological regulation;blood coagulation;blood vessel endothelial cell migration;calcium ion homeostasis;calcium-inde…		10.5506	6.76328		0.011444	5.64907	0.00228749	7.87749		30.2421	30.4783	29.0662	24.0845	28.2443	23.9246	25.6367	22.1989	20.2241	21.8855	29.9048	26.5906	27.3106	30.1044	21.7764	19.3509	18.7565	22.5167	+	18	18	18	24.8	24.8	24.8	88.414	0	323.31	7104700000	284	3.45694	3.07597	2.27577	2.28781	P05556;P05556-2;P05556-5;P05556-4;P05556-3;C9JPK5;Q5T3E6;E9PLR6;E7EUI6;E7EQW5;E7ERX5;C9JJP8;Q5T3E5;E9PQJ2;H7C4N8	P05556;P05556-2;P05556-5;P05556-4;P05556-3	sp|P05556|ITB1_HUMAN Integrin beta-1 OS=Homo sapiens GN=ITGB1 PE=1 SV=2;sp|P05556-2|ITB1_HUMAN Isoform 2 of Integrin beta-1 OS=Homo sapiens GN=ITGB1;sp|P05556-5|ITB1_HUMAN Isoform 5 of Integrin beta-1 OS=Homo sapiens GN=ITGB1;sp|P05556-4|ITB1_HUMAN Isoform
MASTL	Serine/threonine-protein kinase greatwall	biological regulation;cell cycle;cell cycle phase;cell cycle process;cell division;cellular component organization;cellular component organization at cellular level;cellular component organization or biogenesis;cellular component organization or biogenesis at cellular level;cellular process;cellular response to stimulus;cellular response to stress;G2/M transition of mitotic cell cycle;mitosis;mit…		10.5449	3.54332		0.00583647	3.61939	0.00451085	3.46725		25.396	25.4882	23.3819	21.7513	23.2714	19.1599	19.7917	21.2403	19.9225	21.0774	24.3988	23.3971	22.2901	24.2912	20.0528	18.9859	20.2462	21.2233	+	4	4	4	13.6	13.6	13.6	53.296	0	35.703	174630000	20	2.07546	2.68328	1.99693	2.67248	A0A087WUU7;Q96GX5-2;Q96GX5-3;Q96GX5	A0A087WUU7;Q96GX5-2;Q96GX5-3;Q96GX5	tr|A0A087WUU7|A0A087WUU7_HUMAN Serine/threonine-protein kinase greatwall (Fragment) OS=Homo sapiens GN=MASTL PE=1 SV=1;sp|Q96GX5-2|GWL_HUMAN Isoform 2 of Serine/threonine-protein kinase greatwall OS=Homo sapiens GN=MASTL;sp|Q96GX5-3|GWL_HUMAN Isoform 3 of
ZNF518B	Zinc finger protein 518B	biological regulation;biosynthetic process;cellular biosynthetic process;cellular macromolecule biosynthetic process;cellular macromolecule metabolic process;cellular metabolic process;cellular nitrogen compound metabolic process;cellular process;macromolecule biosynthetic process;macromolecule metabolic process;metabolic process;nitrogen compound metabolic process;nucleic acid metabolic process;…		10.5412	4.29246		0.00179243	5.10381	0.0147432	3.48111		26.0248	27.263	25.0689	23.2204	24.1822	18.3125	20.6524	20.1045	19.7199	21.451	24.2384	23.9435	23.6447	20.6897	19.4501	19.6627	20.7339	18.7452	+	9	9	9	10.5	10.5	10.5	119.53	0	64.489	357560000	15	1.81363	2.0403	2.72035	3.40483	Q9C0D4	Q9C0D4	sp|Q9C0D4|Z518B_HUMAN Zinc finger protein 518B OS=Homo sapiens GN=ZNF518B PE=2 SV=2
DDX42	ATP-dependent RNA helicase DDX42	cellular macromolecule metabolic process;cellular metabolic process;cellular nitrogen compound metabolic process;cellular process;localization;macromolecule localization;macromolecule metabolic process;metabolic process;nitrogen compound metabolic process;nucleic acid metabolic process;nucleobase-containing compound metabolic process;primary metabolic process;protein localization;RNA metabolic pr…		10.5317	2.63711		0.0116801	2.47382	0.00228388	2.80041		28.2386	28.743	27.0534	26.3389	26.3393	24.9436	26.1879	25.2738	23.7044	24.2345	27.3585	26.9502	26.1484	27.0347	25.0548	23.2345	24.0527	23.9482	+	22	22	22	33.7	33.7	33.7	102.97	0	304.73	2436800000	181	1.92569	3.07775	1.49653	2.27361	Q86XP3;A0A0A0MSJ0;Q86XP3-2;J3QRI2;J3KTK9	Q86XP3;A0A0A0MSJ0;Q86XP3-2	sp|Q86XP3|DDX42_HUMAN ATP-dependent RNA helicase DDX42 OS=Homo sapiens GN=DDX42 PE=1 SV=1;tr|A0A0A0MSJ0|A0A0A0MSJ0_HUMAN ATP-dependent RNA helicase DDX42 OS=Homo sapiens GN=DDX42 PE=1 SV=1;sp|Q86XP3-2|DDX42_HUMAN Isoform 2 of ATP-dependent RNA helicase DDX
GLE1	Nucleoporin GLE1	establishment of localization;establishment of localization in cell;establishment of protein localization;establishment of RNA localization;intracellular transport;mRNA export from nucleus;mRNA transport;nuclear export;nuclear transport;nucleic acid transport;nucleobase-containing compound transport;nucleocytoplasmic transport;poly(A)+ mRNA export from nucleus;protein transport;RNA export from nu…		10.4956	3.8695		0.00317752	2.99091	0.00870394	4.74809		24.5784	24.4223	22.7673	22.1727	22.6898	19.835	19.7069	21.1963	19.8999	21.0379	26.732	23.4852	23.7283	27.7925	20.9964	20.2514	20.8207	20.677	+	13	13	13	26.5	26.5	26.5	79.835	0	47.696	451930000	29	2.27178	2.31952	1.88484	3.02987	Q53GS7;Q53GS7-2	Q53GS7;Q53GS7-2	sp|Q53GS7|GLE1_HUMAN Nucleoporin GLE1 OS=Homo sapiens GN=GLE1 PE=1 SV=2;sp|Q53GS7-2|GLE1_HUMAN Isoform 2 of Nucleoporin GLE1 OS=Homo sapiens GN=GLE1
ZNF140	Zinc finger protein 140	biological regulation;biosynthetic process;cellular biosynthetic process;cellular macromolecule biosynthetic process;cellular macromolecule metabolic process;cellular metabolic process;cellular nitrogen compound metabolic process;cellular process;macromolecule biosynthetic process;macromolecule metabolic process;metabolic process;nitrogen compound metabolic process;nucleic acid metabolic process;…		10.4955	3.05141		0.00301766	4.11539	0.00916655	1.98743		26.0407	26.0956	24.4213	22.1039	23.2316	20.499	19.9201	20.6713	20.398	19.8278	23.3329	22.5473	22.4427	22.365	20.1008	20.6617	21.8391	20.1367	+	5	4	3	17.2	14.1	9.9	41.168	0	11.873	205360000	18	1.35837	2.28906	2.2883	3.06059	P52738-2;P52738;I3L0D9;I3L0I7;J3KNQ1;Q6P2D0-2;Q6P2D0	P52738-2;P52738	sp|P52738-2|ZN140_HUMAN Isoform 2 of Zinc finger protein 140 OS=Homo sapiens GN=ZNF140;sp|P52738|ZN140_HUMAN Zinc finger protein 140 OS=Homo sapiens GN=ZNF140 PE=2 SV=2
SCCPDH	Saccharopine dehydrogenase-like oxidoreductase			10.4827	6.42742		0.00726106	6.24728	0.0038585	6.60755		28.9936	29.4182	28.0394	22.9276	27.1944	22.7235	23.374	20.4381	18.284	20.5172	29.1936	24.8499	25.9059	29.2163	20.8682	19.3668	20.7982	21.7024	+	14	14	14	43.8	43.8	43.8	47.151	0	323.31	3563700000	133	2.96898	2.77543	2.52371	2.54363	Q8NBX0	Q8NBX0	sp|Q8NBX0|SCPDL_HUMAN Saccharopine dehydrogenase-like oxidoreductase OS=Homo sapiens GN=SCCPDH PE=1 SV=1
MAGED2	Melanoma-associated antigen D2			10.4208	4.2345		0.0149976	3.43493	0.00198743	5.03406		25.1904	25.4395	23.5886	20.6693	24.5612	19.8545	19.445	20.7259	21.9583	20.2906	26.7623	24.559	24.5305	26.8412	19.9021	19.8387	21.3348	21.4812	+	15	14	13	29.5	27.6	26.2	64.953	0	40.568	406680000	23	2.81354	3.15609	1.74523	2.123	Q9UNF1;Q5H909;Q9UNF1-2;Q5H907;A0A087X070;Q12816-5	Q9UNF1;Q5H909;Q9UNF1-2;Q5H907	sp|Q9UNF1|MAGD2_HUMAN Melanoma-associated antigen D2 OS=Homo sapiens GN=MAGED2 PE=1 SV=2;tr|Q5H909|Q5H909_HUMAN Melanoma-associated antigen D2 OS=Homo sapiens GN=MAGED2 PE=1 SV=2;sp|Q9UNF1-2|MAGD2_HUMAN Isoform 2 of Melanoma-associated antigen D2 OS=Homo s
SBNO2	Protein strawberry notch homolog 2	anatomical structure development;anatomical structure formation involved in morphogenesis;biological regulation;biomineral tissue development;biosynthetic process;bone mineralization;cell activation;cell activation involved in immune response;cellular biosynthetic process;cellular macromolecule biosynthetic process;cellular macromolecule metabolic process;cellular metabolic process;cellular nitro…		10.4113	3.98284		0.00441135	4.34331	0.00682135	3.62237		26.115	26.2865	23.4983	21.5691	23.3431	19.8409	19.6241	20.3239	20.0383	19.2683	25.4755	22.8887	23.5049	25.4468	21.6665	19.7408	20.476	20.9432	+	7	7	7	8.3	8.3	8.3	149.09	0	57.569	292190000	26	2.03625	2.45564	2.26604	2.83335	K7ES28;Q9Y2G9-3;Q9Y2G9;A3KN83-4;A3KN83-3;A3KN83-2;A3KN83	K7ES28;Q9Y2G9-3;Q9Y2G9	tr|K7ES28|K7ES28_HUMAN Protein strawberry notch homolog 2 OS=Homo sapiens GN=SBNO2 PE=1 SV=1;sp|Q9Y2G9-3|SBNO2_HUMAN Isoform 2 of Protein strawberry notch homolog 2 OS=Homo sapiens GN=SBNO2;sp|Q9Y2G9|SBNO2_HUMAN Protein strawberry notch homolog 2 OS=Homo s
TUBB	Tubulin beta chain;Tubulin beta-4B chain;Tubulin beta-2B chain;Tubulin beta-2A chain;Tubulin beta-4A chain	biological regulation;cell cycle;cell cycle process;cell division;cell killing;cellular component assembly;cellular component assembly at cellular level;cellular component movement;cellular component organization;cellular component organization at cellular level;cellular component organization or biogenesis;cellular component organization or biogenesis at cellular level;cellular macromolecular co…		10.3999	4.23875		0.0133107	2.4296	0.00228662	6.0479		24.3229	24.4193	23.0788	21.1538	22.4833	20.8395	20.8745	19.6579	20.7412	21.1969	28.195	24.6162	25.2451	28.1705	20.0016	20.8508	21.0211	20.1617	+	14	14	5	41.3	41.3	17.1	47.766	0	202.41	817780000	64	3.05408	3.07944	1.46129	2.19786	Q5JP53;P07437;Q5ST81;P68371;Q9BVA1;Q13885;P04350;G3V2A3;A0A075B736;Q5SQY0;Q3ZCM7;A6NNZ2;M0R2D3;CON__ENSEMBL:ENSBTAP00000025008;Q9H4B7;G3V5W4;G3V2R8;M0R042;G3V3R4;M0QYM7;G3V2N6	Q5JP53;P07437;Q5ST81;P68371;Q9BVA1;Q13885;P04350	tr|Q5JP53|Q5JP53_HUMAN Tubulin beta chain OS=Homo sapiens GN=TUBB PE=1 SV=1;sp|P07437|TBB5_HUMAN Tubulin beta chain OS=Homo sapiens GN=TUBB PE=1 SV=2;tr|Q5ST81|Q5ST81_HUMAN Tubulin beta chain OS=Homo sapiens GN=TUBB PE=1 SV=1;sp|P68371|TBB4B_HUMAN Tubulin
CANX	Calnexin	aging;antigen processing and presentation;antigen processing and presentation of exogenous antigen;antigen processing and presentation of exogenous peptide antigen;antigen processing and presentation of exogenous peptide antigen via MHC class II;antigen processing and presentation of peptide antigen;antigen processing and presentation of peptide antigen via MHC class I;antigen processing and pres…		10.3855	6.41529		0.0144213	5.50712	0.00214106	7.32347		30.1939	30.277	28.5553	24.8848	27.9987	24.5982	25.849	23.6561	19.6626	20.6082	29.7003	26.8743	25.9996	28.8299	20.1263	20.0909	19.0823	22.8107	+	17	17	17	32.4	32.4	32.4	67.567	0	323.31	5734600000	241	3.37562	3.11356	2.17188	2.14729	P27824;P27824-2;P27824-3;D6RGY2;H0Y9Q7;D6RDP7;D6RFL1;D6RAU8;D6RB85;H0Y9H1;D6RAQ8;D6RHJ3;D6RD16	P27824;P27824-2;P27824-3	sp|P27824|CALX_HUMAN Calnexin OS=Homo sapiens GN=CANX PE=1 SV=2;sp|P27824-2|CALX_HUMAN Isoform 2 of Calnexin OS=Homo sapiens GN=CANX;sp|P27824-3|CALX_HUMAN Isoform 3 of Calnexin OS=Homo sapiens GN=CANX
ERLIN1	Erlin-1	catabolic process;cellular catabolic process;cellular macromolecule catabolic process;cellular macromolecule metabolic process;cellular metabolic process;cellular process;ER-associated protein catabolic process;macromolecule catabolic process;macromolecule metabolic process;metabolic process;modification-dependent macromolecule catabolic process;modification-dependent protein catabolic process;pr…		10.3683	4.50022		0.00694528	4.21102	0.00452299	4.78941		25.92	26.1857	23.7466	21.6742	22.884	20.882	20.3379	19.9819	18.1844	19.9693	26.1813	23.0652	23.0503	25.5303	20.025	20.319	18.3839	19.9415	+	5	5	5	15.9	15.9	15.9	38.925	0	39.237	333790000	26	2.4852	2.68124	2.12547	2.57749	O75477;B0QZ43;E5RHW4;O94905;O94905-2;O94905-3	O75477	sp|O75477|ERLN1_HUMAN Erlin-1 OS=Homo sapiens GN=ERLIN1 PE=1 SV=1
RPSA	40S ribosomal protein SA	biological adhesion;biosynthetic process;catabolic process;cell adhesion;cellular biosynthetic process;cellular catabolic process;cellular component assembly;cellular component assembly at cellular level;cellular component disassembly;cellular component disassembly at cellular level;cellular component organization;cellular component organization at cellular level;cellular component organization o…		10.3392	3.40163		0.00522326	3.28398	0.00619176	3.51928		24.4085	23.8953	23.1079	22.7142	20.6897	20.2735	18.9416	19.3781	20.6345	19.168	23.8214	23.2226	23.3035	25.091	21.9471	19.4239	20.558	19.4325	+	4	4	4	21.2	21.2	21.2	29.505	0	7.0282	128930000	6	2.02555	2.51042	1.90915	2.73302	C9J9K3;A0A0C4DG17;P08865;F8WD59	C9J9K3;A0A0C4DG17;P08865;F8WD59	tr|C9J9K3|C9J9K3_HUMAN 40S ribosomal protein SA (Fragment) OS=Homo sapiens GN=RPSA PE=1 SV=7;tr|A0A0C4DG17|A0A0C4DG17_HUMAN 40S ribosomal protein SA OS=Homo sapiens GN=RPSA PE=1 SV=1;sp|P08865|RSSA_HUMAN 40S ribosomal protein SA OS=Homo sapiens GN=RPSA PE=
RANBP2	E3 SUMO-protein ligase RanBP2	biological regulation;biosynthetic process;carbohydrate metabolic process;carbohydrate transport;cell cycle;cell cycle process;cell surface receptor linked signaling pathway;cellular biosynthetic process;cellular component disassembly;cellular component disassembly at cellular level;cellular component organization;cellular component organization at cellular level;cellular component organization o…		10.3172	5.42386		0.00466	5.78711	0.00709412	5.06061		28.6443	27.7317	25.308	22.2196	24.8706	21.5778	19.5674	20.226	19.9197	18.5479	26.7461	23.6792	23.7863	27.3657	20.0685	21.3352	20.9511	18.98	+	32	32	19	14.7	14.7	9.3	358.2	0	110.64	1083500000	93	2.40945	2.43239	2.58768	2.80115	P49792;H0YBN8;F8WBP7;H7BZ48	P49792	sp|P49792|RBP2_HUMAN E3 SUMO-protein ligase RanBP2 OS=Homo sapiens GN=RANBP2 PE=1 SV=2
ZNF384	Zinc finger protein 384	biological regulation;biosynthetic process;cellular biosynthetic process;cellular macromolecule biosynthetic process;cellular macromolecule metabolic process;cellular metabolic process;cellular nitrogen compound metabolic process;cellular process;establishment of localization;establishment of localization in cell;intracellular transport;macromolecule biosynthetic process;macromolecule metabolic p…		10.3065	3.89804		0.0065513	3.35928	0.00510053	4.4368		28.3425	29.1679	27.7144	26.5419	27.1281	25.3179	25.7933	25.1338	23.09	22.7634	28.4166	27.5076	27.5928	28.0904	25.8067	21.7196	22.9397	23.3941	+	11	11	10	26	26	22.5	63.218	0	220.87	3354000000	290	2.35589	2.6204	1.89575	2.61247	Q8TF68;Q8TF68-3;Q8TF68-2;E9PHB3;F5H8L7;R4GMR4;F5H105	Q8TF68;Q8TF68-3;Q8TF68-2;E9PHB3	sp|Q8TF68|ZN384_HUMAN Zinc finger protein 384 OS=Homo sapiens GN=ZNF384 PE=1 SV=2;sp|Q8TF68-3|ZN384_HUMAN Isoform 3 of Zinc finger protein 384 OS=Homo sapiens GN=ZNF384;sp|Q8TF68-2|ZN384_HUMAN Isoform 2 of Zinc finger protein 384 OS=Homo sapiens GN=ZNF384;
AR	Androgen receptor	anatomical structure development;androgen receptor signaling pathway;biological regulation;biosynthetic process;cell communication;cell growth;cell proliferation;cell-cell signaling;cellular biosynthetic process;cellular component assembly;cellular component organization;cellular component organization or biogenesis;cellular macromolecule biosynthetic process;cellular macromolecule metabolic proc…		10.2983	3.92645		0.00337934	4.84144	0.00996954	3.01146		26.3429	26.376	24.2867	22.009	23.2376	19.7248	19.943	20.9603	19.0194	18.3975	23.4447	21.6084	22.0825	24.5664	20.6161	19.5724	19.93	19.5377	+	8	8	8	11.7	11.7	11.7	99.187	0	24.691	257490000	27	1.7545	2.24689	2.46745	2.99499	P10275;A0A087WUX9;E9PEG3;A0A087WZ66;F5GZG9;A0A087X1B6;P10275-3;P10275-4;P10275-2	P10275;A0A087WUX9;E9PEG3;A0A087WZ66;F5GZG9;A0A087X1B6;P10275-3;P10275-4	sp|P10275|ANDR_HUMAN Androgen receptor OS=Homo sapiens GN=AR PE=1 SV=3;tr|A0A087WUX9|A0A087WUX9_HUMAN Androgen receptor OS=Homo sapiens GN=AR PE=1 SV=1;tr|E9PEG3|E9PEG3_HUMAN Androgen receptor OS=Homo sapiens GN=AR PE=1 SV=1;tr|A0A087WZ66|A0A087WZ66_HUMAN
RPL15	60S ribosomal protein L15;Ribosomal protein L15	biosynthetic process;catabolic process;cellular biosynthetic process;cellular catabolic process;cellular component disassembly;cellular component disassembly at cellular level;cellular component organization;cellular component organization at cellular level;cellular component organization or biogenesis;cellular component organization or biogenesis at cellular level;cellular macromolecular complex…		10.2537	6.68383		0.0274333	5.83037	0.00128415	7.5373		30.3168	30.5598	27.897	20.7248	24.994	21.6273	23.0231	20.5587	19.569	20.5625	29.6225	25.68	25.5532	28.7617	20.0993	19.4599	20.0731	19.8359	+	11	11	11	45.6	45.6	45.6	24.146	0	155.04	4871300000	140	3.66289	3.4152	1.98788	1.7785	P61313;E7EQV9;E7ENU7;E7EX53;P61313-2;E7ERA2	P61313;E7EQV9;E7ENU7;E7EX53	sp|P61313|RL15_HUMAN 60S ribosomal protein L15 OS=Homo sapiens GN=RPL15 PE=1 SV=2;tr|E7EQV9|E7EQV9_HUMAN Ribosomal protein L15 (Fragment) OS=Homo sapiens GN=RPL15 PE=1 SV=1;tr|E7ENU7|E7ENU7_HUMAN Ribosomal protein L15 (Fragment) OS=Homo sapiens GN=RPL15 PE
MCM3	DNA replication licensing factor MCM3	biosynthetic process;cell cycle;cell cycle process;cellular biosynthetic process;cellular macromolecule biosynthetic process;cellular macromolecule metabolic process;cellular metabolic process;cellular nitrogen compound metabolic process;cellular process;DNA metabolic process;DNA replication;DNA strand elongation;DNA strand elongation involved in DNA replication;DNA-dependent DNA replication init…		10.2365	4.38351		0.0142637	4.29907	0.00251266	4.46795		26.6675	26.6475	23.9279	22.5246	20.675	20.2311	20.1564	18.979	20.019	19.5617	26.0887	24.1432	24.5201	24.8367	20.6868	19.0677	19.9822	21.9801	+	10	10	10	13.7	13.7	13.7	90.98	0	20.469	391670000	21	2.56053	3.01484	1.96131	2.16029	P25205;P25205-2;J3KQ69;Q7Z6P5	P25205;P25205-2;J3KQ69	sp|P25205|MCM3_HUMAN DNA replication licensing factor MCM3 OS=Homo sapiens GN=MCM3 PE=1 SV=3;sp|P25205-2|MCM3_HUMAN Isoform 2 of DNA replication licensing factor MCM3 OS=Homo sapiens GN=MCM3;tr|J3KQ69|J3KQ69_HUMAN DNA replication licensing factor MCM3 OS=H
NUP93	Nuclear pore complex protein Nup93	biological regulation;biosynthetic process;carbohydrate metabolic process;carbohydrate transport;cell cycle;cell cycle process;cell surface receptor linked signaling pathway;cellular biosynthetic process;cellular component assembly;cellular component assembly at cellular level;cellular component disassembly;cellular component disassembly at cellular level;cellular component organization;cellular …		10.2204	6.54277		0.0106442	5.96586	0.00342148	7.11967		30.2275	30.3361	28.3486	22.845	27.0615	22.9613	23.9239	20.6489	21.1178	20.3373	29.9538	26.0316	26.9913	31.0299	22.4334	20.3089	20.8737	21.9119	+	45	45	45	60	60	60	93.487	0	323.31	7288600000	346	3.12184	2.84367	2.34766	2.32467	Q8N1F7;H3BVG0;Q8N1F7-2;H3BPA9;H3BM93;H3BRI8;H3BVE2;H3BNN5;H3BV11;H3BP95;H3BMX0;H3BRD9;H3BV15;H3BNG7	Q8N1F7;H3BVG0;Q8N1F7-2	sp|Q8N1F7|NUP93_HUMAN Nuclear pore complex protein Nup93 OS=Homo sapiens GN=NUP93 PE=1 SV=2;tr|H3BVG0|H3BVG0_HUMAN Nuclear pore complex protein Nup93 OS=Homo sapiens GN=NUP93 PE=1 SV=1;sp|Q8N1F7-2|NUP93_HUMAN Isoform 2 of Nuclear pore complex protein Nup93
ZNF772	Zinc finger protein 772	biological regulation;biosynthetic process;cellular biosynthetic process;cellular macromolecule biosynthetic process;cellular macromolecule metabolic process;cellular metabolic process;cellular nitrogen compound metabolic process;cellular process;macromolecule biosynthetic process;macromolecule metabolic process;metabolic process;nitrogen compound metabolic process;nucleic acid metabolic process;…		10.2179	2.68182		0.0290735	2.56936	0.00125582	2.79427		24.5277	20.6148	24.4221	23.1517	21.3657	20.7079	20.3981	19.837	19.1359	21.1562	23.5883	22.9463	22.9695	23.6288	20.286	21.2676	20.7406	19.6616	+	3	3	3	9.9	9.9	9.9	47.291	0	11.218	119670000	15	2.01111	3.43167	1.37617	1.74345	A0A087WWK0;A0A087WTB1;Q68DY9-2;Q68DY9-3;Q68DY9	A0A087WWK0;A0A087WTB1;Q68DY9-2;Q68DY9-3;Q68DY9	tr|A0A087WWK0|A0A087WWK0_HUMAN Zinc finger protein 772 OS=Homo sapiens GN=ZNF772 PE=4 SV=1;tr|A0A087WTB1|A0A087WTB1_HUMAN Zinc finger protein 772 OS=Homo sapiens GN=ZNF772 PE=4 SV=1;sp|Q68DY9-2|ZN772_HUMAN Isoform 2 of Zinc finger protein 772 OS=Homo sapie
ZNF347	Zinc finger protein 347	biological regulation;biosynthetic process;cellular biosynthetic process;cellular macromolecule biosynthetic process;cellular macromolecule metabolic process;cellular metabolic process;cellular nitrogen compound metabolic process;cellular process;macromolecule biosynthetic process;macromolecule metabolic process;metabolic process;nitrogen compound metabolic process;nucleic acid metabolic process;…		10.1891	2.77501		0.0205005	3.33609	0.00183293	2.21393		26.6141	26.4198	23.188	21.9513	22.3166	21.0271	21.0694	20.9348	20.6439	20.1341	23.2636	21.9738	22.7213	23.0852	20.7566	20.6718	19.9936	20.7661	+	10	8	6	13.6	12.2	9.1	95.769	0	42.328	252980000	17	1.65135	3.19933	1.649	1.93878	Q96SE7;Q96SE7-2;Q8NC26-2;Q8NC26;Q6P9A3-2;Q6P9A3	Q96SE7;Q96SE7-2	sp|Q96SE7|ZN347_HUMAN Zinc finger protein 347 OS=Homo sapiens GN=ZNF347 PE=1 SV=2;sp|Q96SE7-2|ZN347_HUMAN Isoform 2 of Zinc finger protein 347 OS=Homo sapiens GN=ZNF347
ZNF544	Zinc finger protein 544	biological regulation;biosynthetic process;cellular biosynthetic process;cellular macromolecule biosynthetic process;cellular macromolecule metabolic process;cellular metabolic process;cellular nitrogen compound metabolic process;cellular process;macromolecule biosynthetic process;macromolecule metabolic process;metabolic process;nitrogen compound metabolic process;nucleic acid metabolic process;…		10.1764	3.3377		0.0013697	4.22514	0.0277854	2.45026		25.5574	25.8444	23.8983	23.0739	23.2088	19.9515	21.1868	18.9855	20.0098	20.3236	22.875	22.5757	22.2316	20.4633	20.6541	19.6018	18.0794	20.0093	+	5	4	3	11.5	8.9	6.3	65.162	0	9.3361	164850000	14	1.38509	1.72292	2.51083	3.58042	M0QY11;J3KQC8;Q6NX49	M0QY11;J3KQC8;Q6NX49	tr|M0QY11|M0QY11_HUMAN Zinc finger protein 544 OS=Homo sapiens GN=ZNF544 PE=1 SV=1;tr|J3KQC8|J3KQC8_HUMAN Zinc finger protein 544 OS=Homo sapiens GN=ZNF544 PE=1 SV=1;sp|Q6NX49|ZN544_HUMAN Zinc finger protein 544 OS=Homo sapiens GN=ZNF544 PE=1 SV=1
DHX9	ATP-dependent RNA helicase A	biological regulation;cell differentiation;cellular developmental process;cellular macromolecule metabolic process;cellular metabolic process;cellular nitrogen compound metabolic process;cellular process;cellular response to heat;cellular response to stimulus;cellular response to stress;circadian rhythm;CRD-mediated mRNA stabilization;defense response;developmental process;DNA conformation change…		10.1649	6.52404		0.0121804	6.02495	0.00316065	7.02313		30.0356	30.4577	26.3207	22.9156	27.3085	22.9822	23.4221	18.9387	20.2217	21.3487	28.0912	25.7208	25.0228	29.1879	19.3034	22.1348	19.8127	18.6793	+	33	33	33	31.4	31.4	31.4	140.96	0	323.31	4363200000	238	3.14037	2.89177	2.31149	2.25013	Q08211;Q08211-2	Q08211	sp|Q08211|DHX9_HUMAN ATP-dependent RNA helicase A OS=Homo sapiens GN=DHX9 PE=1 SV=4
RLF	Zinc finger protein Rlf	biological regulation;biosynthetic process;cellular biosynthetic process;cellular component organization;cellular component organization at cellular level;cellular component organization or biogenesis;cellular component organization or biogenesis at cellular level;cellular macromolecule biosynthetic process;cellular macromolecule metabolic process;cellular metabolic process;cellular nitrogen comp…		10.1616	4.84085		0.0103837	5.19117	0.00371981	4.49054		28.2014	29.4216	25.412	22.3958	24.0592	21.6685	20.7903	19.6911	20.8007	20.5836	26.6453	23.2143	23.5008	25.2916	20.0452	20.6837	19.8179	20.1431	+	23	23	23	16.5	16.5	16.5	217.95	0	166.61	1816800000	126	2.45984	2.79505	2.22415	2.33724	Q13129	Q13129	sp|Q13129|RLF_HUMAN Zinc finger protein Rlf OS=Homo sapiens GN=RLF PE=1 SV=2
SHPRH	E3 ubiquitin-protein ligase SHPRH	cellular component assembly;cellular component assembly at cellular level;cellular component organization;cellular component organization at cellular level;cellular component organization or biogenesis;cellular component organization or biogenesis at cellular level;cellular macromolecular complex assembly;cellular macromolecular complex subunit organization;cellular macromolecule metabolic proces…		10.1482	3.41512		0.0164826	3.6943	0.00237503	3.13594		26.374	26.6694	22.9557	21.5537	23.1026	20.3118	19.4771	20.7853	20.1274	21.4822	23.5812	22.141	22.3996	23.3485	20.3687	19.2799	20.3692	18.9087	+	8	8	8	5.9	5.9	5.9	193.46	0	20.79	247310000	19	2.07009	3.0499	1.78662	2.06703	A0A0D9SFM0;Q149N8-4;Q149N8;Q149N8-2;H7C2W2;K4DI94;Q149N8-5	A0A0D9SFM0;Q149N8-4;Q149N8;Q149N8-2;H7C2W2;K4DI94;Q149N8-5	tr|A0A0D9SFM0|A0A0D9SFM0_HUMAN E3 ubiquitin-protein ligase SHPRH OS=Homo sapiens GN=SHPRH PE=1 SV=1;sp|Q149N8-4|SHPRH_HUMAN Isoform 3 of E3 ubiquitin-protein ligase SHPRH OS=Homo sapiens GN=SHPRH;sp|Q149N8|SHPRH_HUMAN E3 ubiquitin-protein ligase SHPRH OS=H
PLRG1	Pleiotropic regulator 1	biological regulation;cellular localization;cellular macromolecule localization;cellular macromolecule metabolic process;cellular metabolic process;cellular nitrogen compound metabolic process;cellular process;cellular protein localization;cellular response to stimulus;gene expression;localization;macromolecule localization;macromolecule metabolic process;metabolic process;mRNA metabolic process;…		10.1402	5.29988		0.0286288	4.2275	0.0013783	6.37226		28.0271	29.0638	27.3449	22.9181	22.9446	22.1569	22.7422	23.1737	20.4571	20.631	28.8063	26.2041	26.7015	28.1932	22.0665	21.7838	19.1235	21.4423	+	16	16	16	47.5	47.5	47.5	57.193	0	258.77	2157100000	102	3.33705	3.37516	1.74869	1.75602	O43660;O43660-2;H0YA24;D6RA26;B7Z982;H0YAA2	O43660;O43660-2	sp|O43660|PLRG1_HUMAN Pleiotropic regulator 1 OS=Homo sapiens GN=PLRG1 PE=1 SV=1;sp|O43660-2|PLRG1_HUMAN Isoform 2 of Pleiotropic regulator 1 OS=Homo sapiens GN=PLRG1
SMARCAD1	SWI/SNF-related matrix-associated actin-dependent regulator of chromatin subfamily A containing DEAD/H box 1	ATP-dependent chromatin remodeling;biological regulation;catabolic process;cell cycle process;cellular catabolic process;cellular component assembly;cellular component organization;cellular component organization at cellular level;cellular component organization or biogenesis;cellular component organization or biogenesis at cellular level;cellular macromolecule catabolic process;cellular macromol…		10.1235	4.64939		0.00406674	5.812	0.00986717	3.48678		28.0816	28.2341	23.8956	22.4106	25.4261	18.6415	19.9545	19.9264	20.9663	19.4993	24.3831	23.3744	22.8333	26.1451	21.7683	20.6915	19.9054	20.4236	+	12	12	12	12	12	12	117.4	0	39.219	792300000	37	1.90808	2.25208	2.63592	2.88095	Q9H4L7;Q9H4L7-2;Q9H4L7-3;F8W9M2;D6RAY8	Q9H4L7;Q9H4L7-2;Q9H4L7-3	sp|Q9H4L7|SMRCD_HUMAN SWI/SNF-related matrix-associated actin-dependent regulator of chromatin subfamily A containing DEAD/H box 1 OS=Homo sapiens GN=SMARCAD1 PE=1 SV=2;sp|Q9H4L7-2|SMRCD_HUMAN Isoform 2 of SWI/SNF-related matrix-associated actin-dependent
GPI	Glucose-6-phosphate isomerase	alcohol biosynthetic process;alcohol metabolic process;aldehyde biosynthetic process;aldehyde catabolic process;anatomical structure formation involved in morphogenesis;angiogenesis;behavior;biological regulation;biosynthetic process;carbohydrate biosynthetic process;carbohydrate metabolic process;catabolic process;cellular aldehyde metabolic process;cellular biosynthetic process;cellular carbohy…		10.0573	5.06921		0.00567903	5.00826	0.00754948	5.13017		27.773	27.6463	23.843	22.5591	24.2154	19.7623	21.3703	19.8217	19.3789	20.6622	25.258	24.9697	22.909	27.6456	21.1942	18.6102	20.8021	19.6551	+	7	7	7	21.1	21.1	21.1	53.401	0	148.55	812290000	29	2.40579	2.40076	2.36503	2.68768	K7EQ48;P06744;A0A0J9YXP8;A0A0A0MTS2;P06744-2;A0A0J9YX90;A0A0J9YYH3;K7ENA0;K7EPY4;K7EP41;K7ERC6;K7EIL4;K7ERK8;K7ELR7;CON__Q3ZBD7	K7EQ48;P06744;A0A0J9YXP8;A0A0A0MTS2;P06744-2;A0A0J9YX90;A0A0J9YYH3	tr|K7EQ48|K7EQ48_HUMAN Glucose-6-phosphate isomerase OS=Homo sapiens GN=GPI PE=1 SV=2;sp|P06744|G6PI_HUMAN Glucose-6-phosphate isomerase OS=Homo sapiens GN=GPI PE=1 SV=4;tr|A0A0J9YXP8|A0A0J9YXP8_HUMAN Glucose-6-phosphate isomerase (Fragment) OS=Homo sapien
LAMP1	Lysosome-associated membrane glycoprotein 1	autophagic cell death;autophagy;biological regulation;catabolic process;cell death;cellular catabolic process;cellular metabolic process;cellular process;death;establishment of localization;establishment of localization in cell;establishment of protein localization;establishment of protein localization to organelle;Golgi to lysosome transport;Golgi vesicle transport;induction of apoptosis;inducti…		10.0318	5.46145		0.00275459	5.46265	0.0159655	5.46025		28.2022	28.988	26.9773	26.3477	26.7434	22.7102	24.1491	23.1924	19.0206	20.8729	28.2323	23.5533	27.4911	26.9419	20.7249	20.0692	19.4479	24.1356	+	7	7	7	13.9	13.9	13.9	44.882	0	160.09	2128300000	68	2.20895	2.00118	2.68004	3.11729	P11279;P11279-2	P11279;P11279-2	sp|P11279|LAMP1_HUMAN Lysosome-associated membrane glycoprotein 1 OS=Homo sapiens GN=LAMP1 PE=1 SV=3;sp|P11279-2|LAMP1_HUMAN Isoform 2 of Lysosome-associated membrane glycoprotein 1 OS=Homo sapiens GN=LAMP1
PRKDC	DNA-dependent protein kinase catalytic subunit	anatomical structure development;anatomical structure formation involved in morphogenesis;anatomical structure homeostasis;anterior/posterior pattern specification;B cell lineage commitment;biological regulation;brain development;cell activation;cell death;cell differentiation;cell fate commitment;cellular component organization;cellular component organization at cellular level;cellular component…		10.0156	6.94183		0.0219089	5.6647	0.00204011	8.21896		31.02	30.8074	28.2094	21.8984	27.1688	23.2907	24.007	21.4558	20.72	21.307	31.0289	26.3007	26.8423	30.8706	20.283	21.1089	19.9422	20.8325	+	94	94	94	27	27	27	469.08	0	323.31	9629900000	484	3.5794	3.14244	2.04361	1.89722	P78527;P78527-2;F5GX40	P78527;P78527-2	sp|P78527|PRKDC_HUMAN DNA-dependent protein kinase catalytic subunit OS=Homo sapiens GN=PRKDC PE=1 SV=3;sp|P78527-2|PRKDC_HUMAN Isoform 2 of DNA-dependent protein kinase catalytic subunit OS=Homo sapiens GN=PRKDC
PSMD12	26S proteasome non-ATPase regulatory subunit 12	activation of immune response;activation of innate immune response;anaphase-promoting complex-dependent proteasomal ubiquitin-dependent protein catabolic process;antigen processing and presentation;antigen processing and presentation of exogenous antigen;antigen processing and presentation of exogenous peptide antigen;antigen processing and presentation of exogenous peptide antigen via MHC class …		10.0154	3.66062		0.00681223	4.21732	0.00656277	3.10391		26.403	25.6039	25.0627	21.1615	24.9612	21.3096	20.2287	21.1042	19.2533	20.2099	22.6258	23.0141	22.2922	22.5305	17.9417	20.99	19.1671	19.9483	+	7	7	7	15.8	15.8	15.8	52.904	0	28.663	254860000	21	1.86961	2.47874	2.13236	2.59014	O00232;O00232-2	O00232;O00232-2	sp|O00232|PSD12_HUMAN 26S proteasome non-ATPase regulatory subunit 12 OS=Homo sapiens GN=PSMD12 PE=1 SV=3;sp|O00232-2|PSD12_HUMAN Isoform 2 of 26S proteasome non-ATPase regulatory subunit 12 OS=Homo sapiens GN=PSMD12
PGRMC2	Membrane-associated progesterone receptor component 2	biological regulation;cellular process;cellular response to chemical stimulus;cellular response to endogenous stimulus;cellular response to hormone stimulus;cellular response to organic substance;cellular response to steroid hormone stimulus;cellular response to stimulus;hormone-mediated signaling pathway;regulation of biological process;regulation of cellular process;response to chemical stimulu…		9.98843	4.61516		0.0071566	4.33322	0.00641762	4.89709		26.1154	26.6548	25.8664	21.9476	22.7397	21.0814	20.5685	19.1287	20.411	20.4682	26.7903	23.3568	23.9757	26.7119	20.6822	18.8252	21.1786	20.5602	+	4	4	4	18.8	18.8	18.8	23.818	0	166.78	534760000	59	2.40565	2.49085	2.1483	2.55922	O15173;O15173-2	O15173;O15173-2	sp|O15173|PGRC2_HUMAN Membrane-associated progesterone receptor component 2 OS=Homo sapiens GN=PGRMC2 PE=1 SV=1;sp|O15173-2|PGRC2_HUMAN Isoform 2 of Membrane-associated progesterone receptor component 2 OS=Homo sapiens GN=PGRMC2
PCBP2	Poly(rC)-binding protein 2;Poly(rC)-binding protein 3	biological regulation;catabolic process;cellular catabolic process;cellular macromolecule catabolic process;cellular macromolecule metabolic process;cellular metabolic process;cellular nitrogen compound metabolic process;cellular process;defense response;defense response to virus;gene expression;immune effector process;immune response;immune system process;innate immune response;macromolecule cat…		9.97761	2.98443		0.00548631	2.07765	0.00846252	3.89121		22.5346	22.529	21.3994	21.3518	21.0345	18.3901	19.9192	19.8357	20.0936	20.2225	25.1397	22.6138	22.6324	24.9989	21.1273	18.6394	20.4265	19.6268	+	3	2	2	24.1	17.1	17.1	16.637	0.00065274	4.5332	98310000	14	2.06273	2.33541	1.42348	2.71054	F8W0G4;F8VXH9;F8W1G6;H3BRU6;F8VZX2;Q15366-7;Q15366-8;Q15366-4;Q15366-5;Q15366-6;Q15366-3;Q15366;Q15366-2;J3QT27;E9PFP8;P57721-2;P57721-3;P57721-5;P57721-4;P57721;F8VTZ0;H3BND9	F8W0G4;F8VXH9;F8W1G6;H3BRU6;F8VZX2;Q15366-7;Q15366-8;Q15366-4;Q15366-5;Q15366-6;Q15366-3;Q15366;Q15366-2;J3QT27;E9PFP8;P57721-2;P57721-3;P57721-5;P57721-4;P57721	tr|F8W0G4|F8W0G4_HUMAN Poly(rC)-binding protein 2 (Fragment) OS=Homo sapiens GN=PCBP2 PE=1 SV=1;tr|F8VXH9|F8VXH9_HUMAN Poly(rC)-binding protein 2 (Fragment) OS=Homo sapiens GN=PCBP2 PE=1 SV=1;tr|F8W1G6|F8W1G6_HUMAN Poly(rC)-binding protein 2 (Fragment) OS=
PSMD1	26S proteasome non-ATPase regulatory subunit 1	activation of immune response;activation of innate immune response;anaphase-promoting complex-dependent proteasomal ubiquitin-dependent protein catabolic process;antigen processing and presentation;antigen processing and presentation of exogenous antigen;antigen processing and presentation of exogenous peptide antigen;antigen processing and presentation of exogenous peptide antigen via MHC class …		9.95976	3.66653		0.00977119	3.74333	0.00483707	3.58973		26.1492	24.8797	23.8338	21.4522	24.564	21.3288	21.0753	20.7541	20.6933	18.3107	23.9244	23.4854	23.3116	25.9481	21.0113	20.8829	20.9168	19.4998	+	8	8	8	11.8	11.8	11.8	105.85	0	60.618	273090000	19	2.10386	2.64601	1.92186	2.37283	A0A087WW66;Q99460-2;Q99460;H7C378;C9J9M4	A0A087WW66;Q99460-2;Q99460	tr|A0A087WW66|A0A087WW66_HUMAN 26S proteasome non-ATPase regulatory subunit 1 OS=Homo sapiens GN=PSMD1 PE=1 SV=1;sp|Q99460-2|PSMD1_HUMAN Isoform 2 of 26S proteasome non-ATPase regulatory subunit 1 OS=Homo sapiens GN=PSMD1;sp|Q99460|PSMD1_HUMAN 26S proteaso
PPP1R10	Serine/threonine-protein phosphatase 1 regulatory subunit 10	biosynthetic process;cellular biosynthetic process;cellular macromolecule biosynthetic process;cellular macromolecule metabolic process;cellular metabolic process;cellular nitrogen compound metabolic process;cellular process;establishment of localization;establishment of localization in cell;establishment of protein localization;intracellular protein transport;intracellular transport;macromolecul…		9.94045	2.54202		0.0144426	2.16471	0.00333638	2.91933		30.7512	31.0916	29.6619	28.6	29.619	28.2152	29.1889	27.063	27.1214	27.3116	30.3817	29.5371	29.1234	30.1774	26.9596	26.4876	26.0365	28.0585	+	37	37	37	43.4	43.4	43.4	99.057	0	323.31	16423000000	813	1.91827	2.8575	1.34938	2.14502	Q96QC0	Q96QC0	sp|Q96QC0|PP1RA_HUMAN Serine/threonine-protein phosphatase 1 regulatory subunit 10 OS=Homo sapiens GN=PPP1R10 PE=1 SV=1
MFN2	Mitofusin-2	biological regulation;cellular component organization;cellular component organization at cellular level;cellular component organization or biogenesis;cellular component organization or biogenesis at cellular level;cellular membrane fusion;cellular membrane organization;cellular process;membrane fusion;membrane organization;mitochondrial fusion;mitochondrion organization;negative regulation of bio…		9.93349	4.14764		0.0114402	2.23141	0.00424139	6.06388		24.579	24.8035	23.3802	22.2692	23.3995	22.5123	21.009	20.6319	21.0154	22.1057	27.7464	23.6724	23.4396	27.1794	18.8696	19.6744	19.6608	19.5775	+	12	11	11	21	20.1	20.1	86.401	0	38.098	532550000	29	2.819	2.72427	1.40801	2.29064	O95140;O95140-2;Q5JXC5	O95140	sp|O95140|MFN2_HUMAN Mitofusin-2 OS=Homo sapiens GN=MFN2 PE=1 SV=3
ALCAM	CD166 antigen	axon guidance;biological adhesion;biological regulation;cell adhesion;cellular process;cellular response to stimulus;chemotaxis;locomotion;motor axon guidance;regulation of biological process;regulation of cellular process;response to chemical stimulus;response to external stimulus;response to stimulus;signal transduction;taxis		9.91702	3.96103		0.00717044	3.97212	0.00687935	3.94994		26.3097	26.4997	25.1908	22.2444	22.8788	19.8143	20.1488	21.3163	21.4587	20.5247	26.1308	22.7979	23.2356	25.6829	20.7708	20.4205	20.6218	20.2342	+	5	5	5	13.3	13.3	13.3	59.528	0	26.347	403960000	27	2.13265	2.44884	2.05368	2.55423	F5GXJ9;Q13740-2;Q13740;H7C543;Q13740-3;Q13740-4	F5GXJ9;Q13740-2;Q13740	tr|F5GXJ9|F5GXJ9_HUMAN CD166 antigen OS=Homo sapiens GN=ALCAM PE=1 SV=1;sp|Q13740-2|CD166_HUMAN Isoform 2 of CD166 antigen OS=Homo sapiens GN=ALCAM;sp|Q13740|CD166_HUMAN CD166 antigen OS=Homo sapiens GN=ALCAM PE=1 SV=2
MGA		biosynthetic process;cellular biosynthetic process;cellular macromolecule biosynthetic process;cellular macromolecule metabolic process;cellular metabolic process;cellular nitrogen compound metabolic process;cellular process;macromolecule biosynthetic process;macromolecule metabolic process;metabolic process;nitrogen compound metabolic process;nucleic acid metabolic process;nucleobase-containing …		9.91035	3.48594		0.0018336	4.85515	0.0270823	2.11673		26.5809	26.5723	24.3623	22.9396	25.5525	19.8123	18.8926	20.5729	20.8076	21.6463	22.3567	21.8257	21.8833	22.4064	20.1619	18.4511	21.5747	19.8176	+	25	3	3	27.3	3.3	3.3	127.14	0	30.77	479080000	39	1.27555	1.73583	2.64013	3.3859	H3BU53	H3BU53	tr|H3BU53|H3BU53_HUMAN MAX gene-associated protein (Fragment) OS=Homo sapiens GN=MGA PE=1 SV=1
KDM5A	Lysine-specific demethylase 5A	biological regulation;biosynthetic process;cellular biosynthetic process;cellular component organization;cellular component organization at cellular level;cellular component organization or biogenesis;cellular component organization or biogenesis at cellular level;cellular macromolecule biosynthetic process;cellular macromolecule metabolic process;cellular metabolic process;cellular nitrogen comp…		9.85847	3.89215		0.00357131	4.63008	0.0146452	3.15421		27.2351	26.9304	25.2559	22.5552	23.5265	20.1793	21.0164	20.1323	20.6723	20.3523	24.0816	23.2286	22.9401	23.5513	22.1476	18.3689	20.8003	19.868	+	12	11	11	9.3	8	8	195.74	0	65.314	411530000	31	1.72216	2.04385	2.39437	2.95515	F5H1F7;P29375;P29375-2;E7EV89;F5H322;F5GZR8	F5H1F7;P29375;P29375-2	tr|F5H1F7|F5H1F7_HUMAN Lysine-specific demethylase 5A OS=Homo sapiens GN=KDM5A PE=1 SV=2;sp|P29375|KDM5A_HUMAN Lysine-specific demethylase 5A OS=Homo sapiens GN=KDM5A PE=1 SV=3;sp|P29375-2|KDM5A_HUMAN Isoform 2 of Lysine-specific demethylase 5A OS=Homo sap
GPX8	Probable glutathione peroxidase 8;Glutathione peroxidase	response to chemical stimulus;response to inorganic substance;response to oxidative stress;response to reactive oxygen species;response to stimulus;response to stress		9.83471	5.4455		0.0123547	4.03235	0.00433515	6.85864		27.5472	27.509	26.5555	22.5258	25.4654	23.4256	22.5502	22.0926	20.3259	21.0467	28.7503	25.0677	24.0295	29.0286	20.6271	19.1225	19.7607	19.9313	+	9	9	9	46.9	46.9	46.9	23.881	0	26.488	1890300000	56	2.97015	2.71207	1.93931	2.24135	Q8TED1;E7ETY7;J3KNB5	Q8TED1;E7ETY7	sp|Q8TED1|GPX8_HUMAN Probable glutathione peroxidase 8 OS=Homo sapiens GN=GPX8 PE=1 SV=2;tr|E7ETY7|E7ETY7_HUMAN Glutathione peroxidase OS=Homo sapiens GN=GPX8 PE=1 SV=1
[truncated: 89 more rows]

## Sheet: Co-modified targets upon DMSO
Gene information				Co-modified upon DMSO			SUMO-ubiquitin		Ubiquitin-SUMO			SUMO-ubiquitin expression samples				SUMO-ubiquitin control samples				Ubiquitin-SUMO expression samples				Ubiquitin-SUMO control samples
[truncated: 10 more rows]

## Sheet: Sample names key
Sample name	Approach	1st purification	2nd purification	Treatment	Experimental replicate
SU_double_MG_1	1	His-SUMO2	FLAG-ubiquitin	MG132	1
SU_double_MG_2	1	His-SUMO2	FLAG-ubiquitin	MG132	2
SU_double_MG_3	1	His-SUMO2	FLAG-ubiquitin	MG132	3
SU_double_MG_4	1	His-SUMO2	FLAG-ubiquitin	MG132	4
SU_double_MG_5	1	His-SUMO2	FLAG-ubiquitin	MG132	5
SU_parent_MG_1	1	Control	Control	MG132	1
SU_parent_MG_2	1	Control	Control	MG132	2
SU_parent_MG_3	1	Control	Control	MG132	3
SU_parent_MG_4	1	Control	Control	MG132	4
SU_parent_MG_5	1	Control	Control	MG132	5
US_double_MG_1	2	His-ubiquitin	FLAG-SUMO2	MG132	1
US_double_MG_2	2	His-ubiquitin	FLAG-SUMO2	MG132	2
[truncated: 22 more rows]
