# Supplementary material for: Converging Small Ubiquitin-like Modifier (SUMO) and Ubiquitin Signaling: Improved Methodology Identifies Co-modified Target Proteins
Source: Mol Cell Proteomics. 2017 Sep 26;16(12):2281–95. doi: 10.1074/mcp.TIR117.000152 (PMC5724187; doi:10.1074/mcp.TIR117.000152)
Supplement: Supplemental Data [file supp_TIR117.000152_4742_1_supp_6089_fw7v3b.xlsx]

## Sheet: Co-modified upon MG132 pooled
Gene information				Co-modified upon MG132			Expression samples									Control samples
Gene name	Protein names	GOBP name		Significance (q value)	Difference (log2)		SU_double_MG_1 (log2)	SU_double_MG_2 (log2)	SU_double_MG_3 (log2)	SU_double_MG_4 (log2)	SU_double_MG_5 (log2)	US_double_MG_1 (log2)	US_double_MG_2 (log2)	US_double_MG_3 (log2)	US_double_MG_4 (log2)	SU_parent_MG_1 (log2)	SU_parent_MG_2 (log2)	SU_parent_MG_3 (log2)	SU_parent_MG_4 (log2)	SU_parent_MG_5 (log2)	US_parent_MG_1 (log2)	US_parent_MG_2 (log2)	US_parent_MG_3 (log2)	US_parent_MG_4 (log2)	Presence in GOBP matrix	Peptides	Razor + unique peptides	Unique peptides	Sequence coverage [%]	Unique + razor sequence coverage [%]	Unique sequence coverage [%]	Mol. weight [kDa]	Q-value	Score	Intensity	MS/MS Count	Student's t-test Test statistic double_MG_parent_MG	-Log10 Student's t-test p-value double_MG_parent_MG	Protein IDs	Majority protein IDs	Fasta headers
SUMO2	Small ubiquitin-related modifier 2	biological regulation;cellular localization;cellular macromolecule localization;cellular macromolecule metabolic process;cellular metabolic process;cellular process;cellular protein localization;cellular protein metabolic process;localization;macromolecule localization;macromolecule metabolic process;macromolecule modification;metabolic process;positive regulation of biological process;positive r…		1.13e-11	14.6233		36.6441	36.7334	35.5354	34.5871	35.2277	35.417	34.9722	34.802	35.4067	20.6847	20.6917	19.3417	22.6084	23.7572	21.1245	20.3928	19.0212	20.0936	+	10	10	5	35.6	35.6	23	15.317	0	323.31	522020000000	145	9.37319	13.8183	A8MUA9;A8MU27;P55854;P55854-2;Q6EEV6;J3KRH1	A8MUA9;A8MU27;P55854;P55854-2	tr|A8MUA9|A8MUA9_HUMAN SMT3 suppressor of mif two 3 homolog 3 (Yeast), isoform CRA_d OS=Homo sapiens GN=SUMO3 PE=1 SV=1;tr|A8MU27|A8MU27_HUMAN Small ubiquitin-related modifier 3 OS=Homo sapiens GN=SUMO3 PE=1 SV=1;sp|P55854|SUMO3_HUMAN Small ubiquitin-relat
SUMO1	Small ubiquitin-related modifier 1	anatomical structure development;biological regulation;cell surface receptor linked signaling pathway;cellular component organization;cellular component organization at cellular level;cellular component organization or biogenesis;cellular component organization or biogenesis at cellular level;cellular localization;cellular macromolecule localization;cellular macromolecule metabolic process;cellul…		1.11e-10	11.7917		33.895	33.9047	33.1972	32.217	32.8317	32.5565	32.171	32.5523	33.058	21.6655	22.6626	21.6618	21.0591	20.5455	20.2392	18.3331	20.3458	23.7454	+	10	10	10	42.5	42.5	42.5	16.645	0	323.31	92244000000	218	7.55267	12.3494	B8ZZN6;P63165;B8ZZJ0;B9A032;B8ZZ67;P63165-2	B8ZZN6;P63165;B8ZZJ0;B9A032	tr|B8ZZN6|B8ZZN6_HUMAN Small ubiquitin-related modifier 1 OS=Homo sapiens GN=SUMO1 PE=1 SV=1;sp|P63165|SUMO1_HUMAN Small ubiquitin-related modifier 1 OS=Homo sapiens GN=SUMO1 PE=1 SV=1;tr|B8ZZJ0|B8ZZJ0_HUMAN Small ubiquitin-related modifier 1 OS=Homo sapie
PIAS4	E3 SUMO-protein ligase PIAS4	biological regulation;biosynthetic process;cell surface receptor linked signaling pathway;cellular biosynthetic process;cellular macromolecule biosynthetic process;cellular macromolecule metabolic process;cellular metabolic process;cellular nitrogen compound metabolic process;cellular process;cellular protein metabolic process;cellular response to stimulus;macromolecule biosynthetic process;macro…		1.18e-10	9.25125		30.8011	30.7685	29.3276	27.7195	28.8943	29.6044	28.7568	28.5251	29.941	18.4687	21.4882	20.8598	20.8654	19.8552	19.8092	20.0795	19.5639	20.0872	+	18	18	18	43.9	43.9	43.9	56.503	0	323.31	8000800000	220	6.37833	12.1974	Q8N2W9	Q8N2W9	sp|Q8N2W9|PIAS4_HUMAN E3 SUMO-protein ligase PIAS4 OS=Homo sapiens GN=PIAS4 PE=1 SV=1
RNF216	E3 ubiquitin-protein ligase RNF216	apoptosis;biological regulation;catabolic process;cell death;cellular catabolic process;cellular macromolecule catabolic process;cellular macromolecule metabolic process;cellular metabolic process;cellular process;cellular protein metabolic process;death;macromolecule catabolic process;macromolecule metabolic process;macromolecule modification;metabolic process;modification-dependent macromolecul…		1.33e-10	10.9794		32.7472	33.4401	30.8978	29.4442	30.9002	30.7984	29.6565	29.8027	31.1115	20.5697	20.9405	19.9588	19.8859	20.593	18.5578	19.4032	19.6157	20.4599	+	53	53	53	49	49	49	105.88	0	323.31	30978000000	582	7.24649	12.4461	Q9NWF9-1;Q9NWF9;Q9NWF9-3;F8W6D1;C9JIV3;F8WDI8;Q6NUR6	Q9NWF9-1;Q9NWF9;Q9NWF9-3	sp|Q9NWF9-1|RN216_HUMAN Isoform 2 of E3 ubiquitin-protein ligase RNF216 OS=Homo sapiens GN=RNF216;sp|Q9NWF9|RN216_HUMAN E3 ubiquitin-protein ligase RNF216 OS=Homo sapiens GN=RNF216 PE=1 SV=3;sp|Q9NWF9-3|RN216_HUMAN Isoform 3 of E3 ubiquitin-protein ligase
NOVA2	RNA-binding protein Nova-2	biological regulation;regulation of biological process;regulation of cellular metabolic process;regulation of cellular process;regulation of macromolecule metabolic process;regulation of metabolic process;regulation of nitrogen compound metabolic process;regulation of nucleobase-containing compound metabolic process;regulation of primary metabolic process;regulation of RNA metabolic process		3.12e-10	8.01814		27.8763	27.9884	27.1765	26.6583	26.7087	28.6669	28.5188	29.0476	28.6288	19.8412	19.1766	20.8912	19.4704	20.3113	18.5143	20.5971	19.1249	21.1799	+	15	15	11	34.1	34.1	24.6	49.008	0	258.96	2671100000	168	5.63897	11.6778	Q9UNW9;M0R1A0	Q9UNW9	sp|Q9UNW9|NOVA2_HUMAN RNA-binding protein Nova-2 OS=Homo sapiens GN=NOVA2 PE=1 SV=1
LAMB2	Laminin subunit beta-2	anatomical structure development;astrocyte development;axon extension;axon extension involved in development;axon extension involved in regeneration;axon guidance;biological adhesion;cell adhesion;cell development;cell growth;cellular component organization;cellular component organization at cellular level;cellular component organization or biogenesis;cellular component organization or biogenesis…		3.37e-10	7.83198		28.3852	28.5305	27.5491	26.5345	26.566	29.1878	28.5074	28.9914	28.558	21.5001	19.9819	19.2024	20.9324	20.1235	20.9663	20.5858	19.5407	19.4887	+	39	39	39	26.4	26.4	26.4	195.98	0	323.31	3171900000	228	5.51884	11.5653	P55268;F5H520	P55268	sp|P55268|LAMB2_HUMAN Laminin subunit beta-2 OS=Homo sapiens GN=LAMB2 PE=1 SV=2
PTRF	Polymerase I and transcript release factor	biological regulation;biosynthetic process;cellular biosynthetic process;cellular macromolecule biosynthetic process;cellular macromolecule metabolic process;cellular metabolic process;cellular nitrogen compound metabolic process;cellular process;gene expression;macromolecule biosynthetic process;macromolecule metabolic process;metabolic process;nitrogen compound metabolic process;nucleic acid me…		4.35e-10	6.09969		27.643	27.134	26.64	26.4038	27.0559	25.9349	25.6044	26.1142	27.1787	20.376	19.9871	20.9534	20.9507	20.6738	21.5788	19.0558	20.1201	21.1158	+	8	8	8	24.6	24.6	24.6	43.476	0	159.64	1319100000	102	4.56805	11.387	Q6NZI2;Q6NZI2-2;Q6NZI2-3	Q6NZI2;Q6NZI2-2	sp|Q6NZI2|PTRF_HUMAN Polymerase I and transcript release factor OS=Homo sapiens GN=PTRF PE=1 SV=1;sp|Q6NZI2-2|PTRF_HUMAN Isoform 2 of Polymerase I and transcript release factor OS=Homo sapiens GN=PTRF
ZNF451	Zinc finger protein 451	biological regulation;biosynthetic process;cellular biosynthetic process;cellular macromolecule biosynthetic process;cellular macromolecule metabolic process;cellular metabolic process;cellular nitrogen compound metabolic process;cellular process;macromolecule biosynthetic process;macromolecule metabolic process;metabolic process;nitrogen compound metabolic process;nucleic acid metabolic process;…		5.53e-10	12.9566		33.3649	33.5299	31.1807	30.5322	31.6863	30.9803	30.4717	29.1297	29.9492	17.0866	18.2486	17.7135	17.14	19.6296	16.0393	17.2905	20.7614	20.3058	+	57	57	57	52.5	52.5	52.5	115.77	0	323.31	40449000000	1044	7.49034	11.2253	Q9Y4E5-2;Q9Y4E5;E9PH99;D6RIA1;D6RAV4	Q9Y4E5-2;Q9Y4E5;E9PH99	sp|Q9Y4E5-2|ZN451_HUMAN Isoform 2 of E3 SUMO-protein ligase ZNF451 OS=Homo sapiens GN=ZNF451;sp|Q9Y4E5|ZN451_HUMAN E3 SUMO-protein ligase ZNF451 OS=Homo sapiens GN=ZNF451 PE=1 SV=2;tr|E9PH99|E9PH99_HUMAN Zinc finger protein 451 OS=Homo sapiens GN=ZNF451 PE
ZNF518A	Zinc finger protein 518A	biosynthetic process;cellular biosynthetic process;cellular macromolecule biosynthetic process;cellular macromolecule metabolic process;cellular metabolic process;cellular nitrogen compound metabolic process;cellular process;macromolecule biosynthetic process;macromolecule metabolic process;metabolic process;nitrogen compound metabolic process;nucleic acid metabolic process;nucleobase-containing …		7.19e-10	9.06844		31.3505	31.6717	29.9905	28.0453	28.5804	29.1216	27.5925	28.3715	28.5754	19.0172	19.8601	20.6353	21.2754	20.2836	20.078	20.1744	19.9089	20.4505	+	54	54	54	46.8	46.8	46.8	166.78	0	323.31	10199000000	490	5.95172	11.0602	Q6AHZ1;Q6AHZ1-2;A0A087WWK1	Q6AHZ1;Q6AHZ1-2	sp|Q6AHZ1|Z518A_HUMAN Zinc finger protein 518A OS=Homo sapiens GN=ZNF518A PE=1 SV=2;sp|Q6AHZ1-2|Z518A_HUMAN Isoform 2 of Zinc finger protein 518A OS=Homo sapiens GN=ZNF518A
MYC	Myc proto-oncogene protein	anatomical structure morphogenesis;apoptosis;biological regulation;biosynthetic process;branching involved in ureteric bud morphogenesis;branching morphogenesis of a tube;canonical Wnt receptor signaling pathway;cation homeostasis;cell cycle arrest;cell cycle process;cell death;cell surface receptor linked signaling pathway;cellular biosynthetic process;cellular cation homeostasis;cellular chemic…		8.7e-10	7.73772		29.5292	29.6188	28.2229	26.876	27.4562	27.0728	26.2693	26.9367	27.6585	19.0896	20.6324	20.5454	20.1314	18.6864	20.4446	19.682	20.3112	20.4779	+	13	13	13	25.3	25.3	25.3	48.804	0	241.49	2811800000	124	5.31586	10.9317	P01106;H0YBT0;A0A087WUS5;P01106-2;A0A0B4J1R1;H0YBG3;P04198	P01106;H0YBT0;A0A087WUS5;P01106-2	sp|P01106|MYC_HUMAN Myc proto-oncogene protein OS=Homo sapiens GN=MYC PE=1 SV=1;tr|H0YBT0|H0YBT0_HUMAN Myc proto-oncogene protein OS=Homo sapiens GN=MYC PE=1 SV=1;tr|A0A087WUS5|A0A087WUS5_HUMAN Myc proto-oncogene protein OS=Homo sapiens GN=MYC PE=1 SV=1;sp
MCM7	DNA replication licensing factor MCM7	biological regulation;biosynthetic process;cell cycle;cell cycle process;cell proliferation;cellular biosynthetic process;cellular macromolecule biosynthetic process;cellular macromolecule metabolic process;cellular metabolic process;cellular nitrogen compound metabolic process;cellular process;cellular response to chemical stimulus;cellular response to endogenous stimulus;cellular response to ep…		9.06e-10	9.58811		29.9862	30.1442	27.9761	25.7803	27.1752	30.1914	29.2509	28.9346	30.7817	18.7193	19.5298	19.88	19.9298	18.7921	19.371	19.6235	18.5982	19.4839	+	33	33	33	51	51	51	81.307	0	323.31	7303300000	378	6.09581	10.8347	P33993;P33993-3;P33993-2;C9J8M6	P33993;P33993-3	sp|P33993|MCM7_HUMAN DNA replication licensing factor MCM7 OS=Homo sapiens GN=MCM7 PE=1 SV=4;sp|P33993-3|MCM7_HUMAN Isoform 3 of DNA replication licensing factor MCM7 OS=Homo sapiens GN=MCM7
PIAS1	E3 SUMO-protein ligase PIAS1	androgen receptor signaling pathway;biological regulation;biosynthetic process;cell surface receptor linked signaling pathway;cellular biosynthetic process;cellular component assembly;cellular component assembly at cellular level;cellular component organization;cellular component organization at cellular level;cellular component organization or biogenesis;cellular component organization or biogen…		9.26e-10	9.7853		32.3764	32.2985	30.385	28.2474	30.5878	29.8304	28.5296	28.3927	29.8173	20.1174	21.0571	20.1835	19.556	21.4348	18.9889	19.5838	20.9074	20.5686	+	25	25	23	51.8	51.8	49.2	71.835	0	323.31	17656000000	303	6.18468	10.8629	O75925;O75925-2;O75925-3;H3BSI8;H3BUL7;H3BS65	O75925;O75925-2;O75925-3	sp|O75925|PIAS1_HUMAN E3 SUMO-protein ligase PIAS1 OS=Homo sapiens GN=PIAS1 PE=1 SV=2;sp|O75925-2|PIAS1_HUMAN Isoform 2 of E3 SUMO-protein ligase PIAS1 OS=Homo sapiens GN=PIAS1;sp|O75925-3|PIAS1_HUMAN Isoform 3 of E3 SUMO-protein ligase PIAS1 OS=Homo sapie
IFI16	Gamma-interferon-inducible protein 16	activation of immune response;activation of innate immune response;anatomical structure development;autophagy;biological regulation;catabolic process;cell communication;cell differentiation;cell proliferation;cellular catabolic process;cellular developmental process;cellular metabolic process;cellular process;cellular response to abiotic stimulus;cellular response to external stimulus;cellular re…		9.66e-10	5.61514		26.6713	26.6838	26.5593	25.011	25.3345	24.9125	25.3877	25.112	24.2395	19.9657	19.4921	19.2812	20.1798	20.5803	19.3064	20.394	19.7226	20.4534	+	7	7	7	13.8	13.8	13.8	75.935	0	39.09	553460000	44	4.19442	10.7721	Q16666-3;Q16666-6;Q16666-2;Q16666;A0A0A0MRB1;H3BM18;X6RHM1;H3BVE6;X6RHR0;Q6K0P9-6;Q6K0P9-5;Q6K0P9-4;Q6K0P9-3;Q6K0P9-2;Q6K0P9	Q16666-3;Q16666-6;Q16666-2;Q16666	sp|Q16666-3|IF16_HUMAN Isoform 3 of Gamma-interferon-inducible protein 16 OS=Homo sapiens GN=IFI16;sp|Q16666-6|IF16_HUMAN Isoform 4 of Gamma-interferon-inducible protein 16 OS=Homo sapiens GN=IFI16;sp|Q16666-2|IF16_HUMAN Isoform 2 of Gamma-interferon-induc
KDM5B	Lysine-specific demethylase 5B	biological regulation;biosynthetic process;cellular biosynthetic process;cellular component organization;cellular component organization at cellular level;cellular component organization or biogenesis;cellular component organization or biogenesis at cellular level;cellular macromolecule biosynthetic process;cellular macromolecule metabolic process;cellular metabolic process;cellular nitrogen comp…		2.37e-09	7.54125		29.2954	29.6972	27.2642	25.827	27.4224	28.0163	26.9513	27.5758	27.3792	20.657	21.0769	19.1445	21.6379	18.9741	20.1306	19.8016	20.1146	20.0204	+	29	29	26	24.6	24.6	21.7	175.66	0	323.31	2918000000	159	5.07787	10.3498	Q9UGL1;Q9UGL1-2;B3KV94;R4GN45	Q9UGL1;Q9UGL1-2;B3KV94	sp|Q9UGL1|KDM5B_HUMAN Lysine-specific demethylase 5B OS=Homo sapiens GN=KDM5B PE=1 SV=3;sp|Q9UGL1-2|KDM5B_HUMAN Isoform 2 of Lysine-specific demethylase 5B OS=Homo sapiens GN=KDM5B;tr|B3KV94|B3KV94_HUMAN Jumonji, AT rich interactive domain 1B (RBP2-like),
MSH6	DNA mismatch repair protein Msh6	B cell activation;B cell activation involved in immune response;biological regulation;cell activation;cell activation involved in immune response;cell cycle process;cellular macromolecule metabolic process;cellular metabolic process;cellular nitrogen compound metabolic process;cellular process;cellular response to stimulus;cellular response to stress;determination of adult lifespan;DNA damage res…		2.47e-09	7.24852		29.0055	29.1873	27.2227	25.8097	27.152	28.5572	27.1241	26.9364	28.3835	20.4954	20.3457	19.0309	19.7436	19.6809	20.7629	21.5258	21.3435	21.213	+	22	22	22	21.3	21.3	21.3	152.78	0	209.62	2566100000	151	4.9319	10.3019	P52701;P52701-2;A0A087WWJ1;P52701-3;P52701-4;F8WAX8;F8W7G9;C9JH55;C9J8Y8;C9J7Y7;A0A087WYT6;U3KQ72	P52701;P52701-2;A0A087WWJ1;P52701-3;P52701-4	sp|P52701|MSH6_HUMAN DNA mismatch repair protein Msh6 OS=Homo sapiens GN=MSH6 PE=1 SV=2;sp|P52701-2|MSH6_HUMAN Isoform GTBP-alt of DNA mismatch repair protein Msh6 OS=Homo sapiens GN=MSH6;tr|A0A087WWJ1|A0A087WWJ1_HUMAN DNA mismatch repair protein Msh6 OS=H
FOXM1	Forkhead box protein M1	anatomical structure development;anatomical structure morphogenesis;biological regulation;biosynthetic process;cell cycle;cell cycle process;cell differentiation;cellular biosynthetic process;cellular developmental process;cellular macromolecule biosynthetic process;cellular macromolecule metabolic process;cellular metabolic process;cellular nitrogen compound metabolic process;cellular process;ce…		2.79e-09	5.97277		27.459	27.538	25.1033	24.1739	25.4787	26.4444	25.748	25.7216	26.6591	19.4083	20.7716	20.0183	20.2639	19.8167	20.3738	19.9721	19.6305	20.3157	+	8	8	8	19.8	19.8	19.8	82.741	0	48.492	1168300000	48	4.29125	10.2214	A0A0D9SFF0;Q08050-2;Q08050;Q08050-3;H0YG99;H0YGS4	A0A0D9SFF0;Q08050-2;Q08050;Q08050-3;H0YG99	tr|A0A0D9SFF0|A0A0D9SFF0_HUMAN Forkhead box protein M1 OS=Homo sapiens GN=FOXM1 PE=1 SV=1;sp|Q08050-2|FOXM1_HUMAN Isoform 2 of Forkhead box protein M1 OS=Homo sapiens GN=FOXM1;sp|Q08050|FOXM1_HUMAN Forkhead box protein M1 OS=Homo sapiens GN=FOXM1 PE=1 SV=3
GTF2IRD1	General transcription factor II-I repeat domain-containing protein 1	biological regulation;biosynthetic process;cellular biosynthetic process;cellular macromolecule biosynthetic process;cellular macromolecule metabolic process;cellular metabolic process;cellular nitrogen compound metabolic process;cellular process;developmental process;macromolecule biosynthetic process;macromolecule metabolic process;metabolic process;multicellular organismal development;multicel…		3.42e-09	6.66982		28.1667	28.2854	26.2579	25.0172	26.6862	26.4664	25.1382	26.1033	26.5923	19.7837	21.0028	20.3526	19.4778	20.9543	19.6268	19.1119	19.1637	19.2116	+	14	14	14	19.9	19.9	19.9	106.05	0	82.456	1265600000	47	4.59446	10.0144	E9PFE2;Q9UHL9-2;Q9UHL9;Q9UHL9-3;H7C4Q8	E9PFE2;Q9UHL9-2;Q9UHL9;Q9UHL9-3	tr|E9PFE2|E9PFE2_HUMAN General transcription factor II-I repeat domain-containing protein 1 OS=Homo sapiens GN=GTF2IRD1 PE=1 SV=1;sp|Q9UHL9-2|GT2D1_HUMAN Isoform 2 of General transcription factor II-I repeat domain-containing protein 1 OS=Homo sapiens GN=G
FAM111A	Protein FAM111A	biological regulation;biosynthetic process;cellular biosynthetic process;cellular macromolecule biosynthetic process;cellular macromolecule metabolic process;cellular metabolic process;cellular nitrogen compound metabolic process;cellular process;defense response;defense response to virus;DNA metabolic process;DNA replication;immune effector process;immune system process;macromolecule biosyntheti…		3.5e-09	7.67625		29.83	30.0832	28.1836	26.3481	27.3112	28.2	26.5989	26.6101	27.3421	19.8904	20.1598	19.7706	20.701	21.0512	19.8944	19.1551	21.358	19.4403	+	21	21	21	43.9	43.9	43.9	70.195	0	323.31	3639700000	201	5.05364	10.0259	Q96PZ2;E9PR18;E9PNQ0	Q96PZ2	sp|Q96PZ2|F111A_HUMAN Protein FAM111A OS=Homo sapiens GN=FAM111A PE=1 SV=2
MAGED4	Melanoma-associated antigen D4			3.5e-09	7.20803		28.7275	28.9134	26.7749	24.9691	26.8508	28.294	26.9537	26.6171	27.8703	19.5143	18.8453	20.6637	21.4993	19.8286	19.6588	20.2678	20.7984	20.0224	+	18	17	17	31.3	29.8	29.8	81.377	0	323.31	2123100000	153	4.83142	9.96475	Q96JG8;Q96JG8-4;Q96JG8-2;Q96JG8-3;D6RBW3	Q96JG8;Q96JG8-4;Q96JG8-2	sp|Q96JG8|MAGD4_HUMAN Melanoma-associated antigen D4 OS=Homo sapiens GN=MAGED4 PE=1 SV=3;sp|Q96JG8-4|MAGD4_HUMAN Isoform 4 of Melanoma-associated antigen D4 OS=Homo sapiens GN=MAGED4;sp|Q96JG8-2|MAGD4_HUMAN Isoform 2 of Melanoma-associated antigen D4 OS=Ho
ENC1	Ectoderm-neural cortex protein 1	anatomical structure development;biological regulation;cellular macromolecule metabolic process;cellular metabolic process;cellular process;cellular protein metabolic process;developmental process;macromolecule metabolic process;macromolecule modification;metabolic process;multicellular organismal development;multicellular organismal process;negative regulation of biological process;negative regu…		3.53e-09	7.60658		28.2106	28.3432	26.6988	24.9241	26.4784	30.0137	27.5897	28.3556	28.2532	19.5917	20.8199	19.9414	19.6373	19.4965	19.8016	20.7109	20.1551	20.2537	+	23	23	23	40.4	40.4	40.4	66.129	0	234.56	2855400000	177	5.03428	10.0676	O14682;O14682-2;D6R9D7	O14682;O14682-2	sp|O14682|ENC1_HUMAN Ectoderm-neural cortex protein 1 OS=Homo sapiens GN=ENC1 PE=1 SV=2;sp|O14682-2|ENC1_HUMAN Isoform 2 of Ectoderm-neural cortex protein 1 OS=Homo sapiens GN=ENC1
NET1	Neuroepithelial cell-transforming gene 1 protein	biological regulation;cell migration;cell motility;cell surface receptor linked signaling pathway;cellular component movement;cellular process;cellular response to abiotic stimulus;cellular response to chemical stimulus;cellular response to hydrogen peroxide;cellular response to ionizing radiation;cellular response to oxidative stress;cellular response to radiation;cellular response to reactive o…		3.56e-09	5.67264		27.9408	26.3578	25.551	24.0587	25.4034	26.265	25.9142	26.4929	27.1276	20.334	20.4499	20.5027	19.8762	20.5241	20.8844	20.0464	21.0569	20.3831	+	5	5	5	12.4	12.4	12.4	61.884	0	9.8868	912170000	16	4.09158	9.97662	Q7Z628-2;Q7Z628;Q5SQI6	Q7Z628-2;Q7Z628	sp|Q7Z628-2|ARHG8_HUMAN Isoform 2 of Neuroepithelial cell-transforming gene 1 protein OS=Homo sapiens GN=NET1;sp|Q7Z628|ARHG8_HUMAN Neuroepithelial cell-transforming gene 1 protein OS=Homo sapiens GN=NET1 PE=1 SV=1
CDK1	Cyclin-dependent kinase 1	activation of immune response;activation of innate immune response;activation of MAPK activity;activation of MAPKK activity;activation of protein kinase activity;aging;anaphase-promoting complex-dependent proteasomal ubiquitin-dependent protein catabolic process;anatomical structure development;anatomical structure morphogenesis;apoptosis;axon guidance;biological regulation;biosynthetic process;c…		3.61e-09	8.46447		28.279	28.5349	28.953	27.47	29.0024	30.5858	27.5846	27.5487	31.3146	22.4088	20.3412	18.9882	20.8286	20.8888	20.0261	20.6901	19.363	19.5579	+	17	17	15	70	70	63.6	34.095	0	323.31	6952300000	225	5.40099	10.0834	P06493;A0A024QZP7;A0A087WZZ9;P06493-2;E5RIU6;K7ELV5;G3V317	P06493;A0A024QZP7;A0A087WZZ9;P06493-2;E5RIU6	sp|P06493|CDK1_HUMAN Cyclin-dependent kinase 1 OS=Homo sapiens GN=CDK1 PE=1 SV=3;tr|A0A024QZP7|A0A024QZP7_HUMAN Cyclin-dependent kinase 1 OS=Homo sapiens GN=CDK1 PE=1 SV=1;tr|A0A087WZZ9|A0A087WZZ9_HUMAN Cyclin-dependent kinase 1 OS=Homo sapiens GN=CDK1 PE=
TOPORS	E3 ubiquitin-protein ligase Topors	anatomical structure development;anatomical structure formation involved in morphogenesis;biological regulation;biosynthetic process;catabolic process;cell development;cellular biosynthetic process;cellular catabolic process;cellular component organization;cellular component organization at cellular level;cellular component organization or biogenesis;cellular component organization or biogenesis …		3.65e-09	9.72188		32.1647	32.3223	30.4402	28.5734	30.5364	28.8628	27.4898	27.6696	28.2322	20.3969	19.6713	18.9868	20.0824	20.7014	19.9609	20.5212	18.6109	19.8628	+	39	39	39	34.6	34.6	34.6	119.2	0	323.31	17080000000	541	5.86754	10.0294	Q9NS56;Q9NS56-2	Q9NS56;Q9NS56-2	sp|Q9NS56|TOPRS_HUMAN E3 ubiquitin-protein ligase Topors OS=Homo sapiens GN=TOPORS PE=1 SV=1;sp|Q9NS56-2|TOPRS_HUMAN Isoform 2 of E3 ubiquitin-protein ligase Topors OS=Homo sapiens GN=TOPORS
KDM4A	Lysine-specific demethylase 4A	biological regulation;biosynthetic process;cardiac muscle adaptation;cardiac muscle hypertrophy;cardiac muscle hypertrophy in response to stress;cellular biosynthetic process;cellular component organization;cellular component organization at cellular level;cellular component organization or biogenesis;cellular component organization or biogenesis at cellular level;cellular macromolecule biosynthe…		4.79e-09	6.3726		27.997	28.1164	26.2243	25.162	26.2404	26.7701	26.1187	26.1759	27.0407	19.8347	21.4867	19.3504	19.7581	20.0162	20.131	20.6341	19.2602	22.0206	+	14	14	13	14.2	14.2	13.4	120.66	0	47.106	1159200000	92	4.40904	9.81075	O75164;O75164-2	O75164;O75164-2	sp|O75164|KDM4A_HUMAN Lysine-specific demethylase 4A OS=Homo sapiens GN=KDM4A PE=1 SV=2;sp|O75164-2|KDM4A_HUMAN Isoform 2 of Lysine-specific demethylase 4A OS=Homo sapiens GN=KDM4A
MSANTD4	Myb/SANT-like DNA-binding domain-containing protein 4			4.81e-09	5.17936		25.2135	25.1741	24.0243	24.0314	24.103	26.292	25.3424	25.6433	25.272	19.7384	20.1312	19.4545	20.5004	20.6406	18.8823	20.8349	18.7835	19.516	+	4	4	4	17.7	17.7	17.7	41.149	0	16.066	369670000	21	3.79971	9.79051	Q8NCY6;E9PLV2;E9PKC8;E9PRK0;A0A087WZP0	Q8NCY6;E9PLV2	sp|Q8NCY6|MSD4_HUMAN Myb/SANT-like DNA-binding domain-containing protein 4 OS=Homo sapiens GN=MSANTD4 PE=1 SV=1;tr|E9PLV2|E9PLV2_HUMAN Myb/SANT-like DNA-binding domain-containing protein 4 (Fragment) OS=Homo sapiens GN=MSANTD4 PE=1 SV=1
EIF3I	Eukaryotic translation initiation factor 3 subunit I	biological regulation;biosynthetic process;cellular biosynthetic process;cellular component assembly;cellular component assembly at cellular level;cellular component organization;cellular component organization at cellular level;cellular component organization or biogenesis;cellular component organization or biogenesis at cellular level;cellular macromolecular complex assembly;cellular macromolec…		5.6e-09	5.06235		25.7765	26.0695	24.7585	23.6562	24.6561	26.0332	25.2818	25.6634	26.811	19.5106	20.6442	20.6221	20.2498	20.831	19.5852	20.7393	19.9849	20.978	+	7	7	7	22.5	22.5	22.5	36.501	0	17.632	502460000	24	3.71658	9.66055	Q13347	Q13347	sp|Q13347|EIF3I_HUMAN Eukaryotic translation initiation factor 3 subunit I OS=Homo sapiens GN=EIF3I PE=1 SV=1
LRCH1	Leucine-rich repeat and calponin homology domain-containing protein 1			5.6e-09	6.6647		29.1961	29.3944	28.5229	26.7358	27.7696	29.2378	28.0672	27.4251	28.9843	22.8375	23.6468	22.6703	20.4392	20.7462	21.2512	21.1282	21.0081	21.6236	+	19	19	19	29.2	29.2	29.2	77.224	0	323.31	4143800000	226	4.50981	9.64555	Q9Y2L9-2;Q9Y2L9;Q9Y2L9-3;H7C0F9;H7C1G3;H7C0J8;E9PD99;Q96II8-4;Q96II8;Q96II8-2;C9JWE0;C9J5B8;Q5VUJ6-2;Q5VUJ6	Q9Y2L9-2;Q9Y2L9;Q9Y2L9-3	sp|Q9Y2L9-2|LRCH1_HUMAN Isoform 2 of Leucine-rich repeat and calponin homology domain-containing protein 1 OS=Homo sapiens GN=LRCH1;sp|Q9Y2L9|LRCH1_HUMAN Leucine-rich repeat and calponin homology domain-containing protein 1 OS=Homo sapiens GN=LRCH1 PE=1 SV
ubiquitin	Ubiquitin-40S ribosomal protein S27a;Ubiquitin;40S ribosomal protein S27a	activation of immune response;activation of innate immune response;activation of MAPK activity;alcohol metabolic process;anaphase-promoting complex-dependent proteasomal ubiquitin-dependent protein catabolic process;antigen processing and presentation;antigen processing and presentation of exogenous antigen;antigen processing and presentation of exogenous peptide antigen;antigen processing and pr…		5.63e-09	9.80144		34.0999	35.1501	33.32	32.4779	33.8074	36.1945	35.1313	34.7144	35.8816	25.8955	27.4354	23.3361	23.1229	26.6837	25.0474	22.9705	23.0023	25.0706	+	26	26	5	77.6	77.6	30.1	17.965	0	323.31	360120000000	479	5.77239	9.68909	P62979	P62979	sp|P62979|RS27A_HUMAN Ubiquitin-40S ribosomal protein S27a OS=Homo sapiens GN=RPS27A PE=1 SV=2
ATRX	Transcriptional regulator ATRX	anatomical structure development;biological regulation;biosynthetic process;cell development;cellular biosynthetic process;cellular component assembly;cellular component assembly at cellular level;cellular component organization;cellular component organization at cellular level;cellular component organization or biogenesis;cellular component organization or biogenesis at cellular level;cellular d…		5.66e-09	5.35161		26.9123	26.9988	25.6031	24.0585	25.5029	26.5918	25.2183	25.5126	26.0396	20.0991	19.2185	21.1712	20.0788	20.9443	21.2609	20.0437	20.4028	21.0542	+	8	8	8	4.2	4.2	4.2	259.84	0	71.33	634160000	76	3.8646	9.62718	P46100-2;P46100-5;P46100-3;P46100-4;P46100;A0A096LNX6	P46100-2;P46100-5;P46100-3;P46100-4;P46100	sp|P46100-2|ATRX_HUMAN Isoform 1 of Transcriptional regulator ATRX OS=Homo sapiens GN=ATRX;sp|P46100-5|ATRX_HUMAN Isoform 5 of Transcriptional regulator ATRX OS=Homo sapiens GN=ATRX;sp|P46100-3|ATRX_HUMAN Isoform 2 of Transcriptional regulator ATRX OS=Homo
UIMC1	BRCA1-A complex subunit RAP80	biological regulation;biosynthetic process;cell cycle checkpoint;cellular biosynthetic process;cellular component organization;cellular component organization at cellular level;cellular component organization or biogenesis;cellular component organization or biogenesis at cellular level;cellular macromolecule biosynthetic process;cellular macromolecule metabolic process;cellular metabolic process;…		5.71e-09	6.69154		27.8485	27.8235	25.8953	24.9441	26.2581	27.2829	26.863	27.2784	28.1792	21.4016	19.725	21.4756	19.4865	20.2085	20.2803	18.7068	21.2203	19.6445	+	16	16	16	22.9	22.9	22.9	79.727	0	213.21	1490800000	113	4.53431	9.69945	Q96RL1;Q96RL1-2;Q96RL1-3;D6RC40;D6RCQ3;Q96RL1-4;Q96RL1-5;D6RDZ5;D6R9M3	Q96RL1;Q96RL1-2;Q96RL1-3	sp|Q96RL1|UIMC1_HUMAN BRCA1-A complex subunit RAP80 OS=Homo sapiens GN=UIMC1 PE=1 SV=2;sp|Q96RL1-2|UIMC1_HUMAN Isoform 2 of BRCA1-A complex subunit RAP80 OS=Homo sapiens GN=UIMC1;sp|Q96RL1-3|UIMC1_HUMAN Isoform 3 of BRCA1-A complex subunit RAP80 OS=Homo sa
ZNF644	Zinc finger protein 644	biological regulation;biosynthetic process;cellular biosynthetic process;cellular macromolecule biosynthetic process;cellular macromolecule metabolic process;cellular metabolic process;cellular nitrogen compound metabolic process;cellular process;macromolecule biosynthetic process;macromolecule metabolic process;metabolic process;nitrogen compound metabolic process;nucleic acid metabolic process;…		5.72e-09	9.238		32.1547	32.2945	30.2863	28.6444	29.8105	29.2828	28.1923	28.3564	29.0896	21.2801	21.4736	21.0622	19.5387	21.2726	21.3157	21.7128	18.2682	19.0456	+	50	50	50	47.2	47.2	47.2	149.56	0	323.31	16572000000	673	5.56442	9.66629	Q9H582;Q9H582-2;A0A087WZL9;Q9H582-3	Q9H582;Q9H582-2;A0A087WZL9	sp|Q9H582|ZN644_HUMAN Zinc finger protein 644 OS=Homo sapiens GN=ZNF644 PE=1 SV=2;sp|Q9H582-2|ZN644_HUMAN Isoform 2 of Zinc finger protein 644 OS=Homo sapiens GN=ZNF644;tr|A0A087WZL9|A0A087WZL9_HUMAN Zinc finger protein 644 OS=Homo sapiens GN=ZNF644 PE=1 S
CDK11B	Cyclin-dependent kinase 11B;Cyclin-dependent kinase 11A	apoptosis;biological regulation;cell cycle phase;cell cycle process;cell death;cell proliferation;cellular component organization;cellular component organization at cellular level;cellular component organization or biogenesis;cellular component organization or biogenesis at cellular level;cellular macromolecule metabolic process;cellular metabolic process;cellular process;cellular protein metabol…		7.16e-09	8.37304		30.8705	31.4518	28.6901	26.9803	29.6666	28.6389	27.2477	27.2202	28.9023	20.0787	19.5713	20.9301	19.8961	20.3352	20.3744	20.368	20.0455	22.7117	+	32	32	3	36.7	36.7	4.1	89.437	0	323.31	7968200000	252	5.19098	9.51077	A0A0D9SEI3;B7ZVY7;A0A0D9SER5;A0A0D9SEN2;P21127-8;P21127-3;P21127-2;J3QR44;P21127;J3QR29;P21127-6;P21127-9;P21127-10;P21127-12;P21127-4;P21127-5;Q9UQ88-9;J3KS35;E7ESP2;Q9UQ88-8;A0A087WYI9;A0A087X1I0;E9PFJ2;Q5QPQ9;Q13882	A0A0D9SEI3;B7ZVY7;A0A0D9SER5;A0A0D9SEN2;P21127-8;P21127-3;P21127-2;J3QR44;P21127;J3QR29;P21127-6;P21127-9;P21127-10;P21127-12;P21127-4;P21127-5;Q9UQ88-9	tr|A0A0D9SEI3|A0A0D9SEI3_HUMAN Cyclin-dependent kinase 11B OS=Homo sapiens GN=CDK11B PE=1 SV=1;tr|B7ZVY7|B7ZVY7_HUMAN Cell division cycle 2-like 1 (PITSLRE proteins) OS=Homo sapiens GN=CDC2L1 PE=1 SV=1;tr|A0A0D9SER5|A0A0D9SER5_HUMAN Cyclin-dependent kinase
YEATS2	YEATS domain-containing protein 2	biological regulation;cellular component organization;cellular component organization at cellular level;cellular component organization or biogenesis;cellular component organization or biogenesis at cellular level;cellular macromolecule metabolic process;cellular metabolic process;cellular process;cellular protein metabolic process;chromatin modification;chromatin organization;chromosome organiza…		7.27e-09	7.0926		28.6181	28.5026	26.6255	25.3823	27.256	26.4294	25.9843	26.1107	26.2093	19.799	19.6761	18.3035	20.8674	21.0996	20.08	18.6494	20.6106	18.1992	+	23	23	23	22.9	22.9	22.9	150.78	0	317.55	1457300000	102	4.65713	9.46515	Q9ULM3;H0Y6M6	Q9ULM3	sp|Q9ULM3|YETS2_HUMAN YEATS domain-containing protein 2 OS=Homo sapiens GN=YEATS2 PE=1 SV=2
ARID5B	AT-rich interactive domain-containing protein 5B	adipose tissue development;adrenal gland development;ameboidal cell migration;anatomical structure development;anatomical structure morphogenesis;biological regulation;cell development;cell differentiation;cell migration;cell motility;cell surface receptor linked signaling pathway;cellular component movement;cellular component organization;cellular component organization at cellular level;cellula…		7.35e-09	7.36201		30.2113	30.3523	28.1814	26.0006	27.6514	28.6326	27.505	27.4682	28.1913	21.6398	22.2966	21.599	20.1837	20.6331	21.3147	19.631	20.1645	20.4737	+	35	35	35	40.8	40.8	40.8	132.37	0	323.31	4353000000	258	4.77725	9.48604	Q14865;Q14865-2;Q14865-3	Q14865;Q14865-2	sp|Q14865|ARI5B_HUMAN AT-rich interactive domain-containing protein 5B OS=Homo sapiens GN=ARID5B PE=1 SV=3;sp|Q14865-2|ARI5B_HUMAN Isoform 2 of AT-rich interactive domain-containing protein 5B OS=Homo sapiens GN=ARID5B
LRRC42	Leucine-rich repeat-containing protein 42			7.37e-09	6.48284		28.027	28.0868	26.0769	24.5709	26.4644	27.8908	27.4237	26.4669	27.6398	20.6104	19.9867	20.7548	19.7561	19.9128	21.4944	22.055	20.0108	19.7208	+	17	17	17	36	36	36	48.571	0	179.76	1505600000	104	4.38774	9.47198	Q9Y546;E7EP35;A6NL66	Q9Y546;E7EP35	sp|Q9Y546|LRC42_HUMAN Leucine-rich repeat-containing protein 42 OS=Homo sapiens GN=LRRC42 PE=1 SV=1;tr|E7EP35|E7EP35_HUMAN Leucine-rich repeat-containing protein 42 (Fragment) OS=Homo sapiens GN=LRRC42 PE=1 SV=1
ZNF451	Zinc finger protein 451	biological regulation;biosynthetic process;cellular biosynthetic process;cellular macromolecule biosynthetic process;cellular macromolecule metabolic process;cellular metabolic process;cellular nitrogen compound metabolic process;cellular process;macromolecule biosynthetic process;macromolecule metabolic process;metabolic process;nitrogen compound metabolic process;nucleic acid metabolic process;…		7.65e-09	7.36758		29.9875	30.6157	29.2021	27.8638	28.6583	27.3593	26.428	26.3052	26.7974	20.8883	21.546	20.5053	20.8791	20.3129	20.2266	21.2197	21.1552	20.1759	+	26	26	26	53.1	53.1	53.1	63.02	0	323.31	5553500000	269	4.75908	9.40772	Q9Y4E5-4;D6RAS1	Q9Y4E5-4	sp|Q9Y4E5-4|ZN451_HUMAN Isoform 3 of E3 SUMO-protein ligase ZNF451 OS=Homo sapiens GN=ZNF451
UTP18	U3 small nucleolar RNA-associated protein 18 homolog	cellular macromolecule metabolic process;cellular metabolic process;cellular nitrogen compound metabolic process;cellular process;macromolecule metabolic process;maturation of SSU-rRNA;maturation of SSU-rRNA from tricistronic rRNA transcript (SSU-rRNA, 5.8S rRNA, LSU-rRNA);metabolic process;ncRNA metabolic process;ncRNA processing;nitrogen compound metabolic process;nucleic acid metabolic process…		7.74e-09	7.45951		29.5058	29.5213	27.5686	24.6146	27.148	27.7999	26.8185	26.7929	28.9555	19.7309	21.0625	19.4888	19.7684	20.117	20.1768	20.5608	20.9115	19.7726	+	18	18	18	41.5	41.5	41.5	62.003	0	258.09	2928800000	153	4.80217	9.42613	Q9Y5J1;J3KSR7;J3QR85;J3QRG0;F6VJE8;J3QLD6	Q9Y5J1	sp|Q9Y5J1|UTP18_HUMAN U3 small nucleolar RNA-associated protein 18 homolog OS=Homo sapiens GN=UTP18 PE=1 SV=3
ZMYM3	Zinc finger MYM-type protein 3	biological regulation;cellular component organization;cellular component organization at cellular level;cellular component organization or biogenesis;cellular component organization or biogenesis at cellular level;cellular process;cytoskeleton organization;developmental process;multicellular organismal development;multicellular organismal process;organelle organization;regulation of anatomical st…		7.77e-09	6.71557		28.6345	28.3057	26.2897	24.6915	26.5463	27.9994	27.428	27.0171	27.9123	19.1123	20.705	21.0114	21.3928	21.3216	21.1145	19.7045	20.6007	19.4214	+	19	18	18	15.3	15.3	15.3	152.6	0	140.29	1843700000	107	4.47936	9.41261	A6NHB5;Q14202-2;Q14202;A6NHN7;A6NL54;Q14202-3	A6NHB5;Q14202-2;Q14202;A6NHN7	tr|A6NHB5|A6NHB5_HUMAN Zinc finger MYM-type protein 3 OS=Homo sapiens GN=ZMYM3 PE=1 SV=1;sp|Q14202-2|ZMYM3_HUMAN Isoform 2 of Zinc finger MYM-type protein 3 OS=Homo sapiens GN=ZMYM3;sp|Q14202|ZMYM3_HUMAN Zinc finger MYM-type protein 3 OS=Homo sapiens GN=ZM
XAGE1A	X antigen family member 1			8.57e-09	5.33635		25.5155	25.5207	25.0936	24.7302	25.5331	25.6955	24.7179	24.4425	25.6166	19.0662	19.1794	19.2174	17.9103	20.6547	20.6508	20.2611	20.359	21.5395	+	2	2	2	33.3	33.3	33.3	9.0777	0	42.641	364470000	23	3.80958	9.34713	Q9HD64;Q9HD64-4	Q9HD64;Q9HD64-4	sp|Q9HD64|XAGE1_HUMAN X antigen family member 1 OS=Homo sapiens GN=XAGE1A PE=1 SV=3;sp|Q9HD64-4|XAGE1_HUMAN Isoform D of X antigen family member 1 OS=Homo sapiens GN=XAGE1A
POLD1	DNA polymerase;DNA polymerase delta catalytic subunit	anatomical structure homeostasis;base-excision repair;base-excision repair, gap-filling;biological regulation;biosynthetic process;cell cycle;cellular biosynthetic process;cellular component organization;cellular component organization at cellular level;cellular component organization or biogenesis;cellular component organization or biogenesis at cellular level;cellular macromolecule biosynthetic…		1.01e-08	7.99252		29.9311	28.8494	26.826	24.9071	26.987	28.4364	26.892	26.8986	29.5926	20.3177	21.1001	19.1389	19.8775	18.554	18.4593	19.893	20.185	19.862	+	36	36	36	41.2	41.2	41.2	126.39	0	323.31	3283500000	210	4.96998	9.26339	M0R2B7;P28340;M0QZR8;M0QXE6;M0QXQ2;M0QZB4;M0R3H8;M0R2I8	M0R2B7;P28340;M0QZR8	tr|M0R2B7|M0R2B7_HUMAN DNA polymerase OS=Homo sapiens GN=POLD1 PE=1 SV=1;sp|P28340|DPOD1_HUMAN DNA polymerase delta catalytic subunit OS=Homo sapiens GN=POLD1 PE=1 SV=2;tr|M0QZR8|M0QZR8_HUMAN DNA polymerase OS=Homo sapiens GN=POLD1 PE=1 SV=1
HIF1A	Hypoxia-inducible factor 1-alpha	ameboidal cell migration;anatomical structure development;anatomical structure formation involved in morphogenesis;anatomical structure homeostasis;anatomical structure morphogenesis;angiogenesis;associative learning;axon cargo transport;axon transport of mitochondrion;B cell homeostasis;B-1 B cell homeostasis;behavior;biological regulation;biosynthetic process;body fluid secretion;carbohydrate h…		1.06e-08	5.14374		25.3718	24.3911	25.1681	24.6424	24.5687	26.5709	25.1972	26.4121	26.6115	20.8014	20.4215	18.8183	21.4522	20.4313	19.5688	19.7622	20.6418	20.7425	+	8	8	8	12.3	12.3	12.3	86.067	0	17.062	543230000	22	3.69017	9.22252	F8W9L0;A8MYV6;Q16665;Q16665-3;Q16665-2	F8W9L0;A8MYV6;Q16665;Q16665-3;Q16665-2	tr|F8W9L0|F8W9L0_HUMAN Hypoxia-inducible factor 1-alpha OS=Homo sapiens GN=HIF1A PE=1 SV=1;tr|A8MYV6|A8MYV6_HUMAN Hypoxia-inducible factor 1, alpha subunit (Basic helix-loop-helix transcription factor), isoform CRA_a OS=Homo sapiens GN=HIF1A PE=1 SV=1;sp|Q
ZNHIT6	Box C/D snoRNA protein 1	box C/D snoRNP assembly;cellular component assembly;cellular component assembly at cellular level;cellular component biogenesis;cellular component biogenesis at cellular level;cellular component organization;cellular component organization at cellular level;cellular component organization or biogenesis;cellular component organization or biogenesis at cellular level;cellular macromolecular complex…		1.06e-08	4.9565		26.8146	26.8153	24.7986	23.9167	25.439	26.3251	25.5785	24.7783	26.3239	20.8817	20.6563	21.1298	20.2726	20.4985	20.5632	21.7597	19.9085	20.5111	+	13	13	13	30.6	30.6	30.6	49.486	0	27.143	574040000	44	3.59116	9.21197	Q9NWK9-2;Q9NWK9	Q9NWK9-2;Q9NWK9	sp|Q9NWK9-2|BCD1_HUMAN Isoform 2 of Box C/D snoRNA protein 1 OS=Homo sapiens GN=ZNHIT6;sp|Q9NWK9|BCD1_HUMAN Box C/D snoRNA protein 1 OS=Homo sapiens GN=ZNHIT6 PE=1 SV=1
ATF6B	Cyclic AMP-dependent transcription factor ATF-6 beta;Processed cyclic AMP-dependent transcription factor ATF-6 beta	biological regulation;biosynthetic process;cellular biosynthetic process;cellular macromolecule biosynthetic process;cellular macromolecule metabolic process;cellular metabolic process;cellular nitrogen compound metabolic process;cellular process;cellular response to stimulus;macromolecule biosynthetic process;macromolecule metabolic process;metabolic process;nitrogen compound metabolic process;n…		1.08e-08	5.96592		28.021	27.9121	26.1794	24.4112	26.3089	26.5845	25.2466	25.074	25.6759	20.2118	19.863	19.5831	19.5402	20.306	21.0403	19.5789	21.141	20.456	+	10	10	10	16.7	16.7	16.7	76.411	0	208.95	1031800000	95	4.09518	9.22323	Q99941-2;Q99941;H0Y7D7	Q99941-2;Q99941	sp|Q99941-2|ATF6B_HUMAN Isoform 1 of Cyclic AMP-dependent transcription factor ATF-6 beta OS=Homo sapiens GN=ATF6B;sp|Q99941|ATF6B_HUMAN Cyclic AMP-dependent transcription factor ATF-6 beta OS=Homo sapiens GN=ATF6B PE=1 SV=2
DCAF13	DDB1- and CUL4-associated factor 13	cellular macromolecule metabolic process;cellular metabolic process;cellular nitrogen compound metabolic process;cellular process;cellular protein metabolic process;macromolecule metabolic process;macromolecule modification;maturation of SSU-rRNA;maturation of SSU-rRNA from tricistronic rRNA transcript (SSU-rRNA, 5.8S rRNA, LSU-rRNA);metabolic process;ncRNA metabolic process;ncRNA processing;nitr…		1.15e-08	7.43658		29.0256	29.295	27.3879	25.1378	27.1324	29.4251	28.4017	28.1265	29.1624	20.8638	22.1243	21.3887	20.9587	19.9004	21.512	20.0924	18.6736	20.6512	+	19	19	19	33.7	33.7	33.7	67.55	0	184.85	3904800000	172	4.72016	9.15559	A0A087WT20;Q9NV06;B3KME9;E5RHM4;A0A087X1F8;Q9NV06-2	A0A087WT20;Q9NV06;B3KME9	tr|A0A087WT20|A0A087WT20_HUMAN DDB1- and CUL4-associated factor 13 OS=Homo sapiens GN=DCAF13 PE=1 SV=1;sp|Q9NV06|DCA13_HUMAN DDB1- and CUL4-associated factor 13 OS=Homo sapiens GN=DCAF13 PE=1 SV=2;tr|B3KME9|B3KME9_HUMAN DDB1- and CUL4-associated factor 13
JMJD1C	Probable JmjC domain-containing histone demethylation protein 2C	biological regulation;biosynthetic process;blood coagulation;cellular biosynthetic process;cellular component organization;cellular component organization at cellular level;cellular component organization or biogenesis;cellular component organization or biogenesis at cellular level;cellular macromolecule biosynthetic process;cellular macromolecule metabolic process;cellular metabolic process;cell…		1.16e-08	5.51171		26.4466	26.6862	24.6222	24.5507	25.1479	25.196	25.3571	25.5388	25.9608	19.221	18.8255	18.8971	21.6425	19.3787	19.9527	20.4733	21.4616	20.0486	+	12	12	12	7.1	7.1	7.1	263.15	0	47.797	507600000	30	3.86475	9.16132	Q15652-3;Q15652;Q15652-2;H7BXU7	Q15652-3;Q15652;Q15652-2	sp|Q15652-3|JHD2C_HUMAN Isoform 3 of Probable JmjC domain-containing histone demethylation protein 2C OS=Homo sapiens GN=JMJD1C;sp|Q15652|JHD2C_HUMAN Probable JmjC domain-containing histone demethylation protein 2C OS=Homo sapiens GN=JMJD1C PE=1 SV=2;sp|Q1
SLX4	Structure-specific endonuclease subunit SLX4	biological regulation;biosynthetic process;catabolic process;cellular biosynthetic process;cellular catabolic process;cellular macromolecule biosynthetic process;cellular macromolecule catabolic process;cellular macromolecule metabolic process;cellular metabolic process;cellular nitrogen compound metabolic process;cellular process;cellular response to biotic stimulus;cellular response to endogeno…		1.65e-08	8.43061		30.9484	31.1423	28.4147	27.6968	29.4744	26.5882	26.3628	26.7003	27.4387	19.7247	20.467	19.5395	19.6316	21.1762	18.3346	20.4968	20.2148	19.3059	+	43	43	43	34.9	34.9	34.9	200.01	0	323.31	6814200000	327	5.04991	8.99159	Q8IY92;Q8IY92-2	Q8IY92;Q8IY92-2	sp|Q8IY92|SLX4_HUMAN Structure-specific endonuclease subunit SLX4 OS=Homo sapiens GN=SLX4 PE=1 SV=3;sp|Q8IY92-2|SLX4_HUMAN Isoform 2 of Structure-specific endonuclease subunit SLX4 OS=Homo sapiens GN=SLX4
GNL3L	Guanine nucleotide-binding protein-like 3-like protein	cellular component biogenesis;cellular component biogenesis at cellular level;cellular component organization or biogenesis;cellular component organization or biogenesis at cellular level;cellular process;metabolic process;ribonucleoprotein complex biogenesis;ribosome biogenesis		1.79e-08	6.41232		27.2582	27.1317	25.0983	24.3008	25.3746	25.9845	25.612	25.8979	27.1872	19.545	18.0731	20.5343	21.6754	18.7119	19.429	18.2762	19.7232	20.1661	+	13	13	13	32.6	32.6	32.6	65.572	0	28.905	741170000	43	4.23861	8.94634	Q9NVN8	Q9NVN8	sp|Q9NVN8|GNL3L_HUMAN Guanine nucleotide-binding protein-like 3-like protein OS=Homo sapiens GN=GNL3L PE=1 SV=1
NEIL3	Endonuclease 8-like 3	base-excision repair;cellular macromolecule metabolic process;cellular metabolic process;cellular nitrogen compound metabolic process;cellular process;cellular response to stimulus;cellular response to stress;DNA metabolic process;DNA repair;macromolecule metabolic process;metabolic process;nitrogen compound metabolic process;nucleic acid metabolic process;nucleobase-containing compound metabolic…		2.08e-08	5.94633		27.6189	27.6226	25.8305	23.5791	24.7887	27.027	25.8098	24.6245	26.4842	19.7542	19.67	19.6492	20.2104	19.6493	20.1495	20.4124	19.7933	20.58	+	13	13	13	23.6	23.6	23.6	67.768	0	70.887	835820000	62	4.00896	8.84478	Q8TAT5;D6RAV1	Q8TAT5	sp|Q8TAT5|NEIL3_HUMAN Endonuclease 8-like 3 OS=Homo sapiens GN=NEIL3 PE=1 SV=3
ZNF283	Zinc finger protein 283	biological regulation;biosynthetic process;cellular biosynthetic process;cellular macromolecule biosynthetic process;cellular macromolecule metabolic process;cellular metabolic process;cellular nitrogen compound metabolic process;cellular process;macromolecule biosynthetic process;macromolecule metabolic process;metabolic process;nitrogen compound metabolic process;nucleic acid metabolic process;…		2.08e-08	5.57715		26.371	26.3613	25.0143	23.8188	23.9634	27.0056	25.3294	25.0232	26.5446	18.9785	20.4081	20.6144	19.5204	19.2075	19.8557	19.2249	20.9853	20.4425	+	8	8	7	22.4	22.4	20.2	62.349	0	16.033	550470000	33	3.84113	8.86295	K7ESH0;Q8N7M2	K7ESH0;Q8N7M2	tr|K7ESH0|K7ESH0_HUMAN Zinc finger protein 283 OS=Homo sapiens GN=ZNF283 PE=4 SV=1;sp|Q8N7M2|ZN283_HUMAN Zinc finger protein 283 OS=Homo sapiens GN=ZNF283 PE=2 SV=4
RFWD3	E3 ubiquitin-protein ligase RFWD3	biological regulation;cell cycle checkpoint;cellular macromolecule metabolic process;cellular metabolic process;cellular nitrogen compound metabolic process;cellular process;cellular protein metabolic process;cellular response to stimulus;cellular response to stress;DNA damage checkpoint;DNA integrity checkpoint;DNA metabolic process;DNA repair;G1/S transition checkpoint;macromolecule metabolic p…		2.09e-08	4.81078		26.4026	26.4416	25.1163	23.378	24.7282	25.3617	24.6392	24.6127	26.1141	20.0072	19.6648	20.7573	21.5479	20.6361	20.3699	19.7232	20.7607	20.0302	+	6	6	6	8.5	8.5	8.5	85.093	0	56.212	422450000	51	3.45976	8.85251	Q6PCD5	Q6PCD5	sp|Q6PCD5|RFWD3_HUMAN E3 ubiquitin-protein ligase RFWD3 OS=Homo sapiens GN=RFWD3 PE=1 SV=3
RPS16	40S ribosomal protein S16	biosynthetic process;catabolic process;cellular biosynthetic process;cellular catabolic process;cellular component biogenesis;cellular component biogenesis at cellular level;cellular component disassembly;cellular component disassembly at cellular level;cellular component organization;cellular component organization at cellular level;cellular component organization or biogenesis;cellular componen…		2.1e-08	6.05823		28.569	28.6816	27.6069	24.6432	26.3051	27.1152	25.9568	25.6097	26.8442	20.6667	21.3712	19.6322	20.9679	20.928	21.3724	20.5899	21.2397	20.0395	+	7	7	7	48.8	48.8	48.8	14.419	0	33.914	1650400000	72	4.06451	8.8684	M0R210;P62249;A0A087WZ27;M0R3H0;M0QX76;M0R1M5;Q6IPX4	M0R210;P62249;A0A087WZ27;M0R3H0	tr|M0R210|M0R210_HUMAN 40S ribosomal protein S16 OS=Homo sapiens GN=RPS16 PE=1 SV=1;sp|P62249|RS16_HUMAN 40S ribosomal protein S16 OS=Homo sapiens GN=RPS16 PE=1 SV=2;tr|A0A087WZ27|A0A087WZ27_HUMAN Zinc finger protein 90 OS=Homo sapiens GN=ZNF90 PE=4 SV=2;t
UBA2	SUMO-activating enzyme subunit 2	biological regulation;cellular macromolecule metabolic process;cellular metabolic process;cellular process;cellular protein metabolic process;macromolecule metabolic process;macromolecule modification;metabolic process;positive regulation of catalytic activity;positive regulation of molecular function;post-translational protein modification;primary metabolic process;protein metabolic process;prot…		2.19e-08	4.02253		24.17	24.2472	23.5718	22.8921	23.2578	23.8653	23.4553	23.5579	25.2573	19.899	20.1836	18.649	19.6872	18.8973	20.7691	20.3733	20.2445	19.3689	+	4	4	4	19.5	19.5	19.5	29.385	0	7.4305	170610000	10	3.02781	8.81362	K7EPL2;Q9UBT2;U3KQ55;K7ES38;Q9UBT2-2	K7EPL2;Q9UBT2;U3KQ55;K7ES38;Q9UBT2-2	tr|K7EPL2|K7EPL2_HUMAN SUMO-activating enzyme subunit 2 (Fragment) OS=Homo sapiens GN=UBA2 PE=1 SV=2;sp|Q9UBT2|SAE2_HUMAN SUMO-activating enzyme subunit 2 OS=Homo sapiens GN=UBA2 PE=1 SV=2;tr|U3KQ55|U3KQ55_HUMAN SUMO-activating enzyme subunit 2 OS=Homo sap
MORC3	MORC family CW-type zinc finger protein 3	aging;biological regulation;cell aging;cellular macromolecule metabolic process;cellular metabolic process;cellular process;cellular protein metabolic process;developmental process;macromolecule metabolic process;macromolecule modification;maintenance of location;maintenance of location in cell;maintenance of protein localization to organelle;maintenance of protein location;maintenance of protein…		2.38e-08	7.25588		29.948	29.7197	27.0397	25.8889	28.458	25.9567	25.7522	26.1041	26.7161	19.8393	20.0013	20.8475	19.2909	18.7953	20.6471	20.1834	20.4636	20.2118	+	33	33	33	41.4	41.4	41.4	107.11	0	323.31	4945600000	295	4.54423	8.76986	Q14149;H0YHQ4;H0YIR5	Q14149	sp|Q14149|MORC3_HUMAN MORC family CW-type zinc finger protein 3 OS=Homo sapiens GN=MORC3 PE=1 SV=3
CHD4	Chromodomain-helicase-DNA-binding protein 4	ATP-dependent chromatin remodeling;biological regulation;biosynthetic process;cellular biosynthetic process;cellular component assembly;cellular component assembly at cellular level;cellular component organization;cellular component organization at cellular level;cellular component organization or biogenesis;cellular component organization or biogenesis at cellular level;cellular macromolecule bi…		2.43e-08	7.52114		30.2415	30.3758	27.3235	24.831	28.5686	28.2727	26.2908	26.9218	28.403	20.4174	20.3386	19.637	19.9753	20.2469	21.0795	20.3484	21.2227	20.2726	+	42	42	42	29.1	29.1	29.1	217.1	0	323.31	4773100000	240	4.64214	8.75307	F5GWX5;A0A0C4DGG9;Q14839;Q14839-2;Q8TDI0;K7EMY3;Q12873-2;Q12873;Q12873-3;F5H6N4;F2Z2R5;I3L229;H7C3H7;H7C0J3	F5GWX5;A0A0C4DGG9;Q14839;Q14839-2	tr|F5GWX5|F5GWX5_HUMAN Chromodomain-helicase-DNA-binding protein 4 OS=Homo sapiens GN=CHD4 PE=1 SV=1;tr|A0A0C4DGG9|A0A0C4DGG9_HUMAN Chromodomain-helicase-DNA-binding protein 4 OS=Homo sapiens GN=CHD4 PE=1 SV=1;sp|Q14839|CHD4_HUMAN Chromodomain-helicase-DNA
ATF6	Cyclic AMP-dependent transcription factor ATF-6 alpha;Processed cyclic AMP-dependent transcription factor ATF-6 alpha	biological regulation;biosynthetic process;cellular biosynthetic process;cellular macromolecule biosynthetic process;cellular macromolecule metabolic process;cellular metabolic process;cellular nitrogen compound metabolic process;cellular process;cellular protein metabolic process;cellular response to chemical stimulus;cellular response to organic substance;cellular response to stimulus;cellular …		2.44e-08	6.35132		28.5551	28.3319	25.9548	24.6561	25.9895	27.389	26.2743	26.1124	26.9353	20.8562	21.1276	20.038	20.9139	20.2878	21.7642	18.4522	19.7064	19.8901	+	13	13	13	19.4	19.4	19.4	74.584	0	105.42	1447900000	90	4.16271	8.72856	P18850	P18850	sp|P18850|ATF6A_HUMAN Cyclic AMP-dependent transcription factor ATF-6 alpha OS=Homo sapiens GN=ATF6 PE=1 SV=3
DCAF5	DDB1- and CUL4-associated factor 5	cellular macromolecule metabolic process;cellular metabolic process;cellular process;cellular protein metabolic process;macromolecule metabolic process;macromolecule modification;metabolic process;primary metabolic process;protein metabolic process;protein modification by small protein conjugation;protein modification by small protein conjugation or removal;protein modification process;protein ub…		2.44e-08	4.82257		25.4622	26.2258	24.0237	23.4143	24.1796	25.38	25.2108	24.9673	25.4514	19.9973	19.7761	20.0241	19.5166	21.6375	19.5294	20.342	21.0469	19.0422	+	8	8	8	11.3	11.3	11.3	103.88	0	16.763	335430000	23	3.44883	8.74271	Q96JK2-3;Q96JK2;Q96JK2-2;Q8TBB7;G3V3S1	Q96JK2-3;Q96JK2;Q96JK2-2;Q8TBB7	sp|Q96JK2-3|DCAF5_HUMAN Isoform 3 of DDB1- and CUL4-associated factor 5 OS=Homo sapiens GN=DCAF5;sp|Q96JK2|DCAF5_HUMAN DDB1- and CUL4-associated factor 5 OS=Homo sapiens GN=DCAF5 PE=1 SV=2;sp|Q96JK2-2|DCAF5_HUMAN Isoform 2 of DDB1- and CUL4-associated fact
PIAS3	E3 SUMO-protein ligase PIAS3	biological regulation;biosynthetic process;cellular biosynthetic process;cellular chemical homeostasis;cellular homeostasis;cellular ion homeostasis;cellular macromolecule biosynthetic process;cellular macromolecule metabolic process;cellular metabolic process;cellular nitrogen compound metabolic process;cellular process;cellular protein metabolic process;chemical homeostasis;homeostatic process;…		2.44e-08	7.95102		31.3346	31.4734	28.2472	25.6389	27.7737	28.053	26.7523	27.506	28.6128	20.2038	20.3707	20.4349	20.5401	20.8063	21.2416	19.6869	20.4136	20.1349	+	18	18	16	41	41	37.3	64.47	0	323.31	7420800000	250	4.79232	8.71971	E9PHH8;Q9Y6X2;E7ESB4;U3KQV1	E9PHH8;Q9Y6X2	tr|E9PHH8|E9PHH8_HUMAN E3 SUMO-protein ligase PIAS3 OS=Homo sapiens GN=PIAS3 PE=1 SV=1;sp|Q9Y6X2|PIAS3_HUMAN E3 SUMO-protein ligase PIAS3 OS=Homo sapiens GN=PIAS3 PE=1 SV=2
GANAB	Neutral alpha-glucosidase AB	carbohydrate metabolic process;cellular carbohydrate metabolic process;cellular macromolecule metabolic process;cellular metabolic process;cellular process;cellular protein metabolic process;glycosylation;macromolecule glycosylation;macromolecule metabolic process;macromolecule modification;metabolic process;peptidyl-amino acid modification;peptidyl-asparagine modification;post-translational prot…		2.45e-08	6.68448		27.6084	28.8957	26.409	25.0702	26.3509	28.4215	26.3827	26.1424	28.5494	21.4759	19.4148	21.8929	20.0911	20.0937	19.2884	19.3985	20.4735	21.5411	+	24	24	24	33.9	33.9	33.9	106.87	0	323.31	1966400000	152	4.30447	8.73346	Q14697;Q14697-2;F5H6X6;E9PKU7;E9PNH1	Q14697;Q14697-2;F5H6X6;E9PKU7	sp|Q14697|GANAB_HUMAN Neutral alpha-glucosidase AB OS=Homo sapiens GN=GANAB PE=1 SV=3;sp|Q14697-2|GANAB_HUMAN Isoform 2 of Neutral alpha-glucosidase AB OS=Homo sapiens GN=GANAB;tr|F5H6X6|F5H6X6_HUMAN Neutral alpha-glucosidase AB OS=Homo sapiens GN=GANAB PE
SETDB1	Histone-lysine N-methyltransferase SETDB1	anatomical structure development;biological regulation;biosynthetic process;bone development;cell proliferation;cellular biosynthetic process;cellular component organization;cellular component organization at cellular level;cellular component organization or biogenesis;cellular component organization or biogenesis at cellular level;cellular macromolecule biosynthetic process;cellular macromolecul…		2.57e-08	8.08913		29.9795	30.2151	28.228	26.4633	28.2217	30.4473	29.2474	28.2757	29.9766	21.5732	20.0566	21.6808	20.7102	21.0684	21.1265	23.7004	20.4419	17.8946	+	35	35	35	33	33	33	143	0	323.31	7265000000	390	4.83309	8.69039	Q15047-3;Q15047;E9PRF4;E9PQM8;Q15047-2;X6R732;X6RHV1;B0QZE6;E9PS59;E9PAP1	Q15047-3;Q15047;E9PRF4;E9PQM8	sp|Q15047-3|SETB1_HUMAN Isoform 3 of Histone-lysine N-methyltransferase SETDB1 OS=Homo sapiens GN=SETDB1;sp|Q15047|SETB1_HUMAN Histone-lysine N-methyltransferase SETDB1 OS=Homo sapiens GN=SETDB1 PE=1 SV=1;tr|E9PRF4|E9PRF4_HUMAN Histone-lysine N-methyltrans
MATR3	Matrin-3	biological regulation;posttranscriptional regulation of gene expression;regulation of biological process;regulation of gene expression;regulation of macromolecule metabolic process;regulation of metabolic process		2.67e-08	5.38446		26.5304	26.141	24.3367	23.9431	26.6399	25.0255	24.3815	24.5947	25.8876	19.069	21.3562	19.0454	20.9626	20.637	19.7619	19.2356	19.5564	19.3962	+	10	10	10	16.8	16.8	16.8	94.622	0	119.65	764180000	38	3.71314	8.667	A0A0R4J2E8;A8MXP9;P43243;D6REM6;D6R991;B3KM87;P43243-2;H0Y8T4;D6RBK5;Q68E03;D6RB45;D6R9F3;D6RBS2;D6RCM3;D6REK4;D6R8Z5;D6RBI2;D6RE02;D6RIA2	A0A0R4J2E8;A8MXP9;P43243;D6REM6;D6R991	tr|A0A0R4J2E8|A0A0R4J2E8_HUMAN Matrin-3 OS=Homo sapiens GN=MATR3 PE=1 SV=1;tr|A8MXP9|A8MXP9_HUMAN Matrin-3 OS=Homo sapiens GN=MATR3 PE=1 SV=1;sp|P43243|MATR3_HUMAN Matrin-3 OS=Homo sapiens GN=MATR3 PE=1 SV=2;tr|D6REM6|D6REM6_HUMAN Matrin-3 OS=Homo sapiens
ACTB	Actin, cytoplasmic 1;Actin, cytoplasmic 1, N-terminally processed;Actin, cytoplasmic 2;Actin, cytoplasmic 2, N-terminally processed	adherens junction organization;anatomical structure development;anatomical structure homeostasis;ATP-dependent chromatin remodeling;axon guidance;biological adhesion;biological regulation;blood coagulation;cell adhesion;cell junction assembly;cell junction organization;cell surface receptor linked signaling pathway;cell-cell adhesion;cell-cell junction organization;cellular component assembly;cel…		2.71e-08	7.50854		29.9238	29.7262	28.0859	26.4554	27.7338	30.8882	29.2151	29.0521	30.2012	22.4038	23.098	20.2669	21.9326	23.1616	20.2479	19.575	21.7502	21.2687	+	22	22	7	58.7	58.7	26.9	41.736	0	323.31	8108600000	277	4.60679	8.64486	P60709;P63261;I3L3I0;I3L1U9;I3L4N8;G5E9R0;E7EVS6;C9JZR7;K7EM38;I3L3R2;J3KT65;C9JTX5;C9JUM1;P63267-2;Q6S8J3;A5A3E0;Q562R1;F8WCH0	P60709;P63261;I3L3I0;I3L1U9;I3L4N8	sp|P60709|ACTB_HUMAN Actin, cytoplasmic 1 OS=Homo sapiens GN=ACTB PE=1 SV=1;sp|P63261|ACTG_HUMAN Actin, cytoplasmic 2 OS=Homo sapiens GN=ACTG1 PE=1 SV=1;tr|I3L3I0|I3L3I0_HUMAN Actin, cytoplasmic 2 (Fragment) OS=Homo sapiens GN=ACTG1 PE=1 SV=1;tr|I3L1U9|I3L
HDX	Highly divergent homeobox			2.71e-08	7.85484		30.3867	30.5642	29.054	27.9943	28.6094	26.1471	25.9989	26.1924	26.3532	20.2983	20.2482	20.2518	20.1093	19.1649	19.6417	19.034	20.4839	21.3745	+	22	22	22	39.9	39.9	39.9	77.205	0	323.31	5086700000	205	4.73722	8.65275	Q7Z353;Q7Z353-2;E2QRN0;REV__Q96SF7-2;REV__Q96SF7	Q7Z353;Q7Z353-2	sp|Q7Z353|HDX_HUMAN Highly divergent homeobox OS=Homo sapiens GN=HDX PE=1 SV=1;sp|Q7Z353-2|HDX_HUMAN Isoform 2 of Highly divergent homeobox OS=Homo sapiens GN=HDX
HBP1	HMG box-containing protein 1	biological regulation;biosynthetic process;cell cycle arrest;cell cycle process;cell surface receptor linked signaling pathway;cellular biosynthetic process;cellular macromolecule biosynthetic process;cellular macromolecule metabolic process;cellular metabolic process;cellular nitrogen compound metabolic process;cellular process;cellular response to stimulus;macromolecule biosynthetic process;mac…		2.75e-08	6.05901		27.1053	27.1068	25.725	24.7785	25.6515	26.2589	25.6726	25.7936	26.4267	18.3327	22.1169	20.1628	20.1781	21.4406	20.486	19.2357	18.0106	20.0244	+	9	9	9	24.7	24.7	24.7	57.699	0	72.756	708240000	56	4.01438	8.63201	O60381-3;O60381;O60381-2;H7C4S2;U3KQE5;C9JPK6;C9JAW1;C9J8V6;C9J5U3;C9JQU7	O60381-3;O60381;O60381-2;H7C4S2	sp|O60381-3|HBP1_HUMAN Isoform 3 of HMG box-containing protein 1 OS=Homo sapiens GN=HBP1;sp|O60381|HBP1_HUMAN HMG box-containing protein 1 OS=Homo sapiens GN=HBP1 PE=1 SV=2;sp|O60381-2|HBP1_HUMAN Isoform 2 of HMG box-containing protein 1 OS=Homo sapiens GN
HMCES	Embryonic stem cell-specific 5-hydroxymethylcytosine-binding protein			2.8e-08	5.73405		28.1006	28.2445	26.025	24.3813	26.305	26.676	25.1698	25.3197	26.83	20.4341	21.6388	19.9646	20.6052	20.9728	19.733	20.0622	20.5448	21.4897	+	12	12	12	35.9	35.9	35.9	40.574	0	275.8	1085300000	51	3.86223	8.59772	Q96FZ2;E7EMP6;D6RAZ3;D6R9T3;D6RGK7;D6RAI0	Q96FZ2;E7EMP6;D6RAZ3;D6R9T3	sp|Q96FZ2|HMCES_HUMAN Embryonic stem cell-specific 5-hydroxymethylcytosine-binding protein OS=Homo sapiens GN=HMCES PE=1 SV=1;tr|E7EMP6|E7EMP6_HUMAN Embryonic stem cell-specific 5-hydroxymethylcytosine-binding protein OS=Homo sapiens GN=HMCES PE=1 SV=1;tr|
MIS18BP1	Mis18-binding protein 1	ATP-dependent chromatin remodeling;cell cycle;cell cycle phase;cell cycle process;cell division;cellular component assembly;cellular component assembly at cellular level;cellular component organization;cellular component organization at cellular level;cellular component organization or biogenesis;cellular component organization or biogenesis at cellular level;cellular macromolecular complex assem…		2.82e-08	8.99403		32.2416	32.3339	28.925	27.6633	27.5383	28.9347	26.8671	26.9806	27.6915	19.4634	20.1872	20.2125	19.7332	19.0508	19.2951	18.8464	21.7189	19.7222	+	48	48	48	47	47	47	129.08	0	323.31	12979000000	504	5.11582	8.61514	Q6P0N0;G5E9K5;Q6P0N0-2;C9J2Q8;H7C1S6;H0YJM1	Q6P0N0	sp|Q6P0N0|M18BP_HUMAN Mis18-binding protein 1 OS=Homo sapiens GN=MIS18BP1 PE=1 SV=1
ZNF532	Zinc finger protein 532	biological regulation;biosynthetic process;cellular biosynthetic process;cellular macromolecule biosynthetic process;cellular macromolecule metabolic process;cellular metabolic process;cellular nitrogen compound metabolic process;cellular process;macromolecule biosynthetic process;macromolecule metabolic process;metabolic process;nitrogen compound metabolic process;nucleic acid metabolic process;…		2.83e-08	5.88093		28.013	28.2913	26.3987	25.8026	23.7509	26.8467	25.2385	26.0554	25.7678	20.5872	20.9449	20.9673	19.1873	20.0853	20.4588	20.0473	20.5047	20.4536	+	15	14	14	15.7	15	15	141.69	0	92.452	1123700000	84	3.93005	8.60607	Q9HCE3;K7EQW7;K7ELB7;K7EMF9;K7ER18;K7EKV7;K7EJM2;K7EP49;K7EL14;K7EPI7;K7ES47	Q9HCE3	sp|Q9HCE3|ZN532_HUMAN Zinc finger protein 532 OS=Homo sapiens GN=ZNF532 PE=1 SV=2
MELK	Maternal embryonic leucine zipper kinase	anatomical structure development;apoptosis;biological regulation;cell cycle process;cell death;cell proliferation;cellular macromolecule metabolic process;cellular metabolic process;cellular process;cellular protein metabolic process;cellular response to stimulus;death;developmental process;G2/M transition of mitotic cell cycle;hemopoiesis;hemopoietic or lymphoid organ development;induction of ap…		2.84e-08	5.48442		27.134	27.0894	24.3427	24.0656	24.2447	26.1998	25.1028	25.1296	26.803	19.9181	19.5557	21.2937	20.1258	19.3843	20.6732	19.6161	20.2152	19.9698	+	13	13	13	28.6	28.6	28.6	66.546	0	82.673	622310000	35	3.74749	8.59851	Q14680-5;Q14680-6;Q14680;Q14680-4;Q14680-8;Q14680-7;Q14680-3;Q14680-2;A0A0D9SFF9;A0A0D9SFL8;A0A0D9SFB9;A0A0D9SGI4	Q14680-5;Q14680-6;Q14680;Q14680-4;Q14680-8;Q14680-7;Q14680-3;Q14680-2	sp|Q14680-5|MELK_HUMAN Isoform 5 of Maternal embryonic leucine zipper kinase OS=Homo sapiens GN=MELK;sp|Q14680-6|MELK_HUMAN Isoform 6 of Maternal embryonic leucine zipper kinase OS=Homo sapiens GN=MELK;sp|Q14680|MELK_HUMAN Maternal embryonic leucine zipper
HIPK1	Homeodomain-interacting protein kinase 1	anatomical structure development;anatomical structure formation involved in morphogenesis;anatomical structure morphogenesis;anterior/posterior pattern specification;apoptosis;biological regulation;biosynthetic process;cell communication;cell death;cell differentiation;cell surface receptor linked signaling pathway;cell-cell signaling;cell-cell signaling involved in cell fate commitment;cellular …		2.88e-08	6.59647		28.6787	28.6622	27.1715	25.0101	26.5199	26.3006	24.8911	24.8801	26.4098	20.1754	20.0394	20.1624	19.5043	21.2003	19.6815	18.1791	19.9416	20.2718	+	12	12	11	14	14	13	126.26	0	323.31	1392900000	66	4.23069	8.57915	Q5SQL3;J3KP92;Q86Z02;Q86Z02-2;Q86Z02-4;Q86Z02-3;H7BXX9;Q9H2X6-2;Q9H2X6-3;Q9H2X6;H3BLW0	Q5SQL3;J3KP92;Q86Z02;Q86Z02-2;Q86Z02-4;Q86Z02-3	tr|Q5SQL3|Q5SQL3_HUMAN Homeodomain-interacting protein kinase 1 OS=Homo sapiens GN=HIPK1 PE=1 SV=1;tr|J3KP92|J3KP92_HUMAN Homeodomain-interacting protein kinase 1 OS=Homo sapiens GN=HIPK1 PE=1 SV=1;sp|Q86Z02|HIPK1_HUMAN Homeodomain-interacting protein kina
POGZ	Pogo transposable element with ZNF domain	cell cycle process;cell division;cellular component assembly;cellular component assembly at cellular level;cellular component organization;cellular component organization at cellular level;cellular component organization or biogenesis;cellular component organization or biogenesis at cellular level;cellular macromolecular complex assembly;cellular macromolecular complex subunit organization;cellul…		2.96e-08	5.66431		27.3885	27.8717	25.9683	23.4873	25.73	25.8833	24.8769	25.6846	26.615	20.4918	19.4057	21.0847	19.8684	19.729	20.0913	21.2985	20.5841	19.9734	+	16	16	16	16.6	16.6	16.6	145.29	0	128.93	865980000	79	3.82183	8.55417	Q7Z3K3-5;Q7Z3K3-7;Q7Z3K3-2;Q7Z3K3-3;Q7Z3K3-6;Q7Z3K3;H0YCT3;M0R2X2;Q7Z3K3-4;H7C238	Q7Z3K3-5;Q7Z3K3-7;Q7Z3K3-2;Q7Z3K3-3;Q7Z3K3-6;Q7Z3K3	sp|Q7Z3K3-5|POGZ_HUMAN Isoform 5 of Pogo transposable element with ZNF domain OS=Homo sapiens GN=POGZ;sp|Q7Z3K3-7|POGZ_HUMAN Isoform 7 of Pogo transposable element with ZNF domain OS=Homo sapiens GN=POGZ;sp|Q7Z3K3-2|POGZ_HUMAN Isoform 2 of Pogo transposabl
ZMYM2	Zinc finger MYM-type protein 2	biological regulation;biosynthetic process;cellular biosynthetic process;cellular macromolecule biosynthetic process;cellular macromolecule metabolic process;cellular metabolic process;cellular nitrogen compound metabolic process;cellular process;macromolecule biosynthetic process;macromolecule metabolic process;metabolic process;nitrogen compound metabolic process;nucleic acid metabolic process;…		2.97e-08	7.88113		31.7602	31.9292	28.9394	28.1253	29.4048	27.8478	27.3532	27.0127	27.3639	21.0882	20.4766	21.067	19.759	20.4104	20.8512	22.2137	22.0226	20.9176	+	48	48	48	40.9	40.9	40.9	154.91	0	323.31	10461000000	440	4.71875	8.55973	Q9UBW7;Q9UBW7-2;A0A087X151	Q9UBW7	sp|Q9UBW7|ZMYM2_HUMAN Zinc finger MYM-type protein 2 OS=Homo sapiens GN=ZMYM2 PE=1 SV=1
KIF23	Kinesin-like protein;Kinesin-like protein KIF23	antigen processing and presentation;antigen processing and presentation of exogenous antigen;antigen processing and presentation of exogenous peptide antigen;antigen processing and presentation of exogenous peptide antigen via MHC class II;antigen processing and presentation of peptide antigen;antigen processing and presentation of peptide antigen via MHC class II;antigen processing and presentat…		3.05e-08	6.06144		28.1551	28.3105	25.9583	24.1597	25.057	26.8573	26.1998	25.6952	27.0888	19.2599	21.0025	20.1401	21.1049	20.4462	20.8889	19.4386	19.6309	21.0167	+	12	12	0	17	17	0	109.13	0	272.87	1185900000	106	3.99437	8.53473	H7BYN4;Q02241-2;Q02241;H0YKQ5;H0YMJ4	H7BYN4;Q02241-2;Q02241	tr|H7BYN4|H7BYN4_HUMAN Kinesin-like protein OS=Homo sapiens GN=KIF23 PE=1 SV=1;sp|Q02241-2|KIF23_HUMAN Isoform 2 of Kinesin-like protein KIF23 OS=Homo sapiens GN=KIF23;sp|Q02241|KIF23_HUMAN Kinesin-like protein KIF23 OS=Homo sapiens GN=KIF23 PE=1 SV=3
BMP2K	BMP-2-inducible protein kinase	biological regulation;regulation of biological process;regulation of biomineral tissue development;regulation of bone mineralization;regulation of developmental process;regulation of multicellular organismal development;regulation of multicellular organismal process;regulation of ossification		3.48e-08	6.11479		27.1816	27.6987	26.6273	25.0066	25.6168	26.8782	25.863	25.5605	27.1056	19.0613	23.2594	18.9025	20.4817	20.5378	19.609	20.568	20.4801	19.6053	+	9	9	9	13.9	13.9	13.9	129.17	0	211.96	1042000000	59	4.0037	8.47228	Q9NSY1;Q9NSY1-2;Q9NSY1-3;H0Y9P1;K4DI97	Q9NSY1;Q9NSY1-2;Q9NSY1-3;H0Y9P1	sp|Q9NSY1|BMP2K_HUMAN BMP-2-inducible protein kinase OS=Homo sapiens GN=BMP2K PE=1 SV=2;sp|Q9NSY1-2|BMP2K_HUMAN Isoform 2 of BMP-2-inducible protein kinase OS=Homo sapiens GN=BMP2K;sp|Q9NSY1-3|BMP2K_HUMAN Isoform 3 of BMP-2-inducible protein kinase OS=Homo
ZNF7	Zinc finger protein 7	biological regulation;biosynthetic process;cellular biosynthetic process;cellular macromolecule biosynthetic process;cellular macromolecule metabolic process;cellular metabolic process;cellular nitrogen compound metabolic process;cellular process;developmental process;macromolecule biosynthetic process;macromolecule metabolic process;metabolic process;multicellular organismal development;multicel…		3.57e-08	6.25525		28.127	28.6359	27.1261	25.7626	26.3003	26.3983	25.4444	25.3044	26.2254	18.3029	21.1064	20.4558	20.5246	21.2239	18.5653	20.7364	20.5921	21.5199	+	13	12	12	23.5	22.2	22.2	77.886	0	52.332	1266100000	87	4.05943	8.45469	P17097;P17097-2;F5H290;E9PQI2;E9PM16;E9PJZ3;E9PJX9;E9PIH3;E9PPK0;P17097-3	P17097;P17097-2;F5H290	sp|P17097|ZNF7_HUMAN Zinc finger protein 7 OS=Homo sapiens GN=ZNF7 PE=1 SV=1;sp|P17097-2|ZNF7_HUMAN Isoform 2 of Zinc finger protein 7 OS=Homo sapiens GN=ZNF7;tr|F5H290|F5H290_HUMAN Zinc finger protein 7 OS=Homo sapiens GN=ZNF7 PE=1 SV=1
CCAR2	Cell cycle and apoptosis regulator protein 2	apoptotic mitochondrial changes;biological regulation;cell cycle;cellular component organization;cellular component organization at cellular level;cellular component organization or biogenesis;cellular component organization or biogenesis at cellular level;cellular macromolecule metabolic process;cellular metabolic process;cellular nitrogen compound metabolic process;cellular process;cellular res…		3.68e-08	5.72987		27.3665	27.4989	26.3454	24.6546	26.0648	27.5191	26.197	26.168	27.4621	19.5449	21.295	21.8328	22.0555	20.3436	19.2575	20.9782	22.4136	19.9866	+	13	13	13	19.1	19.1	19.1	103.14	0	34.307	1075900000	63	3.82753	8.43545	Q8N163-2;Q8N163;G3V119;H0YB24;H0YC69;E5RFJ3;H0YC58;E5RHJ4;E5RGU7;A0A087X2B6	Q8N163-2;Q8N163;G3V119;H0YB24	sp|Q8N163-2|CCAR2_HUMAN Isoform 2 of Cell cycle and apoptosis regulator protein 2 OS=Homo sapiens GN=CCAR2;sp|Q8N163|CCAR2_HUMAN Cell cycle and apoptosis regulator protein 2 OS=Homo sapiens GN=CCAR2 PE=1 SV=2;tr|G3V119|G3V119_HUMAN Cell cycle and apoptosis
SP140L	Nuclear body protein SP140-like protein	biological regulation;cellular component organization;cellular component organization at cellular level;cellular component organization or biogenesis;cellular component organization or biogenesis at cellular level;cellular process;chromatin modification;chromatin organization;chromatin remodeling;chromosome organization;organelle organization;regulation of biological process;regulation of biosynt…		3.68e-08	6.19433		28.6201	28.6822	27.6622	24.8133	25.1031	27.3714	25.5109	26.3931	25.8707	20.1981	19.9911	20.2341	20.2732	19.6589	21.4089	21.1792	21.3808	19.9539	+	21	16	16	44.5	38.3	38.3	67.005	0	87.908	1575500000	71	4.02802	8.42955	Q9H930;U5Y3L1;Q9H930-2;H7BYP4;Q9H930-1;Q9H930-3;Q13342-3;Q13342-6;Q13342-5;Q13342;Q9HB58-6	Q9H930;U5Y3L1;Q9H930-2;H7BYP4;Q9H930-1	sp|Q9H930|SP14L_HUMAN Nuclear body protein SP140-like protein OS=Homo sapiens GN=SP140L PE=2 SV=3;tr|U5Y3L1|U5Y3L1_HUMAN Nuclear body protein SP140-like protein OS=Homo sapiens GN=SP140L PE=1 SV=1;sp|Q9H930-2|SP14L_HUMAN Isoform 2 of Nuclear body protein S
HSPA1B	Heat shock 70 kDa protein 1B;Heat shock 70 kDa protein 1A			3.82e-08	6.5606		27.3915	27.5259	25.1546	24.339	26.3872	28.0908	28.1401	27.9055	28.979	21.8928	20.5344	21.2586	19.5506	20.2053	19.4556	20.1304	21.043	20.7975	+	16	16	11	28.8	28.8	18.7	70.108	0	151	1898800000	165	4.17444	8.40768	A0A0G2JIW1;P0DMV9;P0DMV8;P0DMV8-2;V9GZ37;Q53FA3;P34931	A0A0G2JIW1;P0DMV9;P0DMV8;P0DMV8-2;V9GZ37	tr|A0A0G2JIW1|A0A0G2JIW1_HUMAN Heat shock 70 kDa protein 1B OS=Homo sapiens GN=HSPA1B PE=1 SV=1;sp|P0DMV9|HS71B_HUMAN Heat shock 70 kDa protein 1B OS=Homo sapiens GN=HSPA1B PE=1 SV=1;sp|P0DMV8|HS71A_HUMAN Heat shock 70 kDa protein 1A OS=Homo sapiens GN=HSP
XRN2	5-3 exoribonuclease 2	biological regulation;biosynthetic process;catabolic process;cell growth;cellular biosynthetic process;cellular catabolic process;cellular macromolecule catabolic process;cellular macromolecule metabolic process;cellular metabolic process;cellular nitrogen compound metabolic process;cellular process;DNA catabolic process;DNA catabolic process, exonucleolytic;DNA metabolic process;gamete generatio…		3.93e-08	6.90934		28.868	28.896	26.8782	23.9984	26.5091	28.6604	26.7305	26.8953	28.2695	20.5232	21.1871	19.9755	20.3006	19.8343	20.4887	19.3322	22.2401	19.6398	+	24	24	24	30.1	30.1	30.1	99.96	0	150.84	2212200000	94	4.30827	8.38966	Q9H0D6-2;Q9H0D6	Q9H0D6-2;Q9H0D6	sp|Q9H0D6-2|XRN2_HUMAN Isoform 2 of 5-3 exoribonuclease 2 OS=Homo sapiens GN=XRN2;sp|Q9H0D6|XRN2_HUMAN 5-3 exoribonuclease 2 OS=Homo sapiens GN=XRN2 PE=1 SV=1
MAGEF1	Melanoma-associated antigen F1			4.18e-08	5.66621		27.2164	27.6116	26.2211	23.2173	25.2822	26.4062	24.474	24.8721	26.4231	20.2759	19.8926	20.125	19.5437	20.7232	19.7401	20.908	20.1447	19.3749	+	9	9	9	30.9	30.9	30.9	35.221	0	59.364	722880000	30	3.78334	8.35754	Q9HAY2	Q9HAY2	sp|Q9HAY2|MAGF1_HUMAN Melanoma-associated antigen F1 OS=Homo sapiens GN=MAGEF1 PE=1 SV=2
FBN2	Fibrillin-2	anatomical structure formation involved in morphogenesis;anatomical structure morphogenesis;appendage morphogenesis;biological regulation;bone trabecula formation;cellular component disassembly;cellular component disassembly at cellular level;cellular component organization;cellular component organization at cellular level;cellular component organization or biogenesis;cellular component organizat…		4.61e-08	4.81209		26.4462	27.1496	24.7255	23.8881	25.9443	24.7053	25.375	24.9027	26.0973	20.7954	21.1699	20.0717	19.2513	21.9363	20.8299	20.0287	20.9906	20.8515	+	8	8	8	3.3	3.3	3.3	314.67	0	36.455	556870000	37	3.37032	8.28254	A0A087WYV8;P35556;D6RJI3;P35556-2;E9PHW4;A0A087WV40;P35555	A0A087WYV8;P35556;D6RJI3;P35556-2	tr|A0A087WYV8|A0A087WYV8_HUMAN Fibrillin-2 OS=Homo sapiens GN=FBN2 PE=1 SV=1;sp|P35556|FBN2_HUMAN Fibrillin-2 OS=Homo sapiens GN=FBN2 PE=1 SV=3;tr|D6RJI3|D6RJI3_HUMAN Fibrillin-2 OS=Homo sapiens GN=FBN2 PE=1 SV=1;sp|P35556-2|FBN2_HUMAN Isoform 2 of Fibrill
PSMA5	Proteasome subunit alpha type-5	activation of immune response;activation of innate immune response;anaphase-promoting complex-dependent proteasomal ubiquitin-dependent protein catabolic process;antigen processing and presentation;antigen processing and presentation of exogenous antigen;antigen processing and presentation of exogenous peptide antigen;antigen processing and presentation of exogenous peptide antigen via MHC class …		4.61e-08	5.26173		26.2301	26.0165	24.5344	23.7385	23.7732	26.7424	25.6571	24.9215	27.1561	19.6939	20.3228	21.084	20.4255	19.2274	20.8665	20.5792	19.6248	19.5903	+	4	4	4	19.1	19.1	19.1	26.411	0	135.65	545910000	22	3.58585	8.28779	P28066;P28066-2	P28066	sp|P28066|PSA5_HUMAN Proteasome subunit alpha type-5 OS=Homo sapiens GN=PSMA5 PE=1 SV=3
UTP11L	Probable U3 small nucleolar RNA-associated protein 11	anatomical structure development;biological regulation;cellular component biogenesis;cellular component biogenesis at cellular level;cellular component organization or biogenesis;cellular component organization or biogenesis at cellular level;cellular macromolecule metabolic process;cellular metabolic process;cellular nitrogen compound metabolic process;cellular process;developmental process;macr…		4.62e-08	6.2629		29.1904	29.1691	27.9382	26.4083	26.2191	26.2247	26.3251	25.0086	26.4614	20.4648	19.7051	22.5208	20.3225	20.2543	20.9583	20.8001	21.4137	20.1391	+	14	14	14	48.2	48.2	48.2	30.446	0	170.99	1962600000	95	4.02529	8.29223	Q9Y3A2;Q9Y3A2-2	Q9Y3A2;Q9Y3A2-2	sp|Q9Y3A2|UTP11_HUMAN Probable U3 small nucleolar RNA-associated protein 11 OS=Homo sapiens GN=UTP11L PE=1 SV=2;sp|Q9Y3A2-2|UTP11_HUMAN Isoform 2 of Probable U3 small nucleolar RNA-associated protein 11 OS=Homo sapiens GN=UTP11L
TYMS	Thymidylate synthase	2'-deoxyribonucleotide biosynthetic process;2'-deoxyribonucleotide metabolic process;aging;anatomical structure development;anatomical structure morphogenesis;biological regulation;biosynthetic process;cartilage development;cell cycle;cell cycle process;cell maturation;cellular aromatic compound metabolic process;cellular biosynthetic process;cellular developmental process;cellular metabolic proc…		4.64e-08	4.85565		26.2465	26.4518	24.6807	22.7147	24.6509	25.7949	24.2568	23.3944	24.9522	19.8858	20.3242	19.7233	19.5727	20.4418	20.1594	19.9599	19.9221	19.4529	+	7	7	7	26.5	26.5	26.5	35.716	0	18.244	353270000	33	3.39378	8.29559	P04818;P04818-2;P04818-3	P04818;P04818-2	sp|P04818|TYSY_HUMAN Thymidylate synthase OS=Homo sapiens GN=TYMS PE=1 SV=3;sp|P04818-2|TYSY_HUMAN Isoform 2 of Thymidylate synthase OS=Homo sapiens GN=TYMS
RAD18	E3 ubiquitin-protein ligase RAD18	biological regulation;biosynthetic process;cellular biosynthetic process;cellular macromolecule biosynthetic process;cellular macromolecule metabolic process;cellular metabolic process;cellular nitrogen compound metabolic process;cellular process;cellular protein metabolic process;cellular response to stimulus;cellular response to stress;detection of stimulus;DNA biosynthetic process;DNA damage r…		4.67e-08	6.7931		29.9307	29.742	27.3763	25.3959	26.1458	28.6698	26.7299	25.8288	29.4091	20.5787	20.6778	20.9517	20.8762	20.601	20.7341	20.7391	21.7203	21.2116	+	25	25	25	51.3	51.3	51.3	56.222	0	318.73	3808100000	184	4.23267	8.27192	Q9NS91;F8WE49;C9J0Q4;F8WFA6;H7C3I2	Q9NS91;F8WE49	sp|Q9NS91|RAD18_HUMAN E3 ubiquitin-protein ligase RAD18 OS=Homo sapiens GN=RAD18 PE=1 SV=2;tr|F8WE49|F8WE49_HUMAN E3 ubiquitin-protein ligase RAD18 OS=Homo sapiens GN=RAD18 PE=1 SV=1
BSG	Basigin	anatomical structure development;anatomical structure morphogenesis;biological regulation;blood coagulation;carboxylic acid metabolic process;cell migration;cell motility;cell surface receptor linked signaling pathway;cellular component disassembly;cellular component disassembly at cellular level;cellular component movement;cellular component organization;cellular component organization at cellul…		4.68e-08	7.27719		29.234	29.5513	28.5907	26.5244	26.6629	29.8694	28.0869	27.6739	29.628	22.7841	24.1787	21.5201	20.1127	19.6134	20.4134	20.2884	20.6255	20.7904	+	7	7	7	36.4	36.4	36.4	29.221	0	276.54	5406100000	206	4.42288	8.29766	P35613-2;P35613;A0A087WUV8;A0A087X2B5;P35613-3;P35613-4;I3L192;R4GMX5;R4GN83	P35613-2;P35613;A0A087WUV8;A0A087X2B5;P35613-3;P35613-4;I3L192	sp|P35613-2|BASI_HUMAN Isoform 2 of Basigin OS=Homo sapiens GN=BSG;sp|P35613|BASI_HUMAN Basigin OS=Homo sapiens GN=BSG PE=1 SV=2;tr|A0A087WUV8|A0A087WUV8_HUMAN Basigin OS=Homo sapiens GN=BSG PE=1 SV=1;tr|A0A087X2B5|A0A087X2B5_HUMAN Basigin (Fragment) OS=Ho
RNF111	E3 ubiquitin-protein ligase Arkadia	biological regulation;biosynthetic process;catabolic process;cell surface receptor linked signaling pathway;cellular biosynthetic process;cellular catabolic process;cellular macromolecule biosynthetic process;cellular macromolecule catabolic process;cellular macromolecule metabolic process;cellular metabolic process;cellular nitrogen compound metabolic process;cellular process;cellular protein me…		4.73e-08	6.41897		33.3124	33.3379	32.6473	30.7679	31.3346	33.3911	32.6048	32.4097	33.3594	27.6991	28.2606	26.7587	25.5126	25.5244	26.5806	24.1793	24.2193	26.6598	+	45	45	45	45.2	45.2	45.2	108.86	0	323.31	77516000000	1246	4.09072	8.29864	Q6ZNA4;Q6ZNA4-3;Q6ZNA4-2;Q6ZNA4-4;H0YKS2;H0YKK5;H0YLK9	Q6ZNA4;Q6ZNA4-3;Q6ZNA4-2;Q6ZNA4-4	sp|Q6ZNA4|RN111_HUMAN E3 ubiquitin-protein ligase Arkadia OS=Homo sapiens GN=RNF111 PE=1 SV=3;sp|Q6ZNA4-3|RN111_HUMAN Isoform 3 of E3 ubiquitin-protein ligase Arkadia OS=Homo sapiens GN=RNF111;sp|Q6ZNA4-2|RN111_HUMAN Isoform 2 of E3 ubiquitin-protein ligas
KIAA1551	Uncharacterized protein KIAA1551			4.74e-08	3.68682		25.6793	25.7011	24.0698	24.3012	23.8099	23.8914	23.8756	23.6673	23.5291	20.4916	19.8623	21.3906	20.8193	20.0046	20.0596	20.857	21.1882	20.6702	+	8	8	8	6.4	6.4	6.4	194.86	0	14.199	221890000	14	2.77432	8.26056	Q9HCM1;J3KPI3	Q9HCM1	sp|Q9HCM1|K1551_HUMAN Uncharacterized protein KIAA1551 OS=Homo sapiens GN=KIAA1551 PE=1 SV=3
CDK9	Cyclin-dependent kinase 9	biological regulation;biosynthetic process;cell proliferation;cell surface receptor linked signaling pathway;cellular biosynthetic process;cellular macromolecule biosynthetic process;cellular macromolecule metabolic process;cellular metabolic process;cellular nitrogen compound metabolic process;cellular process;cellular protein metabolic process;cellular response to chemical stimulus;cellular res…		4.99e-08	6.92862		28.7244	28.8649	26.7242	24.5796	26.5314	28.4622	26.606	25.9832	27.5753	17.9646	20.3219	20.4388	21.7616	19.5867	19.3349	20.2247	20.1351	21.9252	+	13	12	12	43.3	41.1	41.1	42.777	0	323.31	1903500000	102	4.2747	8.23329	P50750;P50750-2;X6RE90	P50750;P50750-2	sp|P50750|CDK9_HUMAN Cyclin-dependent kinase 9 OS=Homo sapiens GN=CDK9 PE=1 SV=3;sp|P50750-2|CDK9_HUMAN Isoform 2 of Cyclin-dependent kinase 9 OS=Homo sapiens GN=CDK9
EMSY	Protein EMSY	biological regulation;biosynthetic process;cellular biosynthetic process;cellular component organization;cellular component organization at cellular level;cellular component organization or biogenesis;cellular component organization or biogenesis at cellular level;cellular macromolecule biosynthetic process;cellular macromolecule metabolic process;cellular metabolic process;cellular nitrogen comp…		5.36e-08	5.91014		27.1338	27.1601	24.7461	23.9585	24.8447	27.6057	26.8416	26.7595	28.0242	19.6251	19.765	21.8641	20.0959	20.1234	20.5003	20.2872	20.5446	21.0774	+	19	19	19	18.1	18.1	18.1	141.47	0	55.275	1145600000	72	3.85619	8.19765	Q7Z589;Q7Z589-5;E9PMC9;Q7Z589-2;Q7Z589-4;Q7Z589-7;Q7Z589-6;E9PPE6;Q7Z589-3;H0YCS3;H0YET8;H0YDI4	Q7Z589;Q7Z589-5;E9PMC9;Q7Z589-2;Q7Z589-4;Q7Z589-7;Q7Z589-6	sp|Q7Z589|EMSY_HUMAN BRCA2-interacting transcriptional repressor EMSY OS=Homo sapiens GN=EMSY PE=1 SV=2;sp|Q7Z589-5|EMSY_HUMAN Isoform 5 of BRCA2-interacting transcriptional repressor EMSY OS=Homo sapiens GN=EMSY;tr|E9PMC9|E9PMC9_HUMAN BRCA2-interacting tr
ZNF195	Zinc finger protein 195	biological regulation;biosynthetic process;cellular biosynthetic process;cellular macromolecule biosynthetic process;cellular macromolecule metabolic process;cellular metabolic process;cellular nitrogen compound metabolic process;cellular process;macromolecule biosynthetic process;macromolecule metabolic process;metabolic process;nitrogen compound metabolic process;nucleic acid metabolic process;…		5.44e-08	6.93001		29.4168	29.5366	28.4229	26.0762	28.1735	27.8486	26.7372	27.1	27.0583	20.5124	22.2562	23.688	19.7426	21.4165	19.695	21.4514	19.0839	20.154	+	22	21	19	38.5	37.3	32.5	72.659	0	182.35	2963700000	164	4.26024	8.17664	A0A087WT67;O14628-7;O14628-6;O14628-4;O14628-5;O14628;E9PIY8;E9PNM0;E9PIT0;E9PLF5;E9PMX5;O14628-8;E9PPF8;E9PIN4;E9PLW9;C9JG37;E9PSE6	A0A087WT67;O14628-7;O14628-6;O14628-4;O14628-5;O14628;E9PIY8	tr|A0A087WT67|A0A087WT67_HUMAN Zinc finger protein 195 OS=Homo sapiens GN=ZNF195 PE=1 SV=1;sp|O14628-7|ZN195_HUMAN Isoform 7 of Zinc finger protein 195 OS=Homo sapiens GN=ZNF195;sp|O14628-6|ZN195_HUMAN Isoform 6 of Zinc finger protein 195 OS=Homo sapiens G
PLEC	Plectin	apoptosis;cell death;cell junction assembly;cell junction organization;cell-substrate junction assembly;cellular component assembly;cellular component assembly at cellular level;cellular component disassembly;cellular component disassembly at cellular level;cellular component disassembly involved in apoptosis;cellular component organization;cellular component organization at cellular level;cellul…		5.48e-08	7.07078		30.6078	30.9619	28.8077	27.2029	30.4669	29.9181	28.5859	28.6805	31.7379	23.7836	24.4328	21.9354	21.8559	23.452	21.1112	22.8045	20.6741	23.2833	+	139	139	139	35.3	35.3	35.3	516.19	0	323.31	12020000000	762	4.31347	8.17829	Q15149-4;Q15149-7;Q15149-8;Q15149-9;Q15149-5;Q15149-6;Q15149-3;Q15149-2;Q15149;E9PMV1;H0YDN1;E9PKG0;A0A075B730;A0A087X1U6;P58107;E9PQ28;E9PIA2;H3BPE1;H3BQK9;Q9UPN3-5;Q9UPN3	Q15149-4;Q15149-7;Q15149-8;Q15149-9;Q15149-5;Q15149-6;Q15149-3;Q15149-2;Q15149	sp|Q15149-4|PLEC_HUMAN Isoform 4 of Plectin OS=Homo sapiens GN=PLEC;sp|Q15149-7|PLEC_HUMAN Isoform 7 of Plectin OS=Homo sapiens GN=PLEC;sp|Q15149-8|PLEC_HUMAN Isoform 8 of Plectin OS=Homo sapiens GN=PLEC;sp|Q15149-9|PLEC_HUMAN Isoform 9 of Plectin OS=Homo
TARDBP	TAR DNA-binding protein 43	3'-UTR-mediated mRNA stabilization;biological regulation;biosynthetic process;cellular biosynthetic process;cellular component organization;cellular component organization or biogenesis;cellular macromolecule biosynthetic process;cellular macromolecule metabolic process;cellular membrane organization;cellular metabolic process;cellular nitrogen compound metabolic process;cellular process;interact…		5.53e-08	5.83827		26.896	27.0944	24.3979	23.6239	26.032	27.2518	26.4732	26.8226	28.2049	20.3312	19.6761	20.5157	20.4002	20.9193	19.5372	21.7212	20.7542	20.397	+	7	7	7	35	35	35	26.743	0	208.3	1053200000	70	3.82146	8.17884	A0A087WX29;Q13148;K7EJM5;K7EN94;B1AKP7;G3V162;A0A087X260;A0A087WYY0;K7EJ99;A0A0A0MSV7;A0A087WXQ5;A0A087WV68;Q13148-4;A0A087WW61;A0A087WX67;A0A087WXV3	A0A087WX29;Q13148;K7EJM5;K7EN94;B1AKP7;G3V162;A0A087X260;A0A087WYY0	tr|A0A087WX29|A0A087WX29_HUMAN TAR DNA-binding protein 43 (Fragment) OS=Homo sapiens GN=TARDBP PE=1 SV=1;sp|Q13148|TADBP_HUMAN TAR DNA-binding protein 43 OS=Homo sapiens GN=TARDBP PE=1 SV=1;tr|K7EJM5|K7EJM5_HUMAN TAR DNA-binding protein 43 (Fragment) OS=Ho
ATAD2	ATPase family AAA domain-containing protein 2	biological regulation;biosynthetic process;cellular biosynthetic process;cellular macromolecule biosynthetic process;cellular macromolecule metabolic process;cellular metabolic process;cellular nitrogen compound metabolic process;cellular process;macromolecule biosynthetic process;macromolecule metabolic process;metabolic process;negative regulation of biological process;negative regulation of ce…		5.88e-08	6.93646		29.4716	29.5353	26.9432	24.2722	27.3541	27.7855	26.4418	24.9702	27.8712	20.4041	19.9973	19.8422	20.9595	19.9017	20.9803	19.0286	20.4262	20.6769	+	29	29	29	26.7	26.7	26.7	158.55	0	323.31	2605000000	129	4.25111	8.13314	Q6PL18;A0A0B4J211;Q6PL18-2;Q9ULI0-2;Q9ULI0	Q6PL18	sp|Q6PL18|ATAD2_HUMAN ATPase family AAA domain-containing protein 2 OS=Homo sapiens GN=ATAD2 PE=1 SV=1
PHF21A	PHD finger protein 21A	behavior;behavioral interaction between organisms;biological regulation;biosynthetic process;blood coagulation;cellular biosynthetic process;cellular component organization;cellular component organization at cellular level;cellular component organization or biogenesis;cellular component organization or biogenesis at cellular level;cellular macromolecule biosynthetic process;cellular macromolecule…		5.91e-08	4.15609		25.2116	24.7425	23.4121	22.549	23.8388	25.2161	24.9041	24.6125	24.966	20.7984	20.8756	19.8087	19.6315	19.2182	20.3068	21.2053	20.4483	19.7551	+	6	6	6	14.5	14.5	14.5	70.209	0	15.305	228020000	24	3.01529	8.13553	Q96BD5-2;Q96BD5;Q96BD5-3;H0YEK2	Q96BD5-2;Q96BD5;Q96BD5-3	sp|Q96BD5-2|PF21A_HUMAN Isoform 2 of PHD finger protein 21A OS=Homo sapiens GN=PHF21A;sp|Q96BD5|PF21A_HUMAN PHD finger protein 21A OS=Homo sapiens GN=PHF21A PE=1 SV=1;sp|Q96BD5-3|PF21A_HUMAN Isoform 3 of PHD finger protein 21A OS=Homo sapiens GN=PHF21A
DHRS2	Dehydrogenase/reductase SDR family member 2, mitochondrial	biological regulation;C21-steroid hormone metabolic process;cell activation;cell differentiation;cellular developmental process;cellular hormone metabolic process;cellular metabolic process;cellular process;cellular response to chemical stimulus;cellular response to oxidative stress;cellular response to stimulus;cellular response to stress;developmental process;hormone metabolic process;immune sy…		5.94e-08	5.03377		25.6289	25.8613	24.1633	22.8304	24.6853	26.3754	24.5384	25.0813	26.695	20.6398	19.7598	19.018	20.8935	20.2498	20.5522	19.0463	20.0027	20.3933	+	7	7	7	29.3	29.3	29.3	29.926	0	42.72	431200000	19	3.45	8.12435	Q13268;C9JZP6;Q13268-2;H0YJG9;H0YJP4	Q13268;C9JZP6;Q13268-2;H0YJG9	sp|Q13268|DHRS2_HUMAN Dehydrogenase/reductase SDR family member 2, mitochondrial OS=Homo sapiens GN=DHRS2 PE=1 SV=4;tr|C9JZP6|C9JZP6_HUMAN Dehydrogenase/reductase SDR family member 2, mitochondrial (Fragment) OS=Homo sapiens GN=DHRS2 PE=1 SV=2;sp|Q13268-2|
CAMK2G	Calcium/calmodulin-dependent protein kinase type II subunit gamma;Calcium/calmodulin-dependent protein kinase type II subunit beta	anatomical structure development;biological regulation;calcium ion transport;cation transport;cell communication;cell cycle process;cell differentiation;cell surface receptor linked signaling pathway;cell-cell signaling;cellular component assembly;cellular component organization;cellular component organization or biogenesis;cellular developmental process;cellular macromolecule metabolic process;c…		6.25e-08	5.35668		27.0099	26.9686	24.361	25.0314	23.4594	26.7244	24.6378	25.059	26.2281	19.6304	19.5158	19.7688	20.3784	19.8089	21.595	20.792	19.3291	20.4513	+	7	7	7	23.6	23.6	23.6	50.924	0	40.095	646650000	47	3.59346	8.09709	Q8WU40;Q5SWX3;A0A0A0MS52;Q13555-10;Q13555-5;Q13555-4;A0A0A0MT11;Q13555-3;Q13555-7;Q13555-9;Q13555-2;Q13555-8;Q13555;Q13555-6;H0Y6G2;Q13554-7;Q13554-4;Q13554-6;Q13554-3;Q13554-8;Q13554-5;Q13554-2;Q13554;H7BXS4;D6R938;E9PBG7;E9PF82;Q9UQM7;Q13557-8;Q13557-12;Q9UQM7-2;Q13557-9;Q13557-10;Q13557-5;Q13557;Q13557-3;Q13557-6;Q13557-4;Q13557-11;D6RHX9;E9PBE8;E7EQE4;H7BZC6;H7C394;H0Y9C2	Q8WU40;Q5SWX3;A0A0A0MS52;Q13555-10;Q13555-5;Q13555-4;A0A0A0MT11;Q13555-3;Q13555-7;Q13555-9;Q13555-2;Q13555-8;Q13555;Q13555-6;H0Y6G2;Q13554-7;Q13554-4;Q13554-6;Q13554-3;Q13554-8;Q13554-5;Q13554-2;Q13554	tr|Q8WU40|Q8WU40_HUMAN CAMK2G protein (Fragment) OS=Homo sapiens GN=CAMK2G PE=1 SV=2;tr|Q5SWX3|Q5SWX3_HUMAN Calcium/calmodulin-dependent protein kinase (CaM kinase) II gamma, isoform CRA_n OS=Homo sapiens GN=CAMK2G PE=1 SV=1;tr|A0A0A0MS52|A0A0A0MS52_HUMAN
RNMT	mRNA cap guanine-N7 methyltransferase	biosynthetic process;cellular biosynthetic process;cellular macromolecule biosynthetic process;cellular macromolecule metabolic process;cellular metabolic process;cellular nitrogen compound metabolic process;cellular process;gene expression;macromolecule biosynthetic process;macromolecule metabolic process;metabolic process;mRNA capping;mRNA metabolic process;mRNA processing;nitrogen compound met…		6.73e-08	4.32717		24.901	24.2674	23.2514	22.6511	23.34	25.191	24.541	23.4454	24.075	21.1894	18.389	19.4723	19.0306	19.2443	20.1306	20.5079	19.174	19.5807	+	4	4	4	8.7	8.7	8.7	57.724	0	6.1347	175970000	15	3.09366	8.06064	O43148-2;K7EP06;O43148;K7ERH6	O43148-2;K7EP06;O43148	sp|O43148-2|MCES_HUMAN Isoform 2 of mRNA cap guanine-N7 methyltransferase OS=Homo sapiens GN=RNMT;tr|K7EP06|K7EP06_HUMAN mRNA cap guanine-N7 methyltransferase OS=Homo sapiens GN=RNMT PE=1 SV=1;sp|O43148|MCES_HUMAN mRNA cap guanine-N7 methyltransferase OS=H
C15orf39	Uncharacterized protein C15orf39			6.76e-08	3.74099		25.2983	24.4979	23.7425	22.334	23.524	23.8479	23.984	22.7506	23.4968	20.3552	19.138	20.8	19.8463	19.5842	20.3505	19.8365	20.4886	19.4078	+	3	3	3	5	5	5	84.943	0	7.9842	183880000	6	2.78129	8.0544	H3BMJ2;Q6ZRI6-2;Q6ZRI6	H3BMJ2;Q6ZRI6-2;Q6ZRI6	tr|H3BMJ2|H3BMJ2_HUMAN Uncharacterized protein C15orf39 (Fragment) OS=Homo sapiens GN=C15orf39 PE=1 SV=1;sp|Q6ZRI6-2|CO039_HUMAN Isoform 2 of Uncharacterized protein C15orf39 OS=Homo sapiens GN=C15orf39;sp|Q6ZRI6|CO039_HUMAN Uncharacterized protein C15orf3
ZNF12	Zinc finger protein 12	biological regulation;biosynthetic process;cellular biosynthetic process;cellular macromolecule biosynthetic process;cellular macromolecule metabolic process;cellular metabolic process;cellular nitrogen compound metabolic process;cellular process;macromolecule biosynthetic process;macromolecule metabolic process;metabolic process;negative regulation of biological process;negative regulation of bi…		7.45e-08	7.1469		30.7828	29.7114	29.3529	26.6291	27.4354	26.9003	25.8167	25.7561	26.3156	21.3508	20.9697	21.6645	20.6702	19.7092	20.4759	19.468	19.9377	20.1322	+	29	29	24	54.7	54.7	41.8	81.201	0	235.51	4146500000	212	4.29324	8.00344	P17014;P17014-5;P17014-4;P17014-3;P17014-2;H9KV98;H0Y892;Q9UJN7;Q9BX82;Q6ZMW2	P17014;P17014-5;P17014-4;P17014-3;P17014-2	sp|P17014|ZNF12_HUMAN Zinc finger protein 12 OS=Homo sapiens GN=ZNF12 PE=1 SV=3;sp|P17014-5|ZNF12_HUMAN Isoform 5 of Zinc finger protein 12 OS=Homo sapiens GN=ZNF12;sp|P17014-4|ZNF12_HUMAN Isoform 4 of Zinc finger protein 12 OS=Homo sapiens GN=ZNF12;sp|P17
CLK3	Dual specificity protein kinase CLK3	biological regulation;cellular macromolecule metabolic process;cellular metabolic process;cellular process;cellular protein metabolic process;macromolecule metabolic process;macromolecule modification;metabolic process;phosphate-containing compound metabolic process;phosphorus metabolic process;phosphorylation;primary metabolic process;protein autophosphorylation;protein metabolic process;protein…		7.5e-08	7.17661		29.3603	29.4019	29.0005	25.8947	27.0687	29.3406	27.3962	27.4335	27.8731	22.5736	23.4166	22.5654	20.0745	20.6554	20.5008	19.2597	19.0864	20.0475	+	13	13	13	38	38	38	58.588	0	323.31	3670100000	103	4.30426	8.00457	P49761-1;P49761;P49761-3;H3BQG1;H3BRE4;H3BUL5;H3BVF8;H3BNQ5;H3BNC8;H3BRW2	P49761-1;P49761;P49761-3	sp|P49761-1|CLK3_HUMAN Isoform 1 of Dual specificity protein kinase CLK3 OS=Homo sapiens GN=CLK3;sp|P49761|CLK3_HUMAN Dual specificity protein kinase CLK3 OS=Homo sapiens GN=CLK3 PE=1 SV=3;sp|P49761-3|CLK3_HUMAN Isoform 3 of Dual specificity protein kinase
ZNF473	Zinc finger protein 473	biological regulation;biosynthetic process;cellular biosynthetic process;cellular macromolecule biosynthetic process;cellular macromolecule metabolic process;cellular metabolic process;cellular nitrogen compound metabolic process;cellular process;gene expression;histone mRNA 3'-end processing;histone mRNA metabolic process;macromolecule biosynthetic process;macromolecule metabolic process;metabol…		7.94e-08	5.4851		28.1023	28.0242	26.723	25.082	25.3573	25.7024	24.5864	24.5151	26.4045	19.8321	20.421	21.9125	20.9322	21.2115	19.5931	20.3478	20.8538	20.0274	+	15	15	14	21.9	21.9	20.1	98.861	0	60.189	962490000	57	3.62319	7.95838	F8WEC7;Q8WTR7	F8WEC7;Q8WTR7	tr|F8WEC7|F8WEC7_HUMAN Zinc finger protein 473 OS=Homo sapiens GN=ZNF473 PE=4 SV=1;sp|Q8WTR7|ZN473_HUMAN Zinc finger protein 473 OS=Homo sapiens GN=ZNF473 PE=1 SV=1
PDCD7	Programmed cell death protein 7	apoptosis;biological regulation;cell death;cellular macromolecule metabolic process;cellular metabolic process;cellular nitrogen compound metabolic process;cellular process;death;macromolecule metabolic process;metabolic process;nitrogen compound metabolic process;nucleic acid metabolic process;nucleobase-containing compound metabolic process;positive regulation of apoptosis;positive regulation o…		8.01e-08	4.64749		26.9686	27.0718	25.699	23.2631	25.0216	25.2377	24.4815	24.6644	24.9478	21.1649	20.4426	21.1456	20.7899	19.693	20.4592	21.2455	20.4116	20.176	+	7	7	7	21.4	21.4	21.4	54.699	0	29.598	492940000	25	3.23781	7.95885	Q8N8D1;H3BT73	Q8N8D1	sp|Q8N8D1|PDCD7_HUMAN Programmed cell death protein 7 OS=Homo sapiens GN=PDCD7 PE=1 SV=1
DCLRE1B	5 exonuclease Apollo	anatomical structure homeostasis;biological regulation;cell cycle checkpoint;cellular component organization;cellular component organization at cellular level;cellular component organization or biogenesis;cellular component organization or biogenesis at cellular level;cellular macromolecule metabolic process;cellular metabolic process;cellular nitrogen compound metabolic process;cellular process;…		8.05e-08	6.33122		28.0668	28.4512	26.8045	23.7542	24.8496	26.9887	24.6935	25.1827	26.6865	20.3069	19.7713	20.2638	20.7046	19.1039	19.6012	19.9249	20.4769	18.3432	+	13	13	13	33.1	33.1	33.1	60.001	0	154.43	1123100000	60	3.97563	7.96512	Q9H816	Q9H816	sp|Q9H816|DCR1B_HUMAN 5 exonuclease Apollo OS=Homo sapiens GN=DCLRE1B PE=1 SV=1
SIMC1	SUMO-interacting motif-containing protein 1			8.05e-08	4.9464		26.6494	26.7648	24.5954	23.1362	24.2455	25.8056	24.5455	24.5033	25.4261	19.7099	18.9465	20.3231	20.3986	19.5072	21.4956	20.4834	19.9107	20.3793	+	12	12	12	18	18	18	98.979	0	56.372	426650000	45	3.38045	7.96079	F6R0L0;Q8NDZ2;Q8NDZ2-3;Q8NDZ2-4;Q8NDZ2-2	F6R0L0;Q8NDZ2;Q8NDZ2-3;Q8NDZ2-4	tr|F6R0L0|F6R0L0_HUMAN SUMO-interacting motif-containing protein 1 OS=Homo sapiens GN=SIMC1 PE=1 SV=1;sp|Q8NDZ2|SIMC1_HUMAN SUMO-interacting motif-containing protein 1 OS=Homo sapiens GN=SIMC1 PE=1 SV=3;sp|Q8NDZ2-3|SIMC1_HUMAN Isoform 3 of SUMO-interacting
GNB2L1	Guanine nucleotide-binding protein subunit beta-2-like 1;Guanine nucleotide-binding protein subunit beta-2-like 1, N-terminally processed	activation of caspase activity;anatomical structure morphogenesis;biological regulation;carbohydrate homeostasis;cell cycle;cell differentiation;cellular chemical homeostasis;cellular developmental process;cellular glucose homeostasis;cellular homeostasis;cellular process;cellular response to carbohydrate stimulus;cellular response to chemical stimulus;cellular response to glucose stimulus;cellul…		8.56e-08	4.40648		24.2024	24.5436	23.3464	22.8574	23.9914	25.4328	24.7571	24.3855	26.6536	20.3447	20.3959	20.3099	20.2356	19.7136	19.8869	20.4212	18.7371	20.467	+	6	6	6	21.9	21.9	21.9	29.75	0	12.291	281620000	21	3.11277	7.91723	D6RAC2;P63244;D6RHH4;D6REE5;H0Y8R5;D6RBD0;D6RFX4;D6R9Z1;J3KPE3;D6R9L0;H0YAF8;H0YAM7;H0Y8W2;D6RGK8;D6RF23;D6R909;D6RAU2;E9PD14;D6RFZ9;H0Y9P0;D6RHJ5	D6RAC2;P63244;D6RHH4;D6REE5;H0Y8R5;D6RBD0;D6RFX4;D6R9Z1;J3KPE3;D6R9L0;H0YAF8;H0YAM7;H0Y8W2	tr|D6RAC2|D6RAC2_HUMAN Protein RACK1 OS=Homo sapiens GN=RACK1 PE=1 SV=1;sp|P63244|RACK1_HUMAN Receptor of activated protein C kinase 1 OS=Homo sapiens GN=RACK1 PE=1 SV=3;tr|D6RHH4|D6RHH4_HUMAN Protein RACK1 OS=Homo sapiens GN=RACK1 PE=1 SV=1;tr|D6REE5|D6RE
RERE	Arginine-glutamic acid dipeptide repeats protein	biosynthetic process;cellular biosynthetic process;cellular component organization;cellular component organization at cellular level;cellular component organization or biogenesis;cellular component organization or biogenesis at cellular level;cellular macromolecule biosynthetic process;cellular macromolecule metabolic process;cellular metabolic process;cellular nitrogen compound metabolic process…		8.59e-08	5.39908		29.0602	29.1255	27.7183	27.286	27.464	27.6068	28.1292	26.9635	28.3851	23.7769	25.1778	22.8406	22.4683	22.4767	22.0697	20.4363	22.1488	21.7516	+	24	24	24	22.7	22.7	22.7	172.42	0	211.57	3383400000	232	3.57795	7.92019	Q9P2R6;H7BYW9;B1AKN3;Q9P2R6-2;H0Y975;K7EIE3;A0A075B770	Q9P2R6;H7BYW9;B1AKN3	sp|Q9P2R6|RERE_HUMAN Arginine-glutamic acid dipeptide repeats protein OS=Homo sapiens GN=RERE PE=1 SV=2;tr|H7BYW9|H7BYW9_HUMAN Arginine-glutamic acid dipeptide repeats protein OS=Homo sapiens GN=RERE PE=1 SV=1;tr|B1AKN3|B1AKN3_HUMAN Arginine-glutamic acid
DDX11	Probable ATP-dependent RNA helicase DDX11	biological regulation;cell cycle process;cellular component organization;cellular component organization at cellular level;cellular component organization or biogenesis;cellular component organization or biogenesis at cellular level;cellular macromolecule metabolic process;cellular metabolic process;cellular nitrogen compound metabolic process;cellular process;cellular protein metabolic process;c…		8.85e-08	5.93788		27.8305	27.3691	24.959	23.3169	25.9184	26.8326	25.1402	24.7611	27.1289	21.1757	20.6518	20.8172	19.0492	19.1459	19.6381	19.9872	19.1373	20.2133	+	13	13	3	17.9	17.9	4.2	96.127	0	66.882	850190000	61	3.80207	7.89869	Q96FC9-4;Q96FC9-3;Q96FC9-2;Q96FC9;F6WZM0;F5H235;C9K0E8;F5GXJ8;B4DMS8;Q96FC9-5;F5GYY1;H0YFY8;F5GXL6;H0YGL4;R4GNE1	Q96FC9-4;Q96FC9-3;Q96FC9-2;Q96FC9	sp|Q96FC9-4|DDX11_HUMAN Isoform 4 of Probable ATP-dependent DNA helicase DDX11 OS=Homo sapiens GN=DDX11;sp|Q96FC9-3|DDX11_HUMAN Isoform 3 of Probable ATP-dependent DNA helicase DDX11 OS=Homo sapiens GN=DDX11;sp|Q96FC9-2|DDX11_HUMAN Isoform 2 of Probable AT
GTF3C5	General transcription factor 3C polypeptide 5	5S class rRNA transcription from RNA polymerase III type 1 promoter;biosynthetic process;cell differentiation;cellular biosynthetic process;cellular developmental process;cellular macromolecule biosynthetic process;cellular macromolecule metabolic process;cellular metabolic process;cellular nitrogen compound metabolic process;cellular process;developmental process;gene expression;macromolecule bi…		9.66e-08	4.86204		25.2711	25.3052	23.9825	22.8113	24.2133	26.5022	24.4675	24.3129	25.8734	19.7837	20.5814	19.0841	18.7475	19.1233	21.4658	20.05	19.9809	20.1642	+	6	6	6	12.6	12.6	12.6	58.266	0	11.898	327070000	23	3.32305	7.85681	Q9Y5Q8-2;Q9Y5Q8;Q9Y5Q8-3;Q5T7U0;Q5T7U4;H7BY84;Q5T7U1;H0Y5D2	Q9Y5Q8-2;Q9Y5Q8;Q9Y5Q8-3;Q5T7U0;Q5T7U4;H7BY84;Q5T7U1	sp|Q9Y5Q8-2|TF3C5_HUMAN Isoform 2 of General transcription factor 3C polypeptide 5 OS=Homo sapiens GN=GTF3C5;sp|Q9Y5Q8|TF3C5_HUMAN General transcription factor 3C polypeptide 5 OS=Homo sapiens GN=GTF3C5 PE=1 SV=2;sp|Q9Y5Q8-3|TF3C5_HUMAN Isoform 3 of Genera
RAD54L2	Helicase ARIP4			1.07e-07	6.63385		29.2012	29.1694	26.9555	24.7423	27.9877	26.6453	25.4285	24.7642	26.5863	19.8357	21.7321	20.0378	19.2812	20.0134	20.7328	19.5568	21.2837	19.3023	+	21	21	21	19.4	19.4	19.4	162.77	0	323.31	1926200000	100	4.05289	7.80941	Q9Y4B4;H0Y760	Q9Y4B4;H0Y760	sp|Q9Y4B4|ARIP4_HUMAN Helicase ARIP4 OS=Homo sapiens GN=RAD54L2 PE=1 SV=4;tr|H0Y760|H0Y760_HUMAN Helicase ARIP4 (Fragment) OS=Homo sapiens GN=RAD54L2 PE=1 SV=1
POLR2A	DNA-directed RNA polymerase;DNA-directed RNA polymerase II subunit RPB1	biological regulation;biosynthetic process;cellular biosynthetic process;cellular macromolecule biosynthetic process;cellular macromolecule metabolic process;cellular metabolic process;cellular nitrogen compound metabolic process;cellular process;cellular response to stimulus;cellular response to stress;developmental process;DNA metabolic process;DNA repair;gene expression;macromolecule biosynthe…		1.09e-07	5.72908		27.7548	27.2831	25.1361	23.2647	24.6131	27.4202	25.6192	26.0771	26.7336	20.1194	18.682	20.4255	21.3308	20.1093	20.135	20.8084	20.7184	20.0114	+	17	17	17	10.6	10.6	10.6	217.2	0	54.121	1066900000	57	3.69325	7.79541	A0A0C4DGZ0;A0A087WWE2;P24928;P24928-2	A0A0C4DGZ0;A0A087WWE2;P24928	tr|A0A0C4DGZ0|A0A0C4DGZ0_HUMAN DNA-directed RNA polymerase OS=Homo sapiens GN=POLR2A PE=1 SV=1;tr|A0A087WWE2|A0A087WWE2_HUMAN DNA-directed RNA polymerase OS=Homo sapiens GN=POLR2A PE=1 SV=1;sp|P24928|RPB1_HUMAN DNA-directed RNA polymerase II subunit RPB1 O
MAGEC1	Melanoma-associated antigen C1			1.12e-07	6.7887		28.769	28.7455	26.4505	23.2564	26.7813	27.949	25.7697	24.4114	27.53	20.4995	19.7063	18.9895	20.4147	20.3474	20.0931	19.4271	19.6067	19.4802	+	11	11	10	9.3	9.3	9.3	123.64	0	156.16	1685900000	73	4.10216	7.77931	O60732;O60732-2	O60732;O60732-2	sp|O60732|MAGC1_HUMAN Melanoma-associated antigen C1 OS=Homo sapiens GN=MAGEC1 PE=1 SV=3;sp|O60732-2|MAGC1_HUMAN Isoform 2 of Melanoma-associated antigen C1 OS=Homo sapiens GN=MAGEC1
SSR4	Translocon-associated protein subunit delta	biosynthetic process;cellular biosynthetic process;cellular macromolecule biosynthetic process;cellular macromolecule metabolic process;cellular metabolic process;cellular process;cellular protein metabolic process;cotranslational protein targeting to membrane;establishment of localization;establishment of localization in cell;establishment of protein localization;establishment of protein localiz…		1.16e-07	5.25704		26.1805	26.9886	25.2548	23.5398	24.3089	26.7295	24.7117	24.7224	27.3863	19.5304	20.4648	20.3344	19.5338	20.8028	19.477	20.6351	20.0048	21.7261	+	6	6	6	38.2	38.2	38.2	18.998	0	15.995	683640000	21	3.48386	7.75744	P51571;A6NLM8	P51571;A6NLM8	sp|P51571|SSRD_HUMAN Translocon-associated protein subunit delta OS=Homo sapiens GN=SSR4 PE=1 SV=1;tr|A6NLM8|A6NLM8_HUMAN Translocon-associated protein subunit delta OS=Homo sapiens GN=SSR4 PE=1 SV=1
CKAP4	Cytoskeleton-associated protein 4			1.17e-07	6.42337		28.3627	28.8449	26.9842	25.3835	25.8245	28.0133	26.2095	26.1855	28.8836	22.0261	22.3717	20.509	21.2804	19.9136	20.2738	18.9918	19.269	22.246	+	20	20	20	46.8	46.8	46.8	66.022	0	323.31	2152900000	151	3.96044	7.75753	Q07065	Q07065	sp|Q07065|CKAP4_HUMAN Cytoskeleton-associated protein 4 OS=Homo sapiens GN=CKAP4 PE=1 SV=2
ZNF221	Zinc finger protein 221	biological regulation;biosynthetic process;cellular biosynthetic process;cellular macromolecule biosynthetic process;cellular macromolecule metabolic process;cellular metabolic process;cellular nitrogen compound metabolic process;cellular process;macromolecule biosynthetic process;macromolecule metabolic process;metabolic process;nitrogen compound metabolic process;nucleic acid metabolic process;…		1.21e-07	5.83009		27.9861	28.4017	27.0108	24.5904	26.1198	26.2256	25.1219	24.6421	24.9697	21.3138	21.6047	19.2192	20.4015	19.9092	20.9122	19.1859	20.7201	19.3307	+	14	9	7	31.8	20.9	16.4	71.196	0	31.506	1028800000	60	3.72108	7.73244	A0A087WT08;Q9UK13;K7EIT6;K7EJJ6;K7ELA0;K7ENV6	A0A087WT08;Q9UK13	tr|A0A087WT08|A0A087WT08_HUMAN Zinc finger protein 221 OS=Homo sapiens GN=ZNF221 PE=4 SV=1;sp|Q9UK13|ZN221_HUMAN Zinc finger protein 221 OS=Homo sapiens GN=ZNF221 PE=2 SV=3
NEDD8	NEDD8	anatomical structure morphogenesis;biological regulation;catabolic process;cell surface receptor linked signaling pathway;cellular catabolic process;cellular macromolecule catabolic process;cellular macromolecule metabolic process;cellular metabolic process;cellular process;cellular protein metabolic process;cellular response to stimulus;developmental process;enzyme linked receptor protein signal…		1.22e-07	5.85217		27.6986	28.1283	25.4692	23.386	25.5288	27.3842	25.6957	25.7514	27.1003	19.462	20.9317	19.6574	20.2897	21.9234	20.1356	21.4082	19.8593	19.8056	+	5	5	5	76.5	76.5	76.5	9.0714	0	228.01	1051900000	69	3.73019	7.73301	Q15843;S4R3E9;F8VSA6;E9PS38;E9PL57	Q15843;S4R3E9;F8VSA6;E9PS38;E9PL57	sp|Q15843|NEDD8_HUMAN NEDD8 OS=Homo sapiens GN=NEDD8 PE=1 SV=1;tr|S4R3E9|S4R3E9_HUMAN Protein NEDD8-MDP1 OS=Homo sapiens GN=NEDD8-MDP1 PE=4 SV=1;tr|F8VSA6|F8VSA6_HUMAN NEDD8 OS=Homo sapiens GN=NEDD8 PE=4 SV=1;tr|E9PS38|E9PS38_HUMAN Protein NEDD8-MDP1 OS=Ho
SLU7	Pre-mRNA-splicing factor SLU7	alternative nuclear mRNA splicing, via spliceosome;cellular component assembly;cellular component assembly at cellular level;cellular component organization;cellular component organization at cellular level;cellular component organization or biogenesis;cellular component organization or biogenesis at cellular level;cellular macromolecular complex assembly;cellular macromolecular complex subunit o…		1.26e-07	5.25453		26.8736	26.8101	24.3611	23.5162	25.3958	24.4643	24.1843	25.2471	25.6042	21.2319	19.0749	21.4547	20.1879	20.2049	19.8766	19.8465	18.7666	18.5221	+	9	9	9	23	23	23	68.386	0	34.334	467800000	25	3.47349	7.70947	O95391;A0A0C4DGD2;E5RGM7;E5RK41	O95391	sp|O95391|SLU7_HUMAN Pre-mRNA-splicing factor SLU7 OS=Homo sapiens GN=SLU7 PE=1 SV=2
ACTR2	Actin-related protein 2	actin cytoskeleton organization;actin filament organization;actin filament-based process;actin nucleation;anatomical structure formation involved in morphogenesis;Arp2/3 complex-mediated actin nucleation;asymmetric cell division;axon guidance;biological regulation;cell cycle cytokinesis;cell cycle process;cell division;cell projection assembly;cell projection organization;cell surface receptor li…		1.34e-07	5.36645		26.1413	25.888	23.9269	22.8081	23.8763	26.8809	25.0794	25.0048	26.7882	20.4066	19.9259	19.6263	18.8859	18.5089	19.9959	20.6692	20.4356	19.6413	+	6	6	6	22.6	22.6	22.6	44.76	0	40.737	483390000	45	3.51506	7.67443	P61160;F5H6T1;P61160-2	P61160;F5H6T1;P61160-2	sp|P61160|ARP2_HUMAN Actin-related protein 2 OS=Homo sapiens GN=ACTR2 PE=1 SV=1;tr|F5H6T1|F5H6T1_HUMAN ARP2 actin-related protein 2 homolog (Yeast), isoform CRA_d OS=Homo sapiens GN=ACTR2 PE=1 SV=2;sp|P61160-2|ARP2_HUMAN Isoform 2 of Actin-related protein
MAF	Transcription factor Maf	anatomical structure development;biological regulation;biosynthetic process;cell development;cell differentiation;cellular biosynthetic process;cellular developmental process;cellular macromolecule biosynthetic process;cellular macromolecule metabolic process;cellular metabolic process;cellular nitrogen compound metabolic process;cellular process;cytokine production;developmental process;inner ea…		1.34e-07	5.98299		28.5962	28.9356	29.404	26.8346	25.5875	27.0129	27.5138	29.84	29.1498	21.2838	24.0537	22.1967	21.5818	23.2172	22.3128	20.6411	21.4528	22.2875	+	13	13	13	21.8	21.8	21.8	41.961	0	323.31	3864800000	121	3.76889	7.67181	O75444-1;H3BP11;O75444	O75444-1;H3BP11;O75444	sp|O75444-1|MAF_HUMAN Isoform 1 of Transcription factor Maf OS=Homo sapiens GN=MAF;tr|H3BP11|H3BP11_HUMAN Transcription factor Maf OS=Homo sapiens GN=MAF PE=1 SV=1;sp|O75444|MAF_HUMAN Transcription factor Maf OS=Homo sapiens GN=MAF PE=1 SV=2
RPS14	40S ribosomal protein S14	biological regulation;biosynthetic process;catabolic process;cell differentiation;cellular biosynthetic process;cellular catabolic process;cellular component assembly;cellular component assembly at cellular level;cellular component disassembly;cellular component disassembly at cellular level;cellular component organization;cellular component organization at cellular level;cellular component organ…		1.34e-07	4.53668		25.1629	25.8828	23.7386	22.8155	24.555	24.9132	24.4717	23.9956	25.7797	20.4792	19.2815	20.1944	20.474	21.1946	20.096	19.8282	18.1489	20.7879	+	5	5	5	19.9	19.9	19.9	16.273	0	27.902	274650000	31	3.1396	7.67822	P62263;H0YB22;E5RH77	P62263	sp|P62263|RS14_HUMAN 40S ribosomal protein S14 OS=Homo sapiens GN=RPS14 PE=1 SV=3
ZNF460	Zinc finger protein 460	biological regulation;biosynthetic process;cellular biosynthetic process;cellular macromolecule biosynthetic process;cellular macromolecule metabolic process;cellular metabolic process;cellular nitrogen compound metabolic process;cellular process;macromolecule biosynthetic process;macromolecule metabolic process;metabolic process;nitrogen compound metabolic process;nucleic acid metabolic process;…		1.36e-07	6.62145		28.8562	29.1042	27.4714	26.5918	26.946	26.0926	25.9115	23.8916	25.8503	19.535	20.1993	21.7498	19.9381	19.7196	22.0516	19.5964	18.5016	19.8312	+	9	9	8	25.1	25.1	21.7	59.063	0	323.31	1742400000	85	4.00877	7.65706	Q14592-2;Q14592;O43296;Q5CZA5-2;Q5CZA5	Q14592-2;Q14592	sp|Q14592-2|ZN460_HUMAN Isoform 2 of Zinc finger protein 460 OS=Homo sapiens GN=ZNF460;sp|Q14592|ZN460_HUMAN Zinc finger protein 460 OS=Homo sapiens GN=ZNF460 PE=1 SV=2
CDK4	Cyclin-dependent kinase 4	anatomical structure development;anatomical structure morphogenesis;biological regulation;cell cycle;cell cycle process;cell division;cellular component organization;cellular component organization at cellular level;cellular component organization or biogenesis;cellular component organization or biogenesis at cellular level;cellular macromolecule metabolic process;cellular metabolic process;cellu…		1.37e-07	5.61391		25.285	25.1857	23.3664	23.6498	23.8106	26.6089	25.9929	26.04	27.3447	19.2427	19.1266	18.7486	19.5697	21.0622	20.1963	19.1259	20.9572	18.7295	+	8	7	7	34.7	32	32	33.729	0	19.067	527250000	32	3.61607	7.65795	P11802;F8VYH9;F8VTV8;F8VWX7;F8W1L8;F8VZZ0;F8VZ51;Q96BE9;F8VXD2;P11802-2;F8VYY1;F8VZ13	P11802;F8VYH9;F8VTV8;F8VWX7;F8W1L8;F8VZZ0;F8VZ51	sp|P11802|CDK4_HUMAN Cyclin-dependent kinase 4 OS=Homo sapiens GN=CDK4 PE=1 SV=2;tr|F8VYH9|F8VYH9_HUMAN Cyclin-dependent kinase 4 (Fragment) OS=Homo sapiens GN=CDK4 PE=1 SV=1;tr|F8VTV8|F8VTV8_HUMAN Cyclin-dependent kinase 4 OS=Homo sapiens GN=CDK4 PE=1 SV=
NPAT	Protein NPAT	biological regulation;biosynthetic process;cell cycle process;cellular biosynthetic process;cellular macromolecule biosynthetic process;cellular macromolecule metabolic process;cellular metabolic process;cellular nitrogen compound metabolic process;cellular process;macromolecule biosynthetic process;macromolecule metabolic process;metabolic process;nitrogen compound metabolic process;nucleic acid…		1.45e-07	5.446		26.8278	27.1066	24.2659	23.3233	25.3743	25.6368	24.3281	24.6644	26.0041	19.9334	21.2613	18.6478	20.1304	19.638	20.5206	19.1595	18.2413	20.985	+	10	10	10	9.4	9.4	9.4	154.29	0	42.908	516050000	44	3.53909	7.62581	Q14207;H0YET3	Q14207	sp|Q14207|NPAT_HUMAN Protein NPAT OS=Homo sapiens GN=NPAT PE=1 SV=3
CCNT1	Cyclin-T1	biological regulation;biosynthetic process;cell cycle;cell division;cell surface receptor linked signaling pathway;cellular biosynthetic process;cellular macromolecule biosynthetic process;cellular macromolecule metabolic process;cellular metabolic process;cellular nitrogen compound metabolic process;cellular process;cellular protein metabolic process;cellular response to stimulus;enzyme linked r…		1.48e-07	4.70658		33.3461	33.5181	32.6185	30.7523	31.2749	33.2281	31.9792	31.7675	33.2653	28.6998	29.6116	28.0325	27.5967	26.9506	27.4168	26.6303	26.7357	27.7166	+	39	39	37	54.4	54.4	50.3	80.684	0	323.31	83308000000	1707	3.20926	7.61405	O60563;O60563-2;C9JUL2;H7BZ27	O60563	sp|O60563|CCNT1_HUMAN Cyclin-T1 OS=Homo sapiens GN=CCNT1 PE=1 SV=1
LAMB3	Laminin subunit beta-3	anatomical structure development;biological adhesion;brown fat cell differentiation;cell adhesion;cell differentiation;cell junction assembly;cell junction organization;cell-substrate junction assembly;cellular component assembly;cellular component assembly at cellular level;cellular component disassembly;cellular component disassembly at cellular level;cellular component organization;cellular co…		1.52e-07	6.31442		27.3505	27.3239	26.1842	24.8806	25.0784	28.0112	27.5278	27.9325	29.6184	20.2641	20.5219	20.9029	19.6821	20.3191	20.6681	23.6783	20.609	20.4322	+	25	25	25	25.7	25.7	25.7	129.57	0	323.31	2056300000	120	3.88007	7.60003	Q13751;X1WI29;Q5THA1	Q13751	sp|Q13751|LAMB3_HUMAN Laminin subunit beta-3 OS=Homo sapiens GN=LAMB3 PE=1 SV=1
LAMC1	Laminin subunit gamma-1	anatomical structure development;anatomical structure morphogenesis;axon guidance;biological adhesion;biological regulation;cell adhesion;cell junction assembly;cell junction organization;cell migration;cell morphogenesis;cell morphogenesis involved in differentiation;cell motility;cell-substrate adhesion;cell-substrate junction assembly;cellular component assembly;cellular component assembly at …		1.53e-07	4.33392		24.5428	26.1769	25.044	22.6183	24.2144	24.5039	24.2719	24.3217	25.6286	18.778	20.4112	20.0794	20.9172	19.2924	21.4101	20.9103	20.196	20.3227	+	6	6	6	5.3	5.3	5.3	177.6	0	43.523	307140000	32	3.02814	7.59163	P11047	P11047	sp|P11047|LAMC1_HUMAN Laminin subunit gamma-1 OS=Homo sapiens GN=LAMC1 PE=1 SV=3
ZNF37A	Zinc finger protein 37A	biological regulation;biosynthetic process;cellular biosynthetic process;cellular macromolecule biosynthetic process;cellular macromolecule metabolic process;cellular metabolic process;cellular nitrogen compound metabolic process;cellular process;macromolecule biosynthetic process;macromolecule metabolic process;metabolic process;nitrogen compound metabolic process;nucleic acid metabolic process;…		1.56e-07	4.29777		26.5309	26.0789	24.9453	24.211	24.2168	24.9796	23.5499	23.7873	24.6487	19.7672	22.3851	20.2435	20.7752	20.281	19.5737	20.6485	20.2781	20.3163	+	9	6	5	23.7	14.3	11.6	65.417	0	20.523	368680000	16	3.00882	7.5807	P17032	P17032	sp|P17032|ZN37A_HUMAN Zinc finger protein 37A OS=Homo sapiens GN=ZNF37A PE=2 SV=3
SRRM2	Serine/arginine repetitive matrix protein 2	cellular macromolecule metabolic process;cellular metabolic process;cellular nitrogen compound metabolic process;cellular process;macromolecule metabolic process;metabolic process;mRNA metabolic process;mRNA processing;nitrogen compound metabolic process;nuclear mRNA splicing, via spliceosome;nucleic acid metabolic process;nucleobase-containing compound metabolic process;primary metabolic process…		1.65e-07	4.41849		25.031	24.6236	23.7692	23.2953	24.9332	24.9656	23.6632	25.3955	26.281	20.1529	19.4102	18.9957	21.115	21.3462	20.3311	21.6232	19.6998	19.5173	+	6	6	6	2.8	2.8	2.8	299.61	0	25.113	388330000	37	3.06321	7.55312	Q9UQ35;I3L3Q8;Q9UQ35-2	Q9UQ35	sp|Q9UQ35|SRRM2_HUMAN Serine/arginine repetitive matrix protein 2 OS=Homo sapiens GN=SRRM2 PE=1 SV=2
ZFP69B	Zinc finger protein ZFP69B	biosynthetic process;cellular biosynthetic process;cellular macromolecule biosynthetic process;cellular macromolecule metabolic process;cellular metabolic process;cellular nitrogen compound metabolic process;cellular process;macromolecule biosynthetic process;macromolecule metabolic process;metabolic process;nitrogen compound metabolic process;nucleic acid metabolic process;nucleobase-containing …		1.72e-07	5.59843		27.5032	27.6068	26.0761	23.7344	24.9143	24.5054	23.7232	23.9133	24.6735	19.9567	19.4978	20.9513	18.6819	20.3367	19.4647	19.2778	18.922	19.1755	+	9	9	9	19.7	19.7	19.7	61.481	0	37.626	591450000	37	3.58255	7.53047	Q9UJL9;Q9UJL9-2;E9PS66	Q9UJL9;Q9UJL9-2	sp|Q9UJL9|ZF69B_HUMAN Zinc finger protein ZFP69B OS=Homo sapiens GN=ZFP69B PE=1 SV=2;sp|Q9UJL9-2|ZF69B_HUMAN Isoform 2 of Zinc finger protein ZFP69B OS=Homo sapiens GN=ZFP69B
ACTN1	Alpha-actinin-1	actin crosslink formation;actin cytoskeleton organization;actin filament bundle assembly;actin filament organization;actin filament-based process;biological regulation;blood coagulation;cell activation;cell junction assembly;cell junction organization;cell-substrate junction assembly;cellular component assembly;cellular component assembly at cellular level;cellular component organization;cellular…		1.78e-07	5.72196		25.7503	27.3728	25.4449	23.3633	25.9572	27.8831	26.145	25.6305	26.9398	21.5118	21.4197	19.8404	19.0192	19.9297	20.0916	18.8412	20.217	22.1186	+	18	18	10	24.1	24.1	13.8	102.71	0	86.533	911420000	84	3.62877	7.51245	P12814-2;P12814;P12814-3;P12814-4;H9KV75;H0YJ11;H7C5W8;H0YJW3;G3V2W4;G3V2N5;G3V5M4;G3V2X9;G3V380	P12814-2;P12814;P12814-3;P12814-4;H9KV75	sp|P12814-2|ACTN1_HUMAN Isoform 2 of Alpha-actinin-1 OS=Homo sapiens GN=ACTN1;sp|P12814|ACTN1_HUMAN Alpha-actinin-1 OS=Homo sapiens GN=ACTN1 PE=1 SV=2;sp|P12814-3|ACTN1_HUMAN Isoform 3 of Alpha-actinin-1 OS=Homo sapiens GN=ACTN1;sp|P12814-4|ACTN1_HUMAN Iso
CDC7	Cell division cycle 7-related protein kinase	biological regulation;biosynthetic process;cell cycle;cell cycle process;cell division;cellular biosynthetic process;cellular component organization;cellular component organization or biogenesis;cellular macromolecule biosynthetic process;cellular macromolecule metabolic process;cellular membrane organization;cellular metabolic process;cellular nitrogen compound metabolic process;cellular process…		1.87e-07	5.59047		26.7093	26.7713	25.102	23.3433	25.2211	26.6854	25.9498	24.8588	26.2701	18.1316	20.3532	19.9324	19.6649	20.3272	19.2648	21.023	22.6094	19.2902	+	8	8	8	17.4	17.4	17.4	63.887	0	105.1	594110000	44	3.57015	7.48776	O00311	O00311	sp|O00311|CDC7_HUMAN Cell division cycle 7-related protein kinase OS=Homo sapiens GN=CDC7 PE=1 SV=1
ZBTB1	Zinc finger and BTB domain-containing protein 1	anatomical structure development;B cell activation;B cell differentiation;biological regulation;biosynthetic process;cell activation;cell differentiation;cellular biosynthetic process;cellular component assembly;cellular component organization;cellular component organization or biogenesis;cellular developmental process;cellular macromolecule biosynthetic process;cellular macromolecule metabolic p…		1.89e-07	6.35833		29.2462	29.4076	27.244	25.8989	26.7369	25.4866	24.3781	25.4237	26.0067	21.9427	20.0858	21.2926	19.7325	20.059	20.7084	19.1936	20.1247	19.4645	+	19	19	19	26.8	26.8	26.8	82.015	0	323.31	2125400000	141	3.86584	7.47718	Q9Y2K1;Q9Y2K1-2;G3V447;G3V3N0;G3V2I8	Q9Y2K1;Q9Y2K1-2	sp|Q9Y2K1|ZBTB1_HUMAN Zinc finger and BTB domain-containing protein 1 OS=Homo sapiens GN=ZBTB1 PE=1 SV=3;sp|Q9Y2K1-2|ZBTB1_HUMAN Isoform 2 of Zinc finger and BTB domain-containing protein 1 OS=Homo sapiens GN=ZBTB1
KTN1	Kinectin	biological regulation;cellular component movement;cellular process;cellular response to stimulus;intracellular signal transduction;microtubule-based movement;microtubule-based process;regulation of biological process;regulation of cellular process;response to stimulus;signal transduction;small GTPase mediated signal transduction		1.9e-07	8.19171		30.5908	30.9479	29.8774	27.0619	28.8625	30.8433	28.3877	28.8436	31.1072	23.8911	24.3508	22.531	20.0191	19.0224	21.0843	19.0183	19.9555	22.9244	+	71	71	71	58.8	58.8	58.8	152.99	0	323.31	11440000000	585	4.47535	7.47898	Q86UP2-4;Q86UP2-2;Q86UP2;Q86UP2-3;G3V4Y7;B7Z6P3;H0YJZ8;G3V5P0;G3V5G2;H0YJV5;H0YJP2	Q86UP2-4;Q86UP2-2;Q86UP2;Q86UP2-3	sp|Q86UP2-4|KTN1_HUMAN Isoform 4 of Kinectin OS=Homo sapiens GN=KTN1;sp|Q86UP2-2|KTN1_HUMAN Isoform 2 of Kinectin OS=Homo sapiens GN=KTN1;sp|Q86UP2|KTN1_HUMAN Kinectin OS=Homo sapiens GN=KTN1 PE=1 SV=1;sp|Q86UP2-3|KTN1_HUMAN Isoform 3 of Kinectin OS=Homo s
CPSF1	Cleavage and polyadenylation specificity factor subunit 1	biosynthetic process;cellular biosynthetic process;cellular macromolecule biosynthetic process;cellular macromolecule metabolic process;cellular metabolic process;cellular nitrogen compound metabolic process;cellular process;establishment of localization;establishment of localization in cell;establishment of RNA localization;gene expression;intracellular transport;macromolecule biosynthetic proce…		2.13e-07	5.97137		27.7372	27.4795	25.2629	23.1146	25.4798	27.739	25.3533	25.5996	27.8463	19.9503	19.5425	19.8924	21.7384	20.2166	21.2218	20.667	19.122	19.5188	+	13	13	13	11.8	11.8	11.8	160.88	0	137.06	1080300000	87	3.70573	7.41907	Q10570;E9PIM1;A0A087X101	Q10570	sp|Q10570|CPSF1_HUMAN Cleavage and polyadenylation specificity factor subunit 1 OS=Homo sapiens GN=CPSF1 PE=1 SV=2
ZXDC	Zinc finger protein ZXDC	biological regulation;biosynthetic process;cellular biosynthetic process;cellular macromolecule biosynthetic process;cellular macromolecule metabolic process;cellular metabolic process;cellular nitrogen compound metabolic process;cellular process;macromolecule biosynthetic process;macromolecule metabolic process;metabolic process;nitrogen compound metabolic process;nucleic acid metabolic process;…		2.13e-07	5.07444		26.7729	26.8744	24.4877	23.3387	25.1888	25.0384	23.4362	23.1483	24.3452	18.8308	18.6869	19.9076	20.8594	20.2217	19.185	20.2102	19.6103	19.4488	+	6	6	3	13.5	13.5	8.6	74.817	0	46.194	386680000	29	3.33985	7.42133	Q2QGD7-2;Q2QGD7;H0YAA9;Q2QGD7-3	Q2QGD7-2;Q2QGD7;H0YAA9;Q2QGD7-3	sp|Q2QGD7-2|ZXDC_HUMAN Isoform 2 of Zinc finger protein ZXDC OS=Homo sapiens GN=ZXDC;sp|Q2QGD7|ZXDC_HUMAN Zinc finger protein ZXDC OS=Homo sapiens GN=ZXDC PE=1 SV=2;tr|H0YAA9|H0YAA9_HUMAN Zinc finger protein ZXDC (Fragment) OS=Homo sapiens GN=ZXDC PE=1 SV=
KLHL24	Kelch-like protein 24	biological regulation;regulation of biological process;regulation of cellular process;regulation of kainate selective glutamate receptor activity;regulation of molecular function;regulation of receptor activity;regulation of response to stimulus;regulation of signal transduction;regulation of signaling		2.29e-07	4.56494		25.2238	25.7101	24.3756	22.4535	23.4756	26.752	24.7437	24.1939	25.4931	20.0818	20.7501	19.9356	19.006	20.581	19.5765	20.0104	20.7886	20.6068	+	5	5	5	15.1	15.1	15.1	61.453	0	41.841	340890000	35	3.10517	7.38425	Q6TFL4-2;Q6TFL4	Q6TFL4-2;Q6TFL4	sp|Q6TFL4-2|KLH24_HUMAN Isoform 2 of Kelch-like protein 24 OS=Homo sapiens GN=KLHL24;sp|Q6TFL4|KLH24_HUMAN Kelch-like protein 24 OS=Homo sapiens GN=KLHL24 PE=2 SV=1
ZNF316	Zinc finger protein 316	biological regulation;biosynthetic process;cellular biosynthetic process;cellular macromolecule biosynthetic process;cellular macromolecule metabolic process;cellular metabolic process;cellular nitrogen compound metabolic process;cellular process;macromolecule biosynthetic process;macromolecule metabolic process;metabolic process;nitrogen compound metabolic process;nucleic acid metabolic process;…		2.29e-07	4.98115		28.7663	27.7552	26.9638	26.3721	25.848	27.7078	26.8949	26.0336	24.6956	22.1821	23.1463	22.2789	22.7839	21.0561	22.0796	21.2514	20.0917	21.3369	+	15	15	15	21.1	21.1	21.1	108.44	0	195.6	1589300000	110	3.29181	7.38167	A6NFI3	A6NFI3	sp|A6NFI3|ZN316_HUMAN Zinc finger protein 316 OS=Homo sapiens GN=ZNF316 PE=1 SV=1
DDX52	Probable ATP-dependent RNA helicase DDX52	cellular macromolecule metabolic process;cellular metabolic process;cellular nitrogen compound metabolic process;cellular process;macromolecule metabolic process;metabolic process;ncRNA metabolic process;ncRNA processing;nitrogen compound metabolic process;nucleic acid metabolic process;nucleobase-containing compound metabolic process;primary metabolic process;RNA metabolic process;RNA processing…		2.3e-07	4.21637		25.519	25.1657	23.541	22.5962	24.0891	24.7146	23.6245	23.754	25.1963	19.6171	20.6821	19.7758	20.6731	18.8293	18.9674	20.2916	19.8332	21.5836	+	4	4	4	8.7	8.7	8.7	67.497	0	8.623	215950000	14	2.93817	7.37296	Q9Y2R4;A0A087X121;A0A087X1P7;A0A087WTD6;A0A087X069	Q9Y2R4;A0A087X121	sp|Q9Y2R4|DDX52_HUMAN Probable ATP-dependent RNA helicase DDX52 OS=Homo sapiens GN=DDX52 PE=1 SV=3;tr|A0A087X121|A0A087X121_HUMAN Probable ATP-dependent RNA helicase DDX52 (Fragment) OS=Homo sapiens GN=DDX52 PE=1 SV=1
MAEA	Macrophage erythroblast attacher	anatomical structure development;biological adhesion;biological regulation;cell adhesion;cell cycle;cell development;cell division;cell maturation;cellular component organization;cellular component organization at cellular level;cellular component organization or biogenesis;cellular component organization or biogenesis at cellular level;cellular developmental process;cellular process;cytoskeleton…		2.3e-07	5.42762		27.088	27.146	25.3638	23.7119	24.4273	26.3551	25.3131	25.2895	26.5104	20.0489	20.4032	20.6173	19.1291	21.7521	20.5801	18.3524	22.0713	19.402	+	9	9	9	20.7	20.7	20.7	49.392	0	172.91	641290000	54	3.4797	7.37521	E7ESC7;Q7L5Y9;B4DQT1;B4DVN3;Q7L5Y9-3;Q7L5Y9-2;D6RE80;D6REW7;D6RIB6;Q7L5Y9-4;D6RDW4;Q7L5Y9-5;D6R8Z3;D6RA86;D6RID6	E7ESC7;Q7L5Y9;B4DQT1;B4DVN3;Q7L5Y9-3;Q7L5Y9-2;D6RE80	tr|E7ESC7|E7ESC7_HUMAN Macrophage erythroblast attacher OS=Homo sapiens GN=MAEA PE=1 SV=1;sp|Q7L5Y9|MAEA_HUMAN Macrophage erythroblast attacher OS=Homo sapiens GN=MAEA PE=1 SV=1;tr|B4DQT1|B4DQT1_HUMAN Macrophage erythroblast attacher OS=Homo sapiens GN=MAE
NCOR2	Nuclear receptor corepressor 2	biological regulation;biosynthetic process;cell surface receptor linked signaling pathway;cellular biosynthetic process;cellular component organization;cellular component organization at cellular level;cellular component organization or biogenesis;cellular component organization or biogenesis at cellular level;cellular lipid metabolic process;cellular macromolecule biosynthetic process;cellular m…		2.47e-07	5.37342		28.5443	27.7104	24.443	25.3569	26.8072	26.2273	25.4839	25.8798	26.8641	22.1367	18.5874	21.7598	21.6041	20.3751	21.7442	20.8477	20.3983	21.5028	+	25	25	24	14.7	14.7	14.4	268.04	0	95.493	1174400000	64	3.44991	7.33911	C9JE98;C9J0Q5;C9JFD3;Q9Y618-5;Q9Y618-4;Q9Y618-3;Q9Y618;C9J7T7;C9JQE8;Q9Y618-2;C9J330;H0YGK8;H7C184;H7C0P3;C9JNV9;H7C1J7;H7C1Y3	C9JE98;C9J0Q5;C9JFD3;Q9Y618-5;Q9Y618-4;Q9Y618-3;Q9Y618;C9J7T7;C9JQE8	tr|C9JE98|C9JE98_HUMAN Nuclear receptor corepressor 2 OS=Homo sapiens GN=NCOR2 PE=1 SV=1;tr|C9J0Q5|C9J0Q5_HUMAN Nuclear receptor corepressor 2 OS=Homo sapiens GN=NCOR2 PE=1 SV=2;tr|C9JFD3|C9JFD3_HUMAN Nuclear receptor corepressor 2 OS=Homo sapiens GN=NCOR2
ZNF251	Zinc finger protein 251	biological regulation;biosynthetic process;cellular biosynthetic process;cellular macromolecule biosynthetic process;cellular macromolecule metabolic process;cellular metabolic process;cellular nitrogen compound metabolic process;cellular process;macromolecule biosynthetic process;macromolecule metabolic process;metabolic process;nitrogen compound metabolic process;nucleic acid metabolic process;…		2.48e-07	6.17928		29.1471	29.767	27.6997	25.2374	27.379	27.3382	25.1181	25.556	26.1532	20.3226	20.7048	21.1941	20.3137	22.7286	22.0269	19.8252	20.3045	20.362	+	23	23	23	41.6	41.6	41.6	75.763	0	323.31	2312200000	120	3.76388	7.33389	Q9BRH9;H0YCK5	Q9BRH9	sp|Q9BRH9|ZN251_HUMAN Zinc finger protein 251 OS=Homo sapiens GN=ZNF251 PE=2 SV=4
TOP2A	DNA topoisomerase 2-alpha	apoptotic chromosome condensation;biological regulation;cell cycle;cell cycle process;cell differentiation;cell division;cellular component organization;cellular component organization at cellular level;cellular component organization or biogenesis;cellular component organization or biogenesis at cellular level;cellular developmental process;cellular macromolecule metabolic process;cellular metab…		2.73e-07	8.40649		32.0854	32.2736	28.6816	26.4394	29.185	27.8343	26.2225	26.2315	28.4975	20.4387	22.7402	18.0049	19.2214	19.9366	19.9279	20.0271	20.9963	20.4992	+	62	62	49	44.4	44.4	36.9	174.38	0	323.31	14566000000	603	4.47256	7.2893	P11388;P11388-2;P11388-3;P11388-4;J3KTB7	P11388;P11388-2;P11388-3;P11388-4	sp|P11388|TOP2A_HUMAN DNA topoisomerase 2-alpha OS=Homo sapiens GN=TOP2A PE=1 SV=3;sp|P11388-2|TOP2A_HUMAN Isoform 2 of DNA topoisomerase 2-alpha OS=Homo sapiens GN=TOP2A;sp|P11388-3|TOP2A_HUMAN Isoform 3 of DNA topoisomerase 2-alpha OS=Homo sapiens GN=TOP
MORF4L1	Mortality factor 4-like protein 1	biological regulation;biosynthetic process;cell proliferation;cellular biosynthetic process;cellular component organization;cellular component organization at cellular level;cellular component organization or biogenesis;cellular component organization or biogenesis at cellular level;cellular macromolecule biosynthetic process;cellular macromolecule metabolic process;cellular metabolic process;cel…		2.75e-07	5.32746		27.1471	27.2889	26.3069	24.581	25.2097	26.7301	26.0554	25.744	26.9769	23.302	23.0504	20.8598	19.81	21.0144	19.4035	19.8513	20.1013	20.7	+	10	10	10	47.8	47.8	47.8	28.207	0	46.805	982170000	59	3.41946	7.28318	H0YMJ0;B3KTM8;Q9UBU8-2;H0YLJ3;Q9UBU8;H0YNE0;H0YM21;Q9UBU8-3;H0YMT8;H0YLV1;H0YNX3	H0YMJ0;B3KTM8;Q9UBU8-2;H0YLJ3;Q9UBU8;H0YNE0;H0YM21;Q9UBU8-3	tr|H0YMJ0|H0YMJ0_HUMAN Mortality factor 4-like protein 1 (Fragment) OS=Homo sapiens GN=MORF4L1 PE=1 SV=1;tr|B3KTM8|B3KTM8_HUMAN Mortality factor 4-like protein 1 OS=Homo sapiens GN=MORF4L1 PE=1 SV=1;sp|Q9UBU8-2|MO4L1_HUMAN Isoform 2 of Mortality factor 4-l
DDX5	Probable ATP-dependent RNA helicase DDX5	biological regulation;biosynthetic process;cell growth;cellular biosynthetic process;cellular macromolecule biosynthetic process;cellular macromolecule metabolic process;cellular metabolic process;cellular nitrogen compound metabolic process;cellular process;cellular response to stimulus;chordate embryonic development;circadian rhythm;developmental process;embryo development;embryo development en…		2.8e-07	6.96832		28.5551	29.3107	25.9842	24.3266	26.6869	28.967	28.3525	26.8788	29.3805	19.5131	21.731	22.2632	18.9914	22.0713	21.3728	19.5123	19.077	21.1951	+	24	24	16	41.2	41.2	29.2	69.086	0	137.38	3050400000	147	4.02404	7.26824	J3KTA4;P17844;P17844-2;J3KRZ1;J3QSF1;J3QRQ7;J3QR02;J3KRX8;X6RLV5;A0A0U1RQJ0;J3QRN5	J3KTA4;P17844;P17844-2	tr|J3KTA4|J3KTA4_HUMAN Probable ATP-dependent RNA helicase DDX5 OS=Homo sapiens GN=DDX5 PE=1 SV=1;sp|P17844|DDX5_HUMAN Probable ATP-dependent RNA helicase DDX5 OS=Homo sapiens GN=DDX5 PE=1 SV=1;sp|P17844-2|DDX5_HUMAN Isoform 2 of Probable ATP-dependent RNA
IP6K2	Inositol hexakisphosphate kinase 2	anion transport;biological regulation;cell surface receptor linked signaling pathway;cellular lipid metabolic process;cellular metabolic process;cellular process;cellular response to chemical stimulus;cellular response to cytokine stimulus;cellular response to organic substance;cellular response to stimulus;cellular response to type I interferon;cytokine-mediated signaling pathway;establishment o…		2.8e-07	3.02782		23.8894	23.9729	23.1062	22.4828	22.7	24.1785	23.4096	24.1117	23.7036	20.1424	20.4332	19.3471	21.4582	20.6749	21.6995	20.2258	20.0352	20.288	+	3	3	3	8.5	8.5	8.5	49.185	0	5.8886	115630000	11	2.2977	7.27128	Q9UHH9;A0A0U1RVI5;C9JU99;C9JGK2;C9JHX0;C9JMC9;C9JLG7;F8WDQ5;C9JHV2;C9J536;C9J124;C9J3W9;C9JRM0;C9J8W6;Q9UHH9-3;Q9UHH9-6;Q9UHH9-2;Q9UHH9-4;Q9UHH9-5	Q9UHH9	sp|Q9UHH9|IP6K2_HUMAN Inositol hexakisphosphate kinase 2 OS=Homo sapiens GN=IP6K2 PE=1 SV=2
ASPH	Aspartyl/asparaginyl beta-hydroxylase	activation of store-operated calcium channel activity;anatomical structure development;anatomical structure morphogenesis;appendage morphogenesis;biological regulation;calcium ion transmembrane transport;calcium ion transport;calcium-mediated signaling;cation transport;cellular macromolecule metabolic process;cellular metabolic process;cellular process;cellular protein metabolic process;cellular …		2.97e-07	6.18428		28.4924	28.8796	28.437	24.2813	26.5891	28.5946	26.4292	26.1866	27.8301	22.1478	23.4793	20.7534	20.2305	21.0286	20.6244	19.3392	20.5689	21.8893	+	18	18	18	32	32	32	83.267	0	285.76	2432600000	140	3.74244	7.23966	Q12797-10;Q12797;E5RHK2;A0A087WW51;E5RG29;A0A0A0MSK8;E5RG56;Q12797-9;Q12797-6;Q12797-5;Q12797-8;Q12797-2;E5RHJ2;G3XAN5;Q12797-7;Q12797-4;Q12797-3	Q12797-10;Q12797	sp|Q12797-10|ASPH_HUMAN Isoform 10 of Aspartyl/asparaginyl beta-hydroxylase OS=Homo sapiens GN=ASPH;sp|Q12797|ASPH_HUMAN Aspartyl/asparaginyl beta-hydroxylase OS=Homo sapiens GN=ASPH PE=1 SV=3
TMPO	Lamina-associated polypeptide 2, isoforms beta/gamma;Thymopoietin;Thymopentin;Lamina-associated polypeptide 2, isoform alpha;Thymopoietin;Thymopentin	biological regulation;regulation of biological process;regulation of biosynthetic process;regulation of cellular biosynthetic process;regulation of cellular macromolecule biosynthetic process;regulation of cellular metabolic process;regulation of cellular process;regulation of gene expression;regulation of macromolecule biosynthetic process;regulation of macromolecule metabolic process;regulation…		3.07e-07	6.84268		29.2585	29.2569	27.721	24.5879	26.6613	28.4685	26.0883	25.842	28.9869	22.5036	22.1916	19.7427	21.6606	20.7356	18.512	20.7271	19.3844	19.8297	+	20	20	20	49.1	49.1	49.1	50.67	0	323.31	2951900000	181	3.96912	7.22282	P42167;G5E972;P42167-2;P42167-3;P42166;H0YJH7	P42167;G5E972;P42167-2;P42167-3;P42166;H0YJH7	sp|P42167|LAP2B_HUMAN Lamina-associated polypeptide 2, isoforms beta/gamma OS=Homo sapiens GN=TMPO PE=1 SV=2;tr|G5E972|G5E972_HUMAN Lamina-associated polypeptide 2, isoforms beta/gamma OS=Homo sapiens GN=TMPO PE=1 SV=1;sp|P42167-2|LAP2B_HUMAN Isoform Gamma
PHF8	Histone lysine demethylase PHF8	anatomical structure development;biological regulation;biosynthetic process;brain development;cell cycle;cell cycle process;cellular biosynthetic process;cellular component organization;cellular component organization at cellular level;cellular component organization or biogenesis;cellular component organization or biogenesis at cellular level;cellular macromolecule biosynthetic process;cellular …		3.16e-07	4.83492		26.576	26.4771	24.7059	22.9737	24.4235	25.6473	23.5512	23.925	24.9693	20.4414	19.4882	20.6807	19.8723	18.2822	20.8593	21.1307	19.4885	19.4914	+	5	5	5	7.3	7.3	7.3	105.85	0	23.539	365180000	28	3.19579	7.20713	H0Y3N9;Q9UPP1-2;Q9UPP1;Q9UPP1-4;Q9UPP1-3;H0Y589;Q9UPP1-5;H0Y7M8;H7BZB7	H0Y3N9;Q9UPP1-2;Q9UPP1;Q9UPP1-4;Q9UPP1-3;H0Y589;Q9UPP1-5	tr|H0Y3N9|H0Y3N9_HUMAN Histone lysine demethylase PHF8 (Fragment) OS=Homo sapiens GN=PHF8 PE=1 SV=1;sp|Q9UPP1-2|PHF8_HUMAN Isoform 2 of Histone lysine demethylase PHF8 OS=Homo sapiens GN=PHF8;sp|Q9UPP1|PHF8_HUMAN Histone lysine demethylase PHF8 OS=Homo sap
BLM	Bloom syndrome protein	alpha-beta T cell activation;alpha-beta T cell differentiation;anatomical structure homeostasis;biological regulation;catabolic process;cell activation;cell cycle checkpoint;cell cycle process;cell differentiation;cellular catabolic process;cellular component assembly;cellular component organization;cellular component organization at cellular level;cellular component organization or biogenesis;ce…		3.27e-07	7.39471		30.5315	30.6631	28.9078	26.6842	28.5353	26.06	25.3602	25.095	27.1715	19.4995	22.1471	20.8653	19.7258	21.6423	19.2676	20.183	20.1587	18.967	+	43	43	43	43	43	43	159	0	323.31	4802800000	221	4.13837	7.1889	P54132;H0YNU5;H0YLV8	P54132;H0YNU5	sp|P54132|BLM_HUMAN Bloom syndrome protein OS=Homo sapiens GN=BLM PE=1 SV=1;tr|H0YNU5|H0YNU5_HUMAN Bloom syndrome protein OS=Homo sapiens GN=BLM PE=1 SV=1
YY1AP1	YY1-associated protein 1	biological regulation;biosynthetic process;cellular biosynthetic process;cellular macromolecule biosynthetic process;cellular macromolecule metabolic process;cellular metabolic process;cellular nitrogen compound metabolic process;cellular process;macromolecule biosynthetic process;macromolecule metabolic process;metabolic process;nitrogen compound metabolic process;nucleic acid metabolic process;…		3.27e-07	5.64523		27.6798	27.7329	25.3993	23.4649	26.3653	25.9679	24.9101	23.6529	25.6857	19.0841	20.0495	20.5389	19.951	18.3774	20.9052	19.3323	20.2405	21.5728	+	11	11	11	23.4	23.4	23.4	81.701	0	259.97	744670000	55	3.52599	7.18562	Q9H869-3;Q9H869-2;Q9H869-9;Q9H869-5;Q9H869-6;Q9H869-4;Q9H869;Q9H869-8;B0QZ55;A0A087WUE6;Q9H869-7;Q3T8J9-2;Q3T8J9-3;Q3T8J9;A3KFK1;A4PB68;Q68CT8;A3KFK2;B4DZQ4;F8WD62	Q9H869-3;Q9H869-2;Q9H869-9;Q9H869-5;Q9H869-6;Q9H869-4;Q9H869;Q9H869-8;B0QZ55	sp|Q9H869-3|YYAP1_HUMAN Isoform 3 of YY1-associated protein 1 OS=Homo sapiens GN=YY1AP1;sp|Q9H869-2|YYAP1_HUMAN Isoform 2 of YY1-associated protein 1 OS=Homo sapiens GN=YY1AP1;sp|Q9H869-9|YYAP1_HUMAN Isoform 9 of YY1-associated protein 1 OS=Homo sapiens GN
EIF4A1	Eukaryotic initiation factor 4A-I;Eukaryotic initiation factor 4A-II;Eukaryotic initiation factor 4A-II, N-terminally processed	anatomical structure morphogenesis;biological regulation;biosynthetic process;catabolic process;cell surface receptor linked signaling pathway;cellular biosynthetic process;cellular catabolic process;cellular macromolecule biosynthetic process;cellular macromolecule catabolic process;cellular macromolecule metabolic process;cellular metabolic process;cellular nitrogen compound metabolic process;c…		3.31e-07	6.01997		27.0426	27.0355	23.9348	22.8206	25.3289	27.9989	26.4722	26.6406	27.6449	21.1154	20.2855	18.4809	19.9887	20.1985	20.6661	19.0527	20.3579	20.5935	+	9	9	8	28.8	28.8	24.9	46.153	0	45.68	1113400000	79	3.66669	7.17758	P60842;J3KTB5;J3QL43;J3QS69;J3KT12;P60842-2;J3QR64;J3QLN6;J3KS25;E7EQG2;Q14240;Q14240-2;J3QKZ9;J3KSZ0;J3KTN0;J3KT04;J3KS93;E7EMV8;J3KSN7;J3QQP0;E9PBH4;F8WE11	P60842;J3KTB5;J3QL43;J3QS69;J3KT12;P60842-2;J3QR64;J3QLN6;J3KS25;E7EQG2;Q14240;Q14240-2	sp|P60842|IF4A1_HUMAN Eukaryotic initiation factor 4A-I OS=Homo sapiens GN=EIF4A1 PE=1 SV=1;tr|J3KTB5|J3KTB5_HUMAN Eukaryotic initiation factor 4A-I (Fragment) OS=Homo sapiens GN=EIF4A1 PE=1 SV=1;tr|J3QL43|J3QL43_HUMAN Eukaryotic initiation factor 4A-I (Fr
PAF1	RNA polymerase II-associated factor 1 homolog	biological regulation;biosynthetic process;cell fate commitment;cell fate commitment involved in formation of primary germ layers;cell surface receptor linked signaling pathway;cellular biosynthetic process;cellular component assembly;cellular component assembly at cellular level;cellular component organization;cellular component organization at cellular level;cellular component organization or b…		3.43e-07	6.10073		27.9198	28.018	26.065	23.8665	25.3762	26.9318	24.945	25.0043	26.9755	19.1513	21.8217	20.695	19.3827	20.2018	17.9273	22.0575	19.2156	19.7427	+	15	15	15	39	39	39	55.472	0	114.68	982790000	64	3.69209	7.15965	Q8N7H5-3;Q8N7H5;Q8N7H5-2;B4DGJ5;M0QYC7	Q8N7H5-3;Q8N7H5;Q8N7H5-2	sp|Q8N7H5-3|PAF1_HUMAN Isoform 3 of RNA polymerase II-associated factor 1 homolog OS=Homo sapiens GN=PAF1;sp|Q8N7H5|PAF1_HUMAN RNA polymerase II-associated factor 1 homolog OS=Homo sapiens GN=PAF1 PE=1 SV=2;sp|Q8N7H5-2|PAF1_HUMAN Isoform 2 of RNA polymeras
PIAS2	E3 SUMO-protein ligase PIAS2	androgen receptor signaling pathway;biological regulation;biosynthetic process;cellular biosynthetic process;cellular macromolecule biosynthetic process;cellular macromolecule metabolic process;cellular metabolic process;cellular nitrogen compound metabolic process;cellular process;cellular protein metabolic process;cellular response to stimulus;intracellular receptor mediated signaling pathway;m…		3.44e-07	6.15035		28.6275	28.767	27.7628	25.2902	26.6697	24.9853	23.7096	24.25	25.6671	19.4304	20.1578	20.9252	19.5102	20.7663	19.0763	20.5422	19.5824	20.3854	+	13	9	9	27.8	21	21	63.395	0	217.11	1379400000	62	3.70832	7.15204	O75928-2;O75928;A0A087WUY7;O75928-3;B4DGW0;A0A0A0MS92;K7ER97;K7EJT4;K7EMP6;K7EQX5	O75928-2;O75928;A0A087WUY7;O75928-3;B4DGW0	sp|O75928-2|PIAS2_HUMAN Isoform PIAS2-alpha of E3 SUMO-protein ligase PIAS2 OS=Homo sapiens GN=PIAS2;sp|O75928|PIAS2_HUMAN E3 SUMO-protein ligase PIAS2 OS=Homo sapiens GN=PIAS2 PE=1 SV=3;tr|A0A087WUY7|A0A087WUY7_HUMAN E3 SUMO-protein ligase PIAS2 (Fragment
DKC1	H/ACA ribonucleoprotein complex subunit 4	anatomical structure homeostasis;biological regulation;biosynthetic process;box H/ACA snoRNA 3'-end processing;box H/ACA snoRNA metabolic process;box H/ACA snoRNA processing;cell proliferation;cellular biosynthetic process;cellular component organization;cellular component organization at cellular level;cellular component organization or biogenesis;cellular component organization or biogenesis at…		3.45e-07	5.16499		27.4227	27.193	24.6182	22.7183	24.5272	25.2975	23.964	24.6713	26.1331	19.6285	20.452	20.9328	20.2981	19.4571	20.8461	19.5732	19.0264	19.8462	+	11	11	11	27.4	27.4	27.4	57.673	0	41.351	746490000	45	3.3261	7.15373	O60832;C9IYT0;O60832-2;H7C0M1;H7C2Q9;H7BZF2	O60832;C9IYT0;O60832-2;H7C0M1	sp|O60832|DKC1_HUMAN H/ACA ribonucleoprotein complex subunit 4 OS=Homo sapiens GN=DKC1 PE=1 SV=3;tr|C9IYT0|C9IYT0_HUMAN H/ACA ribonucleoprotein complex subunit 4 (Fragment) OS=Homo sapiens GN=DKC1 PE=1 SV=7;sp|O60832-2|DKC1_HUMAN Isoform 3 of H/ACA ribonuc
RPS11	40S ribosomal protein S11	biosynthetic process;catabolic process;cellular biosynthetic process;cellular catabolic process;cellular component disassembly;cellular component disassembly at cellular level;cellular component organization;cellular component organization at cellular level;cellular component organization or biogenesis;cellular component organization or biogenesis at cellular level;cellular macromolecular complex…		3.72e-07	5.57447		27.4731	27.0979	25.6619	24.4271	25.9602	26.0951	25.1067	24.7553	26.3459	19.6612	23.9295	19.158	20.857	19.6602	20.7675	19.1529	19.7441	19.8225	+	7	7	7	42.4	42.4	42.4	18.431	0	31.884	733000000	39	3.48231	7.1132	P62280;M0QZC5;M0R1H5;M0R1H6	P62280;M0QZC5	sp|P62280|RS11_HUMAN 40S ribosomal protein S11 OS=Homo sapiens GN=RPS11 PE=1 SV=3;tr|M0QZC5|M0QZC5_HUMAN 40S ribosomal protein S11 OS=Homo sapiens GN=RPS11 PE=1 SV=1
ZNF529	Zinc finger protein 529	biological regulation;biosynthetic process;cellular biosynthetic process;cellular macromolecule biosynthetic process;cellular macromolecule metabolic process;cellular metabolic process;cellular nitrogen compound metabolic process;cellular process;macromolecule biosynthetic process;macromolecule metabolic process;metabolic process;nitrogen compound metabolic process;nucleic acid metabolic process;…		3.73e-07	5.02242		27.5671	27.657	26.1121	24.4087	25.6043	24.774	23.7723	23.9243	24.458	20.2805	20.9542	20.0296	19.1685	20.1282	21.1464	21.2075	19.7368	20.4244	+	10	10	10	19.2	19.2	19.2	65.864	0	61.295	683120000	53	3.25887	7.11475	Q6P280;A0A0C4DFR4;K7EKM0;K7EL49;K7ES80;K7ELR0;K7ESA1	Q6P280;A0A0C4DFR4	sp|Q6P280|ZN529_HUMAN Zinc finger protein 529 OS=Homo sapiens GN=ZNF529 PE=2 SV=2;tr|A0A0C4DFR4|A0A0C4DFR4_HUMAN Zinc finger protein 529 OS=Homo sapiens GN=ZNF529 PE=1 SV=1
DDX43	Probable ATP-dependent RNA helicase DDX43	cellular macromolecule metabolic process;cellular metabolic process;cellular nitrogen compound metabolic process;cellular process;macromolecule metabolic process;metabolic process;nitrogen compound metabolic process;nucleic acid metabolic process;nucleobase-containing compound metabolic process;primary metabolic process;RNA metabolic process;RNA secondary structure unwinding		3.92e-07	4.87001		24.9738	24.872	23.5845	23.214	23.8748	26.0037	25.6535	26.101	26.9938	20.7638	20.6869	20.9296	21.6381	19.7634	19.0307	19.3599	20.2945	18.974	+	5	5	5	9.3	9.3	9.3	72.843	0	14.116	427020000	34	3.18898	7.0877	Q9NXZ2	Q9NXZ2	sp|Q9NXZ2|DDX43_HUMAN Probable ATP-dependent RNA helicase DDX43 OS=Homo sapiens GN=DDX43 PE=2 SV=2
GTPBP4	Nucleolar GTP-binding protein 1	biological regulation;cell differentiation;cellular component biogenesis;cellular component biogenesis at cellular level;cellular component organization or biogenesis;cellular component organization or biogenesis at cellular level;cellular developmental process;cellular process;developmental process;metabolic process;negative regulation of binding;negative regulation of biological process;negativ…		4.13e-07	5.4382		26.9013	27.503	24.603	23.4854	23.9327	26.7036	23.7783	24.3211	27.2917	20.3539	19.0745	20.7518	20.8349	19.3946	19.7124	19.4715	20.0631	19.9197	+	12	12	12	19.1	19.1	19.1	68.272	0	30.246	825150000	28	3.41769	7.06216	Q9BZE4-2;Q9BZE4;Q5T3R7;Q9BZE4-3	Q9BZE4-2;Q9BZE4;Q5T3R7;Q9BZE4-3	sp|Q9BZE4-2|NOG1_HUMAN Isoform 2 of Nucleolar GTP-binding protein 1 OS=Homo sapiens GN=GTPBP4;sp|Q9BZE4|NOG1_HUMAN Nucleolar GTP-binding protein 1 OS=Homo sapiens GN=GTPBP4 PE=1 SV=3;tr|Q5T3R7|Q5T3R7_HUMAN Nucleolar GTP-binding protein 1 (Fragment) OS=Homo
NUP43	Nucleoporin Nup43	biological regulation;biosynthetic process;carbohydrate metabolic process;carbohydrate transport;cell cycle;cell cycle phase;cell cycle process;cell division;cell surface receptor linked signaling pathway;cellular biosynthetic process;cellular component disassembly;cellular component disassembly at cellular level;cellular component organization;cellular component organization at cellular level;ce…		4.25e-07	5.57373		26.8801	26.24	25.9136	25.1599	24.075	26.8845	25.4375	25.7479	26.8843	22.203	23.4803	20.0026	19.8539	19.8199	19.0666	19.57	18.5269	20.5359	+	6	6	6	23.4	23.4	23.4	42.15	0	323.31	935510000	60	3.46614	7.04146	Q8NFH3;Q8NFH3-2;B4E301;F5H0E3;B4DVD1	Q8NFH3;Q8NFH3-2	sp|Q8NFH3|NUP43_HUMAN Nucleoporin Nup43 OS=Homo sapiens GN=NUP43 PE=1 SV=1;sp|Q8NFH3-2|NUP43_HUMAN Isoform 2 of Nucleoporin Nup43 OS=Homo sapiens GN=NUP43
DAXX	Death domain-associated protein 6	activation of JUN kinase activity;activation of MAPK activity;androgen receptor signaling pathway;apoptosis;biological regulation;biosynthetic process;cell cycle cytokinesis;cell cycle process;cell death;cellular biosynthetic process;cellular component assembly;cellular component assembly at cellular level;cellular component organization;cellular component organization at cellular level;cellular …		4.27e-07	4.31094		25.658	25.8176	23.4107	22.3871	23.6456	24.6334	23.6414	23.4961	25.4323	19.3393	19.5765	20.1672	19.4595	19.8741	21.7498	19.5516	20.1318	19.474	+	3	3	3	7.5	7.5	7.5	73.588	0	15.844	239130000	15	2.93218	7.04239	Q9UER7-3;Q9UER7;Q9UER7-5;Q9UER7-4;Q9UER7-2;Q5STR5;Q4VX54	Q9UER7-3;Q9UER7;Q9UER7-5;Q9UER7-4;Q9UER7-2	sp|Q9UER7-3|DAXX_HUMAN Isoform 3 of Death domain-associated protein 6 OS=Homo sapiens GN=DAXX;sp|Q9UER7|DAXX_HUMAN Death domain-associated protein 6 OS=Homo sapiens GN=DAXX PE=1 SV=2;sp|Q9UER7-5|DAXX_HUMAN Isoform gamma of Death domain-associated protein 6
SIN3A	Paired amphipathic helix protein Sin3a	activation of immune response;activation of innate immune response;aging;biological regulation;biosynthetic process;blood coagulation;carbohydrate homeostasis;cell differentiation;cellular biosynthetic process;cellular chemical homeostasis;cellular component organization;cellular component organization at cellular level;cellular component organization or biogenesis;cellular component organization…		4.27e-07	6.95425		29.8844	30.5236	27.9824	25.3772	27.1838	28.9675	26.5807	25.7689	28.9376	22.6321	23.3809	20.8279	18.6856	19.9889	20.4996	20.5382	21.0073	21.0575	+	36	36	36	33.5	33.5	33.5	145.17	0	323.31	4663000000	285	3.95525	7.04475	Q96ST3;H3BNZ3;H3BP90;H3BT34;H3BQ76;H3BQ88;H3BNA0;H3BQL7;H3BMA2	Q96ST3	sp|Q96ST3|SIN3A_HUMAN Paired amphipathic helix protein Sin3a OS=Homo sapiens GN=SIN3A PE=1 SV=2
ASXH1	Putative Polycomb group protein ASXL1	biological regulation;biosynthetic process;cellular biosynthetic process;cellular macromolecule biosynthetic process;cellular macromolecule metabolic process;cellular metabolic process;cellular nitrogen compound metabolic process;cellular process;macromolecule biosynthetic process;macromolecule metabolic process;metabolic process;nitrogen compound metabolic process;nucleic acid metabolic process;…		4.44e-07	4.39525		25.8309	25.8755	23.7361	22.4985	23.7459	24.5151	23.8166	23.7177	25.2686	20.7593	20.4309	19.3201	19.0293	21.0322	20.7059	18.9156	18.8261	20.4286	+	8	8	8	7	7	7	164.64	0	20.425	250410000	23	2.96721	7.01955	Q76L82;Q8IXJ9;Q8IXJ9-2	Q76L82;Q8IXJ9	tr|Q76L82|Q76L82_HUMAN Additional sex combs like 1 (Drosophila), isoform CRA_d OS=Homo sapiens GN=ASXH1 PE=1 SV=1;sp|Q8IXJ9|ASXL1_HUMAN Putative Polycomb group protein ASXL1 OS=Homo sapiens GN=ASXL1 PE=1 SV=3
ZNF860	Zinc finger protein 860	biological regulation;biosynthetic process;cellular biosynthetic process;cellular macromolecule biosynthetic process;cellular macromolecule metabolic process;cellular metabolic process;cellular nitrogen compound metabolic process;cellular process;macromolecule biosynthetic process;macromolecule metabolic process;metabolic process;nitrogen compound metabolic process;nucleic acid metabolic process;…		4.6e-07	6.39601		28.6319	28.3982	27.2974	24.9774	26.5625	25.4269	24.2305	24.5769	24.5595	20.6653	20.6175	17.9188	19.1805	19.3334	22.0383	19.1773	19.5605	18.6056	+	12	9	8	21.4	16.1	14.7	73.756	0	94.818	1213400000	61	3.7567	7.00104	A6NHJ4;P52743	A6NHJ4	sp|A6NHJ4|ZN860_HUMAN Zinc finger protein 860 OS=Homo sapiens GN=ZNF860 PE=2 SV=3
NLK	Mitogen-activated protein kinase;Serine/threonine-protein kinase NLK	biological regulation;biosynthetic process;cell surface receptor linked signaling pathway;cellular biosynthetic process;cellular macromolecule biosynthetic process;cellular macromolecule metabolic process;cellular metabolic process;cellular nitrogen compound metabolic process;cellular process;cellular protein metabolic process;cellular response to stimulus;enzyme linked receptor protein signaling…		4.85e-07	5.46248		27.176	25.0022	26.6926	22.5742	24.7819	27.1484	24.2165	24.3297	26.5379	20.3322	21.0458	19.0574	19.3885	18.4296	20.8418	20.4836	19.7236	19.9946	+	7	7	7	14.3	14.3	14.3	52.569	0	22.969	678250000	33	3.40858	6.97608	H0YD75;Q9UBE8	H0YD75;Q9UBE8	tr|H0YD75|H0YD75_HUMAN Mitogen-activated protein kinase (Fragment) OS=Homo sapiens GN=NLK PE=1 SV=1;sp|Q9UBE8|NLK_HUMAN Serine/threonine-protein kinase NLK OS=Homo sapiens GN=NLK PE=1 SV=2
SCAF11	Protein SCAF11	cellular component assembly;cellular component assembly at cellular level;cellular component organization;cellular component organization at cellular level;cellular component organization or biogenesis;cellular component organization or biogenesis at cellular level;cellular macromolecular complex assembly;cellular macromolecular complex subunit organization;cellular macromolecule metabolic proces…		4.87e-07	4.23313		26.1244	26.0505	24.0632	22.7179	22.985	24.4449	24.209	23.7509	24.1924	19.9719	19.3696	19.2871	21.5104	19.486	19.4111	20.0825	20.8191	20.5022	+	10	10	10	9.7	9.7	9.7	164.65	0	27.079	360150000	30	2.88484	6.97087	Q99590;F8VXG7;Q99590-2;A0A0A0MTP7;F8W6K1;A0A087WTB7	Q99590;F8VXG7;Q99590-2	sp|Q99590|SCAFB_HUMAN Protein SCAF11 OS=Homo sapiens GN=SCAF11 PE=1 SV=2;tr|F8VXG7|F8VXG7_HUMAN Protein SCAF11 OS=Homo sapiens GN=SCAF11 PE=1 SV=1;sp|Q99590-2|SCAFB_HUMAN Isoform 2 of Protein SCAF11 OS=Homo sapiens GN=SCAF11
ADAM17	Disintegrin and metalloproteinase domain-containing protein 17	adaptive immune response;adaptive immune response based on somatic recombination of immune receptors built from immunoglobulin superfamily domains;anatomical structure development;B cell activation;B cell differentiation;biological adhesion;biological regulation;cell activation;cell adhesion;cell adhesion mediated by integrin;cell differentiation;cell migration;cell motility;cell surface receptor…		5e-07	5.97714		26.8003	26.727	26.8635	23.2471	24.7286	28.3766	24.3792	24.0997	28.0344	20.3138	20.6287	21.3376	19.7438	19.338	18.8547	19.4192	19.8475	19.9788	+	7	7	7	12.6	12.6	12.6	93.02	0	13.266	1290700000	25	3.59755	6.95736	P78536;P78536-2;A6H8L4;E7EUI5	P78536	sp|P78536|ADA17_HUMAN Disintegrin and metalloproteinase domain-containing protein 17 OS=Homo sapiens GN=ADAM17 PE=1 SV=1
ZNF280C	Zinc finger protein 280C	biological regulation;biosynthetic process;cellular biosynthetic process;cellular macromolecule biosynthetic process;cellular macromolecule metabolic process;cellular metabolic process;cellular nitrogen compound metabolic process;cellular process;macromolecule biosynthetic process;macromolecule metabolic process;metabolic process;nitrogen compound metabolic process;nucleic acid metabolic process;…		5.04e-07	6.90141		29.7525	30.3953	27.3602	23.901	26.6164	27.2631	26.1115	26.4096	27.6014	19.5853	21.4927	21.2046	19.6192	19.1347	22.3632	18.5393	20.8253	20.5341	+	21	21	20	35.5	35.5	34.3	83.095	0	323.31	4042500000	160	3.91028	6.94808	Q8ND82;Q9UJJ2	Q8ND82;Q9UJJ2	sp|Q8ND82|Z280C_HUMAN Zinc finger protein 280C OS=Homo sapiens GN=ZNF280C PE=1 SV=1;tr|Q9UJJ2|Q9UJJ2_HUMAN Zinc finger protein 280C (Fragment) OS=Homo sapiens GN=ZNF280C PE=1 SV=1
MGA	MAX gene-associated protein	biosynthetic process;cellular biosynthetic process;cellular macromolecule biosynthetic process;cellular macromolecule metabolic process;cellular metabolic process;cellular nitrogen compound metabolic process;cellular process;macromolecule biosynthetic process;macromolecule metabolic process;metabolic process;nitrogen compound metabolic process;nucleic acid metabolic process;nucleobase-containing …		5.06e-07	8.08783		30.9715	30.935	27.9447	27.4462	29.3628	24.8216	24.6285	24.9537	26.2059	19.5695	20.2479	19.0197	20.1128	20.5999	18.8554	19.8561	18.2802	17.9379	+	73	73	51	30.8	30.8	21.5	331.83	0	323.31	7529300000	450	4.2653	6.94969	Q8IWI9;Q8IWI9-4;Q8IWI9-3;H3BP52;H3BTF4;Q8IWI9-2;H3BTN2	Q8IWI9;Q8IWI9-4;Q8IWI9-3	sp|Q8IWI9|MGAP_HUMAN MAX gene-associated protein OS=Homo sapiens GN=MGA PE=1 SV=3;sp|Q8IWI9-4|MGAP_HUMAN Isoform 4 of MAX gene-associated protein OS=Homo sapiens GN=MGA;sp|Q8IWI9-3|MGAP_HUMAN Isoform 3 of MAX gene-associated protein OS=Homo sapiens GN=MGA
E2F7	Transcription factor E2F7	anatomical structure development;anatomical structure formation involved in morphogenesis;angiogenesis;biological regulation;cell cycle process;cell differentiation;cell differentiation involved in embryonic placenta development;cellular developmental process;cellular process;cellular response to stimulus;cellular response to stress;chorionic trophoblast cell differentiation;developmental process…		5.19e-07	4.08418		25.5839	25.4977	23.9045	22.9897	24.1524	25.0264	24.1685	23.9803	24.5223	19.9003	19.6643	19.5304	19.9797	20.014	22.8073	20.459	21.2649	19.4482	+	6	6	6	7.8	7.8	7.8	98.351	0	49.412	234030000	18	2.8093	6.93349	Q96AV8-3;Q96AV8;F8VSE7;Q96AV8-2;H0YHW2;H0YIF4	Q96AV8-3;Q96AV8;F8VSE7;Q96AV8-2	sp|Q96AV8-3|E2F7_HUMAN Isoform 3 of Transcription factor E2F7 OS=Homo sapiens GN=E2F7;sp|Q96AV8|E2F7_HUMAN Transcription factor E2F7 OS=Homo sapiens GN=E2F7 PE=1 SV=3;tr|F8VSE7|F8VSE7_HUMAN Transcription factor E2F7 (Fragment) OS=Homo sapiens GN=E2F7 PE=1
FBRS	Probable fibrosin-1			5.27e-07	5.0242		26.8465	26.2333	24.8397	23.9361	24.5853	25.043	24.3236	24.0683	27.0658	19.1893	21.0847	18.7423	20.1593	19.518	20.3568	20.6502	19.4092	22.6139	+	6	6	6	9.4	9.4	9.4	103.77	0	35.573	544310000	42	3.22239	6.92407	J3KNZ9;Q9HAH7;Q9HAH7-1	J3KNZ9;Q9HAH7;Q9HAH7-1	tr|J3KNZ9|J3KNZ9_HUMAN Probable fibrosin-1 OS=Homo sapiens GN=FBRS PE=1 SV=1;sp|Q9HAH7|FBRS_HUMAN Probable fibrosin-1 OS=Homo sapiens GN=FBRS PE=1 SV=3;sp|Q9HAH7-1|FBRS_HUMAN Isoform 1 of Probable fibrosin-1 OS=Homo sapiens GN=FBRS
AATF	Protein AATF	biological adhesion;biological regulation;cell adhesion;cell division;cell surface receptor linked signaling pathway;cellular component biogenesis;cellular component biogenesis at cellular level;cellular component organization or biogenesis;cellular component organization or biogenesis at cellular level;cellular process;cellular response to stimulus;cellular response to stress;embryonic cleavage;…		5.28e-07	5.49042		27.6043	27.589	26.0475	23.7394	24.6458	26.4691	24.7324	24.4045	25.2258	19.0257	20.0146	22.6998	19.1611	20.3313	20.0604	20.0751	18.7597	20.9164	+	10	10	10	25.5	25.5	25.5	63.132	0	125.3	737260000	44	3.4066	6.91774	Q9NY61;A0A087WWS8;A0A087WTH8;A0A087WW41	Q9NY61	sp|Q9NY61|AATF_HUMAN Protein AATF OS=Homo sapiens GN=AATF PE=1 SV=1
PPP1CB	Serine/threonine-protein phosphatase PP1-beta catalytic subunit;Serine/threonine-protein phosphatase	acylglycerol catabolic process;acylglycerol metabolic process;biological regulation;carbohydrate metabolic process;catabolic process;cell cycle;cell cycle process;cell division;cell surface receptor linked signaling pathway;cellular carbohydrate metabolic process;cellular catabolic process;cellular glucan metabolic process;cellular lipid catabolic process;cellular lipid metabolic process;cellular…		5.29e-07	5.49649		26.3949	26.509	24.1504	22.8307	24.8662	27.6584	26.6593	25.8032	27.6117	20.9497	21.2574	21.8356	19.4108	19.3438	20.4809	19.5005	20.3679	19.8687	+	10	10	4	32.1	32.1	15.6	37.186	0	302.66	852680000	63	3.4093	6.9194	P62140;C9J9S3;C9JP48	P62140;C9J9S3;C9JP48	sp|P62140|PP1B_HUMAN Serine/threonine-protein phosphatase PP1-beta catalytic subunit OS=Homo sapiens GN=PPP1CB PE=1 SV=3;tr|C9J9S3|C9J9S3_HUMAN Serine/threonine-protein phosphatase (Fragment) OS=Homo sapiens GN=PPP1CB PE=1 SV=1;tr|C9JP48|C9JP48_HUMAN Serin
NSUN2	tRNA (cytosine(34)-C(5))-methyltransferase	cell cycle phase;cell cycle process;cell division;cellular component organization;cellular component organization at cellular level;cellular component organization or biogenesis;cellular component organization or biogenesis at cellular level;cellular macromolecule metabolic process;cellular metabolic process;cellular nitrogen compound metabolic process;cellular process;macromolecule metabolic pro…		5.64e-07	4.23481		25.0507	24.8881	23.7102	22.8847	23.4307	25.2934	24.4981	24.6441	26.1481	21.1831	21.0741	19.0769	21.5001	18.7459	19.9167	20.4043	21.0153	19.5184	+	8	8	8	14.5	14.5	14.5	82.392	0	16.911	264770000	29	2.87235	6.88645	Q08J23-2;Q08J23;Q08J23-3	Q08J23-2;Q08J23;Q08J23-3	sp|Q08J23-2|NSUN2_HUMAN Isoform 2 of tRNA (cytosine(34)-C(5))-methyltransferase OS=Homo sapiens GN=NSUN2;sp|Q08J23|NSUN2_HUMAN tRNA (cytosine(34)-C(5))-methyltransferase OS=Homo sapiens GN=NSUN2 PE=1 SV=2;sp|Q08J23-3|NSUN2_HUMAN Isoform 3 of tRNA (cytosine
ZNF548	Zinc finger protein 548	biological regulation;biosynthetic process;cellular biosynthetic process;cellular macromolecule biosynthetic process;cellular macromolecule metabolic process;cellular metabolic process;cellular nitrogen compound metabolic process;cellular process;macromolecule biosynthetic process;macromolecule metabolic process;metabolic process;nitrogen compound metabolic process;nucleic acid metabolic process;…		5.72e-07	4.68913		26.8938	26.6995	26.1804	23.0139	23.9448	25.4624	23.9541	23.2274	23.9177	19.7204	19.8445	20.857	19.6461	20.2208	19.9244	20.8304	19.7762	20.2719	+	11	10	8	25.1	22.3	18.9	62.727	0	20.79	446010000	36	3.0728	6.87774	Q8NEK5;Q8NEK5-2;M0QX82;J3KQR4;Q8TF45	Q8NEK5;Q8NEK5-2	sp|Q8NEK5|ZN548_HUMAN Zinc finger protein 548 OS=Homo sapiens GN=ZNF548 PE=2 SV=2;sp|Q8NEK5-2|ZN548_HUMAN Isoform 2 of Zinc finger protein 548 OS=Homo sapiens GN=ZNF548
HNRNPU	Heterogeneous nuclear ribonucleoprotein U	biological regulation;cell differentiation;cellular developmental process;cellular macromolecule metabolic process;cellular metabolic process;cellular nitrogen compound metabolic process;cellular process;circadian regulation of gene expression;circadian rhythm;CRD-mediated mRNA stabilization;developmental process;gene expression;macromolecule metabolic process;metabolic process;mRNA metabolic pro…		5.73e-07	4.58851		25.238	25.3231	23.9725	23.3565	24.0206	26.3958	25.8187	25.5982	27.3395	21.9889	20.5817	20.3851	20.5444	20.2302	20.8517	21.8884	20.1964	19.0993	+	11	11	11	16.7	16.7	16.7	88.979	0	110.07	613680000	46	3.0288	6.87507	Q00839-2;Q00839;Q5RI18	Q00839-2;Q00839	sp|Q00839-2|HNRPU_HUMAN Isoform Short of Heterogeneous nuclear ribonucleoprotein U OS=Homo sapiens GN=HNRNPU;sp|Q00839|HNRPU_HUMAN Heterogeneous nuclear ribonucleoprotein U OS=Homo sapiens GN=HNRNPU PE=1 SV=6
ZNF131	Zinc finger protein 131	biological regulation;biosynthetic process;cellular biosynthetic process;cellular macromolecule biosynthetic process;cellular macromolecule metabolic process;cellular metabolic process;cellular nitrogen compound metabolic process;cellular process;macromolecule biosynthetic process;macromolecule metabolic process;metabolic process;nitrogen compound metabolic process;nucleic acid metabolic process;…		5.88e-07	4.39777		26.6425	26.3025	23.3877	23.7275	23.9121	24.8554	23.739	23.0563	23.4189	19.1235	20.138	20.3405	18.8292	20.5247	20.6878	19.2143	20.0703	20.5338	+	7	7	7	18	18	18	67.301	0	36.151	293100000	28	2.94175	6.85851	P52739-2;P52739;D6RJH2;D6R9I2;D6RBK1;D6RFI6;D6RAT8	P52739-2;P52739	sp|P52739-2|ZN131_HUMAN Isoform 2 of Zinc finger protein 131 OS=Homo sapiens GN=ZNF131;sp|P52739|ZN131_HUMAN Zinc finger protein 131 OS=Homo sapiens GN=ZNF131 PE=1 SV=2
NOP58	Nucleolar protein 58	cell growth;cellular macromolecule metabolic process;cellular metabolic process;cellular nitrogen compound metabolic process;cellular process;establishment of localization;establishment of localization in cell;establishment of protein localization;growth;intracellular protein transport;intracellular transport;macromolecule metabolic process;macromolecule modification;metabolic process;ncRNA metab…		5.89e-07	6.95717		30.4387	30.5427	27.9878	25.3542	27.7521	27.4145	25.6791	25.4956	27.2187	21.0443	19.3852	20.1463	18.8544	21.2538	19.2445	21.7571	22.9188	20.6644	+	24	24	24	43.5	43.5	43.5	59.578	0	323.31	6485000000	316	3.90253	6.86054	Q9Y2X3;H7BZ72;F8WED0	Q9Y2X3	sp|Q9Y2X3|NOP58_HUMAN Nucleolar protein 58 OS=Homo sapiens GN=NOP58 PE=1 SV=1
ZNF551	Zinc finger protein 551	biological regulation;biosynthetic process;cellular biosynthetic process;cellular macromolecule biosynthetic process;cellular macromolecule metabolic process;cellular metabolic process;cellular nitrogen compound metabolic process;cellular process;macromolecule biosynthetic process;macromolecule metabolic process;metabolic process;nitrogen compound metabolic process;nucleic acid metabolic process;…		6.2e-07	4.27214		26.3045	26.3482	25.1713	23.5437	23.2736	25.3324	23.3971	23.244	23.9562	19.1759	19.456	20.5662	19.9811	21.3806	20.3515	20.16	20.3451	20.7052	+	7	6	6	19.3	11.7	11.7	69.332	0	25.884	322130000	27	2.88092	6.83311	Q7Z340-2;Q7Z340;M0R2M4;Q7Z340-3	Q7Z340-2;Q7Z340;M0R2M4	sp|Q7Z340-2|ZN551_HUMAN Isoform 2 of Zinc finger protein 551 OS=Homo sapiens GN=ZNF551;sp|Q7Z340|ZN551_HUMAN Zinc finger protein 551 OS=Homo sapiens GN=ZNF551 PE=2 SV=3;tr|M0R2M4|M0R2M4_HUMAN Zinc finger protein 551 (Fragment) OS=Homo sapiens GN=ZNF551 PE=
ECT2	Protein ECT2	activation of protein kinase activity;anatomical structure morphogenesis;biological regulation;cell junction assembly;cell junction organization;cell morphogenesis;cell surface receptor linked signaling pathway;cell-cell junction assembly;cell-cell junction organization;cellular component assembly;cellular component assembly at cellular level;cellular component morphogenesis;cellular component or…		6.35e-07	4.37997		26.2037	26.5059	24.2922	22.9479	23.3359	25.0909	23.6809	23.3047	25.0535	20.5968	19.0749	19.9962	20.7419	20.2802	20.853	20.7118	18.8799	19.8609	+	8	8	8	11	11	11	99.92	0	22.134	306170000	29	2.92741	6.82022	Q9H8V3-2;Q9H8V3-4;Q9H8V3;Q9H8V3-3;C9JDB4;H7C3G1;H7C103;C9J0L6;C9JDV9;C9JTI2;C9J1C4	Q9H8V3-2;Q9H8V3-4;Q9H8V3;Q9H8V3-3	sp|Q9H8V3-2|ECT2_HUMAN Isoform 2 of Protein ECT2 OS=Homo sapiens GN=ECT2;sp|Q9H8V3-4|ECT2_HUMAN Isoform 4 of Protein ECT2 OS=Homo sapiens GN=ECT2;sp|Q9H8V3|ECT2_HUMAN Protein ECT2 OS=Homo sapiens GN=ECT2 PE=1 SV=4;sp|Q9H8V3-3|ECT2_HUMAN Isoform 3 of Protei
HNRNPUL1	Heterogeneous nuclear ribonucleoprotein U-like protein 1	biological regulation;biosynthetic process;cellular biosynthetic process;cellular macromolecule biosynthetic process;cellular macromolecule metabolic process;cellular metabolic process;cellular nitrogen compound metabolic process;cellular process;gene expression;macromolecule biosynthetic process;macromolecule metabolic process;metabolic process;mRNA metabolic process;mRNA processing;multi-organi…		6.44e-07	4.49734		26.5646	26.9344	24.2477	23.1074	24.46	23.8331	23.7455	23.9407	23.9406	19.8144	19.2323	19.6847	18.9094	20.869	20.2795	21.4751	20.0767	19.9566	+	7	7	7	12.5	12.5	12.5	71.611	0	40.935	409580000	31	2.97791	6.81172	M0R3F1;A0A0A0MRA5;B7Z4B8;Q9BUJ2-4;Q9BUJ2-2;Q9BUJ2;Q9BUJ2-3;M0QYZ0;M0QYM5;M0QYI8	M0R3F1;A0A0A0MRA5;B7Z4B8;Q9BUJ2-4;Q9BUJ2-2;Q9BUJ2;Q9BUJ2-3	tr|M0R3F1|M0R3F1_HUMAN Heterogeneous nuclear ribonucleoprotein U-like protein 1 (Fragment) OS=Homo sapiens GN=HNRNPUL1 PE=1 SV=1;tr|A0A0A0MRA5|A0A0A0MRA5_HUMAN Heterogeneous nuclear ribonucleoprotein U-like protein 1 OS=Homo sapiens GN=HNRNPUL1 PE=1 SV=1;t
PSMA2	Proteasome subunit alpha type;Proteasome subunit alpha type-2	activation of immune response;activation of innate immune response;anaphase-promoting complex-dependent proteasomal ubiquitin-dependent protein catabolic process;antigen processing and presentation;antigen processing and presentation of exogenous antigen;antigen processing and presentation of exogenous peptide antigen;antigen processing and presentation of exogenous peptide antigen via MHC class …		6.92e-07	4.0564		24.4356	24.5772	23.7104	22.2281	24.0146	25.7508	24.0829	23.9518	26.3786	19.0349	19.8676	21.1731	19.5974	20.6821	20.3893	21.2053	20.2389	20.4336	+	5	5	5	33.3	33.3	33.3	25.898	0	21.813	265320000	14	2.77284	6.77774	A0A024RA52;P25787;H3BT36;H7C402;C9JCK5	A0A024RA52;P25787	tr|A0A024RA52|A0A024RA52_HUMAN Proteasome subunit alpha type OS=Homo sapiens GN=PSMA2 PE=1 SV=1;sp|P25787|PSA2_HUMAN Proteasome subunit alpha type-2 OS=Homo sapiens GN=PSMA2 PE=1 SV=2
P4HA2	Prolyl 4-hydroxylase subunit alpha-2	4-hydroxyproline metabolic process;amine metabolic process;carboxylic acid metabolic process;cellular amine metabolic process;cellular amino acid metabolic process;cellular ketone metabolic process;cellular macromolecule metabolic process;cellular metabolic process;cellular modified amino acid metabolic process;cellular nitrogen compound metabolic process;cellular process;cellular protein metabol…		6.94e-07	6.87121		28.1287	27.4309	25.3017	23.8272	24.5971	29.0301	28.2408	28.553	29.6971	20.8916	18.4394	21.8931	19.344	20.4851	21.1885	21.0342	20.0907	19.5991	+	19	19	19	43.7	43.7	43.7	60.632	0	323.31	2758000000	144	3.85027	6.77415	O15460-2;O15460;E7ENX0;E7EPI9;C9JX45;A8MXE0;E7ERI1;C9JCP0;C9JN43;C9JIG4;C9JFJ1	O15460-2;O15460	sp|O15460-2|P4HA2_HUMAN Isoform IIa of Prolyl 4-hydroxylase subunit alpha-2 OS=Homo sapiens GN=P4HA2;sp|O15460|P4HA2_HUMAN Prolyl 4-hydroxylase subunit alpha-2 OS=Homo sapiens GN=P4HA2 PE=1 SV=1
HR	Lysine-specific demethylase hairless	biological regulation;biosynthetic process;cellular biosynthetic process;cellular macromolecule biosynthetic process;cellular macromolecule metabolic process;cellular metabolic process;cellular nitrogen compound metabolic process;cellular process;macromolecule biosynthetic process;macromolecule metabolic process;metabolic process;negative regulation of biological process;negative regulation of bi…		7.2e-07	3.64809		24.9531	25.7184	23.594	23.1355	23.5185	24.6585	23.316	23.1262	24.0288	20.1458	19.4339	20.7949	20.2332	19.3223	20.1361	21.182	22.0377	19.9302	+	4	4	4	4.8	4.8	4.8	121.86	0	27.71	194140000	6	2.57265	6.75381	O43593-2;O43593	O43593-2;O43593	sp|O43593-2|HAIR_HUMAN Isoform 2 of Lysine-specific demethylase hairless OS=Homo sapiens GN=HR;sp|O43593|HAIR_HUMAN Lysine-specific demethylase hairless OS=Homo sapiens GN=HR PE=1 SV=5
POLR2C	DNA-directed RNA polymerase II subunit RPB3	biological regulation;biosynthetic process;cellular biosynthetic process;cellular macromolecule biosynthetic process;cellular macromolecule metabolic process;cellular metabolic process;cellular nitrogen compound metabolic process;cellular process;cellular response to stimulus;cellular response to stress;developmental process;DNA metabolic process;DNA repair;gene expression;macromolecule biosynthe…		7.21e-07	4.03301		25.1955	25.2044	23.8647	22.7521	24.002	24.5263	23.8666	23.3926	21.0648	20.2379	18.9169	19.7683	19.8016	20.2472	20.2418	19.9994	19.23	19.1288	+	2	2	2	41.3	41.3	41.3	5.1729	0	7.3267	177790000	16	2.75852	6.75521	H3BRR2;P19387	H3BRR2;P19387	tr|H3BRR2|H3BRR2_HUMAN DNA-directed RNA polymerase II subunit RPB3 OS=Homo sapiens GN=POLR2C PE=1 SV=1;sp|P19387|RPB3_HUMAN DNA-directed RNA polymerase II subunit RPB3 OS=Homo sapiens GN=POLR2C PE=1 SV=2
RECQL4	ATP-dependent DNA helicase Q4	biosynthetic process;cellular biosynthetic process;cellular macromolecule biosynthetic process;cellular macromolecule metabolic process;cellular metabolic process;cellular nitrogen compound metabolic process;cellular process;cellular response to stimulus;cellular response to stress;developmental process;DNA conformation change;DNA duplex unwinding;DNA geometric change;DNA metabolic process;DNA re…		7.65e-07	4.58192		26.4671	26.2974	23.9861	23.071	23.7067	26.8891	25.2902	24.113	26.3649	19.6523	20.6209	21.2455	21.1075	19.583	20.7816	20.3979	20.1015	21.4581	+	11	11	11	13.4	13.4	13.4	133.07	0	25.24	485430000	36	2.99931	6.72483	A0A087WZ30;O94761;A0A087X072;V9GZ64;V9GYB6;A0A087WTJ0	A0A087WZ30;O94761;A0A087X072	tr|A0A087WZ30|A0A087WZ30_HUMAN ATP-dependent DNA helicase Q4 OS=Homo sapiens GN=RECQL4 PE=1 SV=1;sp|O94761|RECQ4_HUMAN ATP-dependent DNA helicase Q4 OS=Homo sapiens GN=RECQL4 PE=1 SV=1;tr|A0A087X072|A0A087X072_HUMAN ATP-dependent DNA helicase Q4 OS=Homo sa
IFT140	Intraflagellar transport protein 140 homolog	anatomical structure development;anatomical structure formation involved in morphogenesis;anatomical structure morphogenesis;cell projection assembly;cell projection organization;cellular component assembly;cellular component assembly at cellular level;cellular component assembly involved in morphogenesis;cellular component movement;cellular component organization;cellular component organization …		8.32e-07	4.40051		24.3756	24.3582	23.6213	22.7761	23.2734	26.3532	24.0949	26.0932	25.48	20.96	19.1665	20.2472	19.8121	21.921	19.3062	20.2962	19.3697	19.7426	+	10	10	10	9	9	9	165.19	0	39.165	295520000	18	2.91388	6.68586	Q96RY7;Q96RY7-2;I3L0Y8	Q96RY7;Q96RY7-2	sp|Q96RY7|IF140_HUMAN Intraflagellar transport protein 140 homolog OS=Homo sapiens GN=IFT140 PE=1 SV=1;sp|Q96RY7-2|IF140_HUMAN Isoform 2 of Intraflagellar transport protein 140 homolog OS=Homo sapiens GN=IFT140
ZNF280D	Zinc finger protein 280D	biological regulation;biosynthetic process;cellular biosynthetic process;cellular macromolecule biosynthetic process;cellular macromolecule metabolic process;cellular metabolic process;cellular nitrogen compound metabolic process;cellular process;macromolecule biosynthetic process;macromolecule metabolic process;metabolic process;nitrogen compound metabolic process;nucleic acid metabolic process;…		8.39e-07	3.60698		25.9956	25.0109	25.042	22.8452	22.9984	23.7216	24.0737	24.5955	24.5338	21.2369	19.4264	21.5936	20.5397	21.2748	21.0907	19.7811	20.3272	21.0836	+	6	5	5	7.9	6.9	6.9	107.85	0	17.285	336770000	33	2.54265	6.68028	Q6N043-2;Q6N043;H0YLA6;H0YL38;Q6N043-3;Q6N043-5;Q6N043-4	Q6N043-2;Q6N043;H0YLA6;H0YL38;Q6N043-3	sp|Q6N043-2|Z280D_HUMAN Isoform 2 of Zinc finger protein 280D OS=Homo sapiens GN=ZNF280D;sp|Q6N043|Z280D_HUMAN Zinc finger protein 280D OS=Homo sapiens GN=ZNF280D PE=1 SV=3;tr|H0YLA6|H0YLA6_HUMAN Zinc finger protein 280D OS=Homo sapiens GN=ZNF280D PE=1 SV=
IQSEC1	IQ motif and SEC7 domain-containing protein 1	actin cytoskeleton organization;actin filament-based process;biological regulation;cellular component organization;cellular component organization at cellular level;cellular component organization or biogenesis;cellular component organization or biogenesis at cellular level;cellular process;cytoskeleton organization;organelle organization;positive regulation of catalytic activity;positive regulat…		8.59e-07	5.94317		31.7313	31.8453	30.7024	28.6082	30.1599	31.7598	30.0781	30.1602	31.9171	26.7918	27.7335	24.601	24.1393	23.6794	24.6767	21.9019	24.12	25.8301	+	61	61	5	48.9	48.9	5.1	124.48	0	323.31	23913000000	867	3.51184	6.65839	A0A087WWK8;Q6DN90-2;A0A0C4DGT3;A0A0G2JLG2;Q9UPP2-2;Q9UPP2	A0A087WWK8;Q6DN90-2;A0A0C4DGT3	tr|A0A087WWK8|A0A087WWK8_HUMAN IQ motif and SEC7 domain-containing protein 1 OS=Homo sapiens GN=IQSEC1 PE=1 SV=1;sp|Q6DN90-2|IQEC1_HUMAN Isoform 2 of IQ motif and SEC7 domain-containing protein 1 OS=Homo sapiens GN=IQSEC1;tr|A0A0C4DGT3|A0A0C4DGT3_HUMAN IQ
ASXL2	Putative Polycomb group protein ASXL2	adult heart development;anatomical structure development;anatomical structure morphogenesis;biological regulation;biosynthetic process;cellular biosynthetic process;cellular macromolecule biosynthetic process;cellular macromolecule metabolic process;cellular metabolic process;cellular nitrogen compound metabolic process;cellular process;developmental process;embryonic morphogenesis;embryonic orga…		8.6e-07	4.31447		25.3237	24.8057	22.9868	22.2328	23.5674	24.0859	24.3626	23.8173	25.4396	21.7759	18.6492	20.2248	19.9102	19.0232	18.9175	18.7618	20.9346	19.5946	+	7	7	7	6.6	6.6	6.6	150.46	0	16.845	290410000	28	2.87281	6.66721	E7EWD6;Q76L83;Q76L83-2	E7EWD6;Q76L83;Q76L83-2	tr|E7EWD6|E7EWD6_HUMAN Putative Polycomb group protein ASXL2 OS=Homo sapiens GN=ASXL2 PE=1 SV=1;sp|Q76L83|ASXL2_HUMAN Putative Polycomb group protein ASXL2 OS=Homo sapiens GN=ASXL2 PE=1 SV=1;sp|Q76L83-2|ASXL2_HUMAN Isoform 2 of Putative Polycomb group prot
HJURP	Holliday junction recognition protein	ATP-dependent chromatin remodeling;biological regulation;cell cycle;cellular component assembly;cellular component assembly at cellular level;cellular component organization;cellular component organization at cellular level;cellular component organization or biogenesis;cellular component organization or biogenesis at cellular level;cellular macromolecular complex assembly;cellular macromolecular …		8.61e-07	6.94927		31.1144	31.056	26.9726	24.6995	26.2292	26.8329	27.0558	25.6926	26.8527	20.0943	20.5845	19.5763	19.9521	18.7192	20.8003	21.0378	21.2773	21.9205	+	29	29	29	49.1	49.1	49.1	83.538	0	323.31	5313600000	260	3.84138	6.66173	Q8NCD3;Q8NCD3-2;Q8NCD3-3;C9JWC4;H7C3V8;F8WCV1;H7C0I6	Q8NCD3;Q8NCD3-2;Q8NCD3-3;C9JWC4	sp|Q8NCD3|HJURP_HUMAN Holliday junction recognition protein OS=Homo sapiens GN=HJURP PE=1 SV=2;sp|Q8NCD3-2|HJURP_HUMAN Isoform 2 of Holliday junction recognition protein OS=Homo sapiens GN=HJURP;sp|Q8NCD3-3|HJURP_HUMAN Isoform 3 of Holliday junction recogn
ASNS	Asparagine synthetase [glutamine-hydrolyzing]	amine biosynthetic process;amine metabolic process;anatomical structure development;asparagine biosynthetic process;asparagine metabolic process;aspartate family amino acid biosynthetic process;aspartate family amino acid metabolic process;biological regulation;biosynthetic process;carboxylic acid biosynthetic process;carboxylic acid metabolic process;cell communication;cellular amine metabolic p…		8.62e-07	6.04455		26.1225	27.2089	25.2459	23.338	24.5563	28.8211	26.7103	26.3698	27.7361	21.3175	21.3697	20.2394	17.4623	20.9039	19.651	20.5489	19.0336	21.1817	+	14	14	14	29.8	29.8	29.8	62.168	0	58.182	1284200000	78	3.54714	6.65897	P08243-2;P08243;P08243-3;F8WEJ5;C9JT45;C9J057;C9JLN6;C9JM09	P08243-2;P08243;P08243-3	sp|P08243-2|ASNS_HUMAN Isoform 2 of Asparagine synthetase [glutamine-hydrolyzing] OS=Homo sapiens GN=ASNS;sp|P08243|ASNS_HUMAN Asparagine synthetase [glutamine-hydrolyzing] OS=Homo sapiens GN=ASNS PE=1 SV=4;sp|P08243-3|ASNS_HUMAN Isoform 3 of Asparagine sy
PBXIP1	Pre-B-cell leukemia transcription factor-interacting protein 1	biological regulation;cell differentiation;cellular developmental process;cellular process;developmental process;multicellular organismal development;multicellular organismal process;negative regulation of biological process;negative regulation of biosynthetic process;negative regulation of cellular biosynthetic process;negative regulation of cellular macromolecule biosynthetic process;negative r…		8.64e-07	3.42898		30.4167	30.7788	29.5547	28.8812	29.7679	29.6186	28.8407	28.706	29.6242	27.0545	27.8689	26.7098	25.7603	25.398	25.9677	24.6052	25.6525	26.3112	+	29	29	29	37.9	37.9	37.9	77.683	0	323.31	10768000000	582	2.45073	6.66243	Q96AQ6-2;Q96AQ6;Q96AQ6-3;Q5T173	Q96AQ6-2;Q96AQ6;Q96AQ6-3	sp|Q96AQ6-2|PBIP1_HUMAN Isoform 2 of Pre-B-cell leukemia transcription factor-interacting protein 1 OS=Homo sapiens GN=PBXIP1;sp|Q96AQ6|PBIP1_HUMAN Pre-B-cell leukemia transcription factor-interacting protein 1 OS=Homo sapiens GN=PBXIP1 PE=1 SV=1;sp|Q96AQ6
DNMT3B	DNA (cytosine-5)-methyltransferase 3B	amine metabolic process;biological regulation;carboxylic acid metabolic process;cellular amine metabolic process;cellular amino acid metabolic process;cellular aromatic compound metabolic process;cellular component organization;cellular component organization at cellular level;cellular component organization or biogenesis;cellular component organization or biogenesis at cellular level;cellular ke…		8.84e-07	4.31353		26.1308	26.2765	23.8352	22.0231	23.6308	25.5994	23.7025	24.4235	25.7598	20.0622	20.58	19.8454	20.6427	20.4871	21.152	19.6512	19.9469	20.1921	+	7	7	7	10.9	10.9	10.9	86.176	0	29.12	335040000	29	2.86843	6.64336	Q9UBC3-3;Q9UBC3-2;Q9UBC3-6;Q9UBC3;Q9UBC3-7;Q9UBC3-8;Q9UBC3-5;Q9UBC3-4;A0A0C4DG02;Q9Y6K1-2;Q9Y6K1	Q9UBC3-3;Q9UBC3-2;Q9UBC3-6;Q9UBC3;Q9UBC3-7;Q9UBC3-8;Q9UBC3-5;Q9UBC3-4	sp|Q9UBC3-3|DNM3B_HUMAN Isoform 3 of DNA (cytosine-5)-methyltransferase 3B OS=Homo sapiens GN=DNMT3B;sp|Q9UBC3-2|DNM3B_HUMAN Isoform 2 of DNA (cytosine-5)-methyltransferase 3B OS=Homo sapiens GN=DNMT3B;sp|Q9UBC3-6|DNM3B_HUMAN Isoform 6 of DNA (cytosine-5)-
RBAK	RB-associated KRAB zinc finger protein	biological regulation;biosynthetic process;cellular biosynthetic process;cellular macromolecule biosynthetic process;cellular macromolecule metabolic process;cellular metabolic process;cellular nitrogen compound metabolic process;cellular process;macromolecule biosynthetic process;macromolecule metabolic process;metabolic process;negative regulation of biological process;negative regulation of bi…		8.84e-07	6.2999		29.3859	29.6496	27.1258	25.6299	26.246	26.0868	24.1308	24.5124	24.3677	19.2867	20.7846	20.5323	19.0402	20.2201	18.9954	21.1009	20.8628	19.6127	+	16	15	14	34.9	32.8	30.7	82.994	0	323.31	1983400000	108	3.62887	6.64135	Q9NYW8;I3L0D1	Q9NYW8	sp|Q9NYW8|RBAK_HUMAN RB-associated KRAB zinc finger protein OS=Homo sapiens GN=RBAK PE=1 SV=1
ZBTB20	Zinc finger and BTB domain-containing protein 20			9.12e-07	7.69635		31.1562	31.4176	29.7948	27.6398	29.0845	26.2975	25.3248	25.3945	25.8045	19.5429	20.4949	18.9884	20.03	20.8039	19.5392	19.7534	20.5266	22.968	+	24	24	24	49.1	49.1	49.1	73.4	0	323.31	8354600000	363	4.04714	6.6255	Q9HC78-2;Q9HC78;C9JCX0;Q96K62;M0QZ57	Q9HC78-2;Q9HC78	sp|Q9HC78-2|ZBT20_HUMAN Isoform 2 of Zinc finger and BTB domain-containing protein 20 OS=Homo sapiens GN=ZBTB20;sp|Q9HC78|ZBT20_HUMAN Zinc finger and BTB domain-containing protein 20 OS=Homo sapiens GN=ZBTB20 PE=1 SV=3
PRAME	Melanoma antigen preferentially expressed in tumors	apoptosis;biological regulation;biosynthetic process;cell death;cell differentiation;cellular biosynthetic process;cellular developmental process;cellular macromolecule biosynthetic process;cellular macromolecule metabolic process;cellular metabolic process;cellular nitrogen compound metabolic process;cellular process;death;developmental process;macromolecule biosynthetic process;macromolecule me…		9.23e-07	6.72465		28.4801	28.8485	25.9416	22.6373	26.4833	30.14	26.2245	26.4613	29.5949	19.9526	20.9037	20.5315	21.2252	20.093	20.687	20.3333	19.8419	20.7214	+	14	14	14	33.2	33.2	33.2	57.889	0	276.28	3743200000	99	3.75849	6.6156	P78395;E7EW99;H7C2P3;A0A0G2JRX7;E7EMH2;B5MCY4;A0A0G2JRX8;B5MD04	P78395;E7EW99;H7C2P3;A0A0G2JRX7;E7EMH2	sp|P78395|PRAME_HUMAN Melanoma antigen preferentially expressed in tumors OS=Homo sapiens GN=PRAME PE=1 SV=1;tr|E7EW99|E7EW99_HUMAN Melanoma antigen preferentially-expressed in tumors (Fragment) OS=Homo sapiens GN=PRAME PE=1 SV=1;tr|H7C2P3|H7C2P3_HUMAN Mel
REV1	DNA repair protein REV1	biosynthetic process;cellular biosynthetic process;cellular macromolecule biosynthetic process;cellular macromolecule metabolic process;cellular metabolic process;cellular nitrogen compound metabolic process;cellular process;cellular response to stimulus;cellular response to stress;DNA biosynthetic process;DNA metabolic process;DNA repair;DNA replication;error-prone translesion synthesis;macromol…		9.24e-07	4.26249		25.9855	26.4042	24.181	22.3081	23.8001	23.7954	23.6033	23.3773	23.8995	19.6158	19.7347	19.5138	19.2859	20.336	19.1734	20.3427	19.3328	21.657	+	4	4	4	4	4	4	138.18	0	9.7632	323180000	15	2.84149	6.6173	Q9UBZ9-2;Q9UBZ9;Q9UBZ9-3;H7C263	Q9UBZ9-2;Q9UBZ9;Q9UBZ9-3	sp|Q9UBZ9-2|REV1_HUMAN Isoform 2 of DNA repair protein REV1 OS=Homo sapiens GN=REV1;sp|Q9UBZ9|REV1_HUMAN DNA repair protein REV1 OS=Homo sapiens GN=REV1 PE=1 SV=1;sp|Q9UBZ9-3|REV1_HUMAN Isoform 3 of DNA repair protein REV1 OS=Homo sapiens GN=REV1
DTL	Denticleless protein homolog	biological regulation;biosynthetic process;catabolic process;cell cycle checkpoint;cellular biosynthetic process;cellular catabolic process;cellular macromolecule biosynthetic process;cellular macromolecule catabolic process;cellular macromolecule metabolic process;cellular metabolic process;cellular nitrogen compound metabolic process;cellular process;cellular protein metabolic process;cellular …		9.25e-07	5.12791		27.2155	27.2299	25.5898	23.5747	25.4972	26.3233	24.783	24.5399	26.5601	18.5498	21.7784	21.4315	20.6503	21.0196	20.2043	22.0079	18.4227	21.0976	+	9	9	9	14.1	14.1	14.1	74.999	0	71.875	659760000	52	3.20067	6.61239	F5GZ90;Q9NZJ0;Q9NZJ0-2	F5GZ90;Q9NZJ0	tr|F5GZ90|F5GZ90_HUMAN Denticleless protein homolog OS=Homo sapiens GN=DTL PE=1 SV=1;sp|Q9NZJ0|DTL_HUMAN Denticleless protein homolog OS=Homo sapiens GN=DTL PE=1 SV=3
DCTN4	Dynactin subunit 4	antigen processing and presentation;antigen processing and presentation of exogenous antigen;antigen processing and presentation of exogenous peptide antigen;antigen processing and presentation of exogenous peptide antigen via MHC class II;antigen processing and presentation of peptide antigen;antigen processing and presentation of peptide antigen via MHC class II;antigen processing and presentat…		9.62e-07	4.48673		26.2215	26.3557	24.1578	22.3844	24.5152	25.4536	24.4991	23.6424	25.9402	20.7787	20.9471	19.7498	18.6687	21.1339	20.741	21.1593	19.3252	20.2854	+	5	5	5	17.9	17.9	17.9	45.756	0	19.192	359720000	28	2.93522	6.59342	Q9UJW0-2;Q9UJW0;Q9UJW0-3;E5RGG1;H9KVE0;E5RK21	Q9UJW0-2;Q9UJW0;Q9UJW0-3;E5RGG1;H9KVE0	sp|Q9UJW0-2|DCTN4_HUMAN Isoform 2 of Dynactin subunit 4 OS=Homo sapiens GN=DCTN4;sp|Q9UJW0|DCTN4_HUMAN Dynactin subunit 4 OS=Homo sapiens GN=DCTN4 PE=1 SV=1;sp|Q9UJW0-3|DCTN4_HUMAN Isoform 3 of Dynactin subunit 4 OS=Homo sapiens GN=DCTN4;tr|E5RGG1|E5RGG1_H
DDOST	Dolichyl-diphosphooligosaccharide--protein glycosyltransferase 48 kDa subunit	biosynthetic process;carbohydrate metabolic process;cell activation;cellular biosynthetic process;cellular carbohydrate metabolic process;cellular macromolecule biosynthetic process;cellular macromolecule metabolic process;cellular metabolic process;cellular process;cellular protein metabolic process;cotranslational protein targeting to membrane;defense response;establishment of localization;esta…		9.73e-07	6.49825		30.0536	30.2652	28.4821	26.4379	27.4589	29.3792	27.5258	27.5709	29.4986	24.5546	25.5464	22.43	20.5427	20.6716	21.4612	20.4	20.6474	21.9341	+	12	12	12	40.5	40.5	40.5	48.799	0	323.31	5751400000	212	3.67859	6.58636	A0A0C4DGS1;P39656-3;P39656;P39656-2;U3KQ84	A0A0C4DGS1;P39656-3;P39656;P39656-2;U3KQ84	tr|A0A0C4DGS1|A0A0C4DGS1_HUMAN Dolichyl-diphosphooligosaccharide--protein glycosyltransferase 48 kDa subunit OS=Homo sapiens GN=DDOST PE=1 SV=1;sp|P39656-3|OST48_HUMAN Isoform 3 of Dolichyl-diphosphooligosaccharide--protein glycosyltransferase 48 kDa subun
DNA2	DNA replication ATP-dependent helicase/nuclease DNA2;DNA replication nuclease DNA2;DNA replication ATP-dependent helicase DNA2	anatomical structure homeostasis;base-excision repair;biological regulation;biosynthetic process;catabolic process;cell cycle;cell cycle checkpoint;cellular biosynthetic process;cellular catabolic process;cellular component organization;cellular component organization at cellular level;cellular component organization or biogenesis;cellular component organization or biogenesis at cellular level;ce…		9.75e-07	4.48522		26.0733	25.9018	23.3758	22.4578	24.1965	26.5704	23.4908	23.6613	25.558	20.6512	20.2922	19.6455	19.967	19.8075	21.225	20.4129	19.0543	19.8632	+	11	11	11	12.4	12.4	12.4	119.5	0	31.687	344580000	24	2.93239	6.58109	P51530-4;P51530;F8VR31;P51530-2;P51530-3;H0Y455	P51530-4;P51530;F8VR31;P51530-2;P51530-3	sp|P51530-4|DNA2_HUMAN Isoform 4 of DNA replication ATP-dependent helicase/nuclease DNA2 OS=Homo sapiens GN=DNA2;sp|P51530|DNA2_HUMAN DNA replication ATP-dependent helicase/nuclease DNA2 OS=Homo sapiens GN=DNA2 PE=1 SV=3;tr|F8VR31|F8VR31_HUMAN DNA replicat
NONO	Non-POU domain-containing octamer-binding protein	biological regulation;biosynthetic process;cellular biosynthetic process;cellular macromolecule biosynthetic process;cellular macromolecule metabolic process;cellular metabolic process;cellular nitrogen compound metabolic process;cellular process;cellular response to stimulus;cellular response to stress;circadian rhythm;DNA metabolic process;DNA recombination;DNA repair;macromolecule biosynthetic…		9.78e-07	2.39605		29.7458	29.9898	28.0929	28.2999	28.8064	29.4483	29.1113	29.0667	29.9777	26.9564	27.477	26.8344	27.3134	25.9058	26.4081	26.9506	26.8238	26.305	+	29	29	29	59.2	59.2	59.2	54.231	0	323.31	9866100000	560	1.86775	6.58184	Q15233;Q15233-2;H7C367;C9JYS8;C9IZL7;C9J4X2;P23246-2;P23246	Q15233;Q15233-2;H7C367	sp|Q15233|NONO_HUMAN Non-POU domain-containing octamer-binding protein OS=Homo sapiens GN=NONO PE=1 SV=4;sp|Q15233-2|NONO_HUMAN Isoform 2 of Non-POU domain-containing octamer-binding protein OS=Homo sapiens GN=NONO;tr|H7C367|H7C367_HUMAN Non-POU domain-con
OSBPL10	Oxysterol-binding protein-related protein 10;Oxysterol-binding protein	establishment of localization;lipid transport;organic substance transport;transport		9.83e-07	5.12318		25.951	26.6227	23.7306	22.4817	23.9093	27.98	24.2471	25.7949	25.9578	18.9064	20.2996	20.1898	19.891	19.6241	21.0772	20.312	19.7472	20.5191	+	15	15	15	24.1	24.1	24.1	83.969	0	61.361	616530000	47	3.19105	6.57518	Q9BXB5;Q9BXB5-2;H7C487;Q9BXB4;H7C199	Q9BXB5;Q9BXB5-2;H7C487	sp|Q9BXB5|OSB10_HUMAN Oxysterol-binding protein-related protein 10 OS=Homo sapiens GN=OSBPL10 PE=1 SV=2;sp|Q9BXB5-2|OSB10_HUMAN Isoform 2 of Oxysterol-binding protein-related protein 10 OS=Homo sapiens GN=OSBPL10;tr|H7C487|H7C487_HUMAN Oxysterol-binding pr
CPSF3	Cleavage and polyadenylation specificity factor subunit 3	biosynthetic process;cellular biosynthetic process;cellular macromolecule biosynthetic process;cellular macromolecule metabolic process;cellular metabolic process;cellular nitrogen compound metabolic process;cellular process;establishment of localization;establishment of localization in cell;establishment of RNA localization;gene expression;histone mRNA 3'-end processing;histone mRNA metabolic pr…		1.06e-06	4.44821		25.0417	25.9829	23.8563	22.418	23.9391	26.2535	25.1229	25.2217	26.1428	19.6324	20.6031	20.8009	20.0608	20.8521	21.8909	21.5664	19.1969	19.3417	+	6	6	6	10	10	10	73.476	0	31.188	391270000	29	2.9094	6.54034	G5E9W3;Q9UKF6;C9JZH6	G5E9W3;Q9UKF6	tr|G5E9W3|G5E9W3_HUMAN Cleavage and polyadenylation specific factor 3, 73kDa, isoform CRA_b OS=Homo sapiens GN=CPSF3 PE=1 SV=1;sp|Q9UKF6|CPSF3_HUMAN Cleavage and polyadenylation specificity factor subunit 3 OS=Homo sapiens GN=CPSF3 PE=1 SV=1
AAAS	Aladin	behavior;biological regulation;biosynthetic process;carbohydrate metabolic process;carbohydrate transport;cell cycle;cell cycle process;cell surface receptor linked signaling pathway;cellular biosynthetic process;cellular component disassembly;cellular component disassembly at cellular level;cellular component organization;cellular component organization at cellular level;cellular component organ…		1.09e-06	6.32646		27.5026	28.0874	26.4459	22.6708	24.0393	29.0984	26.1755	24.2358	28.2363	19.9204	19.3795	20.48	19.6711	20.8232	19.7727	20.2093	19.2009	20.0965	+	14	14	14	36.1	36.1	36.1	59.573	0	173.8	1687300000	89	3.60703	6.52755	Q9NRG9;Q9NRG9-2;F8VZ44;H3BU82;F8VUB6	Q9NRG9;Q9NRG9-2;F8VZ44;H3BU82	sp|Q9NRG9|AAAS_HUMAN Aladin OS=Homo sapiens GN=AAAS PE=1 SV=1;sp|Q9NRG9-2|AAAS_HUMAN Isoform 2 of Aladin OS=Homo sapiens GN=AAAS;tr|F8VZ44|F8VZ44_HUMAN Aladin OS=Homo sapiens GN=AAAS PE=1 SV=1;tr|H3BU82|H3BU82_HUMAN Aladin (Fragment) OS=Homo sapiens GN=AAA
DKFZp566H1924	Neuroplastin	biological regulation;cell surface receptor linked signaling pathway;cellular process;cellular response to stimulus;enzyme linked receptor protein signaling pathway;regulation of biological process;regulation of cellular process;response to stimulus;signal transduction;transmembrane receptor protein tyrosine kinase signaling pathway		1.09e-06	5.70176		27.5848	27.4119	26.7894	22.8323	25.0494	28.4074	26.0091	26.0858	27.8879	21.7299	22.3149	21.7824	19.3155	19.1108	20.752	20.8038	20.0782	20.8548	+	6	6	6	24	24	24	34.815	0	109.72	1436500000	100	3.39399	6.52348	Q9UFM8;Q9Y639-3;Q9Y639-1;Q9Y639-4;Q9Y639-5;Q9Y639;H3BU51;H3BQ94	Q9UFM8;Q9Y639-3;Q9Y639-1;Q9Y639-4;Q9Y639-5;Q9Y639	tr|Q9UFM8|Q9UFM8_HUMAN Neuroplastin (Fragment) OS=Homo sapiens GN=DKFZp566H1924 PE=1 SV=2;sp|Q9Y639-3|NPTN_HUMAN Isoform 3 of Neuroplastin OS=Homo sapiens GN=NPTN;sp|Q9Y639-1|NPTN_HUMAN Isoform 1 of Neuroplastin OS=Homo sapiens GN=NPTN;sp|Q9Y639-4|NPTN_HUM
ZNF280B	Zinc finger protein 280B	biological regulation;biosynthetic process;cellular biosynthetic process;cellular macromolecule biosynthetic process;cellular macromolecule metabolic process;cellular metabolic process;cellular nitrogen compound metabolic process;cellular process;macromolecule biosynthetic process;macromolecule metabolic process;metabolic process;nitrogen compound metabolic process;nucleic acid metabolic process;…		1.11e-06	4.53083		26.2257	26.489	24.2371	22.8717	23.9398	24.0038	24.1189	23.2604	24.4783	20.1547	20.2531	19.3135	20.112	21.8496	18.6268	18.1665	19.9308	20.44	+	4	3	3	10.5	8.8	8.8	61.525	0	15.834	296950000	20	2.93945	6.51218	A0A0D9SEJ8;Q86YH2	A0A0D9SEJ8;Q86YH2	tr|A0A0D9SEJ8|A0A0D9SEJ8_HUMAN Suppressor of hairy wing homolog 2 (Drosophila), isoform CRA_b OS=Homo sapiens GN=ZNF280B PE=1 SV=1;sp|Q86YH2|Z280B_HUMAN Zinc finger protein 280B OS=Homo sapiens GN=ZNF280B PE=1 SV=2
NFKB2	Nuclear factor NF-kappa-B p100 subunit;Nuclear factor NF-kappa-B p52 subunit	activation of immune response;activation of innate immune response;adaptive immune response;adaptive immune response based on somatic recombination of immune receptors built from immunoglobulin superfamily domains;anatomical structure development;biological regulation;cell activation;cell differentiation;cell surface receptor linked signaling pathway;cellular component organization;cellular compo…		1.21e-06	4.6973		26.0606	26.1666	23.3181	22.5929	23.5118	26.0005	25.6381	24.7026	25.8297	19.2876	22.1698	19.4296	19.9086	19.2349	20.6545	20.1783	19.6134	21.0685	+	10	10	10	16.2	16.2	16.2	96.677	0	27.568	380340000	38	3.0017	6.47559	Q00653-4;Q00653;A0A087WWG7;Q00653-3	Q00653-4;Q00653;A0A087WWG7;Q00653-3	sp|Q00653-4|NFKB2_HUMAN Isoform 4 of Nuclear factor NF-kappa-B p100 subunit OS=Homo sapiens GN=NFKB2;sp|Q00653|NFKB2_HUMAN Nuclear factor NF-kappa-B p100 subunit OS=Homo sapiens GN=NFKB2 PE=1 SV=4;tr|A0A087WWG7|A0A087WWG7_HUMAN Nuclear factor NF-kappa-B p1
RPL13	60S ribosomal protein L13	biosynthetic process;catabolic process;cellular biosynthetic process;cellular catabolic process;cellular component disassembly;cellular component disassembly at cellular level;cellular component organization;cellular component organization at cellular level;cellular component organization or biogenesis;cellular component organization or biogenesis at cellular level;cellular macromolecular complex…		1.24e-06	4.64063		25.4753	25.3382	24.9703	22.9587	24.0269	26.4947	24.0504	24.5936	28.04	19.7273	20.44	22.0358	20.629	20.209	20.4997	19.6516	19.8356	21.1544	+	10	10	10	42.2	42.2	42.2	24.261	0	295.58	1426500000	110	2.97577	6.46123	P26373;J3QSB4;P26373-2;H3BTH3;H3BUK8;J3KS98	P26373;J3QSB4;P26373-2	sp|P26373|RL13_HUMAN 60S ribosomal protein L13 OS=Homo sapiens GN=RPL13 PE=1 SV=4;tr|J3QSB4|J3QSB4_HUMAN 60S ribosomal protein L13 (Fragment) OS=Homo sapiens GN=RPL13 PE=1 SV=1;sp|P26373-2|RL13_HUMAN Isoform 2 of 60S ribosomal protein L13 OS=Homo sapiens G
MCM2	DNA replication licensing factor MCM2	biosynthetic process;cell cycle;cell cycle process;cellular biosynthetic process;cellular component assembly;cellular component assembly at cellular level;cellular component organization;cellular component organization at cellular level;cellular component organization or biogenesis;cellular component organization or biogenesis at cellular level;cellular macromolecular complex assembly;cellular ma…		1.37e-06	5.02575		27.1129	27.4155	23.7885	22.6751	24.2249	25.2949	24.6028	23.4341	25.9973	20.6244	20.8854	20.313	20.5178	18.2412	19.3827	20.2343	19.7108	19.4045	+	12	12	12	18.3	18.3	18.3	101.89	0	41.883	555480000	32	3.11928	6.4117	P49736;H0Y8E6	P49736;H0Y8E6	sp|P49736|MCM2_HUMAN DNA replication licensing factor MCM2 OS=Homo sapiens GN=MCM2 PE=1 SV=4;tr|H0Y8E6|H0Y8E6_HUMAN DNA replication licensing factor MCM2 (Fragment) OS=Homo sapiens GN=MCM2 PE=1 SV=1
RPL24	60S ribosomal protein L24	anatomical structure development;axon guidance;biological regulation;biosynthetic process;catabolic process;cell cycle checkpoint;cell cycle process;cellular biosynthetic process;cellular catabolic process;cellular component assembly;cellular component assembly at cellular level;cellular component disassembly;cellular component disassembly at cellular level;cellular component organization;cellula…		1.37e-06	4.58269		26.0311	25.817	24.4028	23.6205	23.5784	26.5167	25.4895	24.1708	26.9699	20.9373	22.3475	20.2431	20.8169	19.8883	21.5806	19.4957	21.2041	18.8392	+	7	7	7	45.5	45.5	45.5	14.369	0	90.752	1302700000	79	2.94345	6.41575	C9JXB8;C9JNW5;P83731	C9JXB8;C9JNW5;P83731	tr|C9JXB8|C9JXB8_HUMAN 60S ribosomal protein L24 OS=Homo sapiens GN=RPL24 PE=1 SV=1;tr|C9JNW5|C9JNW5_HUMAN 60S ribosomal protein L24 OS=Homo sapiens GN=RPL24 PE=1 SV=1;sp|P83731|RL24_HUMAN 60S ribosomal protein L24 OS=Homo sapiens GN=RPL24 PE=1 SV=1
ZNF224	Zinc finger protein 224	biological regulation;biosynthetic process;cellular biosynthetic process;cellular macromolecule biosynthetic process;cellular macromolecule metabolic process;cellular metabolic process;cellular nitrogen compound metabolic process;cellular process;macromolecule biosynthetic process;macromolecule metabolic process;metabolic process;negative regulation of biological process;negative regulation of bi…		1.38e-06	6.1096		29.8383	29.9147	28.2346	25.8617	27.3454	25.675	25.0921	24.6957	24.6153	21.105	20.4642	19.9369	21.1387	20.0321	20.2056	21.0663	20.1867	22.1509	+	17	17	8	29	29	15	82.279	0	241.47	2802900000	125	3.50538	6.41229	Q9NZL3;K7EJ30;K7ENI7;K7EPW2;K7ER65;K7EQ32	Q9NZL3	sp|Q9NZL3|ZN224_HUMAN Zinc finger protein 224 OS=Homo sapiens GN=ZNF224 PE=1 SV=3
CYCS	Cytochrome c	activation of caspase activity;activation of caspase activity by cytochrome c;apoptosis;biological regulation;biosynthetic process;catabolic process;cell death;cellular biosynthetic process;cellular catabolic process;cellular component organization;cellular component organization at cellular level;cellular component organization or biogenesis;cellular component organization or biogenesis at cellu…		1.42e-06	4.64542		25.7325	26.2503	24.7117	23.4996	24.2642	26.5497	23.938	24.7274	27.1265	22.0496	21.767	19.7656	18.3229	21.2435	20.3226	20.7237	20.8815	19.9145	+	5	5	5	45.5	45.5	45.5	11.333	0	9.4912	510320000	16	2.96509	6.39394	C9JFR7;P99999;CON__P62894	C9JFR7;P99999	tr|C9JFR7|C9JFR7_HUMAN Cytochrome c (Fragment) OS=Homo sapiens GN=CYCS PE=1 SV=1;sp|P99999|CYC_HUMAN Cytochrome c OS=Homo sapiens GN=CYCS PE=1 SV=2
FEN1	Flap endonuclease 1	anatomical structure homeostasis;base-excision repair;behavior;biological regulation;biosynthetic process;catabolic process;cell cycle;cellular biosynthetic process;cellular catabolic process;cellular component organization;cellular component organization at cellular level;cellular component organization or biogenesis;cellular component organization or biogenesis at cellular level;cellular macrom…		1.43e-06	5.087		26.7273	26.622	23.6038	22.2909	24.6141	25.5531	24.706	24.6177	26.3036	21.574	18.149	20.4783	20.3424	19.8277	20.4811	18.0938	20.5674	19.7416	+	6	6	6	19.5	19.5	19.5	42.592	0	40.62	443110000	28	3.13828	6.39048	P39748;P39748-2;I3L3E9;F5H1Y3	P39748;P39748-2;I3L3E9;F5H1Y3	sp|P39748|FEN1_HUMAN Flap endonuclease 1 OS=Homo sapiens GN=FEN1 PE=1 SV=1;sp|P39748-2|FEN1_HUMAN Isoform FENMIT of Flap endonuclease 1 OS=Homo sapiens GN=FEN1;tr|I3L3E9|I3L3E9_HUMAN Flap endonuclease 1 (Fragment) OS=Homo sapiens GN=FEN1 PE=1 SV=1;tr|F5H1Y
XBP1	X-box-binding protein 1;X-box-binding protein 1, cytoplasmic form;X-box-binding protein 1, luminal form	adipose tissue development;amine transport;anatomical structure development;anatomical structure formation involved in morphogenesis;angiogenesis;apoptosis;autophagy;biological regulation;biosynthetic process;carbohydrate homeostasis;carboxylic acid biosynthetic process;carboxylic acid metabolic process;catabolic process;cell communication;cell death;cell development;cell growth;cell maturation;c…		1.49e-06	4.75275		26.9008	26.3449	24.5515	21.7976	23.4214	24.2291	23.7061	23.5901	25.088	19.3622	20.7367	19.2969	20.0038	19.7557	19.091	18.8067	20.9761	18.8257	+	5	5	5	17.7	17.7	17.7	29.276	0	28.03	331650000	23	3.00364	6.36914	B1AHH2;P17861;P17861-2;B1AHH1	B1AHH2;P17861;P17861-2;B1AHH1	tr|B1AHH2|B1AHH2_HUMAN X-box-binding protein 1 OS=Homo sapiens GN=XBP1 PE=1 SV=1;sp|P17861|XBP1_HUMAN X-box-binding protein 1 OS=Homo sapiens GN=XBP1 PE=1 SV=2;sp|P17861-2|XBP1_HUMAN Isoform 2 of X-box-binding protein 1 OS=Homo sapiens GN=XBP1;tr|B1AHH1|B1
CHD8	Chromodomain-helicase-DNA-binding protein 8	anatomical structure development;ATP-dependent chromatin remodeling;biological regulation;biosynthetic process;brain development;canonical Wnt receptor signaling pathway;cell surface receptor linked signaling pathway;cellular biosynthetic process;cellular component organization;cellular component organization at cellular level;cellular component organization or biogenesis;cellular component organ…		1.5e-06	8.44411		33.3524	33.2663	31.273	28.5055	31.2678	31.9522	30.1704	30.0744	32.0449	25.8884	27.6889	23.6203	20.9727	22.5005	22.3008	18.7697	20.9481	23.2209	+	110	110	68	47.7	47.7	31.6	290.52	0	323.31	43727000000	1555	4.14807	6.36337	Q9HCK8;Q9HCK8-2;Q9P2D1;Q8TD26;H0YJA4;G3V2T9;C9JFU2;H7C294;Q8TD26-3	Q9HCK8;Q9HCK8-2	sp|Q9HCK8|CHD8_HUMAN Chromodomain-helicase-DNA-binding protein 8 OS=Homo sapiens GN=CHD8 PE=1 SV=5;sp|Q9HCK8-2|CHD8_HUMAN Isoform 2 of Chromodomain-helicase-DNA-binding protein 8 OS=Homo sapiens GN=CHD8
ZNF662	Zinc finger protein 662	biological regulation;biosynthetic process;cellular biosynthetic process;cellular macromolecule biosynthetic process;cellular macromolecule metabolic process;cellular metabolic process;cellular nitrogen compound metabolic process;cellular process;macromolecule biosynthetic process;macromolecule metabolic process;metabolic process;nitrogen compound metabolic process;nucleic acid metabolic process;…		1.51e-06	5.02753		27.5445	27.7219	26.2366	24.2198	24.8437	25.1199	23.2224	23.649	24.5529	19.9656	20.7438	21.1334	18.7914	20.9022	18.904	20.6148	21.1233	19.6845	+	6	6	2	16.4	16.4	5.8	51.408	0	25.776	637140000	43	3.10898	6.35901	Q6ZS27-3;Q6ZS27-2;F8WE97	Q6ZS27-3;Q6ZS27-2	sp|Q6ZS27-3|ZN662_HUMAN Isoform 3 of Zinc finger protein 662 OS=Homo sapiens GN=ZNF662;sp|Q6ZS27-2|ZN662_HUMAN Isoform 2 of Zinc finger protein 662 OS=Homo sapiens GN=ZNF662
ZNF426	Zinc finger protein 426	biological regulation;biosynthetic process;cellular biosynthetic process;cellular macromolecule biosynthetic process;cellular macromolecule metabolic process;cellular metabolic process;cellular nitrogen compound metabolic process;cellular process;macromolecule biosynthetic process;macromolecule metabolic process;metabolic process;nitrogen compound metabolic process;nucleic acid metabolic process;…		1.53e-06	4.15934		26.2443	26.0336	23.3266	22.7902	23.7389	23.539	22.8851	23.4196	23.6311	19.8453	19.453	18.8637	19.9647	20.7796	18.838	20.5217	18.8917	21.0166	+	7	6	5	20.2	15.9	13.8	59.066	0	38.293	226500000	22	2.75257	6.35303	K7ER43;Q9BUY5;K7EME3	K7ER43;Q9BUY5	tr|K7ER43|K7ER43_HUMAN Zinc finger protein 426 OS=Homo sapiens GN=ZNF426 PE=1 SV=1;sp|Q9BUY5|ZN426_HUMAN Zinc finger protein 426 OS=Homo sapiens GN=ZNF426 PE=1 SV=1
NOP56	Nucleolar protein 56			1.56e-06	4.3053		24.6722	24.7035	24.3996	22.4462	23.2059	26.7642	23.2214	23.4767	25.9341	20.0212	20.0619	20.5669	20.3075	20.3213	18.055	19.8822	20.3387	20.5212	+	7	7	7	14.6	14.6	14.6	66.049	0	17.347	314060000	23	2.81372	6.34124	O00567;H0Y653;H0YDU4;Q5JXT2	O00567;H0Y653;H0YDU4	sp|O00567|NOP56_HUMAN Nucleolar protein 56 OS=Homo sapiens GN=NOP56 PE=1 SV=4;tr|H0Y653|H0Y653_HUMAN Nucleolar protein 56 (Fragment) OS=Homo sapiens GN=NOP56 PE=1 SV=1;tr|H0YDU4|H0YDU4_HUMAN Nucleolar protein 56 (Fragment) OS=Homo sapiens GN=NOP56 PE=1 SV=
BRD4	Bromodomain-containing protein 4	biological regulation;biosynthetic process;cell cycle process;cell proliferation;cellular biosynthetic process;cellular component organization;cellular component organization at cellular level;cellular component organization or biogenesis;cellular component organization or biogenesis at cellular level;cellular macromolecule biosynthetic process;cellular macromolecule metabolic process;cellular me…		1.57e-06	5.1391		27.0672	27.5633	26.7769	26.6761	22.7874	27.1407	26.1203	26.3547	26.6077	22.3865	22.8798	21.9648	21.5194	19.0603	22.0388	20.2911	19.7515	20.9503	+	9	9	9	8.2	8.2	8.2	152.22	0	25.947	1136400000	81	3.14604	6.33466	O60885;O60885-2;O60885-3;M0QZD9;A0A0G2JHN8;H0Y6K2;A0A0G2JK44;Q15059-2;P25440-4;Q15059;P25440-3;P25440;P25440-2	O60885;O60885-2;O60885-3	sp|O60885|BRD4_HUMAN Bromodomain-containing protein 4 OS=Homo sapiens GN=BRD4 PE=1 SV=2;sp|O60885-2|BRD4_HUMAN Isoform C of Bromodomain-containing protein 4 OS=Homo sapiens GN=BRD4;sp|O60885-3|BRD4_HUMAN Isoform B of Bromodomain-containing protein 4 OS=Hom
DNTTIP2	Deoxynucleotidyltransferase terminal-interacting protein 2	biological regulation;biosynthetic process;cellular biosynthetic process;cellular macromolecule biosynthetic process;cellular macromolecule metabolic process;cellular metabolic process;cellular nitrogen compound metabolic process;cellular process;macromolecule biosynthetic process;macromolecule metabolic process;metabolic process;nitrogen compound metabolic process;nucleic acid metabolic process;…		1.57e-06	5.18124		27.4364	27.551	24.6625	23.5354	25.8749	25.5336	23.541	23.0905	25.0924	18.6703	20.0666	18.1622	20.969	20.9829	20.2069	20.095	19.6422	20.8916	+	10	10	10	17.7	17.7	17.7	84.468	0	147.72	601850000	66	3.16198	6.33558	Q5QJE6;J3KP30;E9PRB3	Q5QJE6;J3KP30	sp|Q5QJE6|TDIF2_HUMAN Deoxynucleotidyltransferase terminal-interacting protein 2 OS=Homo sapiens GN=DNTTIP2 PE=1 SV=2;tr|J3KP30|J3KP30_HUMAN Deoxynucleotidyltransferase terminal-interacting protein 2 OS=Homo sapiens GN=DNTTIP2 PE=1 SV=1
ZNF81	Zinc finger protein 81	biological regulation;biosynthetic process;cellular biosynthetic process;cellular macromolecule biosynthetic process;cellular macromolecule metabolic process;cellular metabolic process;cellular nitrogen compound metabolic process;cellular process;macromolecule biosynthetic process;macromolecule metabolic process;metabolic process;nitrogen compound metabolic process;nucleic acid metabolic process;…		1.6e-06	3.66687		25.0835	26.8073	24.979	23.3934	23.5349	23.5266	23.3307	23.3207	23.3097	21.1272	19.612	21.0668	20.4142	20.7589	20.5804	19.4844	20.8377	20.4026	+	6	6	5	11.8	11.8	9.5	75.959	0	12.27	271570000	13	2.5241	6.32572	P51508	P51508	sp|P51508|ZNF81_HUMAN Zinc finger protein 81 OS=Homo sapiens GN=ZNF81 PE=1 SV=3
SETX	Probable helicase senataxin	biological regulation;biosynthetic process;cell communication;cell surface receptor linked signaling pathway;cellular biosynthetic process;cellular component assembly;cellular component assembly at cellular level;cellular component organization;cellular component organization at cellular level;cellular component organization or biogenesis;cellular component organization or biogenesis at cellular …		1.61e-06	7.02977		30.3185	30.8337	27.1794	24.7927	28.8358	27.1589	25.7322	26.0742	27.9566	20.6332	21.0539	20.1897	19.7935	24.7303	19.5364	20.076	19.6598	19.9413	+	57	57	56	24.4	24.4	24.1	302.88	0	323.31	4559200000	208	3.76162	6.32007	Q7Z333;Q7Z333-4;Q7Z333-3;X6RI79;Q86YA3-7	Q7Z333;Q7Z333-4;Q7Z333-3	sp|Q7Z333|SETX_HUMAN Probable helicase senataxin OS=Homo sapiens GN=SETX PE=1 SV=4;sp|Q7Z333-4|SETX_HUMAN Isoform 4 of Probable helicase senataxin OS=Homo sapiens GN=SETX;sp|Q7Z333-3|SETX_HUMAN Isoform 3 of Probable helicase senataxin OS=Homo sapiens GN=SE
ELP3	Elongator complex protein 3	anatomical structure development;biological regulation;biosynthetic process;cell migration;cell motility;cellular biosynthetic process;cellular component movement;cellular component organization;cellular component organization at cellular level;cellular component organization or biogenesis;cellular component organization or biogenesis at cellular level;cellular macromolecule metabolic process;cel…		1.65e-06	5.51111		26.6323	26.9385	24.0317	22.4396	24.0299	28.1464	26.1645	26.1788	27.9161	18.8791	20.4401	20.8871	20.7798	20.6738	19.8508	19.7872	20.6093	20.9707	+	12	12	12	28.9	28.9	28.9	60.647	0	139.4	996420000	65	3.27526	6.30741	Q9H9T3-2;Q9H9T3;B4DKA4;Q9H9T3-4;Q9H9T3-5;E5RHR2;E5RHY2;E5RIC0;E5RIZ7;H0YAP7	Q9H9T3-2;Q9H9T3;B4DKA4;Q9H9T3-4;Q9H9T3-5	sp|Q9H9T3-2|ELP3_HUMAN Isoform 2 of Elongator complex protein 3 OS=Homo sapiens GN=ELP3;sp|Q9H9T3|ELP3_HUMAN Elongator complex protein 3 OS=Homo sapiens GN=ELP3 PE=1 SV=2;tr|B4DKA4|B4DKA4_HUMAN Elongator complex protein 3 OS=Homo sapiens GN=ELP3 PE=1 SV=1;
QRICH1	Glutamine-rich protein 1			1.66e-06	3.72045		25.7456	26.0991	22.906	22.174	23.6319	23.7652	23.1974	23.3284	23.9842	20.7216	20.1901	20.4591	20.5799	20.4584	19.4276	20.5049	19.4348	19.5715	+	5	5	5	7.2	7.2	7.2	86.435	0	9.546	204740000	13	2.54611	6.3027	Q2TAL8	Q2TAL8	sp|Q2TAL8|QRIC1_HUMAN Glutamine-rich protein 1 OS=Homo sapiens GN=QRICH1 PE=1 SV=1
SLFN5	Schlafen family member 5	cell differentiation;cellular developmental process;cellular process;developmental process		1.66e-06	5.31923		27.3562	27.8386	24.8914	22.2928	25.1797	27.2492	23.5907	25.466	27.1259	19.6703	20.5924	19.8272	19.9168	20.8542	19.8566	21.3166	20.3387	20.7445	+	14	14	14	18.1	18.1	18.1	101.05	0	124.89	1202000000	104	3.20471	6.29942	Q08AF3;B4E128;Q08AF3-2;K7EJJ3;Q7Z7L1	Q08AF3	sp|Q08AF3|SLFN5_HUMAN Schlafen family member 5 OS=Homo sapiens GN=SLFN5 PE=1 SV=1
SENP1	Sentrin-specific protease 1	activation of caspase activity;biological regulation;cellular macromolecule metabolic process;cellular metabolic process;cellular process;cellular protein metabolic process;macromolecule metabolic process;macromolecule modification;metabolic process;negative regulation of biological process;negative regulation of catabolic process;negative regulation of cellular catabolic process;negative regulat…		1.67e-06	4.99147		26.8669	27.14	26.0143	22.6919	23.2542	26.4828	24.9301	23.4923	25.263	20.2234	20.9513	19.0797	19.6551	20.6202	21.0286	20.5836	18.5908	20.4795	+	12	12	12	23	23	23	73.351	0	31.82	629980000	30	3.08219	6.29669	Q9P0U3-2;Q9P0U3;F8VRZ8	Q9P0U3-2;Q9P0U3	sp|Q9P0U3-2|SENP1_HUMAN Isoform 2 of Sentrin-specific protease 1 OS=Homo sapiens GN=SENP1;sp|Q9P0U3|SENP1_HUMAN Sentrin-specific protease 1 OS=Homo sapiens GN=SENP1 PE=1 SV=2
HMOX1	Heme oxygenase 1	anatomical structure formation involved in morphogenesis;angiogenesis;biological regulation;catabolic process;cation homeostasis;cell communication;cell death;cell proliferation;cellular catabolic process;cellular cation homeostasis;cellular chemical homeostasis;cellular component assembly;cellular component organization;cellular component organization or biogenesis;cellular homeostasis;cellular …		1.68e-06	6.13757		28.3941	28.4052	28.7957	23.059	26.6319	27.9411	26.4816	26.1512	27.7946	21.8224	23.4265	20.1068	19.3961	20.3014	20.6935	18.9326	21.461	22.2759	+	13	13	13	54.2	54.2	54.2	32.818	0	177.82	2205000000	106	3.4823	6.29066	P09601;B1AHA8	P09601;B1AHA8	sp|P09601|HMOX1_HUMAN Heme oxygenase 1 OS=Homo sapiens GN=HMOX1 PE=1 SV=1;tr|B1AHA8|B1AHA8_HUMAN Heme oxygenase 1 (Fragment) OS=Homo sapiens GN=HMOX1 PE=1 SV=1
CCZ1	Vacuolar fusion protein CCZ1 homolog;Vacuolar fusion protein CCZ1 homolog B	cellular process;establishment of localization;transport;vesicle-mediated transport		1.71e-06	6.06178		26.4883	26.3004	24.6606	23.1886	23.7783	29.1701	27.1801	27.2295	28.9178	19.7834	19.934	19.1118	21.369	20.2195	21.0992	21.3574	19.4632	20.0202	+	21	21	21	52.1	52.1	52.1	55.866	0	282.19	1716100000	100	3.45528	6.28122	P86791;P86790;F8WD66	P86791;P86790	sp|P86791|CCZ1_HUMAN Vacuolar fusion protein CCZ1 homolog OS=Homo sapiens GN=CCZ1 PE=1 SV=1;sp|P86790|CCZ1B_HUMAN Vacuolar fusion protein CCZ1 homolog B OS=Homo sapiens GN=CCZ1B PE=1 SV=1
SLC3A2	4F2 cell-surface antigen heavy chain	amine transport;amino acid import;amino acid transport;aromatic amino acid transport;biological regulation;blood coagulation;branched-chain aliphatic amino acid transport;calcium ion transport;carbohydrate metabolic process;carboxylic acid transport;cation transport;cell growth;cell migration;cell motility;cellular component movement;cellular process;coagulation;divalent inorganic cation transpor…		1.71e-06	6.72282		30.5421	30.7828	29.6581	25.9154	28.9226	31.3473	28.2135	28.3766	31.265	24.2108	26.3877	23.1313	20.8675	21.6819	22.386	21.5727	20.996	23.2842	+	21	21	21	38.7	38.7	38.7	64.872	0	323.31	11955000000	360	3.65986	6.27925	F5GZS6;J3KPF3;P08195-2;P08195-3;P08195;P08195-4;H0YFS2;F5H0E2;F5GZI0;F5H867;H0YFX4;F5GZR9	F5GZS6;J3KPF3;P08195-2;P08195-3;P08195;P08195-4	tr|F5GZS6|F5GZS6_HUMAN 4F2 cell-surface antigen heavy chain OS=Homo sapiens GN=SLC3A2 PE=1 SV=1;tr|J3KPF3|J3KPF3_HUMAN 4F2 cell-surface antigen heavy chain OS=Homo sapiens GN=SLC3A2 PE=1 SV=1;sp|P08195-2|4F2_HUMAN Isoform 2 of 4F2 cell-surface antigen heav
DHX15	Pre-mRNA-splicing factor ATP-dependent RNA helicase DHX15	cellular macromolecule metabolic process;cellular metabolic process;cellular nitrogen compound metabolic process;cellular process;macromolecule metabolic process;metabolic process;mRNA metabolic process;mRNA processing;nitrogen compound metabolic process;nuclear mRNA splicing, via spliceosome;nucleic acid metabolic process;nucleobase-containing compound metabolic process;primary metabolic process…		1.76e-06	5.96873		31.126	31.6831	30.2567	28.6553	28.423	31.1289	29.6664	29.2645	29.9724	25.7012	26.6771	26.0021	23.7831	20.8947	24.5307	22.9898	21.8779	24.0011	+	38	38	38	51.2	51.2	51.2	90.932	0	323.31	15980000000	633	3.42112	6.26679	O43143;F5H658;O60231;Q14562	O43143	sp|O43143|DHX15_HUMAN Pre-mRNA-splicing factor ATP-dependent RNA helicase DHX15 OS=Homo sapiens GN=DHX15 PE=1 SV=2
WDR6	WD repeat-containing protein 6	biological regulation;cell cycle arrest;cell cycle process;cellular process;negative regulation of autophagy;negative regulation of biological process;negative regulation of catabolic process;negative regulation of cell cycle;negative regulation of cell proliferation;negative regulation of cellular catabolic process;negative regulation of cellular metabolic process;negative regulation of cellular…		1.78e-06	6.32137		28.5347	27.4413	24.522	22.3849	24.0479	28.4681	25.672	26.0875	28.9405	19.6776	19.7776	20.4444	20.3488	18.455	20.2588	20.2091	19.8138	20.2216	+	23	23	23	29.9	29.9	29.9	121.72	0	135.36	1653800000	113	3.53184	6.25856	Q9NNW5;A0A087X295;E9PDU5;E9PBK6;C9K020;Q6PKC6;E5RFX3;F8WE36;C9JFP6;V9GYU1;V9GZ65	Q9NNW5;A0A087X295;E9PDU5;E9PBK6	sp|Q9NNW5|WDR6_HUMAN WD repeat-containing protein 6 OS=Homo sapiens GN=WDR6 PE=1 SV=1;tr|A0A087X295|A0A087X295_HUMAN WD repeat-containing protein 6 OS=Homo sapiens GN=WDR6 PE=1 SV=1;tr|E9PDU5|E9PDU5_HUMAN WD repeat-containing protein 6 OS=Homo sapiens GN=W
FARS2	Phenylalanine--tRNA ligase, mitochondrial	amine metabolic process;amino acid activation;carboxylic acid metabolic process;cellular amine metabolic process;cellular amino acid metabolic process;cellular ketone metabolic process;cellular macromolecule metabolic process;cellular metabolic process;cellular nitrogen compound metabolic process;cellular process;macromolecule metabolic process;metabolic process;ncRNA metabolic process;nitrogen c…		1.79e-06	4.44786		25.5891	25.3501	25.2228	23.0505	21.9397	26.6788	23.4778	23.6089	23.8333	19.7706	20.1448	19.6687	19.0171	21.1042	20.4041	18.5684	19.8	20.2421	+	6	6	6	18.6	18.6	18.6	52.356	0	14.449	318510000	17	2.85809	6.25353	O95363	O95363	sp|O95363|SYFM_HUMAN Phenylalanine--tRNA ligase, mitochondrial OS=Homo sapiens GN=FARS2 PE=1 SV=1
RPL3	60S ribosomal protein L3	biosynthetic process;catabolic process;cellular biosynthetic process;cellular catabolic process;cellular component disassembly;cellular component disassembly at cellular level;cellular component organization;cellular component organization at cellular level;cellular component organization or biogenesis;cellular component organization or biogenesis at cellular level;cellular macromolecular complex…		1.86e-06	5.9559		28.938	28.37	25.2376	22.7568	24.4845	27.5146	26.0449	25.2077	28.2468	20.038	19.5283	19.7849	20.4678	19.0697	20.5121	21.4666	21.383	20.9473	+	13	13	13	29.8	29.8	29.8	46.108	0	69.023	1677100000	79	3.40903	6.23637	P39023;G5E9G0;B5MCW2;H7C422;H7C3M2;F8WCR1;Q92901	P39023;G5E9G0;B5MCW2;H7C422	sp|P39023|RL3_HUMAN 60S ribosomal protein L3 OS=Homo sapiens GN=RPL3 PE=1 SV=2;tr|G5E9G0|G5E9G0_HUMAN 60S ribosomal protein L3 OS=Homo sapiens GN=RPL3 PE=1 SV=1;tr|B5MCW2|B5MCW2_HUMAN 60S ribosomal protein L3 (Fragment) OS=Homo sapiens GN=RPL3 PE=1 SV=1;tr
WDR70	WD repeat-containing protein 70			1.87e-06	4.08822		25.4851	24.8274	23.3446	22.6282	23.1855	23.3948	22.7653	23.3752	24.1162	21.1702	18.6222	19.6573	19.4556	21.3755	17.5153	20.0921	18.8643	19.5757	+	5	5	5	9.5	9.5	9.5	73.2	0	11.34	150630000	15	2.7016	6.23155	Q9NW82;D6RIW8	Q9NW82	sp|Q9NW82|WDR70_HUMAN WD repeat-containing protein 70 OS=Homo sapiens GN=WDR70 PE=1 SV=1
FRMD6	FERM domain-containing protein 6	actin filament-based process;actin-mediated cell contraction;apical constriction;biological regulation;cellular localization;cellular macromolecule localization;cellular process;cellular protein localization;localization;macromolecule localization;protein localization;regulation of actin filament-based process;regulation of biological process;regulation of cellular process		1.94e-06	4.8899		27.0571	26.9776	24.5244	22.5007	25.137	25.8779	23.9172	23.9319	25.7093	21.1879	21.2464	20.2293	19.5073	20.4415	20.6309	17.6912	20.4126	20.2769	+	9	9	9	18	18	18	62.852	0	64.094	487120000	35	3.02608	6.21313	G3V4T7;Q96NE9-2;Q96NE9;Q96NE9-3;H0YJC1;H0YJ19;G3V2L4	G3V4T7;Q96NE9-2;Q96NE9;Q96NE9-3	tr|G3V4T7|G3V4T7_HUMAN FERM domain-containing protein 6 OS=Homo sapiens GN=FRMD6 PE=1 SV=1;sp|Q96NE9-2|FRMD6_HUMAN Isoform 2 of FERM domain-containing protein 6 OS=Homo sapiens GN=FRMD6;sp|Q96NE9|FRMD6_HUMAN FERM domain-containing protein 6 OS=Homo sapiens
XRCC5	X-ray repair cross-complementing protein 5	anatomical structure development;anatomical structure homeostasis;biological regulation;biosynthetic process;brain development;cell differentiation;cell proliferation;cellular biosynthetic process;cellular component organization;cellular component organization at cellular level;cellular component organization or biogenesis;cellular component organization or biogenesis at cellular level;cellular d…		2.03e-06	5.52969		27.6838	27.4539	24.996	23.5808	25.7742	27.8784	26.6891	25.8098	26.7634	19.8679	21.2579	21.3537	19.2044	24.3127	19.6009	20.7885	19.4843	20.9921	+	15	15	15	23.4	23.4	23.4	82.704	0	63.743	1106100000	59	3.2547	6.19316	P13010;C9JZ81	P13010	sp|P13010|XRCC5_HUMAN X-ray repair cross-complementing protein 5 OS=Homo sapiens GN=XRCC5 PE=1 SV=3
ZNF525		biological regulation;biosynthetic process;cellular biosynthetic process;cellular macromolecule biosynthetic process;cellular macromolecule metabolic process;cellular metabolic process;cellular nitrogen compound metabolic process;cellular process;macromolecule biosynthetic process;macromolecule metabolic process;metabolic process;nitrogen compound metabolic process;nucleic acid metabolic process;…		2.06e-06	5.38845		28.5512	28.3242	25.332	23.78	26.3962	25.5222	24.1958	24.3632	23.6445	20.0717	21.3056	20.2916	19.2131	21.4331	20.257	20.2974	20.053	18.6907	+	16	15	6	37.8	37.8	16.3	56.029	0	96.401	1004900000	67	3.20296	6.1833	J3KR51;J3KR62;E7ENB8;M0QZA4;E7EUL5;M0QXU3;Q7L2R6-2;Q7L2R6-3;Q8N782;M0R099;M0R1T0;M0R183;M0R3A5;L0R8M2;F8WAL3;M0R287;M0R0P3;A0A0A0MS71;M0R327;M0R085;C9K0H2;M0QZG9;M0QXZ2;Q3MIS6;M0R1N1;M0QZ38;M0QX59;M0R2R1;M0QXZ4;M0QZA6;M0R2I1;M0R0D9;M0R0R1;Q09FC8-6;Q09FC8-5;Q9HCG1-2;M0QXF0;M0R1N4;M0QYS4;M0R0M5;F5H026;G3V1M0;Q6PDB4-2;Q8N8H1;Q8NCK3-2;Q8NCK3;Q9Y5A6;Q96NL3	J3KR51;J3KR62	tr|J3KR51|J3KR51_HUMAN HCG1787564 OS=Homo sapiens GN=ZNF525 PE=1 SV=1;tr|J3KR62|J3KR62_HUMAN Zinc finger protein 525 OS=Homo sapiens GN=ZNF525 PE=1 SV=1
TSPYL2	Testis-specific Y-encoded-like protein 2	biological regulation;biosynthetic process;cell cycle;cellular biosynthetic process;cellular component assembly;cellular component assembly at cellular level;cellular component organization;cellular component organization at cellular level;cellular component organization or biogenesis;cellular component organization or biogenesis at cellular level;cellular macromolecular complex assembly;cellular…		2.13e-06	7.58778		31.1385	31.2395	28.45	25.686	29.6279	26.8838	24.1865	24.403	26.3774	18.9398	20.7611	19.2339	19.5405	20.3819	20.1297	21.2786	18.255	21.1822	+	18	18	18	28.7	28.7	28.7	79.434	0	323.31	6897800000	195	3.86415	6.16697	Q9H2G4;J3KST2;J3KS33	Q9H2G4	sp|Q9H2G4|TSYL2_HUMAN Testis-specific Y-encoded-like protein 2 OS=Homo sapiens GN=TSPYL2 PE=1 SV=1
TBL3	Transducin beta-like protein 3	biological regulation;cell surface receptor linked signaling pathway;cellular macromolecule metabolic process;cellular metabolic process;cellular nitrogen compound metabolic process;cellular process;cellular response to stimulus;cGMP-mediated signaling;cyclic-nucleotide-mediated signaling;G-protein coupled receptor protein signaling pathway;G-protein signaling, coupled to cGMP nucleotide second m…		2.14e-06	7.00844		27.9691	29.766	27.5876	22.5296	23.3939	29.2991	26.2845	26.8422	28.6926	18.801	21.0577	19.9919	19.984	19.7074	18.3992	19.7553	20.6179	20.9741	+	26	26	26	45.9	45.9	45.9	89.034	0	323.31	2775600000	203	3.70703	6.1637	Q12788;J3KNP2;A0A087WYP7;H3BN88	Q12788;J3KNP2	sp|Q12788|TBL3_HUMAN Transducin beta-like protein 3 OS=Homo sapiens GN=TBL3 PE=1 SV=2;tr|J3KNP2|J3KNP2_HUMAN Transducin beta-like protein 3 (Fragment) OS=Homo sapiens GN=TBL3 PE=1 SV=1
TONSL	Tonsoku-like protein	biological regulation;cellular macromolecule metabolic process;cellular metabolic process;cellular nitrogen compound metabolic process;cellular process;cellular response to stimulus;cellular response to stress;cytoplasmic sequestering of protein;cytoplasmic sequestering of transcription factor;DNA metabolic process;DNA recombination;DNA repair;double-strand break repair;double-strand break repair…		2.16e-06	5.6916		27.7468	27.6113	24.7873	23.6855	24.9229	27.8257	27.1257	26.7607	28.2989	21.6068	20.6135	20.8824	20.5516	18.7944	21.0474	23.9077	20.6175	19.5192	+	21	21	21	19.7	19.7	19.7	150.93	0	176.2	1356700000	88	3.30154	6.15845	Q96HA7;Q96HA7-2;A0A087X1F6	Q96HA7;Q96HA7-2	sp|Q96HA7|TONSL_HUMAN Tonsoku-like protein OS=Homo sapiens GN=TONSL PE=1 SV=2;sp|Q96HA7-2|TONSL_HUMAN Isoform 2 of Tonsoku-like protein OS=Homo sapiens GN=TONSL
SUMO3	Small ubiquitin-related modifier 3	biological regulation;cellular macromolecule metabolic process;cellular metabolic process;cellular process;cellular protein metabolic process;macromolecule metabolic process;macromolecule modification;metabolic process;positive regulation of biological process;positive regulation of biosynthetic process;positive regulation of catabolic process;positive regulation of cellular biosynthetic process;…		2.31e-06	7.58209		31.8945	29.2392	27.9418	27.3948	28.3954	28.4643	28.1697	28.037	21.0376	20.4896	20.6583	19.3597	20.8569	20.1812	19.6544	20.5363	20.0052	20.594	+	9	4	4	51.6	21.1	21.1	10.871	0	323.31	6731000000	25	3.84902	6.12667	P61956;P61956-2	P61956;P61956-2	sp|P61956|SUMO2_HUMAN Small ubiquitin-related modifier 2 OS=Homo sapiens GN=SUMO2 PE=1 SV=3;sp|P61956-2|SUMO2_HUMAN Isoform 2 of Small ubiquitin-related modifier 2 OS=Homo sapiens GN=SUMO2
DUSP11	RNA/RNP complex-1-interacting phosphatase	cellular macromolecule metabolic process;cellular metabolic process;cellular nitrogen compound metabolic process;cellular process;cellular protein metabolic process;dephosphorylation;macromolecule metabolic process;macromolecule modification;metabolic process;nitrogen compound metabolic process;nucleic acid metabolic process;nucleobase-containing compound metabolic process;peptidyl-tyrosine depho…		2.36e-06	5.96457		28.4152	28.726	26.7212	22.5654	23.9834	27.7633	26.1911	26.7914	27.9189	21.5316	21.6558	21.1136	18.5193	20.5867	21.2399	20.3914	20.686	19.6704	+	12	12	6	42.7	42.7	23.3	38.938	0	177.64	1658400000	91	3.3793	6.11159	O75319	O75319	sp|O75319|DUS11_HUMAN RNA/RNP complex-1-interacting phosphatase OS=Homo sapiens GN=DUSP11 PE=1 SV=1
SP100	Nuclear autoantigen Sp-100	anatomical structure homeostasis;biological regulation;biosynthetic process;cell surface receptor linked signaling pathway;cellular biosynthetic process;cellular component organization;cellular component organization at cellular level;cellular component organization or biogenesis;cellular component organization or biogenesis at cellular level;cellular macromolecule biosynthetic process;cellular m…		2.36e-06	6.03144		30.4483	29.6226	27.6209	24.5369	27.8058	25.9385	24.8101	24.9753	25.2351	20.7612	20.7993	21.5795	19.14	21.1658	20.4751	21.5066	21.0543	20.2286	+	23	23	18	26.6	26.6	22.5	101.57	0	323.31	3269600000	166	3.40173	6.11563	P23497-4;P23497-3;P23497;P23497-5;P23497-2;E9PHV6;P23497-6;P23497-7;C9JBL0;H0Y4R8	P23497-4;P23497-3;P23497;P23497-5;P23497-2;E9PHV6;P23497-6;P23497-7;C9JBL0	sp|P23497-4|SP100_HUMAN Isoform Sp100-C of Nuclear autoantigen Sp-100 OS=Homo sapiens GN=SP100;sp|P23497-3|SP100_HUMAN Isoform Sp100-B of Nuclear autoantigen Sp-100 OS=Homo sapiens GN=SP100;sp|P23497|SP100_HUMAN Nuclear autoantigen Sp-100 OS=Homo sapiens G
ZNF256	Zinc finger protein 256	biological regulation;biosynthetic process;cellular biosynthetic process;cellular macromolecule biosynthetic process;cellular macromolecule metabolic process;cellular metabolic process;cellular nitrogen compound metabolic process;cellular process;developmental process;macromolecule biosynthetic process;macromolecule metabolic process;metabolic process;multicellular organismal development;multicel…		2.36e-06	5.40742		27.209	28.3586	27.3455	24.1342	25.4441	26.1228	24.2279	24.6045	25.0351	21.4833	22.1805	22.7427	20.1002	19.8475	19.2601	18.5178	20.3519	19.3311	+	13	13	11	27.6	27.6	21.4	71.87	0	47.002	917700000	64	3.19335	6.11345	Q9Y2P7;Q9Y2P7-2	Q9Y2P7;Q9Y2P7-2	sp|Q9Y2P7|ZN256_HUMAN Zinc finger protein 256 OS=Homo sapiens GN=ZNF256 PE=1 SV=2;sp|Q9Y2P7-2|ZN256_HUMAN Isoform 2 of Zinc finger protein 256 OS=Homo sapiens GN=ZNF256
DNAJB12	DnaJ homolog subfamily B member 12			2.45e-06	5.82754		27.8262	29.1894	25.2245	24.2534	23.0337	27.7623	26.8754	25.9539	27.2156	21.0606	22.6626	20.1338	19.914	20.8946	19.7778	21.5512	20.1515	18.7405	+	13	13	13	34.1	34.1	34.1	41.818	0	69.581	1544600000	92	3.32956	6.09084	Q9NXW2;J3KPS0;Q9NXW2-2;V9GYN7;V9GY70	Q9NXW2;J3KPS0;Q9NXW2-2;V9GYN7	sp|Q9NXW2|DJB12_HUMAN DnaJ homolog subfamily B member 12 OS=Homo sapiens GN=DNAJB12 PE=1 SV=4;tr|J3KPS0|J3KPS0_HUMAN DnaJ (Hsp40) homolog, subfamily B, member 12, isoform CRA_c OS=Homo sapiens GN=DNAJB12 PE=1 SV=1;sp|Q9NXW2-2|DJB12_HUMAN Isoform 2 of DnaJ
TRIM24	Transcription intermediary factor 1-alpha	biological regulation;biosynthetic process;calcium ion homeostasis;catabolic process;cation homeostasis;cellular biosynthetic process;cellular macromolecule biosynthetic process;cellular macromolecule metabolic process;cellular metabolic process;cellular nitrogen compound metabolic process;cellular process;cellular protein metabolic process;cellular response to chemical stimulus;cellular response…		2.45e-06	5.06708		28.1358	27.8311	25.2022	23.9049	26.3942	25.0826	23.9675	23.8787	23.1821	19.7415	21.3078	20.3855	21.0491	20.4805	18.8714	20.6474	19.5865	19.9058	+	12	12	12	15.4	15.4	15.4	113.05	0	180.93	1010500000	71	3.06691	6.09225	A0A087X1V3;O15164-2;O15164	A0A087X1V3;O15164-2;O15164	tr|A0A087X1V3|A0A087X1V3_HUMAN Transcription intermediary factor 1-alpha OS=Homo sapiens GN=TRIM24 PE=1 SV=1;sp|O15164-2|TIF1A_HUMAN Isoform Short of Transcription intermediary factor 1-alpha OS=Homo sapiens GN=TRIM24;sp|O15164|TIF1A_HUMAN Transcription in
ZNF142	Zinc finger protein 142	biological regulation;biosynthetic process;cellular biosynthetic process;cellular macromolecule biosynthetic process;cellular macromolecule metabolic process;cellular metabolic process;cellular nitrogen compound metabolic process;cellular process;macromolecule biosynthetic process;macromolecule metabolic process;metabolic process;nitrogen compound metabolic process;nucleic acid metabolic process;…		2.46e-06	4.85075		27.7251	26.9778	25.4597	23.9054	24.6245	24.7262	22.9459	23.7007	23.4848	18.5032	20.7968	19.9656	21.1661	19.5444	20.7141	19.9723	20.5832	18.6477	+	11	11	11	8.7	8.7	8.7	187.88	0	28.313	521170000	31	2.9865	6.09318	P52746	P52746	sp|P52746|ZN142_HUMAN Zinc finger protein 142 OS=Homo sapiens GN=ZNF142 PE=1 SV=4
CASC5	Protein CASC5	acrosome assembly;anatomical structure formation involved in morphogenesis;ATP-dependent chromatin remodeling;attachment of spindle microtubules to chromosome;attachment of spindle microtubules to kinetochore;biological regulation;cell cycle;cell cycle checkpoint;cell cycle phase;cell cycle process;cell division;cellular component assembly;cellular component assembly at cellular level;cellular co…		2.69e-06	5.84324		27.9568	27.8972	24.5842	22.4154	25.2008	25.9695	24.3586	22.8164	26.8482	19.0309	21.7587	19.4841	19.5439	20.0918	19.8275	18.0092	18.9299	18.7817	+	19	19	19	11	11	11	262.63	0	59.546	800270000	53	3.32363	6.04793	Q8NG31-2;Q8NG31;E9PPJ1;Q8NG31-3;Q8NG31-4;H0YCZ2;H0YEY7	Q8NG31-2;Q8NG31;E9PPJ1;Q8NG31-3;Q8NG31-4;H0YCZ2	sp|Q8NG31-2|CASC5_HUMAN Isoform 2 of Protein CASC5 OS=Homo sapiens GN=CASC5;sp|Q8NG31|CASC5_HUMAN Protein CASC5 OS=Homo sapiens GN=CASC5 PE=1 SV=3;tr|E9PPJ1|E9PPJ1_HUMAN Protein CASC5 OS=Homo sapiens GN=CASC5 PE=1 SV=2;sp|Q8NG31-3|CASC5_HUMAN Isoform 3 of
CSNK2A1	Casein kinase II subunit alpha;Casein kinase II subunit alpha 3	axon guidance;biological regulation;biosynthetic process;cell cycle;cell cycle checkpoint;cell surface receptor linked signaling pathway;cellular biosynthetic process;cellular macromolecule biosynthetic process;cellular macromolecule metabolic process;cellular metabolic process;cellular nitrogen compound metabolic process;cellular process;cellular protein metabolic process;cellular response to st…		2.9e-06	5.38982		28.1531	28.4393	25.693	23.27	25.8092	26.9525	25.868	25.4491	27.5835	22.1394	23.3402	19.7913	19.667	20.2245	21.9652	21.3119	19.198	21.0719	+	9	9	9	37.7	37.7	37.7	45.31	0	140.11	1313800000	78	3.16385	6.01391	E7EU96;Q5U5J2;P68400;Q8NEV1;P68400-2;A0A087WY74;V9GYA2;V9GY80	E7EU96;Q5U5J2;P68400;Q8NEV1;P68400-2	tr|E7EU96|E7EU96_HUMAN Casein kinase II subunit alpha OS=Homo sapiens GN=CSNK2A1 PE=1 SV=1;tr|Q5U5J2|Q5U5J2_HUMAN CSNK2A1 protein OS=Homo sapiens GN=CSNK2A1 PE=1 SV=1;sp|P68400|CSK21_HUMAN Casein kinase II subunit alpha OS=Homo sapiens GN=CSNK2A1 PE=1 SV=1
RPL10	60S ribosomal protein L10	biosynthetic process;catabolic process;cellular biosynthetic process;cellular catabolic process;cellular component disassembly;cellular component disassembly at cellular level;cellular component organization;cellular component organization at cellular level;cellular component organization or biogenesis;cellular component organization or biogenesis at cellular level;cellular macromolecular complex…		2.9e-06	4.73593		27.4568	27.6585	24.3376	22.6251	24.4873	26.3423	23.921	24.321	25.9994	20.6985	20.8003	19.2253	20.898	19.8424	20.0904	20.8102	21.7452	20.4153	+	7	7	4	40.3	40.3	24.4	23.072	0	31.679	639620000	34	2.92648	6.01309	X1WI28;P27635;F8W7C6;A0A087WV22;H7C123;H7C2C5;B8A6G2;A6QRI9	X1WI28;P27635;F8W7C6;A0A087WV22;H7C123;H7C2C5	tr|X1WI28|X1WI28_HUMAN 60S ribosomal protein L10 (Fragment) OS=Homo sapiens GN=RPL10 PE=1 SV=6;sp|P27635|RL10_HUMAN 60S ribosomal protein L10 OS=Homo sapiens GN=RPL10 PE=1 SV=4;tr|F8W7C6|F8W7C6_HUMAN 60S ribosomal protein L10 OS=Homo sapiens GN=RPL10 PE=1
ZKSCAN5	Zinc finger protein with KRAB and SCAN domains 5	biological regulation;biosynthetic process;cellular biosynthetic process;cellular macromolecule biosynthetic process;cellular macromolecule metabolic process;cellular metabolic process;cellular nitrogen compound metabolic process;cellular process;macromolecule biosynthetic process;macromolecule metabolic process;metabolic process;nitrogen compound metabolic process;nucleic acid metabolic process;…		2.94e-06	5.30136		27.8986	28.0277	26.5796	24.2463	26.1635	25.749	23.3964	22.9993	23.83	20.8291	19.4996	21.0551	18.7344	20.2658	19.6476	21.2239	19.4214	20.5014	+	10	10	9	15.5	15.5	14.2	96.902	0	124.77	838090000	30	3.13119	6.00541	Q9Y2L8;F8WBD4	Q9Y2L8	sp|Q9Y2L8|ZKSC5_HUMAN Zinc finger protein with KRAB and SCAN domains 5 OS=Homo sapiens GN=ZKSCAN5 PE=1 SV=1
MCM10	Protein MCM10 homolog	biosynthetic process;cell cycle;cell cycle process;cell proliferation;cellular biosynthetic process;cellular macromolecule biosynthetic process;cellular macromolecule metabolic process;cellular metabolic process;cellular nitrogen compound metabolic process;cellular process;DNA metabolic process;DNA replication;DNA-dependent DNA replication initiation;G1/S transition of mitotic cell cycle;macromol…		2.96e-06	4.84275		27.5575	27.3934	24.2478	23.2876	23.5376	23.0558	23.3196	23.1464	25.3847	19.6027	19.1533	19.6847	20.3094	19.4264	20.58	20.3743	19.0731	19.1417	+	11	11	11	17	17	17	98.083	0	46.221	488430000	38	2.96373	5.99772	Q7L590-2;Q7L590;Q5T670;C9J600	Q7L590-2;Q7L590;Q5T670	sp|Q7L590-2|MCM10_HUMAN Isoform 2 of Protein MCM10 homolog OS=Homo sapiens GN=MCM10;sp|Q7L590|MCM10_HUMAN Protein MCM10 homolog OS=Homo sapiens GN=MCM10 PE=1 SV=2;tr|Q5T670|Q5T670_HUMAN MCM10 minichromosome maintenance deficient 10 (S. cerevisiae), isoform
HNRNPM	Heterogeneous nuclear ribonucleoprotein M	alternative nuclear mRNA splicing, via spliceosome;cellular macromolecule metabolic process;cellular metabolic process;cellular nitrogen compound metabolic process;cellular process;gene expression;macromolecule metabolic process;metabolic process;mRNA metabolic process;mRNA processing;nitrogen compound metabolic process;nuclear mRNA splicing, via spliceosome;nucleic acid metabolic process;nucleob…		2.97e-06	7.06028		28.9068	28.8102	25.4148	26.4064	28.9961	31.6374	30.0607	30.2729	31.1046	23.5346	24.4394	23.1549	20.1207	24.438	20.0024	21.0593	20.35	20.968	+	42	42	42	59.8	59.8	59.8	73.62	0	323.31	11760000000	422	3.66929	5.9987	P52272-2;P52272;A0A087X0X3;M0R019;M0QZM1;M0R2T0;M0R0N3;M0R2I7;M0QYQ7;M0R0Y6;M0QY96;M0QYL3	P52272-2;P52272;A0A087X0X3	sp|P52272-2|HNRPM_HUMAN Isoform 2 of Heterogeneous nuclear ribonucleoprotein M OS=Homo sapiens GN=HNRNPM;sp|P52272|HNRPM_HUMAN Heterogeneous nuclear ribonucleoprotein M OS=Homo sapiens GN=HNRNPM PE=1 SV=3;tr|A0A087X0X3|A0A087X0X3_HUMAN Heterogeneous nuclea
ZNF687	Zinc finger protein 687	biological regulation;biosynthetic process;cellular biosynthetic process;cellular macromolecule biosynthetic process;cellular macromolecule metabolic process;cellular metabolic process;cellular nitrogen compound metabolic process;cellular process;macromolecule biosynthetic process;macromolecule metabolic process;metabolic process;nitrogen compound metabolic process;nucleic acid metabolic process;…		3e-06	7.70718		31.6126	31.4685	29.4197	28.0322	30.1904	24.0782	24.6313	25.2781	26.5217	21.3481	19.7166	20.2285	20.478	21.0535	20.375	20.6064	19.1589	18.9031	+	32	32	31	38.1	38.1	37.3	129.53	0	323.31	12365000000	425	3.83409	5.99136	Q8N1G0;Q8N1G0-2;H0Y5I5;F8WCX2;A6PVV7;A2A3Q2	Q8N1G0;Q8N1G0-2;H0Y5I5;F8WCX2	sp|Q8N1G0|ZN687_HUMAN Zinc finger protein 687 OS=Homo sapiens GN=ZNF687 PE=1 SV=1;sp|Q8N1G0-2|ZN687_HUMAN Isoform 2 of Zinc finger protein 687 OS=Homo sapiens GN=ZNF687;tr|H0Y5I5|H0Y5I5_HUMAN Zinc finger protein 687 (Fragment) OS=Homo sapiens GN=ZNF687 PE=
NR3C1	Glucocorticoid receptor	adrenal gland development;anatomical structure development;anatomical structure morphogenesis;behavior;biological regulation;biosynthetic process;C21-steroid hormone metabolic process;cellular biosynthetic process;cellular component organization;cellular component organization at cellular level;cellular component organization or biogenesis;cellular component organization or biogenesis at cellular…		3.03e-06	4.82854		27.7767	28.0218	24.3662	22.9798	25.7259	25.8612	23.5104	23.6327	26.2956	19.9467	20.3216	20.4962	19.9726	20.713	21.2741	21.1204	20.3659	20.5031	+	11	11	10	21.3	21.3	19.5	81.509	0	288.7	756780000	47	2.95582	5.98525	P04150-2;P04150;P04150-9;P04150-6;P04150-10;P04150-8;P04150-3;P04150-7;P04150-5;D6RDA9;Q3MSN4	P04150-2;P04150;P04150-9;P04150-6;P04150-10;P04150-8;P04150-3;P04150-7;P04150-5	sp|P04150-2|GCR_HUMAN Isoform Beta of Glucocorticoid receptor OS=Homo sapiens GN=NR3C1;sp|P04150|GCR_HUMAN Glucocorticoid receptor OS=Homo sapiens GN=NR3C1 PE=1 SV=1;sp|P04150-9|GCR_HUMAN Isoform Beta-B of Glucocorticoid receptor OS=Homo sapiens GN=NR3C1;s
LDHB	L-lactate dehydrogenase B chain;L-lactate dehydrogenase	carbohydrate metabolic process;carboxylic acid metabolic process;cellular ketone metabolic process;cellular metabolic process;cellular nitrogen compound metabolic process;cellular process;coenzyme metabolic process;cofactor metabolic process;heterocycle metabolic process;lactate metabolic process;metabolic process;monocarboxylic acid metabolic process;NAD metabolic process;nicotinamide nucleotide…		3.07e-06	5.37551		27.083	26.8722	23.9882	22.8488	24.1541	27.7268	24.8297	25.1951	26.918	21.2976	22.1923	19.8334	18.8766	20.8813	19.4671	19.8407	18.0934	20.754	+	6	6	5	21	21	17.4	36.638	0	23.408	755460000	28	3.15028	5.97726	P07195;A8MW50;F5H793;C9J7H8;F5H5G7;F5H155;A0A087WUM2;G3XAP5;F5H245;Q6ZMR3;P07864	P07195;A8MW50;F5H793;C9J7H8	sp|P07195|LDHB_HUMAN L-lactate dehydrogenase B chain OS=Homo sapiens GN=LDHB PE=1 SV=2;tr|A8MW50|A8MW50_HUMAN L-lactate dehydrogenase (Fragment) OS=Homo sapiens GN=LDHB PE=1 SV=1;tr|F5H793|F5H793_HUMAN L-lactate dehydrogenase B chain (Fragment) OS=Homo sap
EMD	Emerin	anatomical structure development;biological regulation;cell cycle;cell cycle process;cell differentiation;cellular component disassembly;cellular component disassembly at cellular level;cellular component organization;cellular component organization at cellular level;cellular component organization or biogenesis;cellular component organization or biogenesis at cellular level;cellular developmenta…		3.18e-06	5.91648		29.2531	29.2868	27.5018	24.6161	25.7747	28.7106	24.5031	26.1855	28.8899	22.8519	23.4045	21.5804	20.7942	19.9106	20.4639	20.8689	19.6834	21.9154	+	12	12	12	45.3	45.3	45.3	28.994	0	323.31	2961300000	142	3.32424	5.96058	P50402;Q5HY57;F8WEQ1	P50402;Q5HY57	sp|P50402|EMD_HUMAN Emerin OS=Homo sapiens GN=EMD PE=1 SV=1;tr|Q5HY57|Q5HY57_HUMAN Emerin OS=Homo sapiens GN=EMD PE=1 SV=1
PGRMC2	Membrane-associated progesterone receptor component 2	biological regulation;cellular process;cellular response to chemical stimulus;cellular response to endogenous stimulus;cellular response to hormone stimulus;cellular response to organic substance;cellular response to steroid hormone stimulus;cellular response to stimulus;hormone-mediated signaling pathway;regulation of biological process;regulation of cellular process;response to chemical stimulu…		3.29e-06	5.06666		26.1154	26.6548	25.8664	21.9476	22.7397	26.7903	23.3568	23.9757	26.7119	21.0814	20.4263	19.4167	19.8182	18.871	20.0211	19.5888	19.3723	19.963	+	4	4	4	18.8	18.8	18.8	23.818	0	166.78	534760000	59	3.03434	5.94422	O15173;O15173-2	O15173;O15173-2	sp|O15173|PGRC2_HUMAN Membrane-associated progesterone receptor component 2 OS=Homo sapiens GN=PGRMC2 PE=1 SV=1;sp|O15173-2|PGRC2_HUMAN Isoform 2 of Membrane-associated progesterone receptor component 2 OS=Homo sapiens GN=PGRMC2
NOMO1	Nodal modulator 1			3.3e-06	4.601		25.3061	25.9848	23.5861	22.2351	22.327	26.4827	24.7556	24.3502	26.614	20.7364	19.5118	19.6826	20.2697	19.2934	20.8441	20.5936	18.6396	20.6613	+	8	8	1	9.1	9.1	1.3	139.54	0	57.662	377920000	29	2.85992	5.93909	A0A0G2JN29;A0A087X117;Q15155;A0A0G2JP90;A0A087WW46;H3BUC9	A0A0G2JN29;A0A087X117;Q15155;A0A0G2JP90;A0A087WW46	tr|A0A0G2JN29|A0A0G2JN29_HUMAN Nodal modulator 1 OS=Homo sapiens GN=NOMO1 PE=1 SV=1;tr|A0A087X117|A0A087X117_HUMAN Nodal modulator 1 OS=Homo sapiens GN=NOMO1 PE=1 SV=1;sp|Q15155|NOMO1_HUMAN Nodal modulator 1 OS=Homo sapiens GN=NOMO1 PE=1 SV=5;tr|A0A0G2JP90
CIRH1A	Cirhin	biological regulation;biosynthetic process;cellular biosynthetic process;cellular macromolecule biosynthetic process;cellular macromolecule metabolic process;cellular metabolic process;cellular nitrogen compound metabolic process;cellular process;macromolecule biosynthetic process;macromolecule metabolic process;maturation of SSU-rRNA;metabolic process;ncRNA metabolic process;ncRNA processing;nit…		3.31e-06	6.68028		29.5636	30.0237	28.2946	25.0399	25.9269	29.2793	27.3095	26.5819	27.5393	22.9445	23.7291	22.8335	19.8099	21.3465	22.028	19.9051	19.1984	17.6411	+	21	21	21	40.7	40.7	40.7	76.889	0	323.31	3992900000	205	3.54601	5.9392	Q969X6;H3BSH7;Q969X6-2;Q969X6-3;A0A0J9YWM9;A0A0J9YXV4;A0A0J9YWK2;H3BPD7;I3L4T9;J3KSI1;H3BRM8;J3KTR0;J3KSE6;A0A0J9YX18	Q969X6;H3BSH7;Q969X6-2;Q969X6-3;A0A0J9YWM9;A0A0J9YXV4	sp|Q969X6|UTP4_HUMAN U3 small nucleolar RNA-associated protein 4 homolog OS=Homo sapiens GN=UTP4 PE=1 SV=1;tr|H3BSH7|H3BSH7_HUMAN Cirhin (Fragment) OS=Homo sapiens GN=UTP4 PE=1 SV=1;sp|Q969X6-2|UTP4_HUMAN Isoform 2 of U3 small nucleolar RNA-associated prot
NSUN5	Probable 28S rRNA (cytosine-C(5))-methyltransferase	cellular macromolecule metabolic process;cellular metabolic process;cellular nitrogen compound metabolic process;cellular process;macromolecule metabolic process;metabolic process;ncRNA metabolic process;ncRNA processing;nitrogen compound metabolic process;nucleic acid metabolic process;nucleobase-containing compound metabolic process;primary metabolic process;RNA metabolic process;RNA processing…		3.42e-06	3.71101		25.8634	26.2083	23.3034	22.9117	23.4376	25.362	23.5523	24.07	25.6201	20.5959	21.021	20.7158	20.6896	22.2798	20.0011	20.3997	19.7862	21.4406	+	6	6	6	15.5	15.5	15.5	50.41	0	23.571	292790000	26	2.48638	5.92218	Q96P11-2;Q96P11;Q96P11-4;Q96P11-5;Q63ZY6-4;Q63ZY6-5;Q63ZY6;Q3KNT7-2;Q3KNT7-3;Q3KNT7;Q63ZY6-6;Q96P11-3	Q96P11-2;Q96P11;Q96P11-4;Q96P11-5	sp|Q96P11-2|NSUN5_HUMAN Isoform 2 of Probable 28S rRNA (cytosine-C(5))-methyltransferase OS=Homo sapiens GN=NSUN5;sp|Q96P11|NSUN5_HUMAN Probable 28S rRNA (cytosine-C(5))-methyltransferase OS=Homo sapiens GN=NSUN5 PE=1 SV=2;sp|Q96P11-4|NSUN5_HUMAN Isoform 4
MCU	Calcium uniporter protein, mitochondrial	biological regulation;calcium ion homeostasis;calcium ion transport;calcium-mediated signaling;carbohydrate homeostasis;cation homeostasis;cation transport;cellular calcium ion homeostasis;cellular cation homeostasis;cellular chemical homeostasis;cellular component assembly;cellular component organization;cellular component organization or biogenesis;cellular divalent inorganic cation homeostasis…		3.49e-06	4.45447		26.6002	26.5622	25.2467	22.4064	23.0177	24.4476	24.0086	22.9236	25.5036	21.1633	21.3707	19.6274	20.2315	19.0948	20.1161	19.1053	20.5543	19.363	+	5	5	5	19.5	19.5	19.5	35.158	0	43.003	378060000	26	2.7975	5.91199	Q8NE86-3;Q8NE86;S4R468;Q8NE86-2	Q8NE86-3;Q8NE86;S4R468;Q8NE86-2	sp|Q8NE86-3|MCU_HUMAN Isoform 3 of Calcium uniporter protein, mitochondrial OS=Homo sapiens GN=MCU;sp|Q8NE86|MCU_HUMAN Calcium uniporter protein, mitochondrial OS=Homo sapiens GN=MCU PE=1 SV=1;tr|S4R468|S4R468_HUMAN Calcium uniporter protein, mitochondrial
USP11	Ubiquitin carboxyl-terminal hydrolase;Ubiquitin carboxyl-terminal hydrolase 11	biological regulation;catabolic process;cellular catabolic process;cellular macromolecule catabolic process;cellular macromolecule metabolic process;cellular metabolic process;cellular process;cellular protein metabolic process;macromolecule catabolic process;macromolecule metabolic process;macromolecule modification;metabolic process;modification-dependent macromolecule catabolic process;modific…		3.68e-06	3.761		24.5489	24.9314	22.7161	22.3036	23.8436	24.853	24.8258	24.0142	24.4508	20.5569	18.8853	20.8525	21.3777	22.525	19.9623	19.8129	19.0462	19.6196	+	7	7	7	8.5	8.5	8.5	105.03	0	14.913	187590000	27	2.50326	5.88626	G5E9A6;P51784;Q5JXD3;H7C189;Q13107-2;Q13107	G5E9A6;P51784	tr|G5E9A6|G5E9A6_HUMAN Ubiquitin carboxyl-terminal hydrolase 11 OS=Homo sapiens GN=USP11 PE=1 SV=1;sp|P51784|UBP11_HUMAN Ubiquitin carboxyl-terminal hydrolase 11 OS=Homo sapiens GN=USP11 PE=1 SV=3
SPTLC1	Serine palmitoyltransferase 1	alcohol biosynthetic process;alcohol metabolic process;amine metabolic process;biosynthetic process;cellular biosynthetic process;cellular lipid metabolic process;cellular metabolic process;cellular nitrogen compound biosynthetic process;cellular nitrogen compound metabolic process;cellular process;ceramide biosynthetic process;ceramide metabolic process;lipid biosynthetic process;lipid metabolic…		3.94e-06	6.04511		28.0555	28.3642	26.7558	22.3748	25.5623	28.9637	26.0522	26.5504	29.417	21.9908	22.6593	19.7288	20.0801	21.163	20.8575	19.9474	19.4377	21.8255	+	15	15	15	40	40	40	52.743	0	323.31	2385100000	122	3.33596	5.85564	O15269;O15269-2	O15269	sp|O15269|SPTC1_HUMAN Serine palmitoyltransferase 1 OS=Homo sapiens GN=SPTLC1 PE=1 SV=1
USP42	Ubiquitin carboxyl-terminal hydrolase 42	biological regulation;catabolic process;cell differentiation;cellular catabolic process;cellular developmental process;cellular macromolecule catabolic process;cellular macromolecule metabolic process;cellular metabolic process;cellular process;cellular protein metabolic process;developmental process;gamete generation;macromolecule catabolic process;macromolecule metabolic process;macromolecule m…		4.22e-06	5.1155		28.198	28.5331	27.2772	26.5641	24.1831	28.0966	26.7862	25.8752	26.2962	23.5512	24.174	22.6962	19.9073	21.0956	20.6441	20.4277	20.4694	22.8048	+	21	21	21	20.7	20.7	20.7	144.33	0	280.07	1729000000	92	3.02471	5.82377	Q9H9J4-2;Q9H9J4;C9JPC9;E7EWZ4;B4DP25;E5RJP3	Q9H9J4-2;Q9H9J4;C9JPC9	sp|Q9H9J4-2|UBP42_HUMAN Isoform 2 of Ubiquitin carboxyl-terminal hydrolase 42 OS=Homo sapiens GN=USP42;sp|Q9H9J4|UBP42_HUMAN Ubiquitin carboxyl-terminal hydrolase 42 OS=Homo sapiens GN=USP42 PE=1 SV=3;tr|C9JPC9|C9JPC9_HUMAN Ubiquitin carboxyl-terminal hydr
ZNF766	Zinc finger protein 766	biological regulation;biosynthetic process;cellular biosynthetic process;cellular macromolecule biosynthetic process;cellular macromolecule metabolic process;cellular metabolic process;cellular nitrogen compound metabolic process;cellular process;macromolecule biosynthetic process;macromolecule metabolic process;metabolic process;nitrogen compound metabolic process;nucleic acid metabolic process;…		4.6e-06	4.58278		26.9728	27.1308	24.5057	22.896	24.5737	24.9368	22.5252	23.2155	23.6435	19.281	19.4929	19.9098	19.3723	21.3638	21.3296	18.9998	19.7879	19.618	+	9	6	6	22.4	15.4	15.4	54.506	0	34.99	426510000	29	2.82253	5.78521	Q5HY98;G3XAE0;M0R2P3;A0A0B4J2B2;M0QXI4;M0R1P9;M0R139	Q5HY98;G3XAE0	sp|Q5HY98|ZN766_HUMAN Zinc finger protein 766 OS=Homo sapiens GN=ZNF766 PE=2 SV=1;tr|G3XAE0|G3XAE0_HUMAN Uncharacterized protein OS=Homo sapiens GN=ZNF766 PE=4 SV=1
ESCO2	N-acetyltransferase ESCO2	biological regulation;cell cycle;cell differentiation;cellular developmental process;cellular localization;cellular macromolecule localization;cellular macromolecule metabolic process;cellular metabolic process;cellular nitrogen compound metabolic process;cellular process;cellular protein localization;cellular protein metabolic process;cellular response to stimulus;cellular response to stress;chr…		4.61e-06	4.91524		27.8563	27.7413	25.11	22.6587	23.3855	25.7214	24.2134	23.3522	24.563	20.2147	20.576	19.8566	18.6832	19.6975	20.1021	20.1014	21.4528	19.6802	+	10	10	10	25.3	25.3	25.3	68.306	0	104.87	655260000	43	2.94467	5.78267	Q56NI9;Q56NI9-2;H0YB88;E5RFP7;E5RIE3;E5RFE4	Q56NI9;Q56NI9-2	sp|Q56NI9|ESCO2_HUMAN N-acetyltransferase ESCO2 OS=Homo sapiens GN=ESCO2 PE=1 SV=1;sp|Q56NI9-2|ESCO2_HUMAN Isoform 2 of N-acetyltransferase ESCO2 OS=Homo sapiens GN=ESCO2
CLK1	Dual specificity protein kinase CLK1	biological regulation;cell proliferation;cellular macromolecule metabolic process;cellular metabolic process;cellular process;cellular protein metabolic process;macromolecule metabolic process;macromolecule modification;metabolic process;peptidyl-amino acid modification;peptidyl-serine modification;peptidyl-serine phosphorylation;peptidyl-threonine modification;peptidyl-threonine phosphorylation;…		4.71e-06	5.33719		28.4797	27.8053	26.7412	22.0842	25.7366	27.7376	25.0408	24.946	26.9139	21.261	22.2403	21.175	21.816	19.786	21.3117	19.6056	19.9057	20.3492	+	16	16	14	39	39	31.8	57.29	0	176.49	1284700000	80	3.08842	5.77157	P49759;P49759-3;A0A087WVK0;F8WBF5;B8ZZR0;P49759-2	P49759;P49759-3;A0A087WVK0;F8WBF5;B8ZZR0	sp|P49759|CLK1_HUMAN Dual specificity protein kinase CLK1 OS=Homo sapiens GN=CLK1 PE=1 SV=2;sp|P49759-3|CLK1_HUMAN Isoform 3 of Dual specificity protein kinase CLK1 OS=Homo sapiens GN=CLK1;tr|A0A087WVK0|A0A087WVK0_HUMAN Dual-specificity protein kinase CLK1
SBNO2	Protein strawberry notch homolog 2	anatomical structure development;anatomical structure formation involved in morphogenesis;biological regulation;biomineral tissue development;biosynthetic process;bone mineralization;cell activation;cell activation involved in immune response;cellular biosynthetic process;cellular macromolecule biosynthetic process;cellular macromolecule metabolic process;cellular metabolic process;cellular nitro…		4.8e-06	4.14109		26.115	26.2865	23.4983	21.5691	23.3431	25.4755	22.8887	23.5049	25.4468	20.6798	20.1634	19.6699	20.9487	19.7647	19.8639	20.0116	19.8881	19.868	+	7	7	7	8.3	8.3	8.3	149.09	0	57.569	292190000	26	2.64447	5.76202	K7ES28;Q9Y2G9-3;Q9Y2G9;A3KN83-4;A3KN83-3;A3KN83-2;A3KN83	K7ES28;Q9Y2G9-3;Q9Y2G9	tr|K7ES28|K7ES28_HUMAN Protein strawberry notch homolog 2 OS=Homo sapiens GN=SBNO2 PE=1 SV=1;sp|Q9Y2G9-3|SBNO2_HUMAN Isoform 2 of Protein strawberry notch homolog 2 OS=Homo sapiens GN=SBNO2;sp|Q9Y2G9|SBNO2_HUMAN Protein strawberry notch homolog 2 OS=Homo s
ZNF773	Zinc finger protein 773	biological regulation;biosynthetic process;cellular biosynthetic process;cellular macromolecule biosynthetic process;cellular macromolecule metabolic process;cellular metabolic process;cellular nitrogen compound metabolic process;cellular process;macromolecule biosynthetic process;macromolecule metabolic process;metabolic process;nitrogen compound metabolic process;nucleic acid metabolic process;…		4.82e-06	4.24825		25.218	26.976	24.2191	22.9932	23.6619	23.8169	23.8164	22.0622	25.0576	18.8631	20.2122	20.6092	20.0362	18.2782	20.6232	20.3919	21.4817	19.0915	+	3	2	1	9.3	5.9	3.4	50.373	0	13.757	305480000	21	2.68702	5.75792	Q6PK81-2;Q6PK81;A6NNZ3	Q6PK81-2;Q6PK81	sp|Q6PK81-2|ZN773_HUMAN Isoform 2 of Zinc finger protein 773 OS=Homo sapiens GN=ZNF773;sp|Q6PK81|ZN773_HUMAN Zinc finger protein 773 OS=Homo sapiens GN=ZNF773 PE=2 SV=1
SUPT16H	FACT complex subunit SPT16	biological regulation;biosynthetic process;cellular biosynthetic process;cellular component disassembly;cellular component disassembly at cellular level;cellular component organization;cellular component organization at cellular level;cellular component organization or biogenesis;cellular component organization or biogenesis at cellular level;cellular macromolecular complex disassembly;cellular m…		4.87e-06	3.44862		25.0179	25.4488	23.3739	22.8233	23.2277	25.2309	23.6164	22.8289	25.2086	20.96	19.7723	20.5986	20.9168	21.0534	20.3674	19.4545	20.1529	22.4627	+	6	6	6	7.4	7.4	7.4	119.91	0	22.392	221380000	23	2.34189	5.74742	Q9Y5B9;G3V5A4;G3V401;G3V2X0	Q9Y5B9	sp|Q9Y5B9|SP16H_HUMAN FACT complex subunit SPT16 OS=Homo sapiens GN=SUPT16H PE=1 SV=1
ADNP2	ADNP homeobox protein 2	biological regulation;biosynthetic process;cell communication;cell differentiation;cellular biosynthetic process;cellular developmental process;cellular macromolecule biosynthetic process;cellular macromolecule metabolic process;cellular metabolic process;cellular nitrogen compound metabolic process;cellular process;cellular response to chemical stimulus;cellular response to external stimulus;cel…		4.88e-06	5.13841		27.7119	27.9019	26.3309	22.4995	23.9292	27.2107	26.1058	23.739	24.524	20.6125	21.2006	18.9387	21.3907	20.9115	20.9223	19.7869	19.4913	20.4527	+	9	9	9	11.9	11.9	11.9	122.83	0	179.12	903800000	55	3.01545	5.74825	Q6IQ32;H0YLN6;H0YM09	Q6IQ32	sp|Q6IQ32|ADNP2_HUMAN ADNP homeobox protein 2 OS=Homo sapiens GN=ADNP2 PE=1 SV=1
BHLHE41	Class E basic helix-loop-helix protein 41	anatomical structure morphogenesis;biological regulation;cell differentiation;cell proliferation;cellular developmental process;cellular process;circadian regulation of gene expression;circadian rhythm;developmental process;negative regulation of biological process;negative regulation of biosynthetic process;negative regulation of cell differentiation;negative regulation of cellular biosynthetic …		4.88e-06	4.87122		28.1432	29.015	26.1557	25.2604	26.888	24.9209	23.818	24.1319	24.3853	20.3206	21.1455	21.0679	21.2556	20.2089	20.7835	22.8163	20.2055	21.0737	+	12	12	9	34.2	34.2	26.6	50.497	0	264.96	1228400000	49	2.92197	5.7508	Q9C0J9	Q9C0J9	sp|Q9C0J9|BHE41_HUMAN Class E basic helix-loop-helix protein 41 OS=Homo sapiens GN=BHLHE41 PE=1 SV=1
MAGED2	Melanoma-associated antigen D2			4.88e-06	4.72172		25.1904	25.4395	23.5886	20.9346	24.5612	26.7623	24.559	24.5305	26.8412	20.1467	20.6869	19.7209	20.2966	19.7539	20.2869	20.1691	18.0977	20.7534	+	15	14	13	29.5	27.6	26.2	64.953	0	40.568	406680000	23	2.86721	5.74939	Q9UNF1;Q5H909;Q9UNF1-2;Q5H907;A0A087X070;Q12816-5	Q9UNF1;Q5H909;Q9UNF1-2;Q5H907	sp|Q9UNF1|MAGD2_HUMAN Melanoma-associated antigen D2 OS=Homo sapiens GN=MAGED2 PE=1 SV=2;tr|Q5H909|Q5H909_HUMAN Melanoma-associated antigen D2 OS=Homo sapiens GN=MAGED2 PE=1 SV=2;sp|Q9UNF1-2|MAGD2_HUMAN Isoform 2 of Melanoma-associated antigen D2 OS=Homo s
LAS1L	Ribosomal biogenesis protein LAS1L	cellular macromolecule metabolic process;cellular metabolic process;cellular nitrogen compound metabolic process;cellular process;macromolecule metabolic process;metabolic process;ncRNA metabolic process;ncRNA processing;nitrogen compound metabolic process;nucleic acid metabolic process;nucleobase-containing compound metabolic process;primary metabolic process;RNA metabolic process;RNA processing…		4.95e-06	5.38413		27.3259	27.4894	24.2875	22.1651	23.9641	27.5816	25.1954	23.5462	27.2627	20.5587	21.0771	20.4847	20.6614	18.4873	20.6874	19.3642	19.418	19.6218	+	13	13	13	22.9	22.9	22.9	81.242	0	53.716	825070000	53	3.09615	5.73883	Q9Y4W2-2;Q9Y4W2;Q9Y4W2-3;Q9Y4W2-4	Q9Y4W2-2;Q9Y4W2;Q9Y4W2-3	sp|Q9Y4W2-2|LAS1L_HUMAN Isoform 2 of Ribosomal biogenesis protein LAS1L OS=Homo sapiens GN=LAS1L;sp|Q9Y4W2|LAS1L_HUMAN Ribosomal biogenesis protein LAS1L OS=Homo sapiens GN=LAS1L PE=1 SV=2;sp|Q9Y4W2-3|LAS1L_HUMAN Isoform 3 of Ribosomal biogenesis protein L
LMAN1	Protein ERGIC-53	biological regulation;blood coagulation;carbohydrate metabolic process;cellular carbohydrate metabolic process;cellular component organization;cellular component organization at cellular level;cellular component organization or biogenesis;cellular component organization or biogenesis at cellular level;cellular macromolecule metabolic process;cellular metabolic process;cellular process;cellular pr…		5.12e-06	5.20861		27.3696	27.8113	26.4975	25.2927	24.4275	28.1684	26.2439	26.4212	28.5096	23.2637	23.8543	22.1059	21.83	19.5851	20.1976	20.8563	19.1858	22.9854	+	9	9	9	26.3	26.3	26.3	57.548	0	186.87	1660800000	101	3.03349	5.72251	P49257	P49257	sp|P49257|LMAN1_HUMAN Protein ERGIC-53 OS=Homo sapiens GN=LMAN1 PE=1 SV=2
CTNNB1	Catenin beta-1	adherens junction assembly;adherens junction organization;anatomical structure development;anatomical structure formation involved in morphogenesis;anatomical structure homeostasis;anatomical structure morphogenesis;androgen receptor signaling pathway;anterior/posterior axis specification;apoptosis;appendage morphogenesis;axis specification;biological adhesion;biological regulation;biosynthetic p…		5.22e-06	5.47599		26.1457	26.5934	23.3518	22.2854	23.9679	27.9388	26.0298	26.7428	29.034	20.5616	19.7011	21.0459	21.1456	20.35	19.7582	20.3901	19.4841	20.3689	+	16	16	15	26.4	26.4	24.2	84.765	0	223.09	1261500000	61	3.11931	5.71057	B4DGU4;P35222;P35222-2;E7EMJ5	B4DGU4;P35222	tr|B4DGU4|B4DGU4_HUMAN Catenin beta-1 OS=Homo sapiens GN=CTNNB1 PE=1 SV=1;sp|P35222|CTNB1_HUMAN Catenin beta-1 OS=Homo sapiens GN=CTNNB1 PE=1 SV=1
ITGA3	Integrin alpha-3;Integrin alpha-3 heavy chain;Integrin alpha-3 light chain	anatomical structure development;behavior;biological adhesion;biological regulation;blood coagulation;cell adhesion;cell differentiation;cell migration;cell motility;cell surface receptor linked signaling pathway;cell-matrix adhesion;cell-substrate adhesion;cellular component maintenance;cellular component maintenance at cellular level;cellular component movement;cellular component organization;c…		5.24e-06	5.14411		27.3345	27.0046	25.6083	23.3005	23.3147	27.2358	24.8672	25.7159	27.9078	22.1381	22.0727	19.1449	18.7534	19.7157	20.7545	20.6071	20.9064	21.8995	+	8	8	8	9.2	9.2	9.2	116.61	0	73.386	956970000	74	3.00887	5.71112	P26006;P26006-1;H0YA49;D6R9X8	P26006;P26006-1	sp|P26006|ITA3_HUMAN Integrin alpha-3 OS=Homo sapiens GN=ITGA3 PE=1 SV=5;sp|P26006-1|ITA3_HUMAN Isoform 2 of Integrin alpha-3 OS=Homo sapiens GN=ITGA3
CHERP	Calcium homeostasis endoplasmic reticulum protein	anatomical structure development;biological regulation;calcium ion homeostasis;calcium ion transport;calcium ion transport into cytosol;cation homeostasis;cation transport;cellular calcium ion homeostasis;cellular cation homeostasis;cellular chemical homeostasis;cellular divalent inorganic cation homeostasis;cellular homeostasis;cellular ion homeostasis;cellular macromolecule metabolic process;ce…		5.37e-06	5.0465		30.7275	31.1301	29.482	28.4507	28.2725	30.2184	29.0976	28.6236	29.0796	26.4912	27.0963	25.9754	23.6861	23.3556	25.1374	22.2732	22.1371	23.5111	+	30	30	30	40.2	40.2	40.2	103.7	0	323.31	10373000000	472	2.97204	5.69707	Q8IWX8;J3QK89	Q8IWX8;J3QK89	sp|Q8IWX8|CHERP_HUMAN Calcium homeostasis endoplasmic reticulum protein OS=Homo sapiens GN=CHERP PE=1 SV=3;tr|J3QK89|J3QK89_HUMAN Calcium homeostasis endoplasmic reticulum protein OS=Homo sapiens GN=CHERP PE=1 SV=1
WDR33	pre-mRNA 3 end processing protein WDR33	cellular macromolecule metabolic process;cellular metabolic process;cellular nitrogen compound metabolic process;cellular process;cellular response to stimulus;cellular response to stress;DNA metabolic process;DNA repair;gamete generation;macromolecule metabolic process;male gamete generation;metabolic process;mRNA 3'-end processing;mRNA cleavage;mRNA metabolic process;mRNA polyadenylation;mRNA p…		5.5e-06	4.47195		27.9594	29.1293	26.374	25.3879	24.6064	26.8158	26.5369	25.7762	27.2483	23.5645	23.9737	22.9019	21.909	22.6096	22.288	20.2818	20.4713	21.5869	+	20	20	20	20.4	20.4	20.4	145.89	0	146.54	1760600000	122	2.76061	5.68498	Q9C0J8;Q9C0J8-3;C9J8B4;Q9C0J8-2;B9A053	Q9C0J8	sp|Q9C0J8|WDR33_HUMAN pre-mRNA 3 end processing protein WDR33 OS=Homo sapiens GN=WDR33 PE=1 SV=2
CTCF	Transcriptional repressor CTCF	biological regulation;cellular component assembly;cellular component assembly at cellular level;cellular component organization;cellular component organization at cellular level;cellular component organization or biogenesis;cellular component organization or biogenesis at cellular level;cellular macromolecular complex subunit organization;cellular macromolecule metabolic process;cellular metaboli…		5.58e-06	5.89591		30.381	30.5229	28.062	26.9118	28.3278	28.5291	27.6733	27.5691	28.1998	24.2638	24.6642	23.4166	21.438	18.5512	25.1475	20.5344	22.6989	22.3991	+	28	28	28	46.1	46.1	46.1	82.785	0	323.31	7272800000	446	3.24212	5.67686	P49711;P49711-2;V9GY73;Q8NI51-11;Q8NI51-6;Q8NI51-5;Q8NI51-10;Q8NI51-2;Q8NI51;Q8NI51-3;Q8NI51-7;F5H2V8;Q8NI51-8	P49711;P49711-2	sp|P49711|CTCF_HUMAN Transcriptional repressor CTCF OS=Homo sapiens GN=CTCF PE=1 SV=1;sp|P49711-2|CTCF_HUMAN Isoform 2 of Transcriptional repressor CTCF OS=Homo sapiens GN=CTCF
SPTBN1	Spectrin beta chain, non-erythrocytic 1	actin filament capping;axon guidance;biological regulation;cell cycle cytokinesis;cell cycle process;cellular component assembly;cellular component assembly at cellular level;cellular component organization;cellular component organization at cellular level;cellular component organization or biogenesis;cellular component organization or biogenesis at cellular level;cellular macromolecule metabolic…		5.59e-06	6.11323		28.6347	29.2278	26.4488	22.7544	27.0775	27.7171	23.943	24.5454	28.8413	20.5604	21.5195	19.0027	21.859	19.2001	19.5258	20.4979	20.9867	21.0189	+	39	39	39	21.9	21.9	21.9	274.83	0	241.65	2105600000	117	3.30624	5.67499	A0A087WUZ3;Q01082;Q01082-3;Q01082-2;F8W6C1;A4QPE4;O15020-2;O15020;P11277-3;P11277;P11277-2;M0QZQ3;C9JY79;Q9H254-2;Q9H254-4;Q9H254	A0A087WUZ3;Q01082;Q01082-3;Q01082-2	tr|A0A087WUZ3|A0A087WUZ3_HUMAN Spectrin beta chain, non-erythrocytic 1 OS=Homo sapiens GN=SPTBN1 PE=1 SV=1;sp|Q01082|SPTB2_HUMAN Spectrin beta chain, non-erythrocytic 1 OS=Homo sapiens GN=SPTBN1 PE=1 SV=2;sp|Q01082-3|SPTB2_HUMAN Isoform 2 of Spectrin beta
FLNA	Filamin-A	actin crosslink formation;actin cytoskeleton organization;actin cytoskeleton reorganization;actin filament organization;actin filament-based process;anatomical structure formation involved in morphogenesis;anatomical structure morphogenesis;biological adhesion;biological regulation;biosynthetic process;blood coagulation;cAMP-mediated signaling;cell activation;cell adhesion;cell cycle process;cell…		5.96e-06	5.48369		27.8785	27.6497	26.1734	22.957	26.64	26.2899	23.454	23.5482	28.286	20.8539	22.504	19.3194	19.4708	21.0358	19.393	20.1957	20.8638	19.887	+	20	20	17	11.2	11.2	10.4	276.55	0	106.49	1164100000	96	3.10566	5.64573	Q5HY54;Q60FE5;P21333-2;P21333;A0A087WWY3;F8WE98;H0Y5C6;O75369-5;O75369-4;O75369-6;O75369-3;O75369-2;O75369-9;O75369;O75369-8	Q5HY54;Q60FE5;P21333-2;P21333;A0A087WWY3	tr|Q5HY54|Q5HY54_HUMAN Filamin-A OS=Homo sapiens GN=FLNA PE=1 SV=1;tr|Q60FE5|Q60FE5_HUMAN Filamin A OS=Homo sapiens GN=FLNA PE=1 SV=1;sp|P21333-2|FLNA_HUMAN Isoform 2 of Filamin-A OS=Homo sapiens GN=FLNA;sp|P21333|FLNA_HUMAN Filamin-A OS=Homo sapiens GN=FL
HIST1H2AJ	Histone H2A type 1-J;Histone H2A type 1-H;Histone H2A.J;Histone H2A type 1-D;Histone H2A type 1;Histone H2A;Histone H2AX			6.24e-06	6.13522		31.4028	31.8434	30.99	28.6189	30.5545	33.5769	32.7916	32.316	33.552	25.9989	28.3048	27.6338	24.4283	26.2294	27.2254	22.9325	22.4236	25.2524	+	9	9	0	46.7	46.7	0	18.481	0	323.31	115510000000	336	3.29814	5.62369	A0A0U1RR32;A0A0U1RRH7;Q99878;Q96KK5;Q9BTM1;P20671;P0C0S8;H0YFX9;Q9BTM1-2;P16104;Q96QV6	A0A0U1RR32;A0A0U1RRH7;Q99878;Q96KK5;Q9BTM1;P20671;P0C0S8;H0YFX9;Q9BTM1-2;P16104	tr|A0A0U1RR32|A0A0U1RR32_HUMAN Histone H2A OS=Homo sapiens GN=hCG_2039566 PE=3 SV=1;tr|A0A0U1RRH7|A0A0U1RRH7_HUMAN Histone H2A OS=Homo sapiens PE=3 SV=1;sp|Q99878|H2A1J_HUMAN Histone H2A type 1-J OS=Homo sapiens GN=HIST1H2AJ PE=1 SV=3;sp|Q96KK5|H2A1H_HUMAN
MEPCE	7SK snRNA methylphosphate capping enzyme	biological regulation;cellular macromolecule metabolic process;cellular metabolic process;cellular nitrogen compound metabolic process;cellular process;macromolecule metabolic process;macromolecule methylation;macromolecule modification;metabolic process;methylation;ncRNA metabolic process;negative regulation of binding;negative regulation of biological process;negative regulation of biosynthetic…		6.45e-06	5.8675		28.9064	29.246	26.7708	23.3194	23.8337	28.3469	26.4972	26.1168	27.2592	22.2529	22.7338	21.8917	20.8309	19.1063	18.8029	20.1886	20.4275	21.2542	+	16	16	16	35.6	35.6	35.6	74.354	0	323.31	2179900000	111	3.2149	5.60787	Q7L2J0;Q7L2J0-2	Q7L2J0	sp|Q7L2J0|MEPCE_HUMAN 7SK snRNA methylphosphate capping enzyme OS=Homo sapiens GN=MEPCE PE=1 SV=1
RSBN1	Round spermatid basic protein 1			6.45e-06	4.2272		27.4265	27.1847	26.3033	24.3035	24.2066	27.2359	25.8056	25.0989	26.1923	22.4504	23.2893	23.047	20.4122	21.3701	22.6326	19.2907	21.8052	21.4154	+	11	11	11	19.7	19.7	19.7	77.319	0	68.031	950580000	69	2.65105	5.60691	A0A0C4DGT8;A0A087WWP8;Q5VWQ0;A0A0C4DH79;Q5VWQ0-4;A0A087X239;Q6PCB5-2;Q6PCB5;H7C2D3;C9JM20	A0A0C4DGT8;A0A087WWP8;Q5VWQ0	tr|A0A0C4DGT8|A0A0C4DGT8_HUMAN Round spermatid basic protein 1 OS=Homo sapiens GN=RSBN1 PE=1 SV=1;tr|A0A087WWP8|A0A087WWP8_HUMAN Round spermatid basic protein 1 OS=Homo sapiens GN=RSBN1 PE=1 SV=1;sp|Q5VWQ0|RSBN1_HUMAN Round spermatid basic protein 1 OS=Hom
ZFP30	Zinc finger protein 30 homolog	biological regulation;biosynthetic process;cellular biosynthetic process;cellular macromolecule biosynthetic process;cellular macromolecule metabolic process;cellular metabolic process;cellular nitrogen compound metabolic process;cellular process;macromolecule biosynthetic process;macromolecule metabolic process;metabolic process;nitrogen compound metabolic process;nucleic acid metabolic process;…		6.56e-06	4.63867		25.2696	26.1981	25.5978	23.6038	25.1215	25.7575	23.5247	23.8857	25.869	19.8651	22.2037	19.1351	19.3375	19.3891	23.5164	19.2272	21.5729	18.8326	+	8	8	4	19.7	19.7	11	61.557	0	45.671	442410000	26	2.80526	5.59748	Q9Y2G7	Q9Y2G7	sp|Q9Y2G7|ZFP30_HUMAN Zinc finger protein 30 homolog OS=Homo sapiens GN=ZFP30 PE=2 SV=1
ZNF850	Zinc finger protein 850	biological regulation;biosynthetic process;cellular biosynthetic process;cellular macromolecule biosynthetic process;cellular macromolecule metabolic process;cellular metabolic process;cellular nitrogen compound metabolic process;cellular process;macromolecule biosynthetic process;macromolecule metabolic process;metabolic process;nitrogen compound metabolic process;nucleic acid metabolic process;…		6.66e-06	4.43508		26.7477	26.5623	24.7497	22.0675	23.1109	25.4973	23.0899	22.5511	23.7178	20.2632	18.9052	19.3534	20.1038	20.9908	20.5073	19.5121	19.6973	18.8454	+	8	5	5	19.8	7.6	7.6	121.88	0	22.613	334770000	26	2.728	5.58986	A0A087X0M6;A8MQ14	A0A087X0M6;A8MQ14	tr|A0A087X0M6|A0A087X0M6_HUMAN Zinc finger protein 850 OS=Homo sapiens GN=ZNF850 PE=1 SV=1;sp|A8MQ14|ZN850_HUMAN Zinc finger protein 850 OS=Homo sapiens GN=ZNF850 PE=3 SV=2
SCCPDH	Saccharopine dehydrogenase-like oxidoreductase			7.26e-06	6.15075		28.9936	29.4182	28.0394	22.9276	27.1944	29.1936	24.8499	25.9059	29.2163	22.7235	23.374	20.4381	20.5939	19.1898	20.8682	20.6158	20.8765	21.7024	+	14	14	14	43.8	43.8	43.8	47.151	0	323.31	3563700000	133	3.28131	5.54904	Q8NBX0	Q8NBX0	sp|Q8NBX0|SCPDL_HUMAN Saccharopine dehydrogenase-like oxidoreductase OS=Homo sapiens GN=SCCPDH PE=1 SV=1
MASTL	Serine/threonine-protein kinase greatwall	biological regulation;cell cycle;cell cycle phase;cell cycle process;cell division;cellular component organization;cellular component organization at cellular level;cellular component organization or biogenesis;cellular component organization or biogenesis at cellular level;cellular process;cellular response to stimulus;cellular response to stress;G2/M transition of mitotic cell cycle;mitosis;mit…		7.28e-06	3.59621		25.396	25.4882	23.3819	21.7513	23.2714	24.3988	23.3971	22.2901	24.2912	21.4124	18.9556	19.8471	21.126	20.4052	20.2026	20.6392	19.1032	19.6089	+	4	4	4	13.6	13.6	13.6	53.296	0	35.703	174630000	20	2.37963	5.54948	A0A087WUU7;Q96GX5-2;Q96GX5-3;Q96GX5	A0A087WUU7;Q96GX5-2;Q96GX5-3;Q96GX5	tr|A0A087WUU7|A0A087WUU7_HUMAN Serine/threonine-protein kinase greatwall (Fragment) OS=Homo sapiens GN=MASTL PE=1 SV=1;sp|Q96GX5-2|GWL_HUMAN Isoform 2 of Serine/threonine-protein kinase greatwall OS=Homo sapiens GN=MASTL;sp|Q96GX5-3|GWL_HUMAN Isoform 3 of
CCNT2	Cyclin-T2	biological regulation;biosynthetic process;cell cycle;cell division;cell surface receptor linked signaling pathway;cellular biosynthetic process;cellular macromolecule biosynthetic process;cellular macromolecule metabolic process;cellular metabolic process;cellular nitrogen compound metabolic process;cellular process;cellular response to stimulus;enzyme linked receptor protein signaling pathway;g…		7.76e-06	4.75751		27.7062	27.3979	26.705	24.714	25.3498	27.5192	25.9786	25.1886	25.3338	22.8217	24.6203	21.396	21.0612	21.0005	20.7788	21.7497	18.2829	21.3646	+	12	10	10	21.6	17	17	73.681	0	220.45	1064800000	78	2.83141	5.51865	O60583-2;O60583;F8WDY7;F2Z2C9	O60583-2;O60583	sp|O60583-2|CCNT2_HUMAN Isoform 2 of Cyclin-T2 OS=Homo sapiens GN=CCNT2;sp|O60583|CCNT2_HUMAN Cyclin-T2 OS=Homo sapiens GN=CCNT2 PE=1 SV=2
ASUN	Protein asunder homolog	biological regulation;cell cycle phase;cell cycle process;cell division;cell motility;cellular component movement;cellular component organization;cellular component organization at cellular level;cellular component organization or biogenesis;cellular component organization or biogenesis at cellular level;cellular localization;cellular process;centrosome localization;cytoskeleton organization;loca…		8.1e-06	2.8127		23.3627	24.8704	22.5631	22.118	22.6173	23.1016	22.8467	22.7344	23.5905	20.5036	21.9268	20.3663	21.2245	20.5855	19.3027	19.193	19.5475	19.8404	+	4	4	4	7.8	7.8	7.8	80.224	0	6.9975	94793000	6	2.00344	5.49549	Q9NVM9;H0YH12;Q9NVM9-2;F5H5W1;F5H457	Q9NVM9;H0YH12;Q9NVM9-2	sp|Q9NVM9|ASUN_HUMAN Protein asunder homolog OS=Homo sapiens GN=ASUN PE=1 SV=2;tr|H0YH12|H0YH12_HUMAN Protein asunder homolog (Fragment) OS=Homo sapiens GN=ASUN PE=1 SV=1;sp|Q9NVM9-2|ASUN_HUMAN Isoform 2 of Protein asunder homolog OS=Homo sapiens GN=ASUN
KDM5A	Lysine-specific demethylase 5A	biological regulation;biosynthetic process;cellular biosynthetic process;cellular component organization;cellular component organization at cellular level;cellular component organization or biogenesis;cellular component organization or biogenesis at cellular level;cellular macromolecule biosynthetic process;cellular macromolecule metabolic process;cellular metabolic process;cellular nitrogen comp…		8.1e-06	4.34809		27.2351	26.9304	25.2559	22.5552	23.5265	24.0816	23.2286	22.9401	23.5513	20.4727	18.2828	20.1748	19.5339	20.5736	20.0358	20.3053	20.023	20.7699	+	12	11	11	9.3	8	8	195.74	0	65.314	411530000	31	2.67641	5.49405	F5H1F7;P29375;P29375-2;E7EV89;F5H322;F5GZR8	F5H1F7;P29375;P29375-2	tr|F5H1F7|F5H1F7_HUMAN Lysine-specific demethylase 5A OS=Homo sapiens GN=KDM5A PE=1 SV=2;sp|P29375|KDM5A_HUMAN Lysine-specific demethylase 5A OS=Homo sapiens GN=KDM5A PE=1 SV=3;sp|P29375-2|KDM5A_HUMAN Isoform 2 of Lysine-specific demethylase 5A OS=Homo sap
RAB11A	Ras-related protein Rab-11A;Ras-related protein Rab-11B	astral microtubule organization;biological regulation;cell cycle process;cell projection organization;cellular component assembly;cellular component assembly at cellular level;cellular component organization;cellular component organization at cellular level;cellular component organization or biogenesis;cellular component organization or biogenesis at cellular level;cellular localization;cellular …		8.12e-06	5.51347		27.4637	27.8209	27.5727	22.722	25.1006	29.2035	25.9165	24.1134	27.7753	21.9193	22.8435	20.6613	19.6196	21.4621	21.3187	20.9266	19.8687	19.4477	+	9	9	9	58.1	58.1	58.1	17.668	0	47.219	1784800000	91	3.07719	5.49594	H3BMH2;H3BSC1;P62491-2;Q15907-2;P62491;Q15907;B4DQU5;A0A0C4DGX5;P57735	H3BMH2;H3BSC1;P62491-2;Q15907-2;P62491;Q15907	tr|H3BMH2|H3BMH2_HUMAN Ras-related protein Rab-11A (Fragment) OS=Homo sapiens GN=RAB11A PE=3 SV=1;tr|H3BSC1|H3BSC1_HUMAN Ras-related protein Rab-11A OS=Homo sapiens GN=RAB11A PE=1 SV=1;sp|P62491-2|RB11A_HUMAN Isoform 2 of Ras-related protein Rab-11A OS=Hom
MCAM	Cell surface glycoprotein MUC18	anatomical structure formation involved in morphogenesis;anatomical structure morphogenesis;angiogenesis;angiogenesis involved in wound healing;biological adhesion;biological regulation;cell adhesion;cellular process;developmental process;glomerular filtration;multicellular organismal process;positive regulation of biological process;positive regulation of cell migration;positive regulation of ce…		8.13e-06	4.90885		25.6413	26.3655	26.1673	21.8294	24.2185	27.5395	22.982	24.3385	27.7892	20.9982	21.4459	19.455	19.728	20.3834	19.9818	20.4428	20.3249	19.9316	+	10	10	10	22	22	22	71.607	0	133.83	741670000	64	2.87954	5.49719	P43121;P43121-2	P43121;P43121-2	sp|P43121|MUC18_HUMAN Cell surface glycoprotein MUC18 OS=Homo sapiens GN=MCAM PE=1 SV=2;sp|P43121-2|MUC18_HUMAN Isoform 2 of Cell surface glycoprotein MUC18 OS=Homo sapiens GN=MCAM
USP22	Ubiquitin carboxyl-terminal hydrolase 22	biological regulation;biosynthetic process;catabolic process;cell cycle;cellular biosynthetic process;cellular catabolic process;cellular component organization;cellular component organization at cellular level;cellular component organization or biogenesis;cellular component organization or biogenesis at cellular level;cellular macromolecule biosynthetic process;cellular macromolecule catabolic p…		8.6e-06	5.69299		28.5883	28.5015	26.5333	22.0304	25.8817	28.4847	26.049	24.1746	26.077	21.6734	22.8167	19.3605	20.201	19.805	19.2912	21.28	20.2388	20.4171	+	10	10	10	20.5	20.5	20.5	58.179	0	323.31	1526100000	86	3.12456	5.46672	Q9UPT9-2;Q9UPT9;K7ESK0;K7ERX6;J3QS30;A6NNY8;Q70EK9	Q9UPT9-2;Q9UPT9	sp|Q9UPT9-2|UBP22_HUMAN Isoform 2 of Ubiquitin carboxyl-terminal hydrolase 22 OS=Homo sapiens GN=USP22;sp|Q9UPT9|UBP22_HUMAN Ubiquitin carboxyl-terminal hydrolase 22 OS=Homo sapiens GN=USP22 PE=1 SV=2
SMARCAD1	SWI/SNF-related matrix-associated actin-dependent regulator of chromatin subfamily A containing DEAD/H box 1	ATP-dependent chromatin remodeling;biological regulation;catabolic process;cell cycle process;cellular catabolic process;cellular component assembly;cellular component organization;cellular component organization at cellular level;cellular component organization or biogenesis;cellular component organization or biogenesis at cellular level;cellular macromolecule catabolic process;cellular macromol…		8.71e-06	5.14025		28.0816	28.2341	23.8956	22.4106	25.4261	24.3831	23.3744	22.8333	26.1451	19.4858	19.8753	20.0122	20.4381	20.6421	19.1791	20.1647	19.8763	18.848	+	12	12	12	12	12	12	117.4	0	39.219	792300000	37	2.94872	5.45946	Q9H4L7;Q9H4L7-2;Q9H4L7-3;F8W9M2;D6RAY8	Q9H4L7;Q9H4L7-2;Q9H4L7-3	sp|Q9H4L7|SMRCD_HUMAN SWI/SNF-related matrix-associated actin-dependent regulator of chromatin subfamily A containing DEAD/H box 1 OS=Homo sapiens GN=SMARCAD1 PE=1 SV=2;sp|Q9H4L7-2|SMRCD_HUMAN Isoform 2 of SWI/SNF-related matrix-associated actin-dependent
SKIL	Ski-like protein	anatomical structure development;anatomical structure formation involved in morphogenesis;biological regulation;biosynthetic process;blastocyst formation;cell cycle arrest;cell cycle process;cell differentiation;cell surface receptor linked signaling pathway;cellular biosynthetic process;cellular component assembly;cellular component organization;cellular component organization or biogenesis;cell…		9.09e-06	5.16309		28.3985	28.6801	26.6029	25.784	27.3116	24.7284	25.1872	25.5124	24.5308	21.3556	19.7868	20.302	21.4624	20.0201	20.4872	20.5948	21.0157	25.2434	+	16	16	16	28.3	28.3	28.3	74.784	0	214	1655600000	124	2.95155	5.4399	P12757-5;P12757;P12757-3;P12757-4;P12757-2;H7C4V3;C9J8R9	P12757-5;P12757;P12757-3	sp|P12757-5|SKIL_HUMAN Isoform 5 of Ski-like protein OS=Homo sapiens GN=SKIL;sp|P12757|SKIL_HUMAN Ski-like protein OS=Homo sapiens GN=SKIL PE=1 SV=2;sp|P12757-3|SKIL_HUMAN Isoform SNON2 of Ski-like protein OS=Homo sapiens GN=SKIL
ZNF697	Zinc finger protein 697	biological regulation;biosynthetic process;cellular biosynthetic process;cellular macromolecule biosynthetic process;cellular macromolecule metabolic process;cellular metabolic process;cellular nitrogen compound metabolic process;cellular process;macromolecule biosynthetic process;macromolecule metabolic process;metabolic process;nitrogen compound metabolic process;nucleic acid metabolic process;…		9.25e-06	4.78555		27.882	27.6921	26.0959	25.2594	25.3956	26.8667	25.8528	25.8125	24.7711	22.7035	22.716	22.9741	19.9478	21.9492	23.8255	19.2723	19.2864	19.8833	+	8	8	7	20.4	20.4	18.3	60.461	0	323.31	990410000	71	2.82215	5.43063	Q5TEC3	Q5TEC3	sp|Q5TEC3|ZN697_HUMAN Zinc finger protein 697 OS=Homo sapiens GN=ZNF697 PE=2 SV=2
NUP93	Nuclear pore complex protein Nup93	biological regulation;biosynthetic process;carbohydrate metabolic process;carbohydrate transport;cell cycle;cell cycle process;cell surface receptor linked signaling pathway;cellular biosynthetic process;cellular component assembly;cellular component assembly at cellular level;cellular component disassembly;cellular component disassembly at cellular level;cellular component organization;cellular …		9.69e-06	7.21172		30.2275	30.3361	28.3486	22.845	27.0615	29.9538	26.0316	26.9913	31.0299	22.9613	23.9239	20.6489	19.5069	19.0932	21.0063	19.3121	19.5551	21.9119	+	45	45	45	60	60	60	93.487	0	323.31	7288600000	346	3.51279	5.40767	Q8N1F7;H3BVG0;Q8N1F7-2;H3BPA9;H3BM93;H3BRI8;H3BVE2;H3BNN5;H3BV11;H3BP95;H3BMX0;H3BRD9;H3BV15;H3BNG7	Q8N1F7;H3BVG0;Q8N1F7-2	sp|Q8N1F7|NUP93_HUMAN Nuclear pore complex protein Nup93 OS=Homo sapiens GN=NUP93 PE=1 SV=2;tr|H3BVG0|H3BVG0_HUMAN Nuclear pore complex protein Nup93 OS=Homo sapiens GN=NUP93 PE=1 SV=1;sp|Q8N1F7-2|NUP93_HUMAN Isoform 2 of Nuclear pore complex protein Nup93
ZNF33A	Zinc finger protein 33A;Zinc finger protein 33B	biological regulation;biosynthetic process;cellular biosynthetic process;cellular macromolecule biosynthetic process;cellular macromolecule metabolic process;cellular metabolic process;cellular nitrogen compound metabolic process;cellular process;macromolecule biosynthetic process;macromolecule metabolic process;metabolic process;nitrogen compound metabolic process;nucleic acid metabolic process;…		9.69e-06	4.5284		28.1906	27.5718	26.3862	23.678	24.1433	24.4733	23.2765	23.7362	23.8374	20.7422	19.5316	20.9457	20.8738	20.2231	20.5986	20.1435	19.641	21.8383	+	20	19	16	29.6	27.7	24	96.584	0	84.402	701700000	50	2.72626	5.409	A0A0A0MR11;Q06730;Q06730-2;Q06730-3;A0A0A0MRS1;A0A087WXT3;Q06732;A0A087X1D4;A0A087WXF4;Q9H5I4	A0A0A0MR11;Q06730;Q06730-2;Q06730-3;A0A0A0MRS1;A0A087WXT3;Q06732	tr|A0A0A0MR11|A0A0A0MR11_HUMAN Zinc finger protein 33A OS=Homo sapiens GN=ZNF33A PE=1 SV=1;sp|Q06730|ZN33A_HUMAN Zinc finger protein 33A OS=Homo sapiens GN=ZNF33A PE=1 SV=3;sp|Q06730-2|ZN33A_HUMAN Isoform 2 of Zinc finger protein 33A OS=Homo sapiens GN=ZNF
RANBP2	E3 SUMO-protein ligase RanBP2	biological regulation;biosynthetic process;carbohydrate metabolic process;carbohydrate transport;cell cycle;cell cycle process;cell surface receptor linked signaling pathway;cellular biosynthetic process;cellular component disassembly;cellular component disassembly at cellular level;cellular component organization;cellular component organization at cellular level;cellular component organization o…		1.04e-05	5.32762		28.6443	27.7317	25.308	22.2196	24.8706	26.7461	23.6792	23.7863	27.3657	20.752	19.0639	20.4697	20.8049	19.4535	21.4813	20.1642	21.2576	18.9557	+	32	32	19	14.7	14.7	9.3	358.2	0	110.64	1083500000	93	2.98823	5.37406	P49792;H0YBN8;F8WBP7;H7BZ48	P49792	sp|P49792|RBP2_HUMAN E3 SUMO-protein ligase RanBP2 OS=Homo sapiens GN=RANBP2 PE=1 SV=2
ADNP	Activity-dependent neuroprotector homeobox protein	biological regulation;biosynthetic process;cellular biosynthetic process;cellular macromolecule biosynthetic process;cellular macromolecule metabolic process;cellular metabolic process;cellular nitrogen compound metabolic process;cellular process;macromolecule biosynthetic process;macromolecule metabolic process;metabolic process;negative regulation of apoptosis;negative regulation of biological …		1.12e-05	5.36367		28.9273	28.5186	26.1548	24.4822	25.2997	24.2067	23.2367	23.7351	25.0085	20.9017	19.4012	20.2298	20.7212	17.8316	20.4477	21.7811	21.2451	18.7373	+	17	17	17	21.7	21.7	21.7	123.56	0	148.87	1389300000	88	2.99125	5.34114	Q9H2P0;E9PQK8	Q9H2P0	sp|Q9H2P0|ADNP_HUMAN Activity-dependent neuroprotector homeobox protein OS=Homo sapiens GN=ADNP PE=1 SV=1
TNRC18	Trinucleotide repeat-containing gene 18 protein	biological regulation;cellular component assembly;cellular component assembly at cellular level;cellular component organization;cellular component organization at cellular level;cellular component organization or biogenesis;cellular component organization or biogenesis at cellular level;cellular process;chromatin assembly;chromatin assembly or disassembly;chromatin modification;chromatin organiza…		1.13e-05	4.75243		28.4241	28.279	25.3551	23.3445	25.9047	25.282	23.8109	22.9666	24.6586	19.1514	20.3712	21.2124	20.6265	21.2455	21.1241	19.8922	21.4881	20.1424	+	23	23	23	11.6	11.6	11.6	314.46	0	74.557	903750000	61	2.79028	5.33761	H9KVB4;O15417;O15417-2;H7C3U5;H7C0N9;H7BXS9;O15417-3	H9KVB4;O15417;O15417-2	tr|H9KVB4|H9KVB4_HUMAN Trinucleotide repeat-containing gene 18 protein OS=Homo sapiens GN=TNRC18 PE=1 SV=1;sp|O15417|TNC18_HUMAN Trinucleotide repeat-containing gene 18 protein OS=Homo sapiens GN=TNRC18 PE=1 SV=3;sp|O15417-2|TNC18_HUMAN Isoform 2 of Trinuc
WDR18	WD repeat-containing protein 18	developmental process;multicellular organismal development;multicellular organismal process		1.13e-05	4.9584		26.4674	27.6741	23.9045	23.1364	23.9351	27.0508	23.8128	22.8954	26.615	20.1708	19.706	19.3426	19.0722	22.1328	22.0624	19.4916	19.2655	19.6221	+	8	8	8	23.9	23.9	23.9	43.237	0	22.438	637790000	30	2.85928	5.33435	U3KQC1;A0A0A0MQU0;Q9BV38;K7EIR0;K7EML4;A0A087X237;K7EKX5	U3KQC1;A0A0A0MQU0;Q9BV38;K7EIR0	tr|U3KQC1|U3KQC1_HUMAN WD repeat-containing protein 18 (Fragment) OS=Homo sapiens GN=WDR18 PE=1 SV=1;tr|A0A0A0MQU0|A0A0A0MQU0_HUMAN WD repeat-containing protein 18 (Fragment) OS=Homo sapiens GN=WDR18 PE=1 SV=1;sp|Q9BV38|WDR18_HUMAN WD repeat-containing pro
PSMC5	26S protease regulatory subunit 8	activation of immune response;activation of innate immune response;anaphase-promoting complex-dependent proteasomal ubiquitin-dependent protein catabolic process;antigen processing and presentation;antigen processing and presentation of exogenous antigen;antigen processing and presentation of exogenous peptide antigen;antigen processing and presentation of exogenous peptide antigen via MHC class …		1.14e-05	3.60416		25.3511	24.7186	23.1953	22.1843	24.0784	25.0005	25.1356	24.6859	26.8282	20.9119	21.8812	20.8732	22.5323	19.9578	20.1469	20.743	21.6806	20.0137	+	7	7	6	23.4	23.4	20.4	44.784	0	15.187	327770000	17	2.34955	5.33093	P62195-2;P62195;J3QQM1;J3QLH6;J3KRP2;J3QSA9;J3QRR3;J3QRW1;J3QSE0	P62195-2;P62195;J3QQM1;J3QLH6;J3KRP2;J3QSA9;J3QRR3;J3QRW1	sp|P62195-2|PRS8_HUMAN Isoform 2 of 26S protease regulatory subunit 8 OS=Homo sapiens GN=PSMC5;sp|P62195|PRS8_HUMAN 26S protease regulatory subunit 8 OS=Homo sapiens GN=PSMC5 PE=1 SV=1;tr|J3QQM1|J3QQM1_HUMAN 26S protease regulatory subunit 8 (Fragment) OS=
ZNF384	Zinc finger protein 384	biological regulation;biosynthetic process;cellular biosynthetic process;cellular macromolecule biosynthetic process;cellular macromolecule metabolic process;cellular metabolic process;cellular nitrogen compound metabolic process;cellular process;establishment of localization;establishment of localization in cell;intracellular transport;macromolecule biosynthetic process;macromolecule metabolic p…		1.15e-05	3.83818		28.3425	29.1679	27.7144	26.5419	27.1281	28.4166	27.5076	27.5928	28.0904	25.3179	25.7933	25.1338	23.09	22.7634	25.8067	21.7196	22.9397	23.3941	+	11	11	10	26	26	22.5	63.218	0	220.87	3354000000	290	2.44569	5.32437	Q8TF68;Q8TF68-3;Q8TF68-2;E9PHB3;F5H8L7;R4GMR4;F5H105	Q8TF68;Q8TF68-3;Q8TF68-2;E9PHB3	sp|Q8TF68|ZN384_HUMAN Zinc finger protein 384 OS=Homo sapiens GN=ZNF384 PE=1 SV=2;sp|Q8TF68-3|ZN384_HUMAN Isoform 3 of Zinc finger protein 384 OS=Homo sapiens GN=ZNF384;sp|Q8TF68-2|ZN384_HUMAN Isoform 2 of Zinc finger protein 384 OS=Homo sapiens GN=ZNF384;
SMC6	Structural maintenance of chromosomes protein 6	aging;anatomical structure homeostasis;biological regulation;cell aging;cellular component organization;cellular component organization at cellular level;cellular component organization or biogenesis;cellular component organization or biogenesis at cellular level;cellular macromolecule metabolic process;cellular metabolic process;cellular nitrogen compound metabolic process;cellular process;cellu…		1.16e-05	5.15225		28.324	28.3712	25.6829	22.6358	26.0231	25.0497	23.7413	23.1356	25.7717	20.3382	20.3819	22.1498	18.8651	20.6162	20.2481	20.7973	20.3234	18.645	+	15	15	15	18.8	18.8	18.8	126.32	0	212.92	966220000	67	2.91831	5.31621	Q96SB8;Q96SB8-2;C9JMN1;A0A0A0MRY1	Q96SB8;Q96SB8-2;C9JMN1	sp|Q96SB8|SMC6_HUMAN Structural maintenance of chromosomes protein 6 OS=Homo sapiens GN=SMC6 PE=1 SV=2;sp|Q96SB8-2|SMC6_HUMAN Isoform 2 of Structural maintenance of chromosomes protein 6 OS=Homo sapiens GN=SMC6;tr|C9JMN1|C9JMN1_HUMAN Structural maintenance
ZBTB6	Zinc finger and BTB domain-containing protein 6	biological regulation;negative regulation of biological process;negative regulation of biosynthetic process;negative regulation of cellular biosynthetic process;negative regulation of cellular macromolecule biosynthetic process;negative regulation of cellular metabolic process;negative regulation of cellular process;negative regulation of gene expression;negative regulation of macromolecule biosy…		1.16e-05	4.43153		27.2648	27.0654	25.0678	23.0888	23.8801	24.0286	22.8745	22.5681	22.532	19.1439	19.0077	19.2242	19.9837	20.7299	19.0754	19.9975	20.7032	20.6208	+	6	6	6	17.5	17.5	17.5	48.235	0	120.93	398320000	26	2.67198	5.31538	Q15916	Q15916	sp|Q15916|ZBTB6_HUMAN Zinc finger and BTB domain-containing protein 6 OS=Homo sapiens GN=ZBTB6 PE=1 SV=1
ZNF140	Zinc finger protein 140	biological regulation;biosynthetic process;cellular biosynthetic process;cellular macromolecule biosynthetic process;cellular macromolecule metabolic process;cellular metabolic process;cellular nitrogen compound metabolic process;cellular process;macromolecule biosynthetic process;macromolecule metabolic process;metabolic process;nitrogen compound metabolic process;nucleic acid metabolic process;…		1.16e-05	3.5904		26.0407	26.0956	24.4213	22.1039	23.2316	23.3329	22.5473	22.4427	22.365	19.683	20.5491	19.9308	20.3793	19.5856	19.7551	20.0362	20.6002	19.7482	+	5	4	3	17.2	14.1	9.9	41.168	0	11.873	205360000	18	2.34169	5.31809	P52738-2;P52738;I3L0D9;I3L0I7;J3KNQ1;Q6P2D0-2;Q6P2D0	P52738-2;P52738	sp|P52738-2|ZN140_HUMAN Isoform 2 of Zinc finger protein 140 OS=Homo sapiens GN=ZNF140;sp|P52738|ZN140_HUMAN Zinc finger protein 140 OS=Homo sapiens GN=ZNF140 PE=2 SV=2
ITGB1	Integrin beta-1	actin cytoskeleton organization;actin filament-based process;actomyosin structure organization;anatomical structure homeostasis;anatomical structure morphogenesis;associative learning;axon extension;axon guidance;B cell activation;B cell differentiation;behavior;biological adhesion;biological regulation;blood coagulation;blood vessel endothelial cell migration;calcium ion homeostasis;calcium-inde…		1.17e-05	6.48602		30.2421	30.4783	29.0662	24.0845	28.2443	29.9048	26.5906	27.3106	30.1044	23.9246	25.6367	22.1989	20.2241	21.8855	21.7764	19.7794	19.7091	22.5167	+	18	18	18	24.8	24.8	24.8	88.414	0	323.31	7104700000	284	3.30096	5.30952	P05556;P05556-2;P05556-5;P05556-4;P05556-3;C9JPK5;Q5T3E6;E9PLR6;E7EUI6;E7EQW5;E7ERX5;C9JJP8;Q5T3E5;E9PQJ2;H7C4N8	P05556;P05556-2;P05556-5;P05556-4;P05556-3	sp|P05556|ITB1_HUMAN Integrin beta-1 OS=Homo sapiens GN=ITGB1 PE=1 SV=2;sp|P05556-2|ITB1_HUMAN Isoform 2 of Integrin beta-1 OS=Homo sapiens GN=ITGB1;sp|P05556-5|ITB1_HUMAN Isoform 5 of Integrin beta-1 OS=Homo sapiens GN=ITGB1;sp|P05556-4|ITB1_HUMAN Isoform
PLOD1	Procollagen-lysine,2-oxoglutarate 5-dioxygenase 1	amine biosynthetic process;amine metabolic process;anatomical structure development;aspartate family amino acid biosynthetic process;aspartate family amino acid metabolic process;biosynthetic process;carboxylic acid biosynthetic process;carboxylic acid metabolic process;cellular amine metabolic process;cellular amino acid biosynthetic process;cellular amino acid metabolic process;cellular biosynt…		1.17e-05	6.49412		30.5474	31.3165	30.561	27.5174	28.1378	31.0673	28.5162	27.9553	29.1235	25.2623	26.3248	25.6721	22.0878	21.0484	23.7832	20.0362	19.4634	22.6171	+	34	34	34	58.7	58.7	58.7	83.549	0	323.31	12074000000	532	3.3037	5.31158	Q02809;Q02809-2;Q5JXB7;Q5JXB8	Q02809;Q02809-2	sp|Q02809|PLOD1_HUMAN Procollagen-lysine,2-oxoglutarate 5-dioxygenase 1 OS=Homo sapiens GN=PLOD1 PE=1 SV=2;sp|Q02809-2|PLOD1_HUMAN Isoform 2 of Procollagen-lysine,2-oxoglutarate 5-dioxygenase 1 OS=Homo sapiens GN=PLOD1
CDC20	Cell division cycle protein 20 homolog	activation of anaphase-promoting complex activity;anaphase-promoting complex-dependent proteasomal ubiquitin-dependent protein catabolic process;biological regulation;catabolic process;cell cycle;cell cycle checkpoint;cell cycle phase;cell cycle process;cell division;cellular catabolic process;cellular component organization;cellular component organization at cellular level;cellular component org…		1.19e-05	5.57802		27.7409	27.9978	25.8893	22.6298	22.7175	27.439	26.7096	25.6762	27.7765	22.1238	22.5659	19.3831	21.3417	19.7206	20.102	19.5439	18.5118	21.0815	+	12	12	12	39.9	39.9	39.9	54.722	0	126.36	1187900000	88	3.04539	5.2981	Q12834	Q12834	sp|Q12834|CDC20_HUMAN Cell division cycle protein 20 homolog OS=Homo sapiens GN=CDC20 PE=1 SV=2
GPI	Glucose-6-phosphate isomerase	alcohol biosynthetic process;alcohol metabolic process;aldehyde biosynthetic process;aldehyde catabolic process;anatomical structure formation involved in morphogenesis;angiogenesis;behavior;biological regulation;biosynthetic process;carbohydrate biosynthetic process;carbohydrate metabolic process;catabolic process;cellular aldehyde metabolic process;cellular biosynthetic process;cellular carbohy…		1.19e-05	4.91817		27.773	27.6463	23.843	22.5591	24.2154	25.258	24.9697	22.909	27.6456	20.3029	19.9042	20.5355	20.6764	20.3424	19.4718	22.0198	19.3584	19.944	+	7	7	7	21.1	21.1	21.1	53.401	0	148.55	812290000	29	2.83793	5.29979	K7EQ48;P06744;A0A0J9YXP8;A0A0A0MTS2;P06744-2;A0A0J9YX90;A0A0J9YYH3;K7ENA0;K7EPY4;K7EP41;K7ERC6;K7EIL4;K7ERK8;K7ELR7;CON__Q3ZBD7	K7EQ48;P06744;A0A0J9YXP8;A0A0A0MTS2;P06744-2;A0A0J9YX90;A0A0J9YYH3	tr|K7EQ48|K7EQ48_HUMAN Glucose-6-phosphate isomerase OS=Homo sapiens GN=GPI PE=1 SV=2;sp|P06744|G6PI_HUMAN Glucose-6-phosphate isomerase OS=Homo sapiens GN=GPI PE=1 SV=4;tr|A0A0J9YXP8|A0A0J9YXP8_HUMAN Glucose-6-phosphate isomerase (Fragment) OS=Homo sapien
DYRK1A	Dual specificity tyrosine-phosphorylation-regulated kinase 1A	anatomical structure development;biological regulation;cell cycle;cellular macromolecule metabolic process;cellular metabolic process;cellular process;cellular protein metabolic process;circadian rhythm;developmental process;macromolecule metabolic process;macromolecule modification;metabolic process;mitotic cell cycle;negative regulation of biological process;negative regulation of cell communic…		1.23e-05	4.20785		32.2084	32.2943	31.1255	29.147	30.4539	31.7643	29.9114	30.3683	31.7529	28.43	29.1641	27.3001	26.0017	26.5704	26.6421	23.826	25.9827	27.2383	+	44	44	44	52.5	52.5	52.5	84.556	0	323.31	32333000000	1037	2.58226	5.28006	Q13627-2;Q13627;Q13627-5;Q13627-3;Q13627-4;E7EMI5;Q9Y463-2;Q9Y463-3;Q9Y463;M0R131;M0R2X3;Q76N25;Q92630-2;Q92630	Q13627-2;Q13627;Q13627-5;Q13627-3;Q13627-4	sp|Q13627-2|DYR1A_HUMAN Isoform 1 of Dual specificity tyrosine-phosphorylation-regulated kinase 1A OS=Homo sapiens GN=DYRK1A;sp|Q13627|DYR1A_HUMAN Dual specificity tyrosine-phosphorylation-regulated kinase 1A OS=Homo sapiens GN=DYRK1A PE=1 SV=2;sp|Q13627-5
MIA3	Melanoma inhibitory activity protein 3	anatomical structure development;biological regulation;cell development;cellular component organization;cellular component organization at cellular level;cellular component organization or biogenesis;cellular component organization or biogenesis at cellular level;cellular developmental process;cellular process;chondrocyte development;collagen fibril organization;developmental process;establishmen…		1.23e-05	3.10024		23.7762	25.1285	22.8349	22.4907	23.2572	24.9631	23.0243	23.1169	25.7117	19.5596	21.2151	21.0553	20.9221	20.7223	19.2587	21.2582	21.0291	21.381	+	8	8	8	5.4	5.4	5.4	206.89	0	19.569	191280000	15	2.11807	5.28121	Q5JRA6-2;Q5JRA6;Q5JRA6-4;A0A0A0MRH6;H7C0T4	Q5JRA6-2;Q5JRA6;Q5JRA6-4;A0A0A0MRH6	sp|Q5JRA6-2|MIA3_HUMAN Isoform 2 of Melanoma inhibitory activity protein 3 OS=Homo sapiens GN=MIA3;sp|Q5JRA6|MIA3_HUMAN Melanoma inhibitory activity protein 3 OS=Homo sapiens GN=MIA3 PE=1 SV=1;sp|Q5JRA6-4|MIA3_HUMAN Isoform 4 of Melanoma inhibitory activit
PML	Protein PML	activation of caspase activity;aging;anatomical structure morphogenesis;apoptosis;apoptosis in response to endoplasmic reticulum stress;biological regulation;biosynthetic process;branching involved in mammary gland duct morphogenesis;branching morphogenesis of a tube;calcium ion homeostasis;catabolic process;cation homeostasis;cell aging;cell cycle arrest;cell cycle process;cell death;cell differ…		1.23e-05	8.4852		33.5729	33.7465	29.7002	29.052	30.3604	26.0745	24.4372	24.8204	25.4	20.3032	21.9622	21.4179	20.8005	18.7295	20.6107	19.3614	18.9637	18.6483	+	46	46	9	48.1	48.1	8.8	97.55	0	323.31	33184000000	615	3.74116	5.28568	P29590;P29590-11	P29590;P29590-11	sp|P29590|PML_HUMAN Protein PML OS=Homo sapiens GN=PML PE=1 SV=3;sp|P29590-11|PML_HUMAN Isoform PML-11 of Protein PML OS=Homo sapiens GN=PML
EME1	Crossover junction endonuclease EME1	cellular macromolecule metabolic process;cellular metabolic process;cellular nitrogen compound metabolic process;cellular process;cellular response to biotic stimulus;cellular response to endogenous stimulus;cellular response to stimulus;cellular response to stress;DNA metabolic process;DNA recombination;DNA repair;macromolecule metabolic process;metabolic process;nitrogen compound metabolic proc…		1.27e-05	4.14692		26.9505	26.997	23.8264	22.3398	24.8271	24.3898	23.0052	23.4051	23.9323	20.5232	20.0053	19.6018	21.324	19.7794	19.2822	20.672	19.2722	21.8907	+	5	5	5	10.5	10.5	10.5	63.251	0	14.428	371700000	26	2.55677	5.26721	Q96AY2;Q96AY2-2;H0Y9Z4	Q96AY2;Q96AY2-2;H0Y9Z4	sp|Q96AY2|EME1_HUMAN Crossover junction endonuclease EME1 OS=Homo sapiens GN=EME1 PE=1 SV=2;sp|Q96AY2-2|EME1_HUMAN Isoform 2 of Crossover junction endonuclease EME1 OS=Homo sapiens GN=EME1;tr|H0Y9Z4|H0Y9Z4_HUMAN Crossover junction endonuclease EME1 (Fragme
ACLY	ATP-citrate synthase	acyl-CoA biosynthetic process;acyl-CoA metabolic process;acylglycerol biosynthetic process;acylglycerol metabolic process;biological regulation;biosynthetic process;carbohydrate metabolic process;carboxylic acid metabolic process;cellular biosynthetic process;cellular carbohydrate metabolic process;cellular ketone metabolic process;cellular lipid metabolic process;cellular metabolic process;cellu…		1.3e-05	4.73384		25.3589	24.9107	23.9473	21.8092	23.4353	28.2139	25.9526	25.8149	27.4829	19.4376	20.6205	20.7033	19.7242	19.396	21.0551	21.0435	21.6362	20.7048	+	18	18	18	21.9	21.9	21.9	119.77	0	51.551	770810000	65	2.76562	5.25465	P53396-2;P53396;P53396-3;K7ESG8;K7EIE7	P53396-2;P53396;P53396-3	sp|P53396-2|ACLY_HUMAN Isoform 2 of ATP-citrate synthase OS=Homo sapiens GN=ACLY;sp|P53396|ACLY_HUMAN ATP-citrate synthase OS=Homo sapiens GN=ACLY PE=1 SV=3;sp|P53396-3|ACLY_HUMAN Isoform 3 of ATP-citrate synthase OS=Homo sapiens GN=ACLY
LAMP1	Lysosome-associated membrane glycoprotein 1	autophagic cell death;autophagy;biological regulation;catabolic process;cell death;cellular catabolic process;cellular metabolic process;cellular process;death;establishment of localization;establishment of localization in cell;establishment of protein localization;establishment of protein localization to organelle;Golgi to lysosome transport;Golgi vesicle transport;induction of apoptosis;inducti…		1.3e-05	5.08441		28.2022	28.988	26.9773	26.3477	26.7434	28.2323	23.5533	27.4911	26.9419	22.7102	24.1491	23.1924	19.3548	20.8729	20.5265	21.7896	20.9864	24.1356	+	7	7	7	13.9	13.9	13.9	44.882	0	160.09	2128300000	68	2.88102	5.2518	P11279;P11279-2	P11279;P11279-2	sp|P11279|LAMP1_HUMAN Lysosome-associated membrane glycoprotein 1 OS=Homo sapiens GN=LAMP1 PE=1 SV=3;sp|P11279-2|LAMP1_HUMAN Isoform 2 of Lysosome-associated membrane glycoprotein 1 OS=Homo sapiens GN=LAMP1
ALCAM	CD166 antigen	axon guidance;biological adhesion;biological regulation;cell adhesion;cellular process;cellular response to stimulus;chemotaxis;locomotion;motor axon guidance;regulation of biological process;regulation of cellular process;response to chemical stimulus;response to external stimulus;response to stimulus;signal transduction;taxis		1.31e-05	4.42219		26.3097	26.4997	25.1908	22.2444	22.8788	26.1308	22.7979	23.2356	25.6829	19.8591	20.9624	19.6346	22.1969	18.932	19.4197	19.5898	19.8863	20.6902	+	5	5	5	13.3	13.3	13.3	59.528	0	26.347	403960000	27	2.65521	5.24953	F5GXJ9;Q13740-2;Q13740;H7C543;Q13740-3;Q13740-4	F5GXJ9;Q13740-2;Q13740	tr|F5GXJ9|F5GXJ9_HUMAN CD166 antigen OS=Homo sapiens GN=ALCAM PE=1 SV=1;sp|Q13740-2|CD166_HUMAN Isoform 2 of CD166 antigen OS=Homo sapiens GN=ALCAM;sp|Q13740|CD166_HUMAN CD166 antigen OS=Homo sapiens GN=ALCAM PE=1 SV=2
OGT	UDP-N-acetylglucosamine--peptide N-acetylglucosaminyltransferase 110 kDa subunit	apoptosis;biological regulation;carbohydrate metabolic process;cell communication;cell death;cellular carbohydrate metabolic process;cellular component organization;cellular component organization at cellular level;cellular component organization or biogenesis;cellular component organization or biogenesis at cellular level;cellular macromolecule metabolic process;cellular metabolic process;cellul…		1.31e-05	4.28452		24.4224	26.797	23.3859	21.8235	22.7845	26.6228	24.0259	23.3456	26.2866	18.2509	20.4601	20.7637	20.2242	20.3298	20.388	20.3157	19.9778	20.2232	+	8	8	8	9.9	9.9	9.9	116.92	0	54.81	393630000	24	2.60394	5.24439	O15294;O15294-3;O15294-2;O15294-4;C9JZL3	O15294;O15294-3;O15294-2	sp|O15294|OGT1_HUMAN UDP-N-acetylglucosamine--peptide N-acetylglucosaminyltransferase 110 kDa subunit OS=Homo sapiens GN=OGT PE=1 SV=3;sp|O15294-3|OGT1_HUMAN Isoform 1 of UDP-N-acetylglucosamine--peptide N-acetylglucosaminyltransferase 110 kDa subunit OS=H
TMED10	Transmembrane emp24 domain-containing protein 10	anatomical structure development;cargo loading into vesicle;cellular component assembly;cellular component assembly at cellular level;cellular component organization;cellular component organization at cellular level;cellular component organization or biogenesis;cellular component organization or biogenesis at cellular level;cellular macromolecular complex assembly;cellular macromolecular complex …		1.31e-05	5.36822		28.9033	29.1208	27.3997	22.1375	26.0402	28.7758	26.0578	26.3941	28.2194	22.8282	23.5136	21.6404	20.2179	21.2207	21.561	20.6971	21.159	21.8965	+	7	7	7	26.9	26.9	26.9	24.976	0	314.58	2933200000	153	2.96848	5.24589	P49755;G3V2K7	P49755;G3V2K7	sp|P49755|TMEDA_HUMAN Transmembrane emp24 domain-containing protein 10 OS=Homo sapiens GN=TMED10 PE=1 SV=2;tr|G3V2K7|G3V2K7_HUMAN Transmembrane emp24 domain-containing protein 10 OS=Homo sapiens GN=TMED10 PE=1 SV=1
FANCL	E3 ubiquitin-protein ligase FANCL	biological regulation;cellular macromolecule metabolic process;cellular metabolic process;cellular nitrogen compound metabolic process;cellular process;cellular protein metabolic process;cellular response to stimulus;cellular response to stress;DNA metabolic process;DNA repair;gamete generation;macromolecule metabolic process;macromolecule modification;metabolic process;multicellular organismal p…		1.36e-05	3.4636		24.0211	24.2378	23.0571	22.5363	21.0869	25.6972	23.048	22.9457	25.1612	20.8266	19.5986	20.2762	19.317	20.2818	20.9476	18.8543	20.4787	20.0382	+	4	4	4	11.2	11.2	11.2	39.799	0	7.0046	164390000	8	2.27371	5.2286	B5MC31;Q9NW38;Q9NW38-2;A0A087X0C0;H7C1M0;C9J512;C9JZA9	B5MC31;Q9NW38;Q9NW38-2;A0A087X0C0;H7C1M0	tr|B5MC31|B5MC31_HUMAN E3 ubiquitin-protein ligase FANCL OS=Homo sapiens GN=FANCL PE=1 SV=1;sp|Q9NW38|FANCL_HUMAN E3 ubiquitin-protein ligase FANCL OS=Homo sapiens GN=FANCL PE=1 SV=2;sp|Q9NW38-2|FANCL_HUMAN Isoform 2 of E3 ubiquitin-protein ligase FANCL OS
ERLIN1	Erlin-1	catabolic process;cellular catabolic process;cellular macromolecule catabolic process;cellular macromolecule metabolic process;cellular metabolic process;cellular process;ER-associated protein catabolic process;macromolecule catabolic process;macromolecule metabolic process;metabolic process;modification-dependent macromolecule catabolic process;modification-dependent protein catabolic process;pr…		1.37e-05	4.4003		25.92	26.1857	23.7466	21.6742	22.884	26.1813	23.0652	23.0503	25.5303	20.587	18.3224	19.8008	19.4697	18.9216	18.8716	21.337	20.7266	20.5983	+	5	5	5	15.9	15.9	15.9	38.925	0	39.237	333790000	26	2.64209	5.22386	O75477;B0QZ43;E5RHW4;O94905;O94905-2;O94905-3	O75477	sp|O75477|ERLN1_HUMAN Erlin-1 OS=Homo sapiens GN=ERLIN1 PE=1 SV=1
RPL4	60S ribosomal protein L4	biosynthetic process;catabolic process;cellular biosynthetic process;cellular catabolic process;cellular component disassembly;cellular component disassembly at cellular level;cellular component organization;cellular component organization at cellular level;cellular component organization or biogenesis;cellular component organization or biogenesis at cellular level;cellular macromolecular complex…		1.37e-05	4.61569		26.6544	26.3232	23.8487	22.4561	22.9363	27.3002	24.8951	23.5869	27.5121	19.6737	19.2715	20.804	20.3877	20.5571	20.7281	19.6346	21.2779	21.6372	+	9	9	9	25.5	25.5	25.5	47.697	0	69.016	630700000	38	2.71809	5.22311	P36578;H3BU31;H3BTP7;H3BM89	P36578;H3BU31;H3BTP7	sp|P36578|RL4_HUMAN 60S ribosomal protein L4 OS=Homo sapiens GN=RPL4 PE=1 SV=5;tr|H3BU31|H3BU31_HUMAN 60S ribosomal protein L4 (Fragment) OS=Homo sapiens GN=RPL4 PE=1 SV=1;tr|H3BTP7|H3BTP7_HUMAN 60S ribosomal protein L4 (Fragment) OS=Homo sapiens GN=RPL4 P
LTBP4	Latent-transforming growth factor beta-binding protein 4	biological regulation;cell surface receptor linked signaling pathway;cellular component organization;cellular component organization at cellular level;cellular component organization or biogenesis;cellular component organization or biogenesis at cellular level;cellular macromolecule metabolic process;cellular metabolic process;cellular process;cellular protein metabolic process;cellular response …		1.4e-05	3.38181		25.2311	25.5802	23.2711	22.2237	23.0854	22.8211	21.7293	21.9817	22.7557	19.7896	18.9946	19.8136	20.3792	19.5776	18.8871	19.9116	21.2997	19.5899	+	4	4	4	3.8	3.8	3.8	169.46	0	8.4435	134280000	12	2.2357	5.21169	A0A0C4DH07;Q8N2S1-3;Q8N2S1;Q8N2S1-2	A0A0C4DH07;Q8N2S1-3;Q8N2S1;Q8N2S1-2	tr|A0A0C4DH07|A0A0C4DH07_HUMAN Latent-transforming growth factor beta-binding protein 4 OS=Homo sapiens GN=LTBP4 PE=1 SV=1;sp|Q8N2S1-3|LTBP4_HUMAN Isoform 3 of Latent-transforming growth factor beta-binding protein 4 OS=Homo sapiens GN=LTBP4;sp|Q8N2S1|LTBP
MARCH7	E3 ubiquitin-protein ligase MARCH7	cellular macromolecule metabolic process;cellular metabolic process;cellular process;cellular protein metabolic process;macromolecule metabolic process;macromolecule modification;metabolic process;primary metabolic process;protein metabolic process;protein modification by small protein conjugation;protein modification by small protein conjugation or removal;protein modification process;protein ub…		1.4e-05	4.68221		26.7378	26.9418	24.6701	23.3557	24.0668	25.9187	24.3702	25.0465	26.4648	18.1589	24.0068	21.1896	20.966	21.9673	19.1386	20.0536	20.0717	19.88	+	11	11	11	22.3	22.3	22.3	78.05	0	29.544	529840000	51	2.73845	5.2114	Q9H992;Q9H992-2;F5H6W4;C9J159;H7BZU7	Q9H992;Q9H992-2;F5H6W4	sp|Q9H992|MARH7_HUMAN E3 ubiquitin-protein ligase MARCH7 OS=Homo sapiens GN=MARCH7 PE=1 SV=1;sp|Q9H992-2|MARH7_HUMAN Isoform 2 of E3 ubiquitin-protein ligase MARCH7 OS=Homo sapiens GN=MARCH7;tr|F5H6W4|F5H6W4_HUMAN E3 ubiquitin-protein ligase MARCH7 OS=Homo
FBXO11	F-box only protein 11	catabolic process;cellular catabolic process;cellular macromolecule catabolic process;cellular macromolecule metabolic process;cellular metabolic process;cellular process;cellular protein metabolic process;macromolecule catabolic process;macromolecule metabolic process;macromolecule methylation;macromolecule modification;metabolic process;methylation;modification-dependent macromolecule catabolic…		1.42e-05	3.77227		24.8775	25.3554	20.8224	23.3632	23.0618	24.086	23.8536	24.8157	25.0019	21.1897	18.7252	20.3188	20.6793	20.6094	21.48	18.6447	20.0848	19.555	+	8	8	8	12.3	12.3	12.3	94.055	0	13.415	207060000	15	2.39801	5.20029	Q86XK2-6;Q86XK2;Q86XK2-5;Q86XK2-3;C9IYF0;A0A0A0MR53;Q86XK2-4;H0YAV3;Q86XK2-2	Q86XK2-6;Q86XK2;Q86XK2-5;Q86XK2-3	sp|Q86XK2-6|FBX11_HUMAN Isoform 6 of F-box only protein 11 OS=Homo sapiens GN=FBXO11;sp|Q86XK2|FBX11_HUMAN F-box only protein 11 OS=Homo sapiens GN=FBXO11 PE=1 SV=3;sp|Q86XK2-5|FBX11_HUMAN Isoform 5 of F-box only protein 11 OS=Homo sapiens GN=FBXO11;sp|Q86
TMED9	Transmembrane emp24 domain-containing protein 9	biological regulation;cellular component organization;cellular component organization at cellular level;cellular component organization or biogenesis;cellular component organization or biogenesis at cellular level;cellular process;COPI coating of Golgi vesicle;establishment of localization;establishment of protein localization;Golgi organization;Golgi transport vesicle coating;organelle organizat…		1.42e-05	4.91761		27.2406	27.2104	26.3131	21.9422	23.6559	26.9527	23.4408	24.2733	26.9046	19.016	20.5324	20.1648	20.2096	21.9362	22.0184	19.4679	20.1651	20.1647	+	5	5	5	15.3	15.3	15.3	27.277	0	323.31	765980000	33	2.81434	5.19855	Q9BVK6	Q9BVK6	sp|Q9BVK6|TMED9_HUMAN Transmembrane emp24 domain-containing protein 9 OS=Homo sapiens GN=TMED9 PE=1 SV=2
ZNF841	Zinc finger protein 841	biological regulation;biosynthetic process;cellular biosynthetic process;cellular macromolecule biosynthetic process;cellular macromolecule metabolic process;cellular metabolic process;cellular nitrogen compound metabolic process;cellular process;macromolecule biosynthetic process;macromolecule metabolic process;metabolic process;nitrogen compound metabolic process;nucleic acid metabolic process;…		1.42e-05	4.37425		27.3433	27.5267	23.909	22.9055	23.731	23.7546	23.0509	22.7176	23.6499	20.134	19.4502	19.6827	19.8577	20.1861	18.515	19.5927	20.3868	21.4151	+	10	9	9	12.8	11.9	11.9	106.1	0	45.111	444060000	27	2.62769	5.19926	Q6ZN19-3;Q6ZN19;M0R0F3;Q6ZN19-2	Q6ZN19-3;Q6ZN19;M0R0F3;Q6ZN19-2	sp|Q6ZN19-3|ZN841_HUMAN Isoform 3 of Zinc finger protein 841 OS=Homo sapiens GN=ZNF841;sp|Q6ZN19|ZN841_HUMAN Zinc finger protein 841 OS=Homo sapiens GN=ZNF841 PE=2 SV=1;tr|M0R0F3|M0R0F3_HUMAN Zinc finger protein 841 (Fragment) OS=Homo sapiens GN=ZNF841 PE=
MECOM	MDS1 and EVI1 complex locus protein EVI1	anatomical structure development;anatomical structure morphogenesis;apoptosis;appendage morphogenesis;biological regulation;biosynthetic process;cell death;cell differentiation;cell proliferation;cellular biosynthetic process;cellular component organization;cellular component organization at cellular level;cellular component organization or biogenesis;cellular component organization or biogenesis…		1.43e-05	5.47657		28.498	28.8218	26.7117	25.118	26.6578	23.847	23.1176	23.1759	23.4394	19.6044	19.955	21.5198	19.9229	20.4206	17.7339	20.1132	19.8425	20.9861	+	19	19	19	20.7	20.7	20.7	138.13	0	142.19	1234100000	64	2.98957	5.20099	E7EQ57;Q03112-3;Q03112-5;Q03112;Q03112-4;E7EUL6;A0A0C3SFZ7;Q03112-6;H9KVD4;H0YA13;D6RFY3;D6RDW0;Q9HAZ2-4;Q9HAZ2-2;Q9HAZ2-3;Q9HAZ2;E7EPY2;E7ERX0;Q13465	E7EQ57;Q03112-3;Q03112-5;Q03112;Q03112-4;E7EUL6;A0A0C3SFZ7;Q03112-6	tr|E7EQ57|E7EQ57_HUMAN MDS1 and EVI1 complex locus protein EVI1 OS=Homo sapiens GN=MECOM PE=1 SV=1;sp|Q03112-3|EVI1_HUMAN Isoform 2 of MDS1 and EVI1 complex locus protein EVI1 OS=Homo sapiens GN=MECOM;sp|Q03112-5|EVI1_HUMAN Isoform 5 of MDS1 and EVI1 compl
C18orf25	Uncharacterized protein C18orf25			1.54e-05	4.03791		27.4232	27.1822	24.0978	22.9749	24.8371	23.5092	22.5316	23.6753	24.3739	21.1151	19.6436	19.768	20.1627	20.2799	19.8648	21.4509	20.8793	21.0997	+	4	4	4	17.5	17.5	17.5	36.977	0	16.757	448420000	32	2.49548	5.16131	Q96B23-2;Q5BIX2;Q96B23;K7EQH1;A0A087WVF1	Q96B23-2;Q5BIX2;Q96B23	sp|Q96B23-2|CR025_HUMAN Isoform 2 of Uncharacterized protein C18orf25 OS=Homo sapiens GN=C18orf25;tr|Q5BIX2|Q5BIX2_HUMAN Chromosome 18 open reading frame 25, isoform CRA_a OS=Homo sapiens GN=ARKL1 PE=1 SV=1;sp|Q96B23|CR025_HUMAN Uncharacterized protein C18
LRRC59	Leucine-rich repeat-containing protein 59			1.54e-05	7.57502		30.88	31.2234	29.2266	25.6467	28.7857	30.4809	27.8457	27.5847	30.4384	25.8338	26.3546	22.0649	18.8072	21.6929	21.1321	18.3139	18.4487	21.2887	+	17	17	17	58	58	58	34.93	0	323.31	10081000000	289	3.50722	5.15989	Q96AG4;I3L223	Q96AG4	sp|Q96AG4|LRC59_HUMAN Leucine-rich repeat-containing protein 59 OS=Homo sapiens GN=LRRC59 PE=1 SV=1
GTF2I	General transcription factor II-I	biological regulation;biosynthetic process;calcium ion homeostasis;cation homeostasis;cellular biosynthetic process;cellular calcium ion homeostasis;cellular cation homeostasis;cellular chemical homeostasis;cellular divalent inorganic cation homeostasis;cellular homeostasis;cellular ion homeostasis;cellular macromolecule biosynthetic process;cellular macromolecule metabolic process;cellular metab…		1.56e-05	5.94553		30.8243	29.132	26.5716	25.0439	28.2216	25.0865	24.4971	24.2037	22.771	18.9337	20.534	21.7406	20.0183	20.1199	20.6289	20.0869	20.1446	20.6351	+	36	36	36	46.6	46.6	46.6	107.97	0	310.21	3685600000	219	3.11079	5.15468	P78347-2;P78347-4;P78347-3;P78347;P78347-5;C9J6M0;A0A087WW90;A0A0D9SF80;A0A0A0MSY2;Q86UP8-3;Q86UP8;Q6EKJ0	P78347-2;P78347-4;P78347-3;P78347	sp|P78347-2|GTF2I_HUMAN Isoform 2 of General transcription factor II-I OS=Homo sapiens GN=GTF2I;sp|P78347-4|GTF2I_HUMAN Isoform 4 of General transcription factor II-I OS=Homo sapiens GN=GTF2I;sp|P78347-3|GTF2I_HUMAN Isoform 3 of General transcription facto
P3H4	Synaptonemal complex protein SC65			1.58e-05	3.76328		24.6253	24.862	23.2376	22.2196	21.0771	25.6433	23.2005	22.9212	23.6855	18.2768	20.5763	20.8564	20.1239	21.1111	19.6287	19.4928	18.4646	19.072	+	4	4	4	20.4	20.4	20.4	25.874	0	8.5993	156940000	12	2.3856	5.14838	K7ERA3;Q92791	K7ERA3;Q92791	tr|K7ERA3|K7ERA3_HUMAN Synaptonemal complex protein SC65 (Fragment) OS=Homo sapiens GN=P3H4 PE=1 SV=1;sp|Q92791|SC65_HUMAN Synaptonemal complex protein SC65 OS=Homo sapiens GN=P3H4 PE=1 SV=1
MFN1	Mitofusin-1	cellular component organization;cellular component organization at cellular level;cellular component organization or biogenesis;cellular component organization or biogenesis at cellular level;cellular membrane fusion;cellular membrane organization;cellular process;membrane fusion;membrane organization;mitochondrial fusion;mitochondrion organization;organelle fusion;organelle organization		1.59e-05	4.32702		25.4257	25.4478	23.4102	21.7962	22.7245	27.0588	23.627	23.1066	26.7116	19.9322	19.4637	20.0487	20.2947	19.962	21.297	18.5662	20.4324	20.3682	+	12	12	11	20.8	20.8	19.8	84.159	0	40.793	400540000	34	2.59915	5.14239	A0A0C4DFN1;Q8IWA4;Q8IWA4-3;H7C5H5;Q8IWA4-2;C9JQT7;C9JXQ1	A0A0C4DFN1;Q8IWA4;Q8IWA4-3;H7C5H5;Q8IWA4-2	tr|A0A0C4DFN1|A0A0C4DFN1_HUMAN Mitofusin-1 OS=Homo sapiens GN=MFN1 PE=1 SV=1;sp|Q8IWA4|MFN1_HUMAN Mitofusin-1 OS=Homo sapiens GN=MFN1 PE=1 SV=2;sp|Q8IWA4-3|MFN1_HUMAN Isoform 3 of Mitofusin-1 OS=Homo sapiens GN=MFN1;tr|H7C5H5|H7C5H5_HUMAN Mitofusin-1 (Frag
BRAT1	BRCA1-associated ATM activator 1	response to abiotic stimulus;response to ionizing radiation;response to radiation;response to stimulus		1.63e-05	7.48412		29.1996	29.1644	26.4367	19.7301	26.9751	30.5345	27.117	27.7208	31.0481	20.552	20.8511	19.8707	20.6823	21.1622	18.2899	20.0568	19.6613	19.4428	+	38	38	38	66.5	66.5	66.5	88.118	0	323.31	5668700000	238	3.47739	5.13167	Q6PJG6;Q6PJG6-3;Q6PJG6-2;F8WDN5	Q6PJG6	sp|Q6PJG6|BRAT1_HUMAN BRCA1-associated ATM activator 1 OS=Homo sapiens GN=BRAT1 PE=1 SV=2
TRIB3	Tribbles homolog 3	apoptosis;apoptosis in response to endoplasmic reticulum stress;biological regulation;biosynthetic process;cell death;cell surface receptor linked signaling pathway;cellular biosynthetic process;cellular lipid metabolic process;cellular macromolecule biosynthetic process;cellular macromolecule metabolic process;cellular metabolic process;cellular nitrogen compound metabolic process;cellular proce…		1.63e-05	3.52771		24.2469	24.3439	23.3535	22.2355	20.1641	23.8863	23.4659	23.5264	25.3902	18.8471	20.4861	20.078	20.3986	20.7465	18.9271	19.463	19.9105	20.0065	+	2	2	2	6.8	6.8	6.8	42.757	0.00066313	4.7618	144420000	17	2.28593	5.13059	J3KR25;Q96RU7;A0A087WTX3;B0QYQ2	J3KR25;Q96RU7;A0A087WTX3;B0QYQ2	tr|J3KR25|J3KR25_HUMAN Tribbles homolog 3 OS=Homo sapiens GN=TRIB3 PE=1 SV=1;sp|Q96RU7|TRIB3_HUMAN Tribbles homolog 3 OS=Homo sapiens GN=TRIB3 PE=1 SV=2;tr|A0A087WTX3|A0A087WTX3_HUMAN Tribbles homolog 3 (Fragment) OS=Homo sapiens GN=TRIB3 PE=1 SV=1;tr|B0QY
FAM49B	Protein FAM49B			1.65e-05	3.71114		25.4283	25.2628	22.9642	21.5364	23.7146	23.6557	23.3134	22.6418	25.8636	20.1566	19.5722	21.0235	18.2661	20.1023	21.6635	19.8785	20.3915	19.9262	+	6	6	6	27.2	27.2	27.2	36.748	0	31.525	219340000	16	2.36036	5.12334	Q9NUQ9;E5RI16;Q9NUQ9-2;E5RGI7;E5RJE1;E5RIR8;E5RJL8;A0A087X178;E5RK61;E5RFS4;E5RHU5;Q9H0Q0	Q9NUQ9;E5RI16;Q9NUQ9-2	sp|Q9NUQ9|FA49B_HUMAN Protein FAM49B OS=Homo sapiens GN=FAM49B PE=1 SV=1;tr|E5RI16|E5RI16_HUMAN Protein FAM49B (Fragment) OS=Homo sapiens GN=FAM49B PE=1 SV=1;sp|Q9NUQ9-2|FA49B_HUMAN Isoform 2 of Protein FAM49B OS=Homo sapiens GN=FAM49B
BRCA1	Breast cancer type 1 susceptibility protein	androgen receptor signaling pathway;apoptosis;biological regulation;biosynthetic process;carboxylic acid biosynthetic process;carboxylic acid metabolic process;cell cycle checkpoint;cell cycle process;cell death;cellular biosynthetic process;cellular component organization;cellular component organization at cellular level;cellular component organization or biogenesis;cellular component organizati…		1.69e-05	3.72486		27.3032	26.3077	23.2195	22.8287	23.5786	23.7474	23.1718	22.755	23.8588	20.2409	19.1967	20.6619	19.6856	20.1048	21.2857	20.6817	20.54	20.8498	+	12	12	12	7.3	7.3	7.3	202.34	0	24.799	334130000	19	2.36399	5.11195	P38398-8;P38398-4;P38398;P38398-7;Q5YLB2;A0A0U1RRA9;Q3B891;E9PH68;E7EWN5;C9IZW4;H0Y850;A0A0A0MSN1;B7ZA85;E7EUM2;P38398-6;P38398-5;P38398-3;E7ENB7;E7EQW4;H0Y8D8;K7EPC7;H0Y8B8	P38398-8;P38398-4;P38398;P38398-7;Q5YLB2;A0A0U1RRA9	sp|P38398-8|BRCA1_HUMAN Isoform 8 of Breast cancer type 1 susceptibility protein OS=Homo sapiens GN=BRCA1;sp|P38398-4|BRCA1_HUMAN Isoform 4 of Breast cancer type 1 susceptibility protein OS=Homo sapiens GN=BRCA1;sp|P38398|BRCA1_HUMAN Breast cancer type 1 s
DHX9	ATP-dependent RNA helicase A	biological regulation;cell differentiation;cellular developmental process;cellular macromolecule metabolic process;cellular metabolic process;cellular nitrogen compound metabolic process;cellular process;cellular response to heat;cellular response to stimulus;cellular response to stress;circadian rhythm;CRD-mediated mRNA stabilization;defense response;developmental process;DNA conformation change…		1.72e-05	6.25743		30.0356	30.4577	26.3207	22.9156	27.3085	28.0912	25.7208	25.0228	29.1879	22.9822	23.4221	21.8023	20.4254	20.301	20.261	20.8318	20.0388	18.6793	+	33	33	33	31.4	31.4	31.4	140.96	0	323.31	4363200000	238	3.17808	5.10209	Q08211;Q08211-2	Q08211	sp|Q08211|DHX9_HUMAN ATP-dependent RNA helicase A OS=Homo sapiens GN=DHX9 PE=1 SV=4
BAZ1B	Tyrosine-protein kinase BAZ1B	anatomical structure morphogenesis;biological regulation;biosynthetic process;cellular biosynthetic process;cellular component organization;cellular component organization at cellular level;cellular component organization or biogenesis;cellular component organization or biogenesis at cellular level;cellular macromolecule biosynthetic process;cellular macromolecule metabolic process;cellular metab…		1.76e-05	4.50156		27.3673	27.806	25.6573	22.3442	24.296	25.4977	24.0161	23.5619	26.673	19.0538	22.4214	21.8664	21.0662	20.299	21.1399	20.1032	20.1962	20.5594	+	15	15	15	14.3	14.3	14.3	170.45	0	71.074	749690000	58	2.65033	5.09148	Q9UIG0-2;Q9UIG0	Q9UIG0-2;Q9UIG0	sp|Q9UIG0-2|BAZ1B_HUMAN Isoform 2 of Tyrosine-protein kinase BAZ1B OS=Homo sapiens GN=BAZ1B;sp|Q9UIG0|BAZ1B_HUMAN Tyrosine-protein kinase BAZ1B OS=Homo sapiens GN=BAZ1B PE=1 SV=2
STIM1	Stromal interaction molecule 1	activation of store-operated calcium channel activity;biological regulation;blood coagulation;calcium ion transport;cation transport;coagulation;detection of calcium ion;detection of chemical stimulus;detection of stimulus;divalent inorganic cation transport;divalent metal ion transport;establishment of localization;hemostasis;ion transport;metal ion transport;multicellular organismal process;pos…		1.84e-05	3.27323		23.4013	25.6713	24.6649	21.807	22.4428	25.072	22.2237	22.3752	23.0779	18.7611	20.5676	19.9531	20.3191	20.346	19.9417	20.7101	20.8587	19.8196	+	5	5	5	9.6	9.6	9.6	88.645	0	10.797	171110000	27	2.16782	5.07118	G0XQ39;Q13586;E9PNJ4;Q13586-2;H0YDB2;E9PIQ8	G0XQ39;Q13586;E9PNJ4;Q13586-2	tr|G0XQ39|G0XQ39_HUMAN STIM1L OS=Homo sapiens GN=STIM1 PE=1 SV=1;sp|Q13586|STIM1_HUMAN Stromal interaction molecule 1 OS=Homo sapiens GN=STIM1 PE=1 SV=3;tr|E9PNJ4|E9PNJ4_HUMAN Stromal interaction molecule 1 OS=Homo sapiens GN=STIM1 PE=1 SV=1;sp|Q13586-2|ST
EIF3E	Eukaryotic translation initiation factor 3 subunit E	biological regulation;biosynthetic process;catabolic process;cellular biosynthetic process;cellular catabolic process;cellular component assembly;cellular component assembly at cellular level;cellular component organization;cellular component organization at cellular level;cellular component organization or biogenesis;cellular component organization or biogenesis at cellular level;cellular macrom…		1.88e-05	6.43152		30.054	29.8713	27.8174	22.7299	27.6532	29.2103	25.2232	26.1943	29.822	23.2066	23.8835	21.457	21.3727	21.2913	18.2193	20.6018	19.8943	20.7655	+	20	20	20	44	44	44	52.22	0	288.54	4945800000	214	3.20945	5.06094	P60228;E5RGA2;H0YBR5;E5RHS5;E5RIT4;H0YAW4;E5RII3;E5RIP5;E5RJ25;H0YBP5	P60228;E5RGA2	sp|P60228|EIF3E_HUMAN Eukaryotic translation initiation factor 3 subunit E OS=Homo sapiens GN=EIF3E PE=1 SV=1;tr|E5RGA2|E5RGA2_HUMAN Eukaryotic translation initiation factor 3 subunit E OS=Homo sapiens GN=EIF3E PE=1 SV=1
SUPT20H	Transcription factor SPT20 homolog	anatomical structure morphogenesis;autophagy;biological regulation;catabolic process;cellular catabolic process;cellular component organization;cellular component organization at cellular level;cellular component organization or biogenesis;cellular component organization or biogenesis at cellular level;cellular metabolic process;cellular process;chromatin organization;chromosome organization;deve…		1.88e-05	3.12023		25.2506	24.2523	23.0051	21.9966	23.1947	23.877	23.1196	22.5319	24.5185	21.1947	21.5109	21.0917	19.5872	21.9888	19.9477	19.69	19.1444	19.5088	+	3	3	3	8.4	8.4	8.4	58.781	0	7.889	136720000	11	2.09803	5.05921	R4GND2;F6S7C4;Q8NEM7-2;Q8NEM7;Q8NEM7-3;B4E2D5;H7C5F9	R4GND2;F6S7C4;Q8NEM7-2;Q8NEM7;Q8NEM7-3;B4E2D5	tr|R4GND2|R4GND2_HUMAN Transcription factor SPT20 homolog OS=Homo sapiens GN=SUPT20H PE=1 SV=1;tr|F6S7C4|F6S7C4_HUMAN Transcription factor SPT20 homolog OS=Homo sapiens GN=SUPT20H PE=1 SV=1;sp|Q8NEM7-2|SP20H_HUMAN Isoform 2 of Transcription factor SPT20 ho
ATP1B1	Sodium/potassium-transporting ATPase subunit beta-1	biological adhesion;biological regulation;blood coagulation;calcium ion homeostasis;calcium-mediated signaling;cardiac muscle contraction;cation homeostasis;cation transport;cell adhesion;cell migration;cell motility;cellular calcium ion homeostasis;cellular cation homeostasis;cellular chemical homeostasis;cellular component movement;cellular component organization;cellular component organization…		2.06e-05	5.80209		27.9414	28.3725	27.2678	21.9248	23.4413	28.3656	22.885	25.1052	28.23	20.6201	20.3995	18.9879	18.7653	20.6473	21.0711	19.9335	20.4885	20.4018	+	9	9	9	30.6	30.6	30.6	34.893	0	113.52	1545700000	72	3.03222	5.01728	P05026-2;P05026;V9GYR2	P05026-2;P05026	sp|P05026-2|AT1B1_HUMAN Isoform 2 of Sodium/potassium-transporting ATPase subunit beta-1 OS=Homo sapiens GN=ATP1B1;sp|P05026|AT1B1_HUMAN Sodium/potassium-transporting ATPase subunit beta-1 OS=Homo sapiens GN=ATP1B1 PE=1 SV=1
GAPDH	Glyceraldehyde-3-phosphate dehydrogenase	alcohol biosynthetic process;alcohol metabolic process;apoptosis;biological regulation;biosynthetic process;carbohydrate biosynthetic process;carbohydrate metabolic process;cell death;cellular biosynthetic process;cellular carbohydrate biosynthetic process;cellular carbohydrate metabolic process;cellular component organization;cellular component organization at cellular level;cellular component o…		2.16e-05	4.32223		25.6459	25.5791	22.9399	22.4698	23.4514	26.1476	25.3712	24.0546	27.3342	19.7308	19.7663	19.9058	22.7496	21.0764	18.8024	19.6824	20.4446	21.9353	+	5	5	5	27.7	27.7	27.7	27.87	0	16.701	482300000	29	2.56769	4.99629	E7EUT5;P04406-2;P04406	E7EUT5;P04406-2;P04406	tr|E7EUT5|E7EUT5_HUMAN Glyceraldehyde-3-phosphate dehydrogenase OS=Homo sapiens GN=GAPDH PE=1 SV=1;sp|P04406-2|G3P_HUMAN Isoform 2 of Glyceraldehyde-3-phosphate dehydrogenase OS=Homo sapiens GN=GAPDH;sp|P04406|G3P_HUMAN Glyceraldehyde-3-phosphate dehydroge
HSPB1	Heat shock protein beta-1	anatomical structure homeostasis;biological adhesion;biological regulation;cell adhesion;cell surface receptor linked signaling pathway;cell-cell adhesion;cellular component movement;cellular process;cellular response to chemical stimulus;cellular response to growth factor stimulus;cellular response to organic substance;cellular response to stimulus;cellular response to vascular endothelial growt…		2.28e-05	3.54419		25.5202	25.4757	23.6244	21.6829	22.803	25.621	24.8758	23.6161	25.8514	20.8202	21.3357	20.2985	21.3105	20.5117	19.1135	20.8715	20.795	22.1162	+	5	5	5	32.2	32.2	32.2	22.782	0	44.375	304070000	34	2.26762	4.97243	P04792;F8WE04;C9J3N8	P04792;F8WE04	sp|P04792|HSPB1_HUMAN Heat shock protein beta-1 OS=Homo sapiens GN=HSPB1 PE=1 SV=2;tr|F8WE04|F8WE04_HUMAN Heat shock protein beta-1 OS=Homo sapiens GN=HSPB1 PE=1 SV=1
MRPS7	28S ribosomal protein S7, mitochondrial	biosynthetic process;cellular biosynthetic process;cellular component disassembly;cellular component disassembly at cellular level;cellular component organization;cellular component organization at cellular level;cellular component organization or biogenesis;cellular component organization or biogenesis at cellular level;cellular macromolecular complex disassembly;cellular macromolecular complex …		2.48e-05	4.4207		26.1187	26.2588	25.141	24.0326	19.5212	25.3115	24.025	24.6039	26.0129	19.6604	20.2143	20.0362	20.6087	19.8756	20.8913	19.8069	20.6011	19.545	+	8	8	8	41.7	41.7	41.7	28.134	0	20.425	362760000	22	2.58866	4.9328	Q9Y2R9;J3QKW2;J3QLS3;J3QQS1;J3KSI8	Q9Y2R9;J3QKW2;J3QLS3;J3QQS1;J3KSI8	sp|Q9Y2R9|RT07_HUMAN 28S ribosomal protein S7, mitochondrial OS=Homo sapiens GN=MRPS7 PE=1 SV=2;tr|J3QKW2|J3QKW2_HUMAN 28S ribosomal protein S7, mitochondrial OS=Homo sapiens GN=MRPS7 PE=1 SV=1;tr|J3QLS3|J3QLS3_HUMAN 28S ribosomal protein S7, mitochondrial
ZNF322	Zinc finger protein 322	biological regulation;biosynthetic process;cellular biosynthetic process;cellular macromolecule biosynthetic process;cellular macromolecule metabolic process;cellular metabolic process;cellular nitrogen compound metabolic process;cellular process;macromolecule biosynthetic process;macromolecule metabolic process;metabolic process;nitrogen compound metabolic process;nucleic acid metabolic process;…		2.48e-05	4.55247		28.1626	28.1136	27.448	23.3206	26.2479	24.3832	23.5277	25.9688	24.1318	21.8729	22.3327	21.9703	19.9704	20.0919	22.5185	20.2593	20.8483	20.4676	+	6	5	4	16.7	14.9	12.9	46.94	0	19.27	1046100000	39	2.63365	4.93439	Q6U7Q0	Q6U7Q0	sp|Q6U7Q0|ZN322_HUMAN Zinc finger protein 322 OS=Homo sapiens GN=ZNF322 PE=1 SV=2
ZNF652	Zinc finger protein 652	biological regulation;biosynthetic process;cellular biosynthetic process;cellular macromolecule biosynthetic process;cellular macromolecule metabolic process;cellular metabolic process;cellular nitrogen compound metabolic process;cellular process;macromolecule biosynthetic process;macromolecule metabolic process;metabolic process;nitrogen compound metabolic process;nucleic acid metabolic process;…		2.61e-05	4.55509		28.7042	28.7201	27.9915	27.1871	26.2746	28.4219	27.491	27.4344	28.1942	24.3365	25.6476	25.0422	22.2601	21.2531	25.5115	20.447	21.0215	23.9037	+	18	18	18	31.5	31.5	31.5	69.743	0	100.59	3079200000	226	2.6291	4.90982	Q9Y2D9;D6RF85;D6RDG5;Q9UFB7-2;Q9UFB7	Q9Y2D9;D6RF85	sp|Q9Y2D9|ZN652_HUMAN Zinc finger protein 652 OS=Homo sapiens GN=ZNF652 PE=1 SV=3;tr|D6RF85|D6RF85_HUMAN Zinc finger protein 652 OS=Homo sapiens GN=ZNF652 PE=1 SV=1
DDX42	ATP-dependent RNA helicase DDX42	cellular macromolecule metabolic process;cellular metabolic process;cellular nitrogen compound metabolic process;cellular process;localization;macromolecule localization;macromolecule metabolic process;metabolic process;nitrogen compound metabolic process;nucleic acid metabolic process;nucleobase-containing compound metabolic process;primary metabolic process;protein localization;RNA metabolic pr…		2.76e-05	2.61897		28.2386	28.743	27.0534	26.3389	26.3393	27.3585	26.9502	26.1484	27.0347	24.9436	26.1879	25.2738	23.7044	24.2345	25.0548	23.2345	24.0527	23.9482	+	22	22	22	33.7	33.7	33.7	102.97	0	304.73	2436800000	181	1.84	4.88415	Q86XP3;A0A0A0MSJ0;Q86XP3-2;J3QRI2;J3KTK9	Q86XP3;A0A0A0MSJ0;Q86XP3-2	sp|Q86XP3|DDX42_HUMAN ATP-dependent RNA helicase DDX42 OS=Homo sapiens GN=DDX42 PE=1 SV=1;tr|A0A0A0MSJ0|A0A0A0MSJ0_HUMAN ATP-dependent RNA helicase DDX42 OS=Homo sapiens GN=DDX42 PE=1 SV=1;sp|Q86XP3-2|DDX42_HUMAN Isoform 2 of ATP-dependent RNA helicase DDX
CLTC	Clathrin heavy chain;Clathrin heavy chain 1	antigen processing and presentation;antigen processing and presentation of exogenous antigen;antigen processing and presentation of exogenous peptide antigen;antigen processing and presentation of exogenous peptide antigen via MHC class II;antigen processing and presentation of peptide antigen;antigen processing and presentation of peptide antigen via MHC class II;antigen processing and presentat…		2.99e-05	6.84464		30.299	30.2388	26.8383	23.7494	27.2122	29.3583	26.1767	26.9988	30.0383	23.6537	25.6407	21.7525	19.167	18.1787	20.0331	20.3014	18.5509	22.0301	+	48	48	37	35.1	35.1	27.8	192.06	0	323.31	5525000000	321	3.23668	4.84688	A0A087WVQ6;Q00610-2;Q00610;J3KS13;J3KSQ2;K7EJJ5;J3QL20;J3KRF5	A0A087WVQ6;Q00610-2;Q00610	tr|A0A087WVQ6|A0A087WVQ6_HUMAN Clathrin heavy chain OS=Homo sapiens GN=CLTC PE=1 SV=1;sp|Q00610-2|CLH1_HUMAN Isoform 2 of Clathrin heavy chain 1 OS=Homo sapiens GN=CLTC;sp|Q00610|CLH1_HUMAN Clathrin heavy chain 1 OS=Homo sapiens GN=CLTC PE=1 SV=5
WRN	Werner syndrome ATP-dependent helicase	aging;anatomical structure homeostasis;base-excision repair;biological regulation;biosynthetic process;cell aging;cell communication;cellular biosynthetic process;cellular component organization;cellular component organization at cellular level;cellular component organization or biogenesis;cellular component organization or biogenesis at cellular level;cellular macromolecule biosynthetic process;…		3.11e-05	4.52342		28.0719	28.0532	25.6562	23.8786	25.5765	24.7956	24.1602	23.4104	24.761	21.9613	20.2076	20.3491	20.2381	20.8126	20.8576	18.5076	23.8065	20.9126	+	13	13	13	11.7	11.7	11.7	162.46	0	121.13	868820000	47	2.60062	4.82876	Q14191	Q14191	sp|Q14191|WRN_HUMAN Werner syndrome ATP-dependent helicase OS=Homo sapiens GN=WRN PE=1 SV=2
PRPF4B	Serine/threonine-protein kinase PRP4 homolog	cellular macromolecule metabolic process;cellular metabolic process;cellular nitrogen compound metabolic process;cellular process;cellular protein metabolic process;macromolecule metabolic process;macromolecule modification;metabolic process;mRNA metabolic process;mRNA processing;nitrogen compound metabolic process;nuclear mRNA splicing, via spliceosome;nucleic acid metabolic process;nucleobase-c…		3.14e-05	5.1859		28.5612	28.7282	27.4067	25.4024	24.2411	27.8053	26.3239	26.414	26.5761	24.5367	24.2267	22.6208	22.8725	21.1071	18.7215	21.1714	20.5045	19.0247	+	21	21	21	20.3	20.3	20.3	116.99	0	323.31	2008200000	158	2.80553	4.82401	Q13523;H0YDJ3	Q13523;H0YDJ3	sp|Q13523|PRP4B_HUMAN Serine/threonine-protein kinase PRP4 homolog OS=Homo sapiens GN=PRPF4B PE=1 SV=3;tr|H0YDJ3|H0YDJ3_HUMAN Serine/threonine-protein kinase PRP4 homolog (Fragment) OS=Homo sapiens GN=PRPF4B PE=1 SV=1
ZKSCAN1	Zinc finger protein with KRAB and SCAN domains 1	biological regulation;biosynthetic process;cellular biosynthetic process;cellular macromolecule biosynthetic process;cellular macromolecule metabolic process;cellular metabolic process;cellular nitrogen compound metabolic process;cellular process;macromolecule biosynthetic process;macromolecule metabolic process;metabolic process;nitrogen compound metabolic process;nucleic acid metabolic process;…		3.14e-05	4.8908		28.6619	29.1278	26.4999	23.8282	25.9311	23.8658	23.3305	23.056	23.9183	21.8924	20.1959	19.8788	20.0383	20.7905	20.1697	20.918	20.3681	19.9508	+	13	13	12	31.6	31.6	29	63.629	0	191.13	1286800000	46	2.71662	4.82307	P17029;E9PC66;B3KRF7;C9JRM9	P17029;E9PC66;B3KRF7	sp|P17029|ZKSC1_HUMAN Zinc finger protein with KRAB and SCAN domains 1 OS=Homo sapiens GN=ZKSCAN1 PE=1 SV=3;tr|E9PC66|E9PC66_HUMAN Zinc finger protein with KRAB and SCAN domains 1 OS=Homo sapiens GN=ZKSCAN1 PE=1 SV=1;tr|B3KRF7|B3KRF7_HUMAN Zinc finger prot
AP2S1	AP-2 complex subunit sigma	antigen processing and presentation;antigen processing and presentation of exogenous antigen;antigen processing and presentation of exogenous peptide antigen;antigen processing and presentation of exogenous peptide antigen via MHC class II;antigen processing and presentation of peptide antigen;antigen processing and presentation of peptide antigen via MHC class II;antigen processing and presentat…		3.22e-05	4.88693		25.5105	25.6667	24.1578	19.5709	24.5478	27.1042	23.6849	23.1296	26.2804	18.8621	21.1278	20.0525	18.9424	18.2984	20.6676	19.1595	18.8503	19.7099	+	5	5	5	33.3	33.3	33.3	17.303	0	13.915	438300000	8	2.71246	4.81084	M0R0N4;M0QYZ2;P53680;X6R390;P53680-2;M0QZ21;M0R1S0	M0R0N4;M0QYZ2;P53680;X6R390;P53680-2;M0QZ21	tr|M0R0N4|M0R0N4_HUMAN AP-2 complex subunit sigma OS=Homo sapiens GN=AP2S1 PE=1 SV=1;tr|M0QYZ2|M0QYZ2_HUMAN AP-2 complex subunit sigma OS=Homo sapiens GN=AP2S1 PE=1 SV=1;sp|P53680|AP2S1_HUMAN AP-2 complex subunit sigma OS=Homo sapiens GN=AP2S1 PE=1 SV=2;tr
HLA-B	HLA class I histocompatibility antigen, B-44 alpha chain	antigen processing and presentation;antigen processing and presentation of exogenous antigen;antigen processing and presentation of exogenous peptide antigen;antigen processing and presentation of exogenous peptide antigen via MHC class I;antigen processing and presentation of exogenous peptide antigen via MHC class I, TAP-dependent;antigen processing and presentation of exogenous peptide antigen…		3.23e-05	5.71603		26.0576	26.2136	25.0876	21.9629	22.1809	29.7021	26.0622	27.2187	29.7973	20.7802	20.1521	19.3378	20.7141	20.8425	20.4481	19.8956	20.6261	20.0422	+	16	16	2	48.9	48.9	5.8	40.481	0	323.31	2385600000	96	2.9492	4.80823	P30481	P30481	sp|P30481|1B44_HUMAN HLA class I histocompatibility antigen, B-44 alpha chain OS=Homo sapiens GN=HLA-B PE=1 SV=1
PES1	Pescadillo homolog	biological regulation;cell proliferation;cellular component biogenesis;cellular component biogenesis at cellular level;cellular component organization;cellular component organization at cellular level;cellular component organization or biogenesis;cellular component organization or biogenesis at cellular level;cellular localization;cellular macromolecule localization;cellular macromolecule metabol…		3.26e-05	5.0441		26.7977	26.3437	23.6272	22.3829	23.191	27.3393	23.6221	23.817	28.4584	20.515	19.5663	20.9874	18.8885	19.3029	17.9467	21.3117	21.634	20.0301	+	13	13	13	22.9	22.9	22.9	66.077	0	34.129	818560000	55	2.75773	4.80105	B5MCF9;O00541-2;O00541;B3KXD6;H7C267	B5MCF9;O00541-2;O00541;B3KXD6	tr|B5MCF9|B5MCF9_HUMAN Pescadillo homolog OS=Homo sapiens GN=PES1 PE=1 SV=1;sp|O00541-2|PESC_HUMAN Isoform 2 of Pescadillo homolog OS=Homo sapiens GN=PES1;sp|O00541|PESC_HUMAN Pescadillo homolog OS=Homo sapiens GN=PES1 PE=1 SV=1;tr|B3KXD6|B3KXD6_HUMAN Pesc
DHX40	Probable ATP-dependent RNA helicase DHX40	cellular macromolecule metabolic process;cellular metabolic process;cellular nitrogen compound metabolic process;cellular process;macromolecule metabolic process;metabolic process;nitrogen compound metabolic process;nucleic acid metabolic process;nucleobase-containing compound metabolic process;primary metabolic process;RNA metabolic process;RNA processing		3.27e-05	3.67547		25.4968	25.9183	23.1403	22.1077	21.8422	24.2305	23.3534	23.3306	24.4084	21.5834	17.8343	19.4667	19.8211	20.6132	20.4674	20.089	19.346	21.5278	+	4	4	4	5.7	5.7	5.7	80.22	0	14.79	202680000	10	2.29132	4.80135	Q8IX18-4;Q8IX18-3;Q8IX18-2;Q8IX18;J3KTK0;J3KSW6;F5H625	Q8IX18-4;Q8IX18-3;Q8IX18-2;Q8IX18;J3KTK0;J3KSW6	sp|Q8IX18-4|DHX40_HUMAN Isoform 4 of Probable ATP-dependent RNA helicase DHX40 OS=Homo sapiens GN=DHX40;sp|Q8IX18-3|DHX40_HUMAN Isoform 3 of Probable ATP-dependent RNA helicase DHX40 OS=Homo sapiens GN=DHX40;sp|Q8IX18-2|DHX40_HUMAN Isoform 2 of Probable AT
PSMD1	26S proteasome non-ATPase regulatory subunit 1	activation of immune response;activation of innate immune response;anaphase-promoting complex-dependent proteasomal ubiquitin-dependent protein catabolic process;antigen processing and presentation;antigen processing and presentation of exogenous antigen;antigen processing and presentation of exogenous peptide antigen;antigen processing and presentation of exogenous peptide antigen via MHC class …		3.29e-05	3.38132		26.1492	24.8797	23.8338	21.3626	24.564	23.9244	23.4854	23.3116	25.9481	22.197	21.4686	21.0556	20.6853	19.9661	19.8788	21.4425	20.3277	20.0055	+	8	8	8	11.8	11.8	11.8	105.85	0	60.618	273090000	19	2.17266	4.7963	A0A087WW66;Q99460-2;Q99460;H7C378;C9J9M4	A0A087WW66;Q99460-2;Q99460	tr|A0A087WW66|A0A087WW66_HUMAN 26S proteasome non-ATPase regulatory subunit 1 OS=Homo sapiens GN=PSMD1 PE=1 SV=1;sp|Q99460-2|PSMD1_HUMAN Isoform 2 of 26S proteasome non-ATPase regulatory subunit 1 OS=Homo sapiens GN=PSMD1;sp|Q99460|PSMD1_HUMAN 26S proteaso
AXL	Tyrosine-protein kinase receptor UFO;Receptor protein-tyrosine kinase	anatomical structure development;anatomical structure morphogenesis;apoptotic cell clearance;biological adhesion;biological regulation;blood vessel remodeling;cell activation;cell adhesion;cell communication;cell differentiation;cell maturation;cell migration;cell morphogenesis;cell morphogenesis involved in differentiation;cell motility;cell surface receptor linked signaling pathway;cell-substra…		3.34e-05	4.02494		25.068	25.3665	23.7669	19.836	24.3578	26.4185	25.1063	24.1437	26.2177	19.9086	19.8879	20.6164	20.8482	20.8232	20.8476	20.4118	20.178	20.535	+	9	9	9	13.9	13.9	13.9	97.376	0	33.609	338570000	23	2.41983	4.7879	P30530-2;P30530;M0R0W6;H7C3L9;A0A087WZQ5;E9PHX8;Q12866	P30530-2;P30530;M0R0W6	sp|P30530-2|UFO_HUMAN Isoform Short of Tyrosine-protein kinase receptor UFO OS=Homo sapiens GN=AXL;sp|P30530|UFO_HUMAN Tyrosine-protein kinase receptor UFO OS=Homo sapiens GN=AXL PE=1 SV=3;tr|M0R0W6|M0R0W6_HUMAN Tyrosine-protein kinase receptor UFO OS=Homo
TIMM21	Mitochondrial import inner membrane translocase subunit Tim21	cellular component assembly;cellular component assembly at cellular level;cellular component biogenesis;cellular component organization;cellular component organization at cellular level;cellular component organization or biogenesis;cellular component organization or biogenesis at cellular level;cellular macromolecular complex assembly;cellular macromolecular complex subunit organization;cellular …		3.36e-05	3.90415		24.3238	24.5669	25.1466	20.7895	23.4553	26.2167	23.3691	23.382	25.991	20.2083	19.7298	19.3221	18.673	21.3571	19.8715	21.0802	20.0908	21.7706	+	4	4	4	17.7	17.7	17.7	28.202	0	48.042	276930000	20	2.37503	4.78469	Q9BVV7;J3QRI1	Q9BVV7;J3QRI1	sp|Q9BVV7|TIM21_HUMAN Mitochondrial import inner membrane translocase subunit Tim21 OS=Homo sapiens GN=TIMM21 PE=1 SV=1;tr|J3QRI1|J3QRI1_HUMAN Mitochondrial import inner membrane translocase subunit Tim21 (Fragment) OS=Homo sapiens GN=TIMM21 PE=1 SV=1
CYB5R3	NADH-cytochrome b5 reductase 3;NADH-cytochrome b5 reductase 3 membrane-bound form;NADH-cytochrome b5 reductase 3 soluble form	alcohol metabolic process;biosynthetic process;blood circulation;carboxylic acid metabolic process;cellular ketone metabolic process;cellular metabolic process;cellular process;cholesterol biosynthetic process;cholesterol metabolic process;circulatory system process;L-ascorbic acid metabolic process;lipid biosynthetic process;lipid metabolic process;metabolic process;multicellular organismal proc…		3.38e-05	5.63723		28.4015	28.958	27.0575	22.1395	24.5731	28.33	23.4765	25.0052	28.6281	21.7017	22.496	20.627	19.749	20.5325	18.7353	19.9414	20.3235	21.7282	+	11	11	11	47.1	47.1	47.1	31.628	0	160.26	2029300000	92	2.92041	4.78118	P00387-2;P00387;P00387-3;B1AHF3	P00387-2;P00387;P00387-3;B1AHF3	sp|P00387-2|NB5R3_HUMAN Isoform 2 of NADH-cytochrome b5 reductase 3 OS=Homo sapiens GN=CYB5R3;sp|P00387|NB5R3_HUMAN NADH-cytochrome b5 reductase 3 OS=Homo sapiens GN=CYB5R3 PE=1 SV=3;sp|P00387-3|NB5R3_HUMAN Isoform 3 of NADH-cytochrome b5 reductase 3 OS=Ho
RDH11	Retinol dehydrogenase 11	adaptation of rhodopsin mediated signaling;adaptation of signaling pathway;apocarotenoid metabolic process;biological regulation;cellular aldehyde metabolic process;cellular hormone metabolic process;cellular lipid metabolic process;cellular metabolic process;cellular process;cellular response to stimulus;detection of abiotic stimulus;detection of external stimulus;detection of light stimulus;det…		3.47e-05	5.90096		29.1479	29.3687	27.9704	23.2603	25.6269	29.3129	25.9015	23.8163	29.1156	23.3485	23.9714	21.5225	19.7632	19.7433	20.4936	20.9909	19.3676	21.2107	+	11	11	11	38.7	38.7	38.7	35.386	0	323.31	3325100000	148	2.98567	4.76788	Q8TC12;Q8TC12-2;G3V2G6;H0YIZ8;G3V234;H0YJ10;H0YJ46;Q8TC12-3	Q8TC12;Q8TC12-2;G3V2G6;H0YIZ8;G3V234	sp|Q8TC12|RDH11_HUMAN Retinol dehydrogenase 11 OS=Homo sapiens GN=RDH11 PE=1 SV=2;sp|Q8TC12-2|RDH11_HUMAN Isoform 2 of Retinol dehydrogenase 11 OS=Homo sapiens GN=RDH11;tr|G3V2G6|G3V2G6_HUMAN Retinol dehydrogenase 11 (Fragment) OS=Homo sapiens GN=RDH11 PE=
ZNF780A	Zinc finger protein 780A	biological regulation;biosynthetic process;cellular biosynthetic process;cellular macromolecule biosynthetic process;cellular macromolecule metabolic process;cellular metabolic process;cellular nitrogen compound metabolic process;cellular process;macromolecule biosynthetic process;macromolecule metabolic process;metabolic process;nitrogen compound metabolic process;nucleic acid metabolic process;…		3.49e-05	3.67909		26.1636	26.3134	24.8645	23.9395	23.3324	23.5511	22.579	22.2906	22.9093	20.7635	18.3126	19.507	19.5216	20.6847	20.1047	20.9086	21.1573	21.8718	+	5	5	5	10.7	10.7	10.7	70.477	0	47.26	301000000	36	2.28627	4.76439	A0A0C4DG08;O75290;O75290-3	A0A0C4DG08;O75290;O75290-3	tr|A0A0C4DG08|A0A0C4DG08_HUMAN Zinc finger protein 780A OS=Homo sapiens GN=ZNF780A PE=4 SV=1;sp|O75290|Z780A_HUMAN Zinc finger protein 780A OS=Homo sapiens GN=ZNF780A PE=2 SV=3;sp|O75290-3|Z780A_HUMAN Isoform 3 of Zinc finger protein 780A OS=Homo sapiens G
SMC5	Structural maintenance of chromosomes protein 5	aging;anatomical structure homeostasis;biological regulation;cell aging;cell cycle phase;cell cycle process;cell division;cellular component organization;cellular component organization at cellular level;cellular component organization or biogenesis;cellular component organization or biogenesis at cellular level;cellular macromolecule metabolic process;cellular metabolic process;cellular nitrogen…		3.55e-05	4.64674		28.2549	27.8716	25.9295	23.228	26.1416	23.4316	22.9524	23.0548	23.5324	19.8922	20.7699	19.4926	21.0519	20.425	18.6923	21.496	20.8344	19.9218	+	16	16	16	16.2	16.2	16.2	128.81	0	57.767	792170000	50	2.62433	4.75669	Q8IY18	Q8IY18	sp|Q8IY18|SMC5_HUMAN Structural maintenance of chromosomes protein 5 OS=Homo sapiens GN=SMC5 PE=1 SV=2
TUBA1B	Tubulin alpha-1B chain;Tubulin alpha-4A chain	cell division;cellular component assembly;cellular component assembly at cellular level;cellular component organization;cellular component organization at cellular level;cellular component organization or biogenesis;cellular component organization or biogenesis at cellular level;cellular macromolecular complex assembly;cellular macromolecular complex subunit organization;cellular macromolecule me…		3.55e-05	5.76474		25.6264	26.8919	23.807	21.9711	21.8488	29.2884	27.3383	26.606	29.385	20.5047	21.1047	20.01	19.6504	20.4636	19.4799	19.3914	19.9918	20.2835	+	15	15	1	46.1	46.1	2.9	50.151	0	323.31	1868400000	72	2.94597	4.75271	P68363;P68363-2;P68366-2;P68366	P68363;P68363-2;P68366-2;P68366	sp|P68363|TBA1B_HUMAN Tubulin alpha-1B chain OS=Homo sapiens GN=TUBA1B PE=1 SV=1;sp|P68363-2|TBA1B_HUMAN Isoform 2 of Tubulin alpha-1B chain OS=Homo sapiens GN=TUBA1B;sp|P68366-2|TBA4A_HUMAN Isoform 2 of Tubulin alpha-4A chain OS=Homo sapiens GN=TUBA4A;sp|
APOBEC3B	DNA dC->dU-editing enzyme APOBEC-3B	biological regulation;defense response;defense response to virus;immune effector process;immune response;immune system process;innate immune response;metabolic process;multi-organism process;negative regulation of biological process;negative regulation of cellular process;negative regulation of transposition;regulation of biological process;regulation of cellular process;regulation of transpositi…		3.56e-05	6.27535		28.4865	29.1817	27.1991	21.8668	26.705	29.7212	25.2781	25.3845	29.653	23.4322	23.8869	19.5915	20.2577	19.8352	21.463	19.4897	19.3032	19.7384	+	15	15	15	32.9	32.9	32.9	57.208	0	323.31	3316800000	156	3.07389	4.75304	B0QYD3;Q9UH17;Q9UH17-3;Q9UH17-2;Q6ICH2;P31941-2;P31941;Q96AK3;Q8IUX4	B0QYD3;Q9UH17;Q9UH17-3;Q9UH17-2	tr|B0QYD3|B0QYD3_HUMAN DNA dC->dU-editing enzyme APOBEC-3B OS=Homo sapiens GN=APOBEC3B PE=1 SV=1;sp|Q9UH17|ABC3B_HUMAN DNA dC->dU-editing enzyme APOBEC-3B OS=Homo sapiens GN=APOBEC3B PE=1 SV=1;sp|Q9UH17-3|ABC3B_HUMAN Isoform 3 of DNA dC->dU-editing enzyme
PPP1R10	Serine/threonine-protein phosphatase 1 regulatory subunit 10	biosynthetic process;cellular biosynthetic process;cellular macromolecule biosynthetic process;cellular macromolecule metabolic process;cellular metabolic process;cellular nitrogen compound metabolic process;cellular process;establishment of localization;establishment of localization in cell;establishment of protein localization;intracellular protein transport;intracellular transport;macromolecul…		3.56e-05	2.5001		30.7512	31.0916	29.6619	28.6	29.619	30.3817	29.5371	29.1234	30.1774	28.2152	29.1889	27.063	27.1214	27.3116	26.9596	26.4876	26.0365	28.0585	+	37	37	37	43.4	43.4	43.4	99.057	0	323.31	16423000000	813	1.76704	4.75407	Q96QC0	Q96QC0	sp|Q96QC0|PP1RA_HUMAN Serine/threonine-protein phosphatase 1 regulatory subunit 10 OS=Homo sapiens GN=PPP1R10 PE=1 SV=1
PRKDC	DNA-dependent protein kinase catalytic subunit	anatomical structure development;anatomical structure formation involved in morphogenesis;anatomical structure homeostasis;anterior/posterior pattern specification;B cell lineage commitment;biological regulation;brain development;cell activation;cell death;cell differentiation;cell fate commitment;cellular component organization;cellular component organization at cellular level;cellular component…		3.59e-05	6.64564		31.02	30.8074	28.2094	21.8984	27.1688	31.0289	26.3007	26.8423	30.8706	23.2907	24.007	21.4558	21.0542	21.307	20.5319	20.7122	21.1444	20.8325	+	94	94	94	27	27	27	469.08	0	323.31	9629900000	484	3.1574	4.74489	P78527;P78527-2;F5GX40	P78527;P78527-2	sp|P78527|PRKDC_HUMAN DNA-dependent protein kinase catalytic subunit OS=Homo sapiens GN=PRKDC PE=1 SV=3;sp|P78527-2|PRKDC_HUMAN Isoform 2 of DNA-dependent protein kinase catalytic subunit OS=Homo sapiens GN=PRKDC
SLC25A5	ADP/ATP translocase 2;ADP/ATP translocase 2, N-terminally processed	adenine transport;biological regulation;cellular metabolic process;cellular process;chromosome segregation;energy derivation by oxidation of organic compounds;energy reserve metabolic process;establishment of localization;generation of precursor metabolites and energy;metabolic process;nitrogen compound transport;nucleobase transport;nucleobase-containing compound transport;oxidation-reduction pr…		3.59e-05	4.53781		26.5748	26.8274	24.5116	23.1025	23.8643	28.4382	26.9999	24.2031	28.4395	22.1856	22.9719	20.0505	21.4298	21.6084	19.5916	22.0138	21.0115	21.2578	+	9	9	3	27.2	27.2	11.1	32.852	0	27.166	1232000000	47	2.58706	4.74709	P05141;P12235;V9GYG0;Q9H0C2	P05141	sp|P05141|ADT2_HUMAN ADP/ATP translocase 2 OS=Homo sapiens GN=SLC25A5 PE=1 SV=7
TOP2B	DNA topoisomerase 2-beta;DNA topoisomerase 2	anatomical structure development;anatomical structure morphogenesis;axonogenesis;cell cycle process;cell migration;cell motility;cell part morphogenesis;cell projection morphogenesis;cell projection organization;cellular component morphogenesis;cellular component movement;cellular component organization;cellular component organization at cellular level;cellular component organization or biogenesi…		3.61e-05	6.22986		31.4178	31.4608	27.781	25.2612	29.2882	26.6733	24.7955	24.6584	25.9956	21.5491	20.9898	23.3354	19.4847	23.9508	21.1333	19.9892	21.3494	19.4814	+	55	42	42	38.6	31.1	31.1	182.66	0	323.31	8241600000	359	3.05946	4.74205	Q02880-2;Q02880;E9PCY5;H7BZ82	Q02880-2;Q02880;E9PCY5	sp|Q02880-2|TOP2B_HUMAN Isoform Beta-1 of DNA topoisomerase 2-beta OS=Homo sapiens GN=TOP2B;sp|Q02880|TOP2B_HUMAN DNA topoisomerase 2-beta OS=Homo sapiens GN=TOP2B PE=1 SV=3;tr|E9PCY5|E9PCY5_HUMAN DNA topoisomerase 2 (Fragment) OS=Homo sapiens GN=TOP2B PE=
HIST2H3A	Histone H3.2;Histone H3;Histone H3.1t;Histone H3.3;Histone H3.1	biological regulation;blood coagulation;cellular component assembly;cellular component assembly at cellular level;cellular component organization;cellular component organization at cellular level;cellular component organization or biogenesis;cellular component organization or biogenesis at cellular level;cellular macromolecular complex assembly;cellular macromolecular complex subunit organization…		3.67e-05	4.88928		27.4253	28.5506	24.4546	22.2485	24.4525	27.651	27.0892	27.1073	28.3253	22.2883	22.8071	22.1591	19.8035	22.8523	21.0251	19.8038	20.8339	21.7278	+	5	5	3	43.4	43.4	31.6	15.388	0	247.94	2564800000	85	2.69423	4.73327	Q71DI3;K7EMV3;B4DEB1;K7EK07;K7ES00;Q16695;P84243;P68431	Q71DI3;K7EMV3;B4DEB1;K7EK07;K7ES00;Q16695;P84243;P68431	sp|Q71DI3|H32_HUMAN Histone H3.2 OS=Homo sapiens GN=HIST2H3A PE=1 SV=3;tr|K7EMV3|K7EMV3_HUMAN Histone H3 OS=Homo sapiens GN=H3F3B PE=1 SV=1;tr|B4DEB1|B4DEB1_HUMAN Histone H3 OS=Homo sapiens GN=H3F3A PE=1 SV=1;tr|K7EK07|K7EK07_HUMAN Histone H3 (Fragment) OS
RPS18	40S ribosomal protein S18	biosynthetic process;catabolic process;cellular biosynthetic process;cellular catabolic process;cellular component biogenesis;cellular component biogenesis at cellular level;cellular component disassembly;cellular component disassembly at cellular level;cellular component organization;cellular component organization at cellular level;cellular component organization or biogenesis;cellular componen…		3.7e-05	2.94688		24.1492	24.0501	23.0208	20.3424	23.4727	25.3023	23.0378	22.7229	23.6281	20.8536	20.2978	20.5855	20.6619	19.9069	20.9661	19.2237	20.8461	19.8628	+	4	4	4	25.7	25.7	25.7	17.718	0	7.8888	140250000	13	1.97576	4.72864	P62269;A0A0G2JQH2;Q5GGW2;J3JS69	P62269;A0A0G2JQH2;Q5GGW2	sp|P62269|RS18_HUMAN 40S ribosomal protein S18 OS=Homo sapiens GN=RPS18 PE=1 SV=3;tr|A0A0G2JQH2|A0A0G2JQH2_HUMAN 40S ribosomal protein S18 OS=Homo sapiens GN=RPS18 PE=1 SV=1;tr|Q5GGW2|Q5GGW2_HUMAN 40S ribosomal protein S18 OS=Homo sapiens GN=RPS18 PE=1 SV=
CANX	Calnexin	aging;antigen processing and presentation;antigen processing and presentation of exogenous antigen;antigen processing and presentation of exogenous peptide antigen;antigen processing and presentation of exogenous peptide antigen via MHC class II;antigen processing and presentation of peptide antigen;antigen processing and presentation of peptide antigen via MHC class I;antigen processing and pres…		3.71e-05	5.99367		30.1939	30.277	28.5553	24.8848	27.9987	29.7003	26.8743	25.9996	28.8299	24.5982	25.849	23.6561	21.252	19.5581	22.4719	19.2335	19.9412	22.8107	+	17	17	17	32.4	32.4	32.4	67.567	0	323.31	5734600000	241	2.99619	4.725	P27824;P27824-2;P27824-3;D6RGY2;H0Y9Q7;D6RDP7;D6RFL1;D6RAU8;D6RB85;H0Y9H1;D6RAQ8;D6RHJ3;D6RD16	P27824;P27824-2;P27824-3	sp|P27824|CALX_HUMAN Calnexin OS=Homo sapiens GN=CANX PE=1 SV=2;sp|P27824-2|CALX_HUMAN Isoform 2 of Calnexin OS=Homo sapiens GN=CANX;sp|P27824-3|CALX_HUMAN Isoform 3 of Calnexin OS=Homo sapiens GN=CANX
GPX8	Probable glutathione peroxidase 8;Glutathione peroxidase	response to chemical stimulus;response to inorganic substance;response to oxidative stress;response to reactive oxygen species;response to stimulus;response to stress		3.71e-05	5.44102		27.5472	27.509	26.5555	22.5258	25.4654	28.7503	25.0677	24.0295	29.0286	23.4256	22.5502	22.0926	21.2124	19.708	20.6271	19.2747	20.1569	18.4622	+	9	9	9	46.9	46.9	46.9	23.881	0	26.488	1890300000	56	2.85175	4.72621	Q8TED1;E7ETY7;J3KNB5	Q8TED1;E7ETY7	sp|Q8TED1|GPX8_HUMAN Probable glutathione peroxidase 8 OS=Homo sapiens GN=GPX8 PE=1 SV=2;tr|E7ETY7|E7ETY7_HUMAN Glutathione peroxidase OS=Homo sapiens GN=GPX8 PE=1 SV=1
PNN	Pinin	biological adhesion;biological regulation;biosynthetic process;cell adhesion;cellular biosynthetic process;cellular macromolecule biosynthetic process;cellular macromolecule metabolic process;cellular metabolic process;cellular nitrogen compound metabolic process;cellular process;macromolecule biosynthetic process;macromolecule metabolic process;metabolic process;mRNA metabolic process;mRNA proce…		3.72e-05	4.01265		26.5591	26.5404	24.1325	22.6035	24.7404	23.3233	20.4046	22.6744	23.9968	20.1218	19.4611	20.0046	19.6041	20.2155	19.7452	20.805	19.6891	19.2149	+	14	14	14	21.5	21.5	21.5	81.613	0	92.66	657020000	57	2.40259	4.7223	Q9H307;G3V5F0;G3V579;Q9H307-2	Q9H307;G3V5F0;G3V579;Q9H307-2	sp|Q9H307|PININ_HUMAN Pinin OS=Homo sapiens GN=PNN PE=1 SV=4;tr|G3V5F0|G3V5F0_HUMAN Pinin OS=Homo sapiens GN=PNN PE=1 SV=1;tr|G3V579|G3V579_HUMAN Pinin OS=Homo sapiens GN=PNN PE=1 SV=1;sp|Q9H307-2|PININ_HUMAN Isoform 2 of Pinin OS=Homo sapiens GN=PNN
RTN4	Reticulon-4;Reticulon	anatomical structure formation involved in morphogenesis;anatomical structure morphogenesis;angiogenesis;apoptosis;axonal fasciculation;biological regulation;cardiac epithelial to mesenchymal transition;cell death;cell migration;cell morphogenesis;cell morphogenesis involved in differentiation;cell motility;cell recognition;cell surface receptor linked signaling pathway;cellular component morphog…		3.72e-05	5.48033		28.1849	29.0889	25.5372	21.1521	25.6525	27.6905	23.6156	24.3671	28.1715	21.7732	20.9913	20.4381	19.4462	19.1152	19.9753	21.4404	20.8096	20.148	+	8	8	8	32.7	32.7	32.7	40.317	0	117.87	1657600000	42	2.86153	4.72268	Q9NQC3-2;F8W914;Q9NQC3-5;Q9NQC3;Q9NQC3-4;H7C106;Q9NQC3-3;Q9NQC3-6;A0A0U1RQR6	Q9NQC3-2;F8W914;Q9NQC3-5;Q9NQC3;Q9NQC3-4	sp|Q9NQC3-2|RTN4_HUMAN Isoform 2 of Reticulon-4 OS=Homo sapiens GN=RTN4;tr|F8W914|F8W914_HUMAN Reticulon OS=Homo sapiens GN=RTN4 PE=1 SV=1;sp|Q9NQC3-5|RTN4_HUMAN Isoform 5 of Reticulon-4 OS=Homo sapiens GN=RTN4;sp|Q9NQC3|RTN4_HUMAN Reticulon-4 OS=Homo sapi
HACD3	Very-long-chain (3R)-3-hydroxyacyl-CoA dehydratase 3	activation of JUN kinase activity;activation of MAPK activity;biological regulation;biosynthetic process;carboxylic acid biosynthetic process;carboxylic acid metabolic process;cellular biosynthetic process;cellular ketone metabolic process;cellular lipid metabolic process;cellular macromolecule metabolic process;cellular metabolic process;cellular process;cellular protein metabolic process;cellul…		3.8e-05	5.24558		28.1264	28.6206	25.2305	23.904	25.7798	27.211	22.8184	23.3846	27.2904	22.1766	23.3133	18.8384	20.9683	20.0709	19.9845	19.6225	21.5183	18.6628	+	10	10	10	31.2	31.2	31.2	43.159	0	308.83	1419600000	79	2.79309	4.71102	Q9P035;H3BS72;H3BPZ1;Q9P035-2;H3BMZ1;H3BRL8	Q9P035;H3BS72;H3BPZ1;Q9P035-2	sp|Q9P035|HACD3_HUMAN Very-long-chain (3R)-3-hydroxyacyl-CoA dehydratase 3 OS=Homo sapiens GN=HACD3 PE=1 SV=2;tr|H3BS72|H3BS72_HUMAN Very-long-chain (3R)-3-hydroxyacyl-CoA dehydratase 3 OS=Homo sapiens GN=HACD3 PE=1 SV=1;tr|H3BPZ1|H3BPZ1_HUMAN Very-long-ch
PLRG1	Pleiotropic regulator 1	biological regulation;cellular localization;cellular macromolecule localization;cellular macromolecule metabolic process;cellular metabolic process;cellular nitrogen compound metabolic process;cellular process;cellular protein localization;cellular response to stimulus;gene expression;localization;macromolecule localization;macromolecule metabolic process;metabolic process;mRNA metabolic process;…		3.8e-05	5.21223		28.0271	29.0638	27.3449	22.9181	22.9446	28.8063	26.2041	26.7015	28.1932	22.1569	22.7422	23.1737	20.5876	21.2273	22.0665	19.2637	20.6334	21.4423	+	16	16	16	47.5	47.5	47.5	57.193	0	258.77	2157100000	102	2.78327	4.70972	O43660;O43660-2;H0YA24;D6RA26;B7Z982;H0YAA2	O43660;O43660-2	sp|O43660|PLRG1_HUMAN Pleiotropic regulator 1 OS=Homo sapiens GN=PLRG1 PE=1 SV=1;sp|O43660-2|PLRG1_HUMAN Isoform 2 of Pleiotropic regulator 1 OS=Homo sapiens GN=PLRG1
RPS8	40S ribosomal protein S8	biosynthetic process;catabolic process;cellular biosynthetic process;cellular catabolic process;cellular component disassembly;cellular component disassembly at cellular level;cellular component organization;cellular component organization at cellular level;cellular component organization or biogenesis;cellular component organization or biogenesis at cellular level;cellular macromolecular complex…		3.8e-05	4.52495		25.4594	25.0574	23.4655	22.1977	20.3349	27.2729	25.3989	25.5286	26.3125	20.5227	20.2054	20.7289	19.2396	20.8392	18.988	19.8596	20.4092	19.511	+	9	9	9	56.4	56.4	56.4	21.879	0	283.44	492110000	47	2.57446	4.7097	Q5JR95;P62241	Q5JR95;P62241	tr|Q5JR95|Q5JR95_HUMAN 40S ribosomal protein S8 OS=Homo sapiens GN=RPS8 PE=1 SV=1;sp|P62241|RS8_HUMAN 40S ribosomal protein S8 OS=Homo sapiens GN=RPS8 PE=1 SV=2
KDM1A	Lysine-specific histone demethylase 1A	anatomical structure development;biological regulation;biosynthetic process;blood coagulation;cell development;cell differentiation;cell proliferation;cellular biosynthetic process;cellular component organization;cellular component organization at cellular level;cellular component organization or biogenesis;cellular component organization or biogenesis at cellular level;cellular developmental pro…		3.85e-05	3.97999		25.9746	25.5337	23.5592	23.2617	20.1483	25.5686	24.865	23.9406	24.9738	20.3688	18.8634	20.0309	20.236	19.1747	21.6754	21.1761	20.702	19.7782	+	7	7	7	12.3	12.3	12.3	92.902	0	13.946	272010000	26	2.38699	4.70247	O60341;O60341-2;R4GMQ1;R4GMP9	O60341;O60341-2	sp|O60341|KDM1A_HUMAN Lysine-specific histone demethylase 1A OS=Homo sapiens GN=KDM1A PE=1 SV=2;sp|O60341-2|KDM1A_HUMAN Isoform 2 of Lysine-specific histone demethylase 1A OS=Homo sapiens GN=KDM1A
TMX3	Protein disulfide-isomerase TMX3	biological regulation;cell redox homeostasis;cellular homeostasis;cellular macromolecule metabolic process;cellular metabolic process;cellular process;cellular protein metabolic process;cellular response to stimulus;cellular response to stress;homeostatic process;macromolecule metabolic process;metabolic process;primary metabolic process;protein folding;protein metabolic process;regulation of bio…		4e-05	4.30232		26.6613	26.9767	25.8676	22.1618	24.54	27.3802	22.9369	23.7288	26.9922	21.7095	22.8039	21.5124	20.1376	20.7417	19.6345	20.7716	20.3995	20.8138	+	7	7	7	16.5	16.5	16.5	51.871	0	42.871	764330000	46	2.4954	4.6843	Q96JJ7;Q96JJ7-2;B4DIE3;H3BPB3;H3BT89;H3BVI1	Q96JJ7;Q96JJ7-2;B4DIE3	sp|Q96JJ7|TMX3_HUMAN Protein disulfide-isomerase TMX3 OS=Homo sapiens GN=TMX3 PE=1 SV=2;sp|Q96JJ7-2|TMX3_HUMAN Isoform 2 of Protein disulfide-isomerase TMX3 OS=Homo sapiens GN=TMX3;tr|B4DIE3|B4DIE3_HUMAN Protein disulfide-isomerase TMX3 OS=Homo sapiens GN=
ZNF112	Zinc finger protein 112	biological regulation;biosynthetic process;cellular biosynthetic process;cellular macromolecule biosynthetic process;cellular macromolecule metabolic process;cellular metabolic process;cellular nitrogen compound metabolic process;cellular process;macromolecule biosynthetic process;macromolecule metabolic process;metabolic process;nitrogen compound metabolic process;nucleic acid metabolic process;…		4e-05	3.53609		26.3067	25.8565	24.6569	24.1966	22.9238	24.3891	22.9395	22.7079	24.1918	19.9573	20.7741	19.9318	20.6428	20.0356	23.841	21.0811	20.3441	19.736	+	10	9	7	18	17.1	10.5	105.08	0	25.508	285850000	25	2.21658	4.68306	Q9UJU3-2;Q9UJU3;K7EQV5;K7ENS0;K7ERI5;Q9UK12;Q9UK12-2;K7EL24;K7EIR6;K7EKI9;K7ESF8;K7ES94;K7EN43;S4R3Q2;K7EK36;K7EL19;A0A0A6YYI6;Q13360-3;Q13360-2;Q13360	Q9UJU3-2;Q9UJU3	sp|Q9UJU3-2|ZN112_HUMAN Isoform 2 of Zinc finger protein 112 OS=Homo sapiens GN=ZNF112;sp|Q9UJU3|ZN112_HUMAN Zinc finger protein 112 OS=Homo sapiens GN=ZNF112 PE=2 SV=2
SPCS3	Signal peptidase complex subunit 3	biological regulation;biosynthetic process;cellular biosynthetic process;cellular macromolecule biosynthetic process;cellular macromolecule metabolic process;cellular metabolic process;cellular process;cellular protein metabolic process;cotranslational protein targeting to membrane;establishment of localization;establishment of localization in cell;establishment of protein localization;establishm…		4.19e-05	4.03478		25.9752	25.0048	24.1751	22.8507	24.126	19.7631	23.6639	23.9195	26.7752	20.4854	19.9827	20.1251	20.3646	19.1321	19.5589	19.8907	20.3327	20.0685	+	3	3	3	12.8	12.8	12.8	20.313	0	6.5443	383170000	16	2.39861	4.66227	P61009	P61009	sp|P61009|SPCS3_HUMAN Signal peptidase complex subunit 3 OS=Homo sapiens GN=SPCS3 PE=1 SV=1
RPL15	60S ribosomal protein L15;Ribosomal protein L15	biosynthetic process;catabolic process;cellular biosynthetic process;cellular catabolic process;cellular component disassembly;cellular component disassembly at cellular level;cellular component organization;cellular component organization at cellular level;cellular component organization or biogenesis;cellular component organization or biogenesis at cellular level;cellular macromolecular complex…		4.2e-05	6.81429		30.3168	30.5598	27.897	20.7248	24.994	29.6225	25.68	25.5532	28.7617	21.6273	23.0231	20.5587	19.569	18.8776	18.9925	20.4379	20.107	19.5881	+	11	11	11	45.6	45.6	45.6	24.146	0	155.04	4871300000	140	3.16576	4.66037	P61313;E7EQV9;E7ENU7;E7EX53;P61313-2;E7ERA2	P61313;E7EQV9;E7ENU7;E7EX53	sp|P61313|RL15_HUMAN 60S ribosomal protein L15 OS=Homo sapiens GN=RPL15 PE=1 SV=2;tr|E7EQV9|E7EQV9_HUMAN Ribosomal protein L15 (Fragment) OS=Homo sapiens GN=RPL15 PE=1 SV=1;tr|E7ENU7|E7ENU7_HUMAN Ribosomal protein L15 (Fragment) OS=Homo sapiens GN=RPL15 PE
MECP2	Methyl-CpG-binding protein 2	adult behavior;adult locomotory behavior;alcohol metabolic process;amine metabolic process;amine transport;anatomical structure development;associative learning;behavior;behavioral defense response;behavioral fear response;behavioral interaction between organisms;biological regulation;biosynthetic process;C21-steroid hormone metabolic process;carbohydrate metabolic process;carboxylic acid metabol…		4.28e-05	4.29986		29.0116	29.1283	27.4413	26.5459	25.9301	28.2087	27.5998	27.7829	28.1917	24.9404	25.6267	21.7868	23.6777	21.3621	22.7184	22.6233	26.7487	21.6575	+	18	18	18	38.9	38.9	38.9	54.83	0	164.33	3121400000	196	2.48743	4.65098	A0A087WXF0;P51608;P51608-2;A0A087X1U4;A0A087WVW7;A0A0D9SFX7;B5MCB4;A0A0D9SEX1;C9JH89	A0A087WXF0;P51608;P51608-2;A0A087X1U4	tr|A0A087WXF0|A0A087WXF0_HUMAN Methyl-CpG-binding protein 2 OS=Homo sapiens GN=MECP2 PE=1 SV=1;sp|P51608|MECP2_HUMAN Methyl-CpG-binding protein 2 OS=Homo sapiens GN=MECP2 PE=1 SV=1;sp|P51608-2|MECP2_HUMAN Isoform B of Methyl-CpG-binding protein 2 OS=Homo s
ZNF800	Zinc finger protein 800	biological regulation;biosynthetic process;cellular biosynthetic process;cellular macromolecule biosynthetic process;cellular macromolecule metabolic process;cellular metabolic process;cellular nitrogen compound metabolic process;cellular process;macromolecule biosynthetic process;macromolecule metabolic process;metabolic process;nitrogen compound metabolic process;nucleic acid metabolic process;…		4.33e-05	4.48424		28.0421	27.599	25.5039	22.6911	22.5267	24.4243	22.5911	22.9993	23.8337	19.1756	20.2134	20.6315	18.4538	20.2049	20.5586	20.9388	19.5099	20.1665	+	10	10	10	20.6	20.6	20.6	75.235	0	255.51	743130000	46	2.54669	4.64499	Q2TB10;A0A087WXB4;C9JHX9;C9JLY3;C9K0M9	Q2TB10;A0A087WXB4	sp|Q2TB10|ZN800_HUMAN Zinc finger protein 800 OS=Homo sapiens GN=ZNF800 PE=1 SV=1;tr|A0A087WXB4|A0A087WXB4_HUMAN Zinc finger protein 800 OS=Homo sapiens GN=ZNF800 PE=1 SV=1
YTHDC1	YTH domain-containing protein 1	cellular component assembly;cellular component assembly at cellular level;cellular component organization;cellular component organization at cellular level;cellular component organization or biogenesis;cellular component organization or biogenesis at cellular level;cellular macromolecular complex assembly;cellular macromolecular complex subunit organization;cellular process;macromolecular complex…		4.4e-05	4.78976		28.6868	29.3639	27.2354	25.2314	25.4739	27.8278	26.7318	26.4805	27.6562	23.8083	25.0713	23.4701	21.6553	21.2248	24.2738	19.1106	19.9969	22.9686	+	14	14	14	22.6	22.6	22.6	85.586	0	246.22	2473900000	184	2.64033	4.63641	J3QR07;Q96MU7-2;Q96MU7;J3KS01;J3KRG5	J3QR07;Q96MU7-2;Q96MU7	tr|J3QR07|J3QR07_HUMAN YTH domain-containing protein 1 OS=Homo sapiens GN=YTHDC1 PE=1 SV=1;sp|Q96MU7-2|YTDC1_HUMAN Isoform 2 of YTH domain-containing protein 1 OS=Homo sapiens GN=YTHDC1;sp|Q96MU7|YTDC1_HUMAN YTH domain-containing protein 1 OS=Homo sapiens
ZNF106	Zinc finger protein 106	biological regulation;cell surface receptor linked signaling pathway;cellular process;cellular response to chemical stimulus;cellular response to endogenous stimulus;cellular response to hormone stimulus;cellular response to insulin stimulus;cellular response to organic substance;cellular response to peptide hormone stimulus;cellular response to stimulus;enzyme linked receptor protein signaling p…		4.41e-05	5.71711		30.3942	30.6402	27.8933	25.5617	27.5956	24.5033	23.2734	23.2996	24.1724	20.3787	20.2893	20.7435	20.564	21.4203	20.1756	20.2997	20.5578	21.4509	+	34	34	34	25.9	25.9	25.9	208.88	0	323.31	4009100000	214	2.89892	4.63412	Q9H2Y7;A0A0C4DGM5;Q9H2Y7-2;H3BNX5;H3BS99;U3KQH7;H3BRD4;H3BSS6;H3BNJ4	Q9H2Y7;A0A0C4DGM5;Q9H2Y7-2	sp|Q9H2Y7|ZN106_HUMAN Zinc finger protein 106 OS=Homo sapiens GN=ZNF106 PE=1 SV=1;tr|A0A0C4DGM5|A0A0C4DGM5_HUMAN Zinc finger protein 106 OS=Homo sapiens GN=ZNF106 PE=1 SV=1;sp|Q9H2Y7-2|ZN106_HUMAN Isoform 2 of Zinc finger protein 106 OS=Homo sapiens GN=ZNF
NOC4L	Nucleolar complex protein 4 homolog	cellular macromolecule metabolic process;cellular metabolic process;cellular nitrogen compound metabolic process;cellular process;macromolecule metabolic process;maturation of SSU-rRNA;maturation of SSU-rRNA from tricistronic rRNA transcript (SSU-rRNA, 5.8S rRNA, LSU-rRNA);metabolic process;ncRNA metabolic process;ncRNA processing;nitrogen compound metabolic process;nucleic acid metabolic process…		4.5e-05	5.75646		28.637	29.1401	26.4665	22.0254	24.147	28.1183	23.4322	23.785	29.0258	21.0959	21.6956	21.1934	19.8653	19.9073	20.044	20.3114	20.57	18.2864	+	16	16	16	44.2	44.2	44.2	58.467	0	323.31	2093200000	93	2.90629	4.62496	Q9BVI4;F5H303	Q9BVI4;F5H303	sp|Q9BVI4|NOC4L_HUMAN Nucleolar complex protein 4 homolog OS=Homo sapiens GN=NOC4L PE=1 SV=1;tr|F5H303|F5H303_HUMAN Nucleolar complex protein 4 homolog (Fragment) OS=Homo sapiens GN=NOC4L PE=1 SV=1
LOXL4	Lysyl oxidase homolog 4			4.56e-05	4.14032		24.6688	25.631	24.2075	23.3133	19.7518	25.0119	25.1096	25.0854	26.6992	20.4733	19.6538	20.3148	20.7967	21.8	19.6023	19.1598	20.4988	19.916	+	6	6	6	9.4	9.4	9.4	84.483	0	16.277	393540000	17	2.42624	4.61723	Q96JB6	Q96JB6	sp|Q96JB6|LOXL4_HUMAN Lysyl oxidase homolog 4 OS=Homo sapiens GN=LOXL4 PE=1 SV=1
NCSTN	Nicastrin	amyloid precursor protein catabolic process;amyloid precursor protein metabolic process;axon guidance;beta-amyloid metabolic process;biological regulation;catabolic process;cell activation;cell proliferation;cell surface receptor linked signaling pathway;cellular component disassembly;cellular component disassembly at cellular level;cellular component organization;cellular component organization …		4.83e-05	4.57059		26.4288	26.6303	24.8028	20.2371	23.9065	27.013	23.6755	23.187	26.3411	19.5159	21.2393	20.251	21.204	19.3906	20.1267	18.912	20.8475	19.5997	+	6	6	6	10.6	10.6	10.6	76.743	0	24.605	509320000	31	2.56199	4.59178	Q92542-2;Q92542;H0Y6T7;Q5T205;H0Y3Z4;Q5T209	Q92542-2;Q92542;H0Y6T7;Q5T205;H0Y3Z4	sp|Q92542-2|NICA_HUMAN Isoform 2 of Nicastrin OS=Homo sapiens GN=NCSTN;sp|Q92542|NICA_HUMAN Nicastrin OS=Homo sapiens GN=NCSTN PE=1 SV=2;tr|H0Y6T7|H0Y6T7_HUMAN Nicastrin (Fragment) OS=Homo sapiens GN=NCSTN PE=1 SV=1;tr|Q5T205|Q5T205_HUMAN Nicastrin (Fragme
ZBTB33	Transcriptional regulator Kaiso	biological regulation;cell surface receptor linked signaling pathway;cellular process;cellular response to stimulus;intracellular signal transduction;negative regulation of biological process;negative regulation of biosynthetic process;negative regulation of cellular biosynthetic process;negative regulation of cellular macromolecule biosynthetic process;negative regulation of cellular metabolic p…		4.95e-05	5.68236		29.2462	29.0873	27.2314	26.104	27.5157	22.9453	22.5137	22.716	23.7454	19.0151	21.5839	19.4982	20.5126	20.4054	21.3744	19.2367	18.7135	19.624	+	18	18	18	39.7	39.7	39.7	74.484	0	222.05	1737900000	71	2.87407	4.57985	Q86T24	Q86T24	sp|Q86T24|KAISO_HUMAN Transcriptional regulator Kaiso OS=Homo sapiens GN=ZBTB33 PE=1 SV=2
ZNF462	Zinc finger protein 462	biological regulation;biosynthetic process;cellular biosynthetic process;cellular component organization;cellular component organization at cellular level;cellular component organization or biogenesis;cellular component organization or biogenesis at cellular level;cellular macromolecule biosynthetic process;cellular macromolecule metabolic process;cellular metabolic process;cellular nitrogen comp…		4.99e-05	5.75226		29.2746	29.234	26.1233	25.94	26.9207	24.0658	23.5608	23.3316	21.3441	19.8963	21.3746	19.4743	19.8137	20.0897	19.791	21.4699	18.54	17.5751	+	29	29	29	14.5	14.5	14.5	284.68	0	192.61	1782900000	110	2.8905	4.57534	Q96JM2;Q96JM2-3;H3BLX4;Q96JM2-2;H0Y6H9	Q96JM2;Q96JM2-3;H3BLX4;Q96JM2-2	sp|Q96JM2|ZN462_HUMAN Zinc finger protein 462 OS=Homo sapiens GN=ZNF462 PE=1 SV=3;sp|Q96JM2-3|ZN462_HUMAN Isoform 3 of Zinc finger protein 462 OS=Homo sapiens GN=ZNF462;tr|H3BLX4|H3BLX4_HUMAN Zinc finger protein 462 (Fragment) OS=Homo sapiens GN=ZNF462 PE=
TFRC	Transferrin receptor protein 1;Transferrin receptor protein 1, serum form	biological regulation;cation homeostasis;cation transport;cell differentiation;cellular cation homeostasis;cellular chemical homeostasis;cellular developmental process;cellular homeostasis;cellular ion homeostasis;cellular iron ion homeostasis;cellular metal ion homeostasis;cellular process;cellular response to chemical stimulus;cellular response to drug;cellular response to stimulus;chemical hom…		5.15e-05	5.94405		28.547	28.6691	25.6627	20.9251	22.9992	28.5074	22.691	24.4496	28.6159	20.4188	19.45	19.1452	19.3081	19.6457	20.3826	19.85	20.0629	19.3073	+	18	18	18	30.1	30.1	30.1	84.87	0	156.54	1815100000	119	2.9336	4.56058	P02786;G3V0E5;F8WBE5;H7C3V5;Q9UP52-2;Q9UP52-3;Q9UP52	P02786;G3V0E5	sp|P02786|TFR1_HUMAN Transferrin receptor protein 1 OS=Homo sapiens GN=TFRC PE=1 SV=2;tr|G3V0E5|G3V0E5_HUMAN Transferrin receptor (P90, CD71), isoform CRA_c OS=Homo sapiens GN=TFRC PE=1 SV=1
PHF20L1	PHD finger protein 20-like protein 1			5.24e-05	3.71683		26.3329	26.382	23.3531	22.5048	24.1333	23.3657	22.5893	22.8314	23.1821	18.5196	19.2949	19.549	21.242	22.0083	19.3384	21.3078	20.7835	19.1799	+	7	7	7	9.1	9.1	9.1	112.26	0	14.441	245430000	14	2.2624	4.55165	A0A0A0MQS0;F8W9L8;A8MW92;A8MW92-4;A0A0D9SG14;E9PM57;A8MUE8;A8MXR8;A8MW92-2;E5RK91	A0A0A0MQS0;F8W9L8;A8MW92;A8MW92-4	tr|A0A0A0MQS0|A0A0A0MQS0_HUMAN PHD finger protein 20-like protein 1 OS=Homo sapiens GN=PHF20L1 PE=1 SV=1;tr|F8W9L8|F8W9L8_HUMAN PHD finger protein 20-like protein 1 OS=Homo sapiens GN=PHF20L1 PE=1 SV=1;sp|A8MW92|P20L1_HUMAN PHD finger protein 20-like prote
MFN2	Mitofusin-2	biological regulation;cellular component organization;cellular component organization at cellular level;cellular component organization or biogenesis;cellular component organization or biogenesis at cellular level;cellular membrane fusion;cellular membrane organization;cellular process;membrane fusion;membrane organization;mitochondrial fusion;mitochondrion organization;negative regulation of bio…		5.29e-05	4.02104		24.579	24.8035	23.3802	22.2692	23.3995	27.7464	23.6724	23.4396	27.1794	22.5123	19.5765	19.5126	21.1826	21.0672	19.6698	20.258	19.8591	20.6419	+	12	11	11	21	20.1	20.1	86.401	0	38.098	532550000	29	2.37051	4.5462	O95140;O95140-2;Q5JXC5	O95140	sp|O95140|MFN2_HUMAN Mitofusin-2 OS=Homo sapiens GN=MFN2 PE=1 SV=3
COX4I1	Cytochrome c oxidase subunit 4 isoform 1, mitochondrial	biosynthetic process;cellular biosynthetic process;cellular macromolecule metabolic process;cellular metabolic process;cellular nitrogen compound metabolic process;cellular process;electron transport chain;gene expression;generation of precursor metabolites and energy;macromolecule metabolic process;metabolic process;nitrogen compound metabolic process;nucleic acid metabolic process;nucleobase-co…		5.32e-05	3.78944		25.9863	25.387	24.8288	22.4462	23.3102	24.3452	24.556	24.4973	20.9356	21.9698	21.7006	19.3164	19.2391	20.0763	20.0019	20.4771	21.0899	18.3165	+	3	3	3	20.1	20.1	20.1	19.576	0	6.7643	290410000	20	2.28742	4.54275	P13073;Q86WV2;H3BN72;H3BNV9;H3BNI5;H3BPG0	P13073;Q86WV2;H3BN72;H3BNV9	sp|P13073|COX41_HUMAN Cytochrome c oxidase subunit 4 isoform 1, mitochondrial OS=Homo sapiens GN=COX4I1 PE=1 SV=1;tr|Q86WV2|Q86WV2_HUMAN COX4I1 protein OS=Homo sapiens GN=COX4I1 PE=1 SV=1;tr|H3BN72|H3BN72_HUMAN Cytochrome c oxidase subunit 4 isoform 1, mit
GSE1	Genetic suppressor element 1			5.44e-05	3.12645		23.8867	24.1594	22.635	21.5767	22.6965	23.7404	23.9243	23.1216	24.8947	19.2882	18.675	21.8565	20.337	20.0444	20.4831	22.736	19.4159	19.6613	+	2	2	2	2.7	2.7	2.7	112.53	0.00061463	3.8536	120940000	12	2.02625	4.53201	H0Y613;Q14687-2;Q14687-3;Q14687;H7C3B5	H0Y613;Q14687-2;Q14687-3;Q14687;H7C3B5	tr|H0Y613|H0Y613_HUMAN Genetic suppressor element 1 (Fragment) OS=Homo sapiens GN=GSE1 PE=1 SV=1;sp|Q14687-2|GSE1_HUMAN Isoform 2 of Genetic suppressor element 1 OS=Homo sapiens GN=GSE1;sp|Q14687-3|GSE1_HUMAN Isoform 3 of Genetic suppressor element 1 OS=Ho
RPL14	60S ribosomal protein L14	biosynthetic process;catabolic process;cellular biosynthetic process;cellular catabolic process;cellular component biogenesis;cellular component biogenesis at cellular level;cellular component disassembly;cellular component disassembly at cellular level;cellular component organization;cellular component organization at cellular level;cellular component organization or biogenesis;cellular componen…		5.47e-05	3.36621		24.0263	24.132	23.4452	22.0816	20.2551	23.7686	23.1789	23.7785	25.4474	19.6464	20.0446	22.1299	19.3926	19.801	18.7961	19.2835	19.9782	20.7454	+	2	2	2	19.4	19.4	19.4	14.558	0	5.7718	191270000	23	2.1238	4.52887	E7EPB3;P50914	E7EPB3;P50914	tr|E7EPB3|E7EPB3_HUMAN 60S ribosomal protein L14 OS=Homo sapiens GN=RPL14 PE=1 SV=1;sp|P50914|RL14_HUMAN 60S ribosomal protein L14 OS=Homo sapiens GN=RPL14 PE=1 SV=4
SEC11A	Signal peptidase complex catalytic subunit SEC11;Signal peptidase complex catalytic subunit SEC11A	biological regulation;biosynthetic process;cellular biosynthetic process;cellular macromolecule biosynthetic process;cellular macromolecule metabolic process;cellular metabolic process;cellular process;cellular protein metabolic process;cotranslational protein targeting to membrane;establishment of localization;establishment of localization in cell;establishment of protein localization;establishm…		5.61e-05	5.6213		27.3811	28.4239	27.6499	22.0646	25.3959	27.5878	22.691	25.7865	29.2083	22.0222	22.8307	21.5074	19.2868	19.0385	20.8155	19.7358	18.405	21.9553	+	9	9	9	36.2	36.2	36.2	18.651	0	254.56	2278100000	116	2.83991	4.51658	H0YNG3;P67812-4;P67812;P67812-3;H0YNX5;P67812-2;H0YKT4;H0YNA5;P0C7V7	H0YNG3;P67812-4;P67812;P67812-3;H0YNX5;P67812-2;H0YKT4	tr|H0YNG3|H0YNG3_HUMAN Signal peptidase complex catalytic subunit SEC11 OS=Homo sapiens GN=SEC11A PE=1 SV=1;sp|P67812-4|SC11A_HUMAN Isoform 4 of Signal peptidase complex catalytic subunit SEC11A OS=Homo sapiens GN=SEC11A;sp|P67812|SC11A_HUMAN Signal peptid
GTF3C1	General transcription factor 3C polypeptide 1	5S class rRNA transcription from RNA polymerase III type 1 promoter;biosynthetic process;cellular biosynthetic process;cellular macromolecule biosynthetic process;cellular macromolecule metabolic process;cellular metabolic process;cellular nitrogen compound metabolic process;cellular process;gene expression;macromolecule biosynthetic process;macromolecule metabolic process;metabolic process;nitro…		6.03e-05	4.23917		26.331	25.9519	23.1214	19.9061	23.0648	25.5864	22.8664	23.2611	25.5888	19.1034	19.4805	20.0367	20.521	20.2227	20.5902	18.6932	18.4657	20.4119	+	8	8	8	5.3	5.3	5.3	236.28	0	23.071	302420000	19	2.43135	4.48452	Q12789-3;Q12789;H3BU37;H3BRD0	Q12789-3;Q12789	sp|Q12789-3|TF3C1_HUMAN Isoform 2 of General transcription factor 3C polypeptide 1 OS=Homo sapiens GN=GTF3C1;sp|Q12789|TF3C1_HUMAN General transcription factor 3C polypeptide 1 OS=Homo sapiens GN=GTF3C1 PE=1 SV=4
KIF18A	Kinesin-like protein KIF18A	antigen processing and presentation;antigen processing and presentation of exogenous antigen;antigen processing and presentation of exogenous peptide antigen;antigen processing and presentation of exogenous peptide antigen via MHC class II;antigen processing and presentation of peptide antigen;antigen processing and presentation of peptide antigen via MHC class II;antigen processing and presentat…		6.03e-05	3.1524		26.9264	25.566	22.8969	22.8104	24.0371	23.1788	22.7486	22.941	24.258	20.3093	21.7815	20.2511	19.6561	20.948	21.5314	19.7989	21.379	21.3362	+	9	9	9	12.7	12.7	12.7	102.28	0	72.242	268480000	22	2.02979	4.48333	Q8NI77;A0A0C4DGP2;A0A0C4DGP5;Q86Y91-2;Q86Y91-3;Q86Y91;Q86Y91-4	Q8NI77	sp|Q8NI77|KI18A_HUMAN Kinesin-like protein KIF18A OS=Homo sapiens GN=KIF18A PE=1 SV=2
HNRNPL	Heterogeneous nuclear ribonucleoprotein L	cellular macromolecule metabolic process;cellular metabolic process;cellular nitrogen compound metabolic process;cellular process;gene expression;macromolecule metabolic process;metabolic process;mRNA metabolic process;mRNA processing;nitrogen compound metabolic process;nuclear mRNA splicing, via spliceosome;nucleic acid metabolic process;nucleobase-containing compound metabolic process;primary m…		6.14e-05	3.68759		29.788	30.7465	27.5898	27.5184	28.8997	28.3659	28.2192	27.7023	29.5653	26.6185	27.5675	25.859	24.4351	24.2716	24.5271	23.0855	22.8774	25.9652	+	20	20	20	53.7	53.7	53.7	64.132	0	323.31	7793400000	335	2.23742	4.47459	P14866;M0QXS5;P14866-2;M0QYT0;M0R076;B4DVF8;M0R1W6;M0QYL7	P14866;M0QXS5;P14866-2	sp|P14866|HNRPL_HUMAN Heterogeneous nuclear ribonucleoprotein L OS=Homo sapiens GN=HNRNPL PE=1 SV=2;tr|M0QXS5|M0QXS5_HUMAN Heterogeneous nuclear ribonucleoprotein L (Fragment) OS=Homo sapiens GN=HNRNPL PE=1 SV=1;sp|P14866-2|HNRPL_HUMAN Isoform 2 of Heterog
RAB7A	Ras-related protein Rab-7a	anatomical structure homeostasis;antigen processing and presentation;antigen processing and presentation of exogenous antigen;antigen processing and presentation of exogenous peptide antigen;antigen processing and presentation of exogenous peptide antigen via MHC class II;antigen processing and presentation of peptide antigen;antigen processing and presentation of peptide antigen via MHC class II…		6.3e-05	3.73064		25.9159	26.1072	25.1598	21.3044	23.4086	25.0927	22.6712	22.9356	26.7757	21.4194	20.6187	20.2358	19.3102	20.7769	20.9269	21.5485	20.4932	20.4657	+	5	5	5	31.4	31.4	31.4	23.489	0	30.399	375190000	27	2.25079	4.46174	P51149;C9J4V0;C9J592;C9J8S3;C9J4S4;C9IZZ0;C9J7D1	P51149;C9J4V0;C9J592;C9J8S3	sp|P51149|RAB7A_HUMAN Ras-related protein Rab-7a OS=Homo sapiens GN=RAB7A PE=1 SV=1;tr|C9J4V0|C9J4V0_HUMAN Ras-related protein Rab-7a OS=Homo sapiens GN=RAB7A PE=1 SV=1;tr|C9J592|C9J592_HUMAN Ras-related protein Rab-7a (Fragment) OS=Homo sapiens GN=RAB7A P
VDAC2	Voltage-dependent anion-selective channel protein 2	anion transport;biological regulation;establishment of localization;ion transport;negative regulation of biological process;negative regulation of cellular component organization;negative regulation of cellular process;negative regulation of protein complex assembly;negative regulation of protein polymerization;regulation of biological process;regulation of cellular component biogenesis;regulatio…		6.41e-05	3.98282		24.8221	24.4246	23.5176	22.5042	22.6744	25.7871	19.7761	23.6293	25.893	20.8188	18.7412	20.0971	19.55	18.5888	20.0656	20.7122	18.3859	20.2235	+	3	3	3	16.3	16.3	16.3	30.348	0	5.4594	224380000	7	2.33846	4.45324	A0A0A0MR02;P45880-2;P45880;P45880-1;Q5JSD2;Q5JSD1	A0A0A0MR02;P45880-2;P45880;P45880-1	tr|A0A0A0MR02|A0A0A0MR02_HUMAN Voltage-dependent anion-selective channel protein 2 (Fragment) OS=Homo sapiens GN=VDAC2 PE=1 SV=1;sp|P45880-2|VDAC2_HUMAN Isoform 2 of Voltage-dependent anion-selective channel protein 2 OS=Homo sapiens GN=VDAC2;sp|P45880|VDA
SYNGAP1	Ras/Rap GTPase-activating protein SynGAP	anatomical structure development;associative learning;behavior;biological regulation;cell projection organization;cellular component organization;cellular component organization at cellular level;cellular component organization or biogenesis;cellular component organization or biogenesis at cellular level;cellular localization;cellular macromolecule localization;cellular membrane organization;cell…		6.9e-05	4.14831		26.3821	27.2531	24.4853	22.1267	23.1257	25.6944	23.4983	23.3695	27.0823	19.798	22.7089	20.2288	22.0299	20.5869	19.2576	21.2306	20.4011	19.4408	+	10	10	10	12.1	12.1	12.1	141.96	0	142.17	538120000	52	2.38748	4.42011	A0A0A0MQZ2;B7ZCA0;Q96PV0-3;Q96PV0-2;Q96PV0-4;Q96PV0	A0A0A0MQZ2;B7ZCA0;Q96PV0-3;Q96PV0-2;Q96PV0-4;Q96PV0	tr|A0A0A0MQZ2|A0A0A0MQZ2_HUMAN Ras/Rap GTPase-activating protein SynGAP (Fragment) OS=Homo sapiens GN=SYNGAP1 PE=1 SV=1;tr|B7ZCA0|B7ZCA0_HUMAN Ras/Rap GTPase-activating protein SynGAP (Fragment) OS=Homo sapiens GN=SYNGAP1 PE=1 SV=5;sp|Q96PV0-3|SYGP1_HUMAN
AR	Androgen receptor	anatomical structure development;androgen receptor signaling pathway;biological regulation;biosynthetic process;cell communication;cell growth;cell proliferation;cell-cell signaling;cellular biosynthetic process;cellular component assembly;cellular component organization;cellular component organization or biogenesis;cellular macromolecule biosynthetic process;cellular macromolecule metabolic proc…		7e-05	3.78084		26.3429	26.376	24.2867	22.009	23.2376	23.4447	21.6084	22.0825	24.5664	21.2486	18.6713	20.854	19.305	20.3646	20.1007	19.3808	21.06	18.9415	+	8	8	8	11.7	11.7	11.7	99.187	0	24.691	257490000	27	2.25966	4.4131	P10275;A0A087WUX9;E9PEG3;A0A087WZ66;F5GZG9;A0A087X1B6;P10275-3;P10275-4;P10275-2	P10275;A0A087WUX9;E9PEG3;A0A087WZ66;F5GZG9;A0A087X1B6;P10275-3;P10275-4	sp|P10275|ANDR_HUMAN Androgen receptor OS=Homo sapiens GN=AR PE=1 SV=3;tr|A0A087WUX9|A0A087WUX9_HUMAN Androgen receptor OS=Homo sapiens GN=AR PE=1 SV=1;tr|E9PEG3|E9PEG3_HUMAN Androgen receptor OS=Homo sapiens GN=AR PE=1 SV=1;tr|A0A087WZ66|A0A087WZ66_HUMAN
ZNF189	Zinc finger protein 189	biological regulation;biosynthetic process;cellular biosynthetic process;cellular macromolecule biosynthetic process;cellular macromolecule metabolic process;cellular metabolic process;cellular nitrogen compound metabolic process;cellular process;macromolecule biosynthetic process;macromolecule metabolic process;metabolic process;negative regulation of biological process;negative regulation of bi…		7.08e-05	4.03374		27.3749	27.1779	24.3674	22.9127	24.5165	23.3582	22.3784	22.4008	22.227	19.5854	20.9422	19.4474	21.0478	19.9011	21.06	19.1989	18.9201	20.3073	+	9	9	9	18.5	18.5	18.5	62.061	0	21.756	436650000	30	2.34633	4.40684	O75820-3;O75820-4;O75820-2;O75820	O75820-3;O75820-4;O75820-2;O75820	sp|O75820-3|ZN189_HUMAN Isoform 3 of Zinc finger protein 189 OS=Homo sapiens GN=ZNF189;sp|O75820-4|ZN189_HUMAN Isoform 4 of Zinc finger protein 189 OS=Homo sapiens GN=ZNF189;sp|O75820-2|ZN189_HUMAN Isoform 2 of Zinc finger protein 189 OS=Homo sapiens GN=ZN
ZNF281	Zinc finger protein 281	anatomical structure morphogenesis;biological regulation;body morphogenesis;cell differentiation;cellular developmental process;cellular process;developmental process;embryonic body morphogenesis;embryonic morphogenesis;negative regulation of biological process;negative regulation of biosynthetic process;negative regulation of cellular biosynthetic process;negative regulation of cellular macromol…		7.44e-05	2.7015		33.7236	33.7463	32.4576	31.2944	32.0227	32.8788	32.6872	31.3889	33.1701	30.8213	31.6808	30.3288	29.6054	30.1709	30.2651	28.1756	28.2066	29.8016	+	50	50	49	70.6	70.6	69.6	96.914	0	323.31	106390000000	2072	1.82054	4.38476	Q9Y2X9;Q9Y2X9-2	Q9Y2X9;Q9Y2X9-2	sp|Q9Y2X9|ZN281_HUMAN Zinc finger protein 281 OS=Homo sapiens GN=ZNF281 PE=1 SV=1;sp|Q9Y2X9-2|ZN281_HUMAN Isoform 2 of Zinc finger protein 281 OS=Homo sapiens GN=ZNF281
RLF	Zinc finger protein Rlf	biological regulation;biosynthetic process;cellular biosynthetic process;cellular component organization;cellular component organization at cellular level;cellular component organization or biogenesis;cellular component organization or biogenesis at cellular level;cellular macromolecule biosynthetic process;cellular macromolecule metabolic process;cellular metabolic process;cellular nitrogen comp…		7.45e-05	4.78859		28.2014	29.4216	25.412	22.3958	24.0592	26.6453	23.2143	23.5008	25.2916	21.6685	20.7903	19.6911	20.5103	20.9509	19.4706	22.0351	20.9608	18.967	+	23	23	23	16.5	16.5	16.5	217.95	0	166.61	1816800000	126	2.5771	4.38265	Q13129	Q13129	sp|Q13129|RLF_HUMAN Zinc finger protein Rlf OS=Homo sapiens GN=RLF PE=1 SV=2
HIP1R	Huntingtin-interacting protein 1-related protein	apoptosis;cell death;cellular component organization;cellular component organization or biogenesis;cellular membrane organization;cellular process;clathrin-mediated endocytosis;death;endocytosis;establishment of localization;membrane invagination;membrane organization;programmed cell death;receptor-mediated endocytosis;transport;vesicle-mediated transport		7.68e-05	3.90571		25.4178	25.7508	23.3317	22.6677	21.0137	24.6729	23.8765	23.7096	26.697	20.3037	19.1881	19.324	20.7066	22.1241	21.6832	18.8024	20.8005	19.0538	+	8	8	8	10.3	10.3	10.3	119.39	0	17.634	320580000	14	2.29478	4.36866	O75146;O75146-2	O75146	sp|O75146|HIP1R_HUMAN Huntingtin-interacting protein 1-related protein OS=Homo sapiens GN=HIP1R PE=1 SV=2
LSS	Lanosterol synthase	alcohol metabolic process;biosynthetic process;cholesterol biosynthetic process;cholesterol metabolic process;lipid biosynthetic process;lipid metabolic process;metabolic process;primary metabolic process;small molecule metabolic process;steroid biosynthetic process;steroid metabolic process;sterol biosynthetic process;sterol metabolic process		7.76e-05	5.77817		29.5185	29.8809	26.8268	21.2345	26.5912	29.2259	25.0293	25.1134	29.5385	22.6446	23.2967	19.8987	21.2949	20.3585	20.4939	20.0354	21.5905	21.3421	+	27	27	27	38.3	38.3	38.3	83.308	0	323.31	3721400000	194	2.83276	4.36315	P48449;P48449-3;P48449-2;A0A0G2JQD0;C9J315;A0A0G2JS81;H7C3A5	P48449;P48449-3;P48449-2;A0A0G2JQD0	sp|P48449|ERG7_HUMAN Lanosterol synthase OS=Homo sapiens GN=LSS PE=1 SV=1;sp|P48449-3|ERG7_HUMAN Isoform 3 of Lanosterol synthase OS=Homo sapiens GN=LSS;sp|P48449-2|ERG7_HUMAN Isoform 2 of Lanosterol synthase OS=Homo sapiens GN=LSS;tr|A0A0G2JQD0|A0A0G2JQD0
ZMYM4	Zinc finger MYM-type protein 4	biological regulation;cellular component organization;cellular component organization at cellular level;cellular component organization or biogenesis;cellular component organization or biogenesis at cellular level;cellular process;cytoskeleton organization;developmental process;multicellular organismal development;multicellular organismal process;organelle organization;regulation of anatomical st…		7.77e-05	6.03625		31.8211	30.9183	27.9931	25.0782	28.7782	25.4578	24.6213	24.5656	25.293	19.9748	23.0408	20.0126	24.1625	20.2168	21.3918	21.9846	20.3614	19.055	+	44	44	43	38.7	38.7	38.7	169.24	0	323.31	7630600000	291	2.89282	4.36131	Q5VZL5-4;Q5VZL5;Q5VZL5-2;Q5VZL5-3;H7C1I7	Q5VZL5-4;Q5VZL5;Q5VZL5-2;Q5VZL5-3;H7C1I7	sp|Q5VZL5-4|ZMYM4_HUMAN Isoform 4 of Zinc finger MYM-type protein 4 OS=Homo sapiens GN=ZMYM4;sp|Q5VZL5|ZMYM4_HUMAN Zinc finger MYM-type protein 4 OS=Homo sapiens GN=ZMYM4 PE=1 SV=1;sp|Q5VZL5-2|ZMYM4_HUMAN Isoform 2 of Zinc finger MYM-type protein 4 OS=Homo
NUP210	Nuclear pore membrane glycoprotein 210	biological regulation;biosynthetic process;carbohydrate metabolic process;carbohydrate transport;cell cycle;cell cycle process;cell surface receptor linked signaling pathway;cellular biosynthetic process;cellular component disassembly;cellular component disassembly at cellular level;cellular component organization;cellular component organization at cellular level;cellular component organization o…		8.12e-05	4.23254		26.0846	26.6305	23.7432	19.9503	23.5882	24.2733	22.5758	22.3243	25.8428	19.2688	19.8881	20.9021	20.1798	19.1627	20.9921	18.8141	18.7989	18.9136	+	9	9	9	5.6	5.6	5.6	205.11	0	21.637	316450000	17	2.39783	4.34148	Q8TEM1;Q8TEM1-2	Q8TEM1	sp|Q8TEM1|PO210_HUMAN Nuclear pore membrane glycoprotein 210 OS=Homo sapiens GN=NUP210 PE=1 SV=3
ILF2	Interleukin enhancer-binding factor 2	biological regulation;biosynthetic process;cellular biosynthetic process;cellular macromolecule biosynthetic process;cellular macromolecule metabolic process;cellular metabolic process;cellular nitrogen compound metabolic process;cellular process;immune response;immune system process;macromolecule biosynthetic process;macromolecule metabolic process;metabolic process;nitrogen compound metabolic p…		8.31e-05	3.9019		25.9607	24.3333	22.6259	21.1683	23.0083	26.729	24.7537	24.3079	26.552	19.3695	19.6261	19.8914	21.6865	20.3574	21.2302	19.9202	20.0315	22.2092	+	5	5	5	21.3	21.3	21.3	38.91	0	27.074	367710000	24	2.28567	4.32999	B4DY09;Q12905;X6R6Z1;A0A0A0MRL0	B4DY09;Q12905;X6R6Z1;A0A0A0MRL0	tr|B4DY09|B4DY09_HUMAN Interleukin enhancer-binding factor 2 OS=Homo sapiens GN=ILF2 PE=1 SV=1;sp|Q12905|ILF2_HUMAN Interleukin enhancer-binding factor 2 OS=Homo sapiens GN=ILF2 PE=1 SV=2;tr|X6R6Z1|X6R6Z1_HUMAN Interleukin enhancer-binding factor 2 (Fragme
RPN1	Dolichyl-diphosphooligosaccharide--protein glycosyltransferase subunit 1	biosynthetic process;carbohydrate metabolic process;cellular biosynthetic process;cellular carbohydrate metabolic process;cellular macromolecule biosynthetic process;cellular macromolecule metabolic process;cellular metabolic process;cellular process;cellular protein metabolic process;cotranslational protein targeting to membrane;establishment of localization;establishment of localization in cell…		8.42e-05	6.57393		32.6359	32.8541	31.2144	28.1694	30.6214	32.283	29.6891	29.7743	31.8184	27.7567	28.8699	25.9119	22.2938	24.2043	25.1055	18.9229	20.946	25.8836	+	51	51	51	75.8	75.8	75.8	68.569	0	323.31	35529000000	991	2.99766	4.32343	P04843;B7Z4L4;F8WF32	P04843;B7Z4L4	sp|P04843|RPN1_HUMAN Dolichyl-diphosphooligosaccharide--protein glycosyltransferase subunit 1 OS=Homo sapiens GN=RPN1 PE=1 SV=1;tr|B7Z4L4|B7Z4L4_HUMAN Dolichyl-diphosphooligosaccharide--protein glycosyltransferase subunit 1 OS=Homo sapiens GN=RPN1 PE=1 SV=
HIST1H2BJ	Histone H2B type 1-J;Histone H2B type 2-E;Histone H2B type 1-B;Histone H2B type 1-O;Histone H2B type 3-B	antibacterial humoral response;antimicrobial humoral response;cellular component assembly;cellular component assembly at cellular level;cellular component organization;cellular component organization at cellular level;cellular component organization or biogenesis;cellular component organization or biogenesis at cellular level;cellular macromolecular complex assembly;cellular macromolecular comple…		8.53e-05	4.37701		28.0358	27.5234	23.6541	22.2059	24.8146	28.2352	25.9053	26.6803	26.948	22.4923	22.9857	20.4354	20.5737	23.013	21.5291	19.8525	21.1198	22.6081	+	10	10	3	58.7	58.7	9.5	13.904	0	323.31	10662000000	147	2.43782	4.31677	P06899;Q16778;P33778;P23527;Q8N257;Q6DRA6;Q6DN03	P06899;Q16778;P33778;P23527;Q8N257	sp|P06899|H2B1J_HUMAN Histone H2B type 1-J OS=Homo sapiens GN=HIST1H2BJ PE=1 SV=3;sp|Q16778|H2B2E_HUMAN Histone H2B type 2-E OS=Homo sapiens GN=HIST2H2BE PE=1 SV=3;sp|P33778|H2B1B_HUMAN Histone H2B type 1-B OS=Homo sapiens GN=HIST1H2BB PE=1 SV=2;sp|P23527|
EMC3	ER membrane protein complex subunit 3	cellular macromolecule metabolic process;cellular metabolic process;cellular process;cellular protein metabolic process;macromolecule metabolic process;metabolic process;primary metabolic process;protein folding;protein folding in endoplasmic reticulum;protein metabolic process		8.67e-05	4.79663		27.4301	27.7574	25.6946	20.3444	24.2175	25.9997	22.6099	22.9284	26.2536	19.5674	19.8841	20.3024	21.5953	18.5613	19.277	19.783	20.1455	20.9498	+	8	8	8	38.3	38.3	38.3	29.952	0	323.31	713530000	41	2.56057	4.30849	Q9P0I2;Q9P0I2-2;S4R3U9;C9JLM9	Q9P0I2;Q9P0I2-2	sp|Q9P0I2|EMC3_HUMAN ER membrane protein complex subunit 3 OS=Homo sapiens GN=EMC3 PE=1 SV=3;sp|Q9P0I2-2|EMC3_HUMAN Isoform 2 of ER membrane protein complex subunit 3 OS=Homo sapiens GN=EMC3
ARID1B	AT-rich interactive domain-containing protein 1B	anatomical structure development;biological regulation;biosynthetic process;cellular biosynthetic process;cellular component organization;cellular component organization at cellular level;cellular component organization or biogenesis;cellular component organization or biogenesis at cellular level;cellular macromolecule biosynthetic process;cellular macromolecule metabolic process;cellular metabol…		8.77e-05	6.44499		32.8444	33.131	31.3264	27.1314	30.7537	32.0044	27.7985	29.1469	32.3365	27.4345	28.1852	25.5694	22.5406	23.7358	23.4741	19.3685	22.4102	25.7499	+	80	80	80	39.1	39.1	39.1	236.12	0	323.31	40843000000	1310	2.96278	4.30072	Q8NFD5;Q8NFD5-2;Q8NFD5-3;H0Y7H8;Q8NFD5-4;H0Y2R3;H0Y3S9;A0A0J9YY80;O14497-3;O14497-2;O14497;A0A087WUV6;H0Y488	Q8NFD5;Q8NFD5-2;Q8NFD5-3;H0Y7H8;Q8NFD5-4	sp|Q8NFD5|ARI1B_HUMAN AT-rich interactive domain-containing protein 1B OS=Homo sapiens GN=ARID1B PE=1 SV=2;sp|Q8NFD5-2|ARI1B_HUMAN Isoform 2 of AT-rich interactive domain-containing protein 1B OS=Homo sapiens GN=ARID1B;sp|Q8NFD5-3|ARI1B_HUMAN Isoform 3 of
PAPD5	Non-canonical poly(A) RNA polymerase PAPD5	catabolic process;cell cycle phase;cell cycle process;cell division;cellular catabolic process;cellular component organization;cellular component organization at cellular level;cellular component organization or biogenesis;cellular component organization or biogenesis at cellular level;cellular macromolecule catabolic process;cellular macromolecule metabolic process;cellular metabolic process;cel…		8.78e-05	3.67562		26.9912	27.3037	25.2146	22.1787	23.8045	23.2036	22.4762	22.7838	23.8619	21.1807	19.3812	19.8197	20.077	20.9903	20.431	21.3856	20.5411	20.9309	+	7	7	7	18.9	18.9	18.9	64.693	0	36.97	411320000	14	2.20062	4.30092	H3BQM0;Q8NDF8;Q8NDF8-5;Q8NDF8-3;Q8NDF8-4;Q8NDF8-2;E9PC61	H3BQM0;Q8NDF8;Q8NDF8-5;Q8NDF8-3;Q8NDF8-4;Q8NDF8-2	tr|H3BQM0|H3BQM0_HUMAN Non-canonical poly(A) RNA polymerase PAPD5 OS=Homo sapiens GN=PAPD5 PE=1 SV=1;sp|Q8NDF8|PAPD5_HUMAN Non-canonical poly(A) RNA polymerase PAPD5 OS=Homo sapiens GN=PAPD5 PE=1 SV=2;sp|Q8NDF8-5|PAPD5_HUMAN Isoform 5 of Non-canonical poly
SRPRB	Signal recognition particle receptor subunit beta	biological regulation;biosynthetic process;cellular biosynthetic process;cellular macromolecule biosynthetic process;cellular macromolecule metabolic process;cellular metabolic process;cellular process;cellular protein metabolic process;cellular response to chemical stimulus;cellular response to organic substance;cellular response to stimulus;cellular response to stress;cellular response to topol…		8.8e-05	5.30489		28.7926	28.9132	27.0761	21.7587	25.9132	28.5887	22.9697	25.7934	28.6516	22.5484	23.212	20.877	20.5936	19.3433	20.749	21.5871	20.2454	21.5575	+	13	13	13	56.8	56.8	56.8	29.702	0	256.78	2374800000	133	2.69655	4.30131	Q9Y5M8;H7C4H2	Q9Y5M8;H7C4H2	sp|Q9Y5M8|SRPRB_HUMAN Signal recognition particle receptor subunit beta OS=Homo sapiens GN=SRPRB PE=1 SV=3;tr|H7C4H2|H7C4H2_HUMAN Signal recognition particle receptor subunit beta (Fragment) OS=Homo sapiens GN=SRPRB PE=1 SV=1
WDR36	WD repeat-containing protein 36	anatomical structure homeostasis;biological regulation;cellular macromolecule metabolic process;cellular metabolic process;cellular nitrogen compound metabolic process;cellular process;homeostatic process;macromolecule metabolic process;metabolic process;multicellular organismal process;ncRNA metabolic process;ncRNA processing;neurological system process;nitrogen compound metabolic process;nuclei…		9.01e-05	3.90166		25.0046	26.7273	23.2748	20.7398	23.359	25.4331	22.8997	23.1886	26.7629	20.8406	19.6922	20.7414	21.2589	20.6434	20.8405	19.5821	18.7143	19.9616	+	10	10	10	15.3	15.3	15.3	99.365	0	23.256	352740000	22	2.27686	4.287	A0A0A0MTB8;Q8NI36	A0A0A0MTB8;Q8NI36	tr|A0A0A0MTB8|A0A0A0MTB8_HUMAN WD repeat-containing protein 36 OS=Homo sapiens GN=WDR36 PE=1 SV=1;sp|Q8NI36|WDR36_HUMAN WD repeat-containing protein 36 OS=Homo sapiens GN=WDR36 PE=1 SV=1
ZNF544	Zinc finger protein 544	biological regulation;biosynthetic process;cellular biosynthetic process;cellular macromolecule biosynthetic process;cellular macromolecule metabolic process;cellular metabolic process;cellular nitrogen compound metabolic process;cellular process;macromolecule biosynthetic process;macromolecule metabolic process;metabolic process;nitrogen compound metabolic process;nucleic acid metabolic process;…		9.01e-05	3.32942		25.5574	25.8444	23.8983	23.0739	23.2088	22.875	22.5757	22.2316	20.4807	20.7601	20.2959	19.2969	19.8842	19.4743	21.3018	19.0555	20.502	19.2103	+	5	4	3	11.5	8.9	6.3	65.162	0	9.3361	164850000	14	2.06946	4.28788	M0QY11;J3KQC8;Q6NX49	M0QY11;J3KQC8;Q6NX49	tr|M0QY11|M0QY11_HUMAN Zinc finger protein 544 OS=Homo sapiens GN=ZNF544 PE=1 SV=1;tr|J3KQC8|J3KQC8_HUMAN Zinc finger protein 544 OS=Homo sapiens GN=ZNF544 PE=1 SV=1;sp|Q6NX49|ZN544_HUMAN Zinc finger protein 544 OS=Homo sapiens GN=ZNF544 PE=1 SV=1
SLC25A3	Phosphate carrier protein, mitochondrial	anion transport;cellular metabolic process;cellular process;establishment of localization;generation of precursor metabolites and energy;inorganic anion transport;ion transmembrane transport;ion transport;metabolic process;phosphate ion transmembrane transport;phosphate ion transport;transmembrane transport;transport		9.06e-05	5.65181		30.1714	29.989	28.5634	22.5516	27.8714	29.5045	24.448	26.7917	30.1404	23.2322	25.5812	21.9467	20.7106	20.8107	21.6582	21.8418	21.3214	22.0622	+	16	16	16	42.9	42.9	42.9	39.958	0	156.49	5893400000	146	2.77794	4.2833	Q00325-2;Q00325;F8VVM2;F8VWQ0;F8VZL5;F8VWR4	Q00325-2;Q00325;F8VVM2	sp|Q00325-2|MPCP_HUMAN Isoform B of Phosphate carrier protein, mitochondrial OS=Homo sapiens GN=SLC25A3;sp|Q00325|MPCP_HUMAN Phosphate carrier protein, mitochondrial OS=Homo sapiens GN=SLC25A3 PE=1 SV=2;tr|F8VVM2|F8VVM2_HUMAN Phosphate carrier protein, mit
TSN	Translin	cellular macromolecule metabolic process;cellular metabolic process;cellular nitrogen compound metabolic process;cellular process;DNA metabolic process;DNA recombination;gene expression;macromolecule metabolic process;metabolic process;nitrogen compound metabolic process;nucleic acid metabolic process;nucleobase-containing compound metabolic process;primary metabolic process		9.73e-05	3.40507		25.1553	25.0604	22.4422	21.9929	23.2334	24.3187	22.3316	23.0374	26.9342	21.1062	19.0569	20.7669	20.6313	19.7508	20.2498	20.5416	19.5982	22.1589	+	5	5	5	28.7	28.7	28.7	25.572	0	56.915	287610000	22	2.09208	4.25129	E9PGT1;Q15631;H7C1D4;A0A0J9YVW2;Q15631-2	E9PGT1;Q15631	tr|E9PGT1|E9PGT1_HUMAN Translin OS=Homo sapiens GN=TSN PE=1 SV=1;sp|Q15631|TSN_HUMAN Translin OS=Homo sapiens GN=TSN PE=1 SV=1
TUBB	Tubulin beta chain;Tubulin beta-4B chain;Tubulin beta-2B chain;Tubulin beta-2A chain;Tubulin beta-4A chain	biological regulation;cell cycle;cell cycle process;cell division;cell killing;cellular component assembly;cellular component assembly at cellular level;cellular component movement;cellular component organization;cellular component organization at cellular level;cellular component organization or biogenesis;cellular component organization or biogenesis at cellular level;cellular macromolecular co…		9.87e-05	4.5738		24.3229	24.4193	23.0788	21.1538	22.4833	28.195	24.6162	25.2451	28.1705	21.5589	19.2724	19.8455	20.2416	18.3374	20.5494	19.9889	20.1215	20.6051	+	14	14	5	41.3	41.3	17.1	47.766	0	202.41	817780000	64	2.48002	4.24443	Q5JP53;P07437;Q5ST81;P68371;Q9BVA1;Q13885;P04350;G3V2A3;A0A075B736;Q5SQY0;Q3ZCM7;A6NNZ2;M0R2D3;CON__ENSEMBL:ENSBTAP00000025008;Q9H4B7;G3V5W4;G3V2R8;M0R042;G3V3R4;M0QYM7;G3V2N6	Q5JP53;P07437;Q5ST81;P68371;Q9BVA1;Q13885;P04350	tr|Q5JP53|Q5JP53_HUMAN Tubulin beta chain OS=Homo sapiens GN=TUBB PE=1 SV=1;sp|P07437|TBB5_HUMAN Tubulin beta chain OS=Homo sapiens GN=TUBB PE=1 SV=2;tr|Q5ST81|Q5ST81_HUMAN Tubulin beta chain OS=Homo sapiens GN=TUBB PE=1 SV=1;sp|P68371|TBB4B_HUMAN Tubulin
PSMD12	26S proteasome non-ATPase regulatory subunit 12	activation of immune response;activation of innate immune response;anaphase-promoting complex-dependent proteasomal ubiquitin-dependent protein catabolic process;antigen processing and presentation;antigen processing and presentation of exogenous antigen;antigen processing and presentation of exogenous peptide antigen;antigen processing and presentation of exogenous peptide antigen via MHC class …		0.0001	3.58947		26.403	25.6039	25.0627	21.1615	24.9612	22.6258	23.0141	22.2922	22.5305	20.8402	19.3951	20.0837	21.3687	18.8046	19.4013	19.8697	21.0368	20.5495	+	7	7	7	15.8	15.8	15.8	52.904	0	28.663	254860000	21	2.15755	4.23666	O00232;O00232-2	O00232;O00232-2	sp|O00232|PSD12_HUMAN 26S proteasome non-ATPase regulatory subunit 12 OS=Homo sapiens GN=PSMD12 PE=1 SV=3;sp|O00232-2|PSD12_HUMAN Isoform 2 of 26S proteasome non-ATPase regulatory subunit 12 OS=Homo sapiens GN=PSMD12
ZNF28	Zinc finger protein 28	biological regulation;biosynthetic process;cellular biosynthetic process;cellular macromolecule biosynthetic process;cellular macromolecule metabolic process;cellular metabolic process;cellular nitrogen compound metabolic process;cellular process;macromolecule biosynthetic process;macromolecule metabolic process;metabolic process;nitrogen compound metabolic process;nucleic acid metabolic process;…		0.000100148	3.77668		27.3336	26.9	25.7341	22.4653	23.053	23.7283	22.3599	22.8147	23.4907	20.7841	21.1942	20.215	20.1931	19.7351	20.6055	18.8656	21.6394	20.6574	+	14	6	3	20.5	10.9	6	83.658	0	119.53	409490000	26	2.22385	4.23688	P17035;A0A087WSW4;P17035-2;C9K0H3;M0R0U4	P17035;A0A087WSW4;P17035-2	sp|P17035|ZNF28_HUMAN Zinc finger protein 28 OS=Homo sapiens GN=ZNF28 PE=2 SV=5;tr|A0A087WSW4|A0A087WSW4_HUMAN Zinc finger protein 600 OS=Homo sapiens GN=ZNF600 PE=1 SV=1;sp|P17035-2|ZNF28_HUMAN Isoform 2 of Zinc finger protein 28 OS=Homo sapiens GN=ZNF28
C3orf17	Uncharacterized protein C3orf17	biological regulation;negative regulation of biological process;negative regulation of cell differentiation;negative regulation of cellular process;negative regulation of developmental process;negative regulation of neuron differentiation;positive regulation of biological process;positive regulation of cell communication;positive regulation of cellular process;positive regulation of Notch signali…		0.000103682	5.1381		27.4575	27.3324	25.9389	21.2073	22.5268	26.5916	21.725	22.3145	27.9221	20.293	20.3156	20.0788	20.2191	19.3027	19.652	18.2513	18.8792	19.7815	+	9	9	9	18.1	18.1	18.1	56.748	0	52.236	827280000	50	2.62994	4.2188	Q6NW34-2;Q6NW34;E9PFF8	Q6NW34-2;Q6NW34	sp|Q6NW34-2|NEPRO_HUMAN Isoform 2 of Protein nepro homolog OS=Homo sapiens GN=NEPRO;sp|Q6NW34|NEPRO_HUMAN Protein nepro homolog OS=Homo sapiens GN=NEPRO PE=1 SV=3
[truncated: 267 more rows]

## Sheet: Co-modified upon DMSO pooled
Gene information				Co-modified upon MG132			Expression samples								Control samples
[truncated: 35 more rows]

## Sheet: Sample names key
Sample name	Approach	1st purification	2nd purification	Treatment	Experimental replicate	Pooled
SU_double_MG_1	1	His-SUMO2	FLAG-ubiquitin	MG132	1	a
SU_double_MG_2	1	His-SUMO2	FLAG-ubiquitin	MG132	2	a
SU_double_MG_3	1	His-SUMO2	FLAG-ubiquitin	MG132	3	a
SU_double_MG_4	1	His-SUMO2	FLAG-ubiquitin	MG132	4	a
SU_double_MG_5	1	His-SUMO2	FLAG-ubiquitin	MG132	5	a
US_double_MG_1	2	His-ubiquitin	FLAG-SUMO2	MG132	1	a
US_double_MG_2	2	His-ubiquitin	FLAG-SUMO2	MG132	2	a
US_double_MG_3	2	His-ubiquitin	FLAG-SUMO2	MG132	3	a
[truncated: 26 more rows]
