# Supplementary material for: Converging Small Ubiquitin-like Modifier (SUMO) and Ubiquitin Signaling: Improved Methodology Identifies Co-modified Target Proteins
Source: Mol Cell Proteomics. 2017 Sep 26;16(12):2281–95. doi: 10.1074/mcp.TIR117.000152 (PMC5724187; doi:10.1074/mcp.TIR117.000152)
Supplement: Supplemental Data [file supp_TIR117.000152_4742_1_supp_6082_fw7v3f.xlsx]

## Sheet: GOBP enrichment targets MG132
Category column	Category value	Total size	Selection size	Category size	Intersection size	Enrichment factor	P value	Benj. Hoch. FDR	-Log10(FDR)
GOBP name	transcription, DNA-dependent	20577	494	2103	163	3.2285	1.5007e-44	1.0598e-41	40.9748
GOBP name	DNA repair	20577	494	422	46	4.5405	7.2502e-18	1.8204e-15	14.7398
GOBP name	cell cycle	20577	494	620	52	3.4935	3.1108e-15	6.1665e-13	12.21
GOBP name	mitotic cell cycle	20577	494	407	41	4.1961	7.1716e-15	1.3734e-12	11.8622
GOBP name	chromosome segregation	20577	494	88	9	4.2601	0.00021313	0.0078442	2.10545
GOBP name	protein sumoylation	20577	494	90	23	10.645	1.1201e-17	2.7513e-15	14.5605
GOBP name	protein modification process	20577	494	2269	102	1.8725	1.261e-10	1.5487e-08	7.81003
GOBP name	protein ubiquitination	20577	494	517	28	2.2559	3.6168e-05	0.0016478	2.7831
GOBP name	protein phosphorylation	20577	494	631	28	1.8483	0.00074761	0.0234	1.63078
GOBP name	protein demethylation	20577	494	22	4	7.5734	0.0015556	0.045186	1.345
GOBP name	protein acetylation	20577	494	116	8	2.8727	0.0049784	0.11139	0.953154
GOBP name	protein deacetylation	20577	494	40	3	3.124	0.055556	0.57909	0.237254
GOBP name	protein deubiquitination	20577	494	98	5	2.1252	0.056389	0.58239	0.234786
GOBP name	protein desumoylation	20577	494	4	1	10.413	0.089291	0.70355	0.152705
GOBP name	protein methylation	20577	494	76	3	1.6442	0.1653	0.88559	0.0527673
GOBP name	protein dephosphorylation	20577	494	135	2	0.61709	0.20591	0.97757	0.00985213
GOBP name	nucleic acid metabolic process	20577	494	3573	271	3.1593	1.3117e-81	1.482e-77	76.8292
GOBP name	nucleobase-containing compound metabolic process	20577	494	3935	277	2.9322	2.1201e-76	1.1978e-72	71.9216
GOBP name	cellular nitrogen compound metabolic process	20577	494	4407	291	2.7505	4.3316e-75	1.6314e-71	70.7874
GOBP name	cellular macromolecule metabolic process	20577	494	6013	337	2.3345	1.4261e-73	4.0284e-70	69.3949
GOBP name	nitrogen compound metabolic process	20577	494	4622	291	2.6225	4.6894e-70	1.0597e-66	65.9748
GOBP name	RNA metabolic process	20577	494	3055	233	3.1769	3.1179e-67	5.8714e-64	63.2313
GOBP name	macromolecule metabolic process	20577	494	6447	338	2.1838	7.4685e-66	1.2055e-62	61.9188
GOBP name	cellular metabolic process	20577	494	7819	361	1.9231	7.7002e-58	1.0876e-54	53.9635
GOBP name	cellular macromolecule biosynthetic process	20577	494	2646	202	3.1799	2.7019e-56	3.3921e-53	52.4695
GOBP name	primary metabolic process	20577	494	7712	355	1.9174	1.2744e-55	1.4399e-52	51.8417
GOBP name	macromolecule biosynthetic process	20577	494	2735	203	3.0917	1.3461e-54	1.3827e-51	50.8593
GOBP name	RNA biosynthetic process	20577	494	2376	188	3.2958	5.0575e-54	4.7621e-51	50.3222
GOBP name	metabolic process	20577	494	8652	371	1.7861	1.2823e-51	1.1145e-48	47.9529
GOBP name	biosynthetic process	20577	494	3912	235	2.5022	2.8962e-48	2.3374e-45	44.6313
GOBP name	cellular biosynthetic process	20577	494	3776	230	2.5372	5.5951e-48	4.2146e-45	44.3752
GOBP name	regulation of nitrogen compound metabolic process	20577	494	3934	223	2.3612	7.7233e-41	5.1333e-38	37.2896
GOBP name	regulation of RNA metabolic process	20577	494	3263	198	2.5276	2.0575e-39	1.2916e-36	35.8889
GOBP name	regulation of cellular macromolecule biosynthetic process	20577	494	3428	203	2.4667	4.7908e-39	2.849e-36	35.5453
GOBP name	regulation of nucleobase-containing compound metabolic process	20577	494	3857	216	2.3327	2.357e-38	1.3316e-35	34.8756
GOBP name	regulation of macromolecule metabolic process	20577	494	4793	245	2.1292	3.4042e-38	1.8316e-35	34.7372
GOBP name	regulation of macromolecule biosynthetic process	20577	494	3510	204	2.4209	4.6309e-38	2.3784e-35	34.6237
GOBP name	regulation of gene expression	20577	494	3789	213	2.3416	6.2847e-38	3.0874e-35	34.5104
GOBP name	regulation of transcription, DNA-dependent	20577	494	3126	189	2.5184	5.1747e-37	2.4362e-34	33.6133
GOBP name	regulation of biosynthetic process	20577	494	3790	211	2.319	7.8815e-37	3.5621e-34	33.4483
GOBP name	regulation of cellular biosynthetic process	20577	494	3743	209	2.3258	1.3999e-36	6.0836e-34	33.2158
GOBP name	regulation of primary metabolic process	20577	494	5014	245	2.0353	8.2196e-35	3.4398e-32	31.4635
GOBP name	regulation of cellular metabolic process	20577	494	5139	248	2.0101	1.7788e-34	7.1782e-32	31.144
GOBP name	cellular process	20577	494	13566	440	1.351	2.0334e-33	7.9226e-31	30.1011
GOBP name	regulation of metabolic process	20577	494	5739	261	1.8943	1.9221e-32	7.2394e-30	29.1403
GOBP name	regulation of cellular process	20577	494	9086	333	1.5266	3.0399e-26	1.108e-23	22.9555
GOBP name	regulation of biological process	20577	494	9629	344	1.4881	1.5716e-25	5.5493e-23	22.2558
GOBP name	response to DNA damage stimulus	20577	494	674	68	4.2025	4.3412e-24	1.4864e-21	20.8279
GOBP name	cellular response to stress	20577	494	1332	98	3.0646	5.3941e-24	1.7926e-21	20.7465
GOBP name	biological regulation	20577	494	10128	351	1.4436	1.0972e-23	3.5421e-21	20.4507
GOBP name	gene expression	20577	494	820	74	3.759	3.1345e-23	9.838e-21	20.0071
GOBP name	DNA metabolic process	20577	494	736	68	3.8485	6.097e-22	1.8619e-19	18.73
GOBP name	chromosome organization	20577	494	771	69	3.7278	1.7458e-21	5.191e-19	18.2847
GOBP name	negative regulation of cellular metabolic process	20577	494	1508	97	2.6793	1.3214e-19	3.8284e-17	16.417
GOBP name	negative regulation of macromolecule biosynthetic process	20577	494	1099	79	2.9942	9.7998e-19	2.7682e-16	15.5578
GOBP name	negative regulation of cellular macromolecule biosynthetic process	20577	494	1071	77	2.9947	2.83e-18	7.6135e-16	15.1184
GOBP name	cellular component organization or biogenesis at cellular level	20577	494	3638	166	1.9006	2.8214e-18	7.7754e-16	15.1093
GOBP name	negative regulation of macromolecule metabolic process	20577	494	1555	96	2.5716	3.3055e-18	8.6858e-16	15.0612
GOBP name	negative regulation of biosynthetic process	20577	494	1174	81	2.8739	3.8e-18	9.7582e-16	15.0106
GOBP name	RNA processing	20577	494	688	59	3.5721	1.3383e-17	3.2174e-15	14.4925
GOBP name	negative regulation of cellular biosynthetic process	20577	494	1159	79	2.8392	2.0848e-17	4.9074e-15	14.3091
GOBP name	viral reproduction	20577	494	553	52	3.9168	2.7616e-17	6.3681e-15	14.196
GOBP name	negative regulation of metabolic process	20577	494	1673	98	2.44	4.5356e-17	1.025e-14	13.9893
GOBP name	cellular component organization at cellular level	20577	494	3606	161	1.8598	9.2527e-17	2.0499e-14	13.6883
GOBP name	cell cycle process	20577	494	870	65	3.1121	2.513e-16	5.4606e-14	13.2628
GOBP name	cellular protein metabolic process	20577	494	2866	136	1.9766	5.0469e-16	1.076e-13	12.9682
GOBP name	negative regulation of nucleobase-containing compound metabolic process	20577	494	1079	73	2.8181	5.8877e-16	1.2319e-13	12.9094
GOBP name	chromatin organization	20577	494	599	52	3.616	7.6617e-16	1.574e-13	12.803
GOBP name	negative regulation of nitrogen compound metabolic process	20577	494	1092	73	2.7846	1.0953e-15	2.21e-13	12.6556
GOBP name	negative regulation of transcription, DNA-dependent	20577	494	950	66	2.8938	4.8488e-15	9.446e-13	12.0248
GOBP name	negative regulation of RNA metabolic process	20577	494	1003	67	2.7825	1.9179e-14	3.5526e-12	11.4495
GOBP name	negative regulation of cellular process	20577	494	3325	146	1.829	1.901e-14	3.5799e-12	11.4461
GOBP name	regulation of transcription from RNA polymerase II promoter	20577	494	1497	85	2.3651	4.4094e-14	8.0357e-12	11.095
GOBP name	positive regulation of macromolecule metabolic process	20577	494	1984	102	2.1415	4.6404e-14	8.3225e-12	11.0797
GOBP name	cellular component organization or biogenesis	20577	494	4524	180	1.6573	5.0217e-14	8.8656e-12	11.0523
GOBP name	protein modification by small protein conjugation	20577	494	611	49	3.3405	1.0986e-13	1.9096e-11	10.7191
GOBP name	positive regulation of cellular metabolic process	20577	494	1983	101	2.1216	1.1287e-13	1.9324e-11	10.7139
GOBP name	negative regulation of gene expression	20577	494	1096	69	2.6224	1.2815e-13	2.1611e-11	10.6653
GOBP name	negative regulation of biological process	20577	494	3663	153	1.7398	2.2146e-13	3.6798e-11	10.4342
GOBP name	protein modification by small protein conjugation or removal	20577	494	717	53	3.079	2.6182e-13	4.2874e-11	10.3678
GOBP name	chromatin modification	20577	494	475	42	3.6831	2.7878e-13	4.4999e-11	10.3468
GOBP name	positive regulation of metabolic process	20577	494	2144	105	2.04	3.8744e-13	6.1657e-11	10.21
GOBP name	positive regulation of nitrogen compound metabolic process	20577	494	1367	78	2.3767	4.4233e-13	6.9415e-11	10.1585
GOBP name	mRNA metabolic process	20577	494	570	46	3.3615	5.1432e-13	7.9608e-11	10.099
GOBP name	positive regulation of nucleobase-containing compound metabolic process	20577	494	1345	77	2.3846	5.3992e-13	8.244e-11	10.0839
GOBP name	protein metabolic process	20577	494	3250	139	1.7815	7.6656e-13	1.1549e-10	9.93746
GOBP name	cellular component organization	20577	494	4492	175	1.6228	9.3269e-13	1.3866e-10	9.85805
GOBP name	cellular macromolecule catabolic process	20577	494	679	50	3.0673	1.4707e-12	2.1581e-10	9.66593
GOBP name	response to stress	20577	494	2790	124	1.8513	1.5433e-12	2.2356e-10	9.65061
GOBP name	organelle organization	20577	494	2452	113	1.9196	2.07e-12	2.9607e-10	9.52861
GOBP name	regulation of cell cycle	20577	494	837	56	2.7869	2.9203e-12	4.1245e-10	9.38463
GOBP name	macromolecule modification	20577	494	2396	110	1.9123	5.5406e-12	7.7288e-10	9.11189
GOBP name	positive regulation of RNA metabolic process	20577	494	1229	70	2.3725	8.6476e-12	1.1916e-09	8.92387
GOBP name	DNA duplex unwinding	20577	494	51	14	11.434	9.498e-12	1.293e-09	8.8884
GOBP name	positive regulation of cellular biosynthetic process	20577	494	1430	77	2.2429	1.0688e-11	1.4376e-09	8.84236
GOBP name	positive regulation of transcription, DNA-dependent	20577	494	1155	67	2.4163	1.144e-11	1.5207e-09	8.81796
GOBP name	DNA geometric change	20577	494	52	14	11.214	1.2693e-11	1.6677e-09	8.77788
GOBP name	positive regulation of macromolecule biosynthetic process	20577	494	1323	73	2.2984	1.2848e-11	1.6686e-09	8.77765
GOBP name	positive regulation of gene expression	20577	494	1279	71	2.3123	1.9263e-11	2.4733e-09	8.60672
GOBP name	positive regulation of biosynthetic process	20577	494	1456	77	2.2028	2.5067e-11	3.1823e-09	8.49726
GOBP name	viral reproductive process	20577	494	213	25	4.8889	5.4385e-11	6.8278e-09	8.16572
GOBP name	DNA recombination	20577	494	198	24	5.049	6.7347e-11	8.3621e-09	8.07768
GOBP name	macromolecule catabolic process	20577	494	821	52	2.6382	1.2835e-10	1.5594e-08	7.80704
GOBP name	viral transcription	20577	494	112	18	6.6944	1.6127e-10	1.9385e-08	7.71253
GOBP name	regulation of cell cycle arrest	20577	494	249	26	4.3494	2.952e-10	3.511e-08	7.45457
GOBP name	G1/S transition of mitotic cell cycle	20577	494	151	20	5.5171	5.3947e-10	6.3495e-08	7.19726
GOBP name	mRNA processing	20577	494	399	33	3.4451	5.6235e-10	6.5505e-08	7.18373
GOBP name	SRP-dependent cotranslational protein targeting to membrane	20577	494	108	17	6.5566	7.2129e-10	8.3161e-08	7.08008
GOBP name	regulation of cell cycle process	20577	494	449	35	3.247	8.0824e-10	9.2245e-08	7.03506
GOBP name	positive regulation of biological process	20577	494	4188	156	1.5516	8.492e-10	9.5951e-08	7.01795
GOBP name	DNA damage response, signal transduction by p53 class mediator	20577	494	110	17	6.4374	9.6422e-10	1.0681e-07	6.97139
GOBP name	cotranslational protein targeting to membrane	20577	494	110	17	6.4374	9.6422e-10	1.0787e-07	6.9671
GOBP name	protein targeting to ER	20577	494	112	17	6.3225	1.2805e-09	1.4047e-07	6.85242
GOBP name	establishment of protein localization in endoplasmic reticulum	20577	494	113	17	6.2665	1.4721e-09	1.5994e-07	6.79604
GOBP name	viral infectious cycle	20577	494	145	19	5.4581	1.7387e-09	1.8534e-07	6.73203
GOBP name	chromatin remodeling	20577	494	145	19	5.4581	1.7387e-09	1.871e-07	6.72793
GOBP name	positive regulation of cellular process	20577	494	3743	142	1.5802	2.0188e-09	2.1318e-07	6.67125
GOBP name	signal transduction by p53 class mediator	20577	494	131	18	5.7234	2.1559e-09	2.2555e-07	6.64676
GOBP name	RNA splicing, via transesterification reactions	20577	494	199	22	4.6049	2.3633e-09	2.4498e-07	6.61087
GOBP name	signal transduction in response to DNA damage	20577	494	165	20	5.049	2.5697e-09	2.6396e-07	6.57846
GOBP name	negative regulation of cellular protein metabolic process	20577	494	383	31	3.3715	3.0939e-09	3.1494e-07	6.50177
GOBP name	post-translational protein modification	20577	494	320	28	3.6447	3.3166e-09	3.3459e-07	6.47549
GOBP name	DNA conformation change	20577	494	93	15	6.7184	5.0923e-09	5.0919e-07	6.29312
GOBP name	rRNA metabolic process	20577	494	139	18	5.394	5.5866e-09	5.5371e-07	6.25672
GOBP name	RNA splicing, via transesterification reactions with bulged adenosine as nucleophile	20577	494	193	21	4.5323	7.1829e-09	6.9965e-07	6.15512
GOBP name	nuclear mRNA splicing, via spliceosome	20577	494	193	21	4.5323	7.1829e-09	7.0573e-07	6.15136
GOBP name	response to ionizing radiation	20577	494	127	17	5.5757	8.92e-09	8.6143e-07	6.06478
GOBP name	double-strand break repair	20577	494	131	17	5.4055	1.4251e-08	1.3646e-06	5.86499
GOBP name	protein targeting	20577	494	387	30	3.229	1.4558e-08	1.3822e-06	5.85943
GOBP name	protein targeting to membrane	20577	494	148	18	5.066	1.5036e-08	1.4158e-06	5.849
GOBP name	negative regulation of transcription from RNA polymerase II promoter	20577	494	628	40	2.6531	1.5434e-08	1.4412e-06	5.84128
GOBP name	rRNA processing	20577	494	134	17	5.2844	2.0012e-08	1.8534e-06	5.73203
GOBP name	negative regulation of protein metabolic process	20577	494	442	32	3.0157	2.3918e-08	2.1972e-06	5.65813
GOBP name	ncRNA processing	20577	494	247	23	3.8787	2.632e-08	2.3983e-06	5.6201
GOBP name	transcription from RNA polymerase II promoter	20577	494	445	32	2.9953	2.7922e-08	2.5239e-06	5.59793
GOBP name	cellular macromolecular complex subunit organization	20577	494	774	45	2.4217	2.8765e-08	2.5795e-06	5.58846
GOBP name	telomere maintenance	20577	494	64	12	7.8101	3.0705e-08	2.7318e-06	5.56355
GOBP name	ncRNA metabolic process	20577	494	357	28	3.267	3.4131e-08	3.0128e-06	5.52103
GOBP name	telomere organization	20577	494	65	12	7.6899	3.6772e-08	3.2208e-06	5.49204
GOBP name	RNA splicing	20577	494	317	26	3.4164	4.3355e-08	3.7682e-06	5.42387
GOBP name	cellular component disassembly at cellular level	20577	494	438	31	2.9481	6.4859e-08	5.5942e-06	5.25226
GOBP name	cellular component disassembly	20577	494	440	31	2.9347	7.1664e-08	6.0882e-06	5.21551
GOBP name	negative regulation of protein modification process	20577	494	261	23	3.6706	7.1415e-08	6.113e-06	5.21375
GOBP name	regulation of DNA metabolic process	20577	494	244	22	3.7557	9.1703e-08	7.7325e-06	5.11168
GOBP name	cellular response to stimulus	20577	494	5359	179	1.3913	1.113e-07	9.3155e-06	5.03079
GOBP name	intracellular transport	20577	494	1192	58	2.0268	1.375e-07	1.1424e-05	4.94218
GOBP name	macromolecular complex subunit organization	20577	494	1267	60	1.9726	2.0483e-07	1.6894e-05	4.77227
GOBP name	RNA catabolic process	20577	494	215	20	3.8748	2.105e-07	1.7235e-05	4.76359
GOBP name	positive regulation of cell cycle process	20577	494	158	17	4.4817	2.2078e-07	1.7947e-05	4.74601
GOBP name	regulation of programmed cell death	20577	494	1212	58	1.9933	2.3443e-07	1.892e-05	4.72308
GOBP name	regulation of response to DNA damage stimulus	20577	494	107	14	5.45	2.3707e-07	1.8998e-05	4.72129
GOBP name	DNA replication	20577	494	178	18	4.2122	2.4787e-07	1.9723e-05	4.70503
GOBP name	positive regulation of transcription from RNA polymerase II promoter	20577	494	839	45	2.2341	2.6979e-07	2.1317e-05	4.67127
GOBP name	establishment of protein localization to organelle	20577	494	241	21	3.6296	3.1084e-07	2.439e-05	4.61279
GOBP name	response to radiation	20577	494	449	30	2.7831	3.4909e-07	2.7016e-05	4.56838
GOBP name	response to abiotic stimulus	20577	494	847	45	2.213	3.4797e-07	2.7115e-05	4.56679
GOBP name	regulation of apoptosis	20577	494	1204	57	1.972	4.1584e-07	3.1963e-05	4.49535
GOBP name	regulation of cell death	20577	494	1265	59	1.9427	4.2001e-07	3.2065e-05	4.49397
GOBP name	regulation of histone methylation	20577	494	42	9	8.9258	5.0003e-07	3.7666e-05	4.42405
GOBP name	mitotic nuclear envelope disassembly	20577	494	42	9	8.9258	5.0003e-07	3.7918e-05	4.42115
GOBP name	cellular response to heat	20577	494	98	13	5.5255	5.3918e-07	4.0345e-05	4.39421
GOBP name	regulation of protein ubiquitination	20577	494	208	19	3.8049	5.4978e-07	4.0868e-05	4.38862
GOBP name	establishment of protein localization	20577	494	1186	56	1.9668	5.6795e-07	4.1943e-05	4.37734
GOBP name	rhythmic process	20577	494	275	22	3.3323	6.8828e-07	5.05e-05	4.29671
GOBP name	response to stimulus	20577	494	6792	212	1.3001	7.6072e-07	5.4747e-05	4.26164
GOBP name	nuclear envelope disassembly	20577	494	44	9	8.5201	7.579e-07	5.4894e-05	4.26048
GOBP name	membrane disassembly	20577	494	44	9	8.5201	7.579e-07	5.5248e-05	4.25768
GOBP name	positive regulation of viral reproduction	20577	494	104	13	5.2067	1.0642e-06	7.6107e-05	4.11858
GOBP name	protein transport	20577	494	1123	53	1.9659	1.1459e-06	8.1432e-05	4.0892
GOBP name	positive regulation of ubiquitin-protein ligase activity	20577	494	89	12	5.6162	1.2243e-06	8.646e-05	4.06318
GOBP name	nucleocytoplasmic transport	20577	494	200	18	3.7488	1.3283e-06	9.3218e-05	4.0305
GOBP name	regulation of viral reproduction	20577	494	162	16	4.114	1.5267e-06	0.00010648	3.97273
GOBP name	cellular catabolic process	20577	494	1261	57	1.8828	1.6796e-06	0.00011643	3.93394
GOBP name	nuclear transport	20577	494	204	18	3.6753	1.7536e-06	0.00012082	3.91786
GOBP name	nuclear envelope organization	20577	494	62	10	6.7184	1.8096e-06	0.00012392	3.90686
GOBP name	cellular response to interleukin-4	20577	494	26	7	11.214	1.8391e-06	0.00012518	3.90247
GOBP name	translation	20577	494	294	22	3.117	2.0264e-06	0.00013711	3.86293
GOBP name	ubiquitin-dependent protein catabolic process	20577	494	365	25	2.853	2.0454e-06	0.00013756	3.86151
GOBP name	regulation of protein metabolic process	20577	494	1784	73	1.7044	2.17e-06	0.00014508	3.83839
GOBP name	positive regulation of ligase activity	20577	494	94	12	5.3175	2.1866e-06	0.00014533	3.83764
GOBP name	cellular macromolecular complex assembly	20577	494	546	32	2.4413	2.2975e-06	0.00015181	3.8187
GOBP name	antigen processing and presentation of exogenous peptide antigen	20577	494	169	16	3.9436	2.6295e-06	0.00017274	3.76261
GOBP name	ribonucleoprotein complex assembly	20577	494	150	15	4.1654	2.7428e-06	0.00017811	3.74931
GOBP name	positive regulation of protein ubiquitination	20577	494	150	15	4.1654	2.7428e-06	0.00017914	3.74681
GOBP name	response to cytokine stimulus	20577	494	579	33	2.3741	2.8757e-06	0.00018567	3.73126
GOBP name	cellular response to cytokine stimulus	20577	494	474	29	2.5484	2.9726e-06	0.00018869	3.72425
GOBP name	regulation of chromosome organization	20577	494	132	14	4.4178	2.9481e-06	0.00018927	3.72292
GOBP name	modification-dependent protein catabolic process	20577	494	373	25	2.7918	2.9689e-06	0.00018952	3.72234
GOBP name	anatomical structure homeostasis	20577	494	213	18	3.52	3.1885e-06	0.00020127	3.69622
GOBP name	modification-dependent macromolecule catabolic process	20577	494	378	25	2.7549	3.7239e-06	0.00022744	3.64313
GOBP name	signal transduction involved in mitotic cell cycle G1/S transition DNA damage checkpoint	20577	494	67	10	6.217	3.7042e-06	0.00022747	3.64308
GOBP name	signal transduction involved in mitotic cell cycle G1/S checkpoint	20577	494	67	10	6.217	3.7042e-06	0.00022871	3.64071
GOBP name	regulation of cellular protein metabolic process	20577	494	1615	67	1.7281	3.6543e-06	0.00022939	3.63943
GOBP name	signal transduction involved in mitotic cell cycle checkpoint	20577	494	67	10	6.217	3.7042e-06	0.00022997	3.63833
GOBP name	signal transduction involved in G1/S transition checkpoint	20577	494	67	10	6.217	3.7042e-06	0.00023124	3.63594
GOBP name	cellular response to organic substance	20577	494	1363	59	1.8031	4.042e-06	0.00024554	3.60988
GOBP name	antigen processing and presentation of exogenous antigen	20577	494	176	16	3.7867	4.3942e-06	0.00026551	3.57592
GOBP name	proteolysis involved in cellular protein catabolic process	20577	494	407	26	2.6609	4.4346e-06	0.00026653	3.57425
GOBP name	proteasomal protein catabolic process	20577	494	286	21	3.0585	4.532e-06	0.00027093	3.56714
GOBP name	intracellular protein transport	20577	494	677	36	2.215	4.7754e-06	0.0002825	3.54898
GOBP name	ribonucleoprotein complex subunit organization	20577	494	157	15	3.9797	4.7604e-06	0.00028309	3.54808
GOBP name	response to organic substance	20577	494	2001	78	1.6237	5.4258e-06	0.0003193	3.4958
GOBP name	signal transduction involved in DNA integrity checkpoint	20577	494	70	10	5.9505	5.5158e-06	0.00032125	3.49316
GOBP name	signal transduction involved in DNA damage checkpoint	20577	494	70	10	5.9505	5.5158e-06	0.00032291	3.49092
GOBP name	nuclear-transcribed mRNA catabolic process	20577	494	180	16	3.7026	5.8188e-06	0.00033716	3.47216
GOBP name	establishment of localization in cell	20577	494	1609	66	1.7086	6.1089e-06	0.00035216	3.45326
GOBP name	signal transduction involved in cell cycle checkpoint	20577	494	71	10	5.8667	6.2684e-06	0.00035771	3.44647
GOBP name	regulation of ubiquitin-protein ligase activity	20577	494	104	12	4.8062	6.2375e-06	0.00035775	3.44642
GOBP name	positive regulation of mitotic cell cycle	20577	494	43	8	7.7496	6.5499e-06	0.0003682	3.43392
GOBP name	negative regulation of DNA binding	20577	494	43	8	7.7496	6.5499e-06	0.00037004	3.43175
GOBP name	response to interleukin-4	20577	494	31	7	9.4057	6.5211e-06	0.00037026	3.43149
GOBP name	positive regulation of ubiquitin-protein ligase activity involved in mitotic cell cycle	20577	494	72	10	5.7853	7.1077e-06	0.00039757	3.40059
GOBP name	positive regulation of protein metabolic process	20577	494	783	39	2.0747	8.6045e-06	0.00047893	3.31973
GOBP name	antigen processing and presentation of exogenous peptide antigen via MHC class I, TAP-dependent	20577	494	74	10	5.6289	9.0785e-06	0.00050283	3.29858
GOBP name	cellular response to chemical stimulus	20577	494	1731	69	1.6604	9.3553e-06	0.00051313	3.28977
GOBP name	cellular component assembly at cellular level	20577	494	1181	52	1.834	9.3478e-06	0.00051523	3.288
GOBP name	macromolecular complex assembly	20577	494	1027	47	1.9063	9.5892e-06	0.00052342	3.28115
GOBP name	regulation of histone modification	20577	494	91	11	5.0351	9.6392e-06	0.00052362	3.28098
GOBP name	regulation of ligase activity	20577	494	109	12	4.5857	1.0037e-05	0.00054006	3.26756
GOBP name	mitotic recombination	20577	494	33	7	8.8357	1.0098e-05	0.00054075	3.267
GOBP name	negative regulation of protein ubiquitination	20577	494	109	12	4.5857	1.0037e-05	0.00054264	3.26549
GOBP name	proteasomal ubiquitin-dependent protein catabolic process	20577	494	279	20	2.9859	1.0566e-05	0.00056315	3.24938
GOBP name	antigen processing and presentation of peptide antigen	20577	494	190	16	3.5077	1.1315e-05	0.00060025	3.22167
GOBP name	circadian rhythm	20577	494	149	14	3.9138	1.1673e-05	0.0006106	3.21424
GOBP name	cell division	20577	494	354	23	2.7063	1.1615e-05	0.00061324	3.21237
GOBP name	cell cycle checkpoint	20577	494	149	14	3.9138	1.1673e-05	0.00061344	3.21223
GOBP name	mRNA catabolic process	20577	494	191	16	3.4893	1.206e-05	0.00062797	3.20206
GOBP name	G-protein coupled receptor protein signaling pathway	20577	494	892	5	0.23349	1.2176e-05	0.0006311	3.1999
GOBP name	DNA strand elongation	20577	494	34	7	8.5758	1.2415e-05	0.00064051	3.19347
GOBP name	positive regulation of apoptosis	20577	494	486	28	2.3998	1.2635e-05	0.0006489	3.18782
GOBP name	positive regulation of programmed cell death	20577	494	489	28	2.3851	1.406e-05	0.00071882	3.14338
GOBP name	regulation of ubiquitin-protein ligase activity involved in mitotic cell cycle	20577	494	78	10	5.3402	1.4452e-05	0.00073226	3.13533
GOBP name	antigen processing and presentation of exogenous peptide antigen via MHC class I	20577	494	78	10	5.3402	1.4452e-05	0.00073556	3.13338
GOBP name	catabolic process	20577	494	1534	62	1.6835	1.746e-05	0.00088072	3.05516
GOBP name	positive regulation of response to DNA damage stimulus	20577	494	49	8	6.8006	1.7643e-05	0.000886	3.05257
GOBP name	anaphase-promoting complex-dependent proteasomal ubiquitin-dependent protein catabolic process	20577	494	80	10	5.2067	1.8028e-05	0.00090131	3.04513
GOBP name	positive regulation of G2/M transition of mitotic cell cycle	20577	494	15	5	13.885	1.8457e-05	0.00091872	3.03682
GOBP name	intracellular signal transduction	20577	494	1704	67	1.6378	1.8759e-05	0.00092962	3.03169
GOBP name	positive regulation of DNA metabolic process	20577	494	117	12	4.2722	2.0287e-05	0.00099664	3.00146
GOBP name	nuclear-transcribed mRNA catabolic process, nonsense-mediated decay	20577	494	117	12	4.2722	2.0287e-05	0.001001	2.99957
GOBP name	regulation of reproductive process	20577	494	222	17	3.1897	2.0484e-05	0.0010019	2.99918
GOBP name	posttranscriptional regulation of gene expression	20577	494	448	26	2.4174	2.2144e-05	0.0010785	2.96718
GOBP name	regulation of DNA binding	20577	494	82	10	5.0797	2.233e-05	0.0010829	2.96541
GOBP name	DNA damage response, signal transduction by p53 class mediator resulting in cell cycle arrest	20577	494	66	9	5.6801	2.3381e-05	0.001129	2.94731
GOBP name	cellular component assembly	20577	494	1618	64	1.6476	2.3967e-05	0.0011524	2.9384
GOBP name	response to heat	20577	494	139	13	3.8957	2.4625e-05	0.001179	2.92849
GOBP name	positive regulation of histone methylation	20577	494	26	6	9.6124	2.6465e-05	0.0012512	2.90267
GOBP name	negative regulation of ubiquitin-protein ligase activity involved in mitotic cell cycle	20577	494	67	9	5.5953	2.6371e-05	0.0012519	2.90243
GOBP name	regulation of mitotic cell cycle	20577	494	348	22	2.6333	2.6325e-05	0.0012551	2.90132
GOBP name	positive regulation of cell death	20577	494	508	28	2.2959	2.6964e-05	0.0012694	2.8964
GOBP name	positive regulation of protein modification process	20577	494	564	30	2.2156	2.7232e-05	0.0012768	2.89388
GOBP name	chromatin assembly or disassembly	20577	494	68	9	5.513	2.9675e-05	0.0013855	2.85839
GOBP name	positive regulation of cell cycle arrest	20577	494	85	10	4.9005	3.0403e-05	0.0014137	2.84964
GOBP name	positive regulation of cellular protein metabolic process	20577	494	687	34	2.0615	3.4424e-05	0.0015941	2.79748
GOBP name	translational initiation	20577	494	209	16	3.1888	3.5189e-05	0.0016228	2.78974
GOBP name	DNA catabolic process, exonucleolytic	20577	494	17	5	12.251	3.6246e-05	0.0016447	2.78391
GOBP name	positive regulation of histone modification	20577	494	54	8	6.1709	3.6109e-05	0.0016518	2.78204
GOBP name	regulation of gene expression, epigenetic	20577	494	187	15	3.3412	3.6033e-05	0.001655	2.7812
GOBP name	protein import into nucleus	20577	494	70	9	5.3555	3.733e-05	0.0016872	2.77283
GOBP name	antigen processing and presentation of peptide antigen via MHC class I	20577	494	106	11	4.3226	3.9582e-05	0.0017818	2.74914
GOBP name	protein polyubiquitination	20577	494	189	15	3.3059	4.0558e-05	0.0018185	2.74029
GOBP name	androgen receptor signaling pathway	20577	494	41	7	7.1116	4.386e-05	0.0019588	2.70801
GOBP name	death	20577	494	757	36	1.9809	4.5588e-05	0.002028	2.69293
GOBP name	maintenance of fidelity involved in DNA-dependent DNA replication	20577	494	18	5	11.571	4.8993e-05	0.0021709	2.66336
GOBP name	nuclear import	20577	494	73	9	5.1354	5.1865e-05	0.0022714	2.64371
GOBP name	negative regulation of ubiquitin-protein ligase activity	20577	494	73	9	5.1354	5.1865e-05	0.0022803	2.64201
GOBP name	negative regulation of ligase activity	20577	494	73	9	5.1354	5.1865e-05	0.0022892	2.64032
GOBP name	regulation of G2/M transition of mitotic cell cycle	20577	494	57	8	5.8462	5.3368e-05	0.0023282	2.63298
GOBP name	covalent chromatin modification	20577	494	265	18	2.8293	5.5053e-05	0.0023925	2.62115
GOBP name	transforming growth factor beta receptor signaling pathway	20577	494	130	12	3.845	5.5952e-05	0.0024222	2.61579
GOBP name	DNA unwinding involved in replication	20577	494	10	4	16.662	5.9651e-05	0.0025725	2.58964
GOBP name	ribonucleoprotein complex biogenesis	20577	494	58	8	5.7454	6.0441e-05	0.0025966	2.58559
GOBP name	regulation of protein modification process	20577	494	1242	51	1.7104	6.1806e-05	0.0026453	2.57753
GOBP name	regulation of protein sumoylation	20577	494	19	5	10.962	6.4909e-05	0.0027163	2.56602
GOBP name	response to endoplasmic reticulum stress	20577	494	153	13	3.5392	6.4861e-05	0.0027244	2.56473
GOBP name	double-strand break repair via homologous recombination	20577	494	75	9	4.9985	6.3962e-05	0.0027272	2.56428
GOBP name	regulation of protein stability	20577	494	153	13	3.5392	6.4861e-05	0.0027346	2.56311
GOBP name	regulation of DNA replication	20577	494	112	11	4.091	6.4746e-05	0.00274	2.56225
GOBP name	negative regulation of programmed cell death	20577	494	681	33	2.0185	6.4548e-05	0.0027418	2.56196
GOBP name	ATP-dependent chromatin remodeling	20577	494	59	8	5.648	6.8265e-05	0.0028462	2.54573
GOBP name	antigen processing and presentation	20577	494	222	16	3.0021	7.0297e-05	0.0029202	2.53459
GOBP name	recombinational repair	20577	494	76	9	4.9327	7.0837e-05	0.0029318	2.53287
GOBP name	negative regulation of cell death	20577	494	720	34	1.967	8.1435e-05	0.0033582	2.47389
GOBP name	detection of stimulus involved in sensory perception	20577	494	383	0	0	8.3092e-05	0.003414	2.46674
GOBP name	cell death	20577	494	752	35	1.9387	8.5026e-05	0.0034808	2.45832
GOBP name	sensory perception	20577	494	646	3	0.19344	8.6099e-05	0.003512	2.45445
GOBP name	regulation of viral transcription	20577	494	78	9	4.8062	8.6436e-05	0.0035131	2.45431
GOBP name	DNA strand elongation involved in DNA replication	20577	494	32	6	7.8101	9.0179e-05	0.0036521	2.43746
GOBP name	nucleosome organization	20577	494	137	12	3.6485	9.1321e-05	0.0036851	2.43355
GOBP name	programmed cell death	20577	494	697	33	1.9721	9.7213e-05	0.003909	2.40793
GOBP name	transcription initiation, DNA-dependent	20577	494	278	18	2.697	9.8513e-05	0.0039472	2.40371
GOBP name	negative regulation of binding	20577	494	98	10	4.2504	9.9725e-05	0.0039816	2.39994
GOBP name	regulation of glucose transport	20577	494	80	9	4.6861	0.00010477	0.0041685	2.38002
GOBP name	induction of programmed cell death	20577	494	162	13	3.3426	0.00011337	0.004479	2.34882
GOBP name	induction of apoptosis	20577	494	162	13	3.3426	0.00011337	0.0044947	2.3473
GOBP name	cellular process involved in reproduction	20577	494	442	24	2.2617	0.00011631	0.0045792	2.33921
GOBP name	cellular component biogenesis at cellular level	20577	494	64	8	5.2067	0.00012087	0.004742	2.32404
GOBP name	cellular response to ionizing radiation	20577	494	48	7	6.0745	0.00012143	0.0047474	2.32354
GOBP name	negative regulation of apoptosis	20577	494	676	32	1.9718	0.00012198	0.0047524	2.32309
GOBP name	maturation of SSU-rRNA	20577	494	34	6	7.3507	0.00012755	0.0049189	2.30813
GOBP name	G2/M transition DNA damage checkpoint	20577	494	34	6	7.3507	0.00012755	0.0049358	2.30664
GOBP name	G2/M transition checkpoint	20577	494	34	6	7.3507	0.00012755	0.0049527	2.30516
GOBP name	DNA double-strand break processing	20577	494	12	4	13.885	0.00013399	0.0051493	2.28825
GOBP name	histone modification	20577	494	262	17	2.7027	0.00014614	0.0055975	2.25201
GOBP name	regulation of interphase of mitotic cell cycle	20577	494	103	10	4.0441	0.00014904	0.0056893	2.24494
GOBP name	regulation of histone H3-K4 methylation	20577	494	23	5	9.0552	0.00017059	0.0064898	2.18777
GOBP name	positive regulation of cell cycle	20577	494	126	11	3.6364	0.0001794	0.0068021	2.16736
GOBP name	signaling	20577	494	748	5	0.27843	0.00018603	0.0070298	2.15306
GOBP name	nucleic acid phosphodiester bond hydrolysis	20577	494	106	10	3.9296	0.0001873	0.0070544	2.15154
GOBP name	negative regulation of histone methylation	20577	494	13	4	12.817	0.00018892	0.0070918	2.14924
GOBP name	transcription initiation from RNA polymerase II promoter	20577	494	243	16	2.7426	0.00019028	0.0071191	2.14757
GOBP name	induction of apoptosis by intracellular signals	20577	494	107	10	3.8929	0.00020173	0.0075225	2.12364
GOBP name	RNA transport	20577	494	150	12	3.3323	0.00020769	0.0076689	2.11527
GOBP name	nucleic acid transport	20577	494	150	12	3.3323	0.00020769	0.007694	2.11385
GOBP name	establishment of RNA localization	20577	494	150	12	3.3323	0.00020769	0.0077193	2.11242
GOBP name	cell-cell signaling	20577	494	733	5	0.28413	0.00024438	0.0089651	2.04744
GOBP name	regulation of type I interferon production	20577	494	110	10	3.7867	0.00025059	0.0091337	2.03935
GOBP name	positive regulation of reproductive process	20577	494	110	10	3.7867	0.00025059	0.0091633	2.03795
GOBP name	positive regulation of histone H3-K4 methylation	20577	494	14	4	11.901	0.00025819	0.0092028	2.03608
GOBP name	regulation of transcription from RNA polymerase II promoter in response to oxidative stress	20577	494	6	3	20.827	0.00025587	0.0092071	2.03588
GOBP name	regulation of transcription involved in G1/S phase of mitotic cell cycle	20577	494	25	5	8.3308	0.00025669	0.0092073	2.03587
GOBP name	detection of chemical stimulus involved in sensory perception	20577	494	337	0	0	0.00025927	0.0092124	2.03563
GOBP name	apoptosis	20577	494	676	31	1.9102	0.00025407	0.0092307	2.03477
GOBP name	maintenance of protein location in nucleus	20577	494	14	4	11.901	0.00025819	0.0092319	2.03471
GOBP name	regulation of skeletal muscle adaptation	20577	494	6	3	20.827	0.00025587	0.0092366	2.03449
GOBP name	negative regulation of histone H3-K9 methylation	20577	494	6	3	20.827	0.00025587	0.0092662	2.0331
GOBP name	nucleobase-containing compound transport	20577	494	177	13	3.0593	0.00026166	0.0092679	2.03302
GOBP name	DNA-dependent DNA replication initiation	20577	494	26	5	8.0104	0.00031024	0.010954	1.96043
GOBP name	positive regulation of type I interferon production	20577	494	74	8	4.5031	0.0003238	0.011398	1.94317
GOBP name	regulation of cellular response to stress	20577	494	337	19	2.3484	0.00034626	0.01215	1.91542
GOBP name	peptidyl-amino acid modification	20577	494	600	28	1.9438	0.00036749	0.012855	1.89093
GOBP name	mRNA polyadenylation	20577	494	27	5	7.7137	0.00037169	0.012922	1.88867
GOBP name	cellular response to radiation	20577	494	95	9	3.9462	0.00037063	0.012925	1.88857
GOBP name	regulation of proteolysis	20577	494	234	15	2.6701	0.00038274	0.013266	1.87726
GOBP name	regulation of response to stress	20577	494	1051	42	1.6646	0.00040661	0.01405	1.85232
GOBP name	postreplication repair	20577	494	59	7	4.942	0.000432	0.014882	1.82734
GOBP name	proteolysis	20577	494	607	28	1.9214	0.00043429	0.014915	1.82638
GOBP name	telomere maintenance via recombination	20577	494	28	5	7.4382	0.00044172	0.015124	1.82033
GOBP name	DNA damage response, signal transduction resulting in induction of apoptosis	20577	494	78	8	4.2722	0.00045765	0.015622	1.80626
GOBP name	cytokine-mediated signaling pathway	20577	494	346	19	2.2873	0.00046772	0.015918	1.79811
GOBP name	reproductive process	20577	494	1230	47	1.5917	0.00049114	0.016665	1.77819
GOBP name	response to temperature stimulus	20577	494	190	13	2.85	0.00049756	0.016832	1.77386
GOBP name	ribosome biogenesis	20577	494	29	5	7.1817	0.00052105	0.017574	1.75513
GOBP name	regulation of cellular amino acid metabolic process	20577	494	61	7	4.7799	0.00052654	0.017654	1.75316
GOBP name	RNA secondary structure unwinding	20577	494	44	6	5.6801	0.0005264	0.017702	1.75198
GOBP name	positive regulation of cellular component organization	20577	494	678	30	1.8431	0.00053342	0.017832	1.7488
GOBP name	cellular response to oxidative stress	20577	494	144	11	3.1819	0.00053681	0.017892	1.74734
GOBP name	RNA export from nucleus	20577	494	80	8	4.1654	0.00053929	0.017922	1.74661
GOBP name	transition between slow and fast fiber	20577	494	2	2	41.654	0.00057522	0.018839	1.72494
GOBP name	regulation of gene expression by genetic imprinting	20577	494	17	4	9.8009	0.00057103	0.018866	1.72432
GOBP name	snRNA modification	20577	494	2	2	41.654	0.00057522	0.018894	1.72368
GOBP name	histone lysine demethylation	20577	494	17	4	9.8009	0.00057103	0.018921	1.72306
GOBP name	cellular hyperosmotic salinity response	20577	494	2	2	41.654	0.00057522	0.018949	1.72241
GOBP name	translational termination	20577	494	170	12	2.9403	0.00061069	0.019771	1.70397
GOBP name	RNA polyadenylation	20577	494	30	5	6.9423	0.00061038	0.019818	1.70294
GOBP name	positive regulation of DNA repair	20577	494	30	5	6.9423	0.00061038	0.019875	1.70169
GOBP name	maintenance of protein localization to organelle	20577	494	30	5	6.9423	0.00061038	0.019933	1.70043
GOBP name	DNA integrity checkpoint	20577	494	82	8	4.0638	0.00063201	0.020287	1.69278
GOBP name	regulation of biological quality	20577	494	2604	85	1.3597	0.00062855	0.020292	1.69268
GOBP name	protein-DNA complex subunit organization	20577	494	147	11	3.117	0.000632	0.020345	1.69154
GOBP name	regulation of DNA repair	20577	494	63	7	4.6282	0.00063642	0.020371	1.69099
GOBP name	cell growth	20577	494	103	9	3.6397	0.00065351	0.020859	1.68071
GOBP name	regulation of binding	20577	494	222	14	2.6268	0.00067331	0.02143	1.66898
GOBP name	nucleosome positioning	20577	494	8	3	15.62	0.00068263	0.021666	1.66422
GOBP name	cellular macromolecular complex disassembly	20577	494	223	14	2.615	0.00070147	0.022202	1.65361
GOBP name	cellular protein complex disassembly	20577	494	198	13	2.7348	0.00071492	0.022564	1.64658
GOBP name	regulation of cellular ketone metabolic process	20577	494	174	12	2.8727	0.00074055	0.023308	1.63249
GOBP name	mRNA transport	20577	494	127	10	3.2798	0.00074381	0.023345	1.63181
GOBP name	macromolecular complex disassembly	20577	494	225	14	2.5918	0.00076069	0.023743	1.62446
GOBP name	protein complex disassembly	20577	494	200	13	2.7075	0.0007799	0.024276	1.61482
GOBP name	positive regulation of gene expression, epigenetic	20577	494	19	4	8.7692	0.00088616	0.027432	1.56174
GOBP name	histone demethylation	20577	494	19	4	8.7692	0.00088616	0.027508	1.56054
GOBP name	sensory perception of chemical stimulus	20577	494	285	0	0	0.00093552	0.028881	1.53939
GOBP name	synaptic transmission	20577	494	453	2	0.1839	0.00094667	0.029066	1.53661
GOBP name	regulation of DNA-dependent DNA replication	20577	494	33	5	6.3112	0.00094568	0.029115	1.53588
GOBP name	RNA 3'-end processing	20577	494	109	9	3.4393	0.00096141	0.029439	1.53108
GOBP name	regulation of protein catabolic process	20577	494	285	16	2.3385	0.00096777	0.029554	1.52938
GOBP name	translational elongation	20577	494	180	12	2.7769	0.0009765	0.02974	1.52666
GOBP name	protein-DNA complex assembly	20577	494	132	10	3.1556	0.00098464	0.029907	1.52423
GOBP name	ER-nucleus signaling pathway	20577	494	110	9	3.408	0.0010223	0.030967	1.5091
GOBP name	cellular component biogenesis	20577	494	89	8	3.7442	0.0010587	0.031983	1.49508
GOBP name	protein localization to nucleus	20577	494	34	5	6.1256	0.0010823	0.032612	1.48662
GOBP name	protein localization	20577	494	404	20	2.0621	0.0011169	0.033564	1.47413
GOBP name	regulation of Wnt receptor signaling pathway	20577	494	290	16	2.2981	0.0011432	0.034263	1.46517
GOBP name	negative regulation of Wnt receptor signaling pathway	20577	494	184	12	2.7166	0.0011649	0.03482	1.45817
GOBP name	nucleosome assembly	20577	494	113	9	3.3176	0.0012231	0.036464	1.43814
GOBP name	developmental process	20577	494	4477	132	1.2281	0.0012564	0.037359	1.4276
GOBP name	steroid hormone receptor signaling pathway	20577	494	71	7	4.1067	0.0012622	0.037432	1.42676
GOBP name	regulation of hormone biosynthetic process	20577	494	21	4	7.9341	0.0013039	0.038466	1.41492
GOBP name	mRNA transcription	20577	494	21	4	7.9341	0.0013039	0.038567	1.41378
GOBP name	regulation of histone H3-K9 methylation	20577	494	10	3	12.496	0.0013938	0.041011	1.3871
GOBP name	protein import	20577	494	139	10	2.9967	0.0014212	0.041711	1.37975
GOBP name	response to UV	20577	494	116	9	3.2318	0.0014534	0.042545	1.37115
GOBP name	protein dealkylation	20577	494	22	4	7.5734	0.0015556	0.045302	1.34388
GOBP name	genetic imprinting	20577	494	22	4	7.5734	0.0015556	0.045419	1.34276
GOBP name	transcription elongation from RNA polymerase II promoter	20577	494	74	7	3.9402	0.0015892	0.045923	1.33797
GOBP name	negative regulation of DNA metabolic process	20577	494	74	7	3.9402	0.0015892	0.046041	1.33686
GOBP name	protein localization to organelle	20577	494	118	9	3.177	0.0016247	0.046831	1.32947
GOBP name	response to unfolded protein	20577	494	142	10	2.9334	0.0016493	0.047417	1.32407
GOBP name	regulation of centromeric sister chromatid cohesion	20577	494	3	2	27.769	0.0016844	0.04806	1.31822
GOBP name	negative regulation of signal transduction	20577	494	769	31	1.6792	0.0016769	0.04809	1.31795
GOBP name	histone H2A K63-linked deubiquitination	20577	494	3	2	27.769	0.0016844	0.048182	1.31712
GOBP name	DNA damage checkpoint	20577	494	75	7	3.8877	0.0017111	0.048578	1.31356
GOBP name	DNA catabolic process	20577	494	75	7	3.8877	0.0017111	0.0487	1.31247
GOBP name	hemostasis	20577	494	482	22	1.9012	0.0017267	0.048898	1.31071
GOBP name	positive regulation of viral transcription	20577	494	56	6	4.4629	0.001814	0.051241	1.29038
GOBP name	hexose transport	20577	494	76	7	3.8365	0.0018399	0.051587	1.28746
GOBP name	glucose transport	20577	494	76	7	3.8365	0.0018399	0.051715	1.28638
GOBP name	chromatin assembly	20577	494	23	4	7.2441	0.0018383	0.051797	1.2857
GOBP name	regulation of sister chromatid cohesion	20577	494	11	3	11.36	0.0018707	0.051934	1.28455
GOBP name	regulation of DNA damage checkpoint	20577	494	11	3	11.36	0.0018707	0.052062	1.28348
GOBP name	positive regulation of protein sumoylation	20577	494	11	3	11.36	0.0018707	0.05219	1.28241
GOBP name	positive regulation of DNA-dependent DNA replication	20577	494	11	3	11.36	0.0018707	0.052319	1.28134
GOBP name	transmembrane receptor protein serine/threonine kinase signaling pathway	20577	494	196	12	2.5502	0.0019089	0.052865	1.27683
GOBP name	negative regulation of signaling	20577	494	810	32	1.6456	0.0019151	0.052907	1.27649
GOBP name	negative regulation of DNA replication	20577	494	39	5	5.3402	0.0019854	0.054448	1.26402
GOBP name	monosaccharide transport	20577	494	77	7	3.7867	0.0019759	0.054452	1.26399
GOBP name	intracellular receptor mediated signaling pathway	20577	494	171	11	2.6795	0.0019839	0.054542	1.26327
GOBP name	stimulatory C-type lectin receptor signaling pathway	20577	494	122	9	3.0728	0.0020135	0.054954	1.26
GOBP name	negative regulation of cell communication	20577	494	813	32	1.6395	0.0020126	0.055062	1.25915
GOBP name	small GTPase mediated signal transduction	20577	494	618	26	1.7524	0.0021043	0.057292	1.24191
GOBP name	regulation of cellular amine metabolic process	20577	494	78	7	3.7382	0.0021191	0.057557	1.2399
GOBP name	nucleus organization	20577	494	58	6	4.309	0.0021551	0.057839	1.23778
GOBP name	regulation of transforming growth factor beta receptor signaling pathway	20577	494	100	8	3.3323	0.0021419	0.057898	1.23734
GOBP name	circadian regulation of gene expression	20577	494	58	6	4.309	0.0021551	0.057977	1.23674
GOBP name	endoplasmic reticulum unfolded protein response	20577	494	100	8	3.3323	0.0021419	0.058037	1.2363
GOBP name	histone mRNA metabolic process	20577	494	24	4	6.9423	0.0021533	0.058068	1.23606
GOBP name	negative regulation of response to stimulus	20577	494	954	36	1.5718	0.002196	0.058798	1.23064
GOBP name	negative regulation of molecular function	20577	494	888	34	1.5949	0.00227	0.060635	1.21728
GOBP name	one-carbon metabolic process	20577	494	228	13	2.375	0.0023055	0.061439	1.21156
GOBP name	regulation of molecular function	20577	494	2219	71	1.3328	0.0023134	0.061504	1.2111
GOBP name	innate immune response activating cell surface receptor signaling pathway	20577	494	125	9	2.9991	0.0023489	0.062302	1.2055
GOBP name	relaxation of cardiac muscle	20577	494	12	3	10.413	0.0024347	0.063828	1.19499
GOBP name	regulation of transcription from RNA polymerase II promoter in response to stress	20577	494	12	3	10.413	0.0024347	0.063976	1.19398
GOBP name	NLS-bearing substrate import into nucleus	20577	494	12	3	10.413	0.0024347	0.064126	1.19297
GOBP name	DNA replication-independent nucleosome organization	20577	494	41	5	5.0797	0.0024625	0.064259	1.19207
GOBP name	mitochondrial fusion	20577	494	12	3	10.413	0.0024347	0.064275	1.19196
GOBP name	DNA replication-independent nucleosome assembly	20577	494	41	5	5.0797	0.0024625	0.064408	1.19106
GOBP name	hemidesmosome assembly	20577	494	12	3	10.413	0.0024347	0.064426	1.19094
GOBP name	regulation of proteasomal protein catabolic process	20577	494	151	10	2.7585	0.0025063	0.064952	1.18741
GOBP name	response to X-ray	20577	494	25	4	6.6646	0.0025024	0.064998	1.1871
GOBP name	maturation of SSU-rRNA from tricistronic rRNA transcript (SSU-rRNA, 5.8S rRNA, LSU-rRNA)	20577	494	25	4	6.6646	0.0025024	0.065148	1.1861
GOBP name	maintenance of protein location in cell	20577	494	103	8	3.2353	0.0025464	0.065689	1.18251
GOBP name	cellular response to unfolded protein	20577	494	103	8	3.2353	0.0025464	0.065839	1.18152
GOBP name	response to topologically incorrect protein	20577	494	152	10	2.7404	0.0026193	0.067415	1.17124
GOBP name	regulation of transcription elongation, DNA-dependent	20577	494	42	5	4.9588	0.0027287	0.069756	1.15642
GOBP name	positive regulation of canonical Wnt receptor signaling pathway	20577	494	128	9	2.9288	0.002725	0.069818	1.15603
GOBP name	macromolecule localization	20577	494	440	20	1.8934	0.0027203	0.069857	1.15579
GOBP name	response to chemical stimulus	20577	494	3266	98	1.2499	0.0027558	0.070129	1.1541
GOBP name	regulation of viral genome replication	20577	494	61	6	4.0971	0.0027504	0.070152	1.15396
GOBP name	cellular protein localization	20577	494	321	16	2.0762	0.0028877	0.073157	1.13574
GOBP name	negative regulation of histone modification	20577	494	26	4	6.4083	0.0028868	0.0733	1.1349
GOBP name	phosphorylation	20577	494	735	29	1.6435	0.0029128	0.073627	1.13296
GOBP name	regulation of proteasomal ubiquitin-dependent protein catabolic process	20577	494	83	7	3.513	0.002953	0.074312	1.12894
GOBP name	mRNA 3'-end processing	20577	494	83	7	3.513	0.002953	0.074478	1.12797
GOBP name	protein complex subunit organization	20577	494	942	35	1.5476	0.0030387	0.076298	1.11749
GOBP name	coagulation	20577	494	477	21	1.8338	0.0030791	0.07697	1.11368
GOBP name	mRNA transcription from RNA polymerase II promoter	20577	494	13	3	9.6124	0.0030896	0.077062	1.11316
GOBP name	blood coagulation	20577	494	477	21	1.8338	0.0030791	0.07714	1.11272
GOBP name	positive regulation of proteolysis	20577	494	84	7	3.4712	0.0031449	0.07827	1.1064
GOBP name	regulation of innate immune response	20577	494	355	17	1.9947	0.0032135	0.0798	1.098
GOBP name	Schwann cell development	20577	494	4	2	20.827	0.0032882	0.080245	1.09558
GOBP name	response to intra-S DNA damage checkpoint signal	20577	494	4	2	20.827	0.0032882	0.080419	1.09464
GOBP name	positive regulation of transcription from RNA polymerase II promoter involved in unfolded protein response	20577	494	4	2	20.827	0.0032882	0.080593	1.0937
GOBP name	PML body organization	20577	494	4	2	20.827	0.0032882	0.080768	1.09276
GOBP name	cellular membrane organization	20577	494	742	29	1.628	0.0032652	0.080906	1.09202
GOBP name	negative regulation of histone H3-K4 methylation	20577	494	4	2	20.827	0.0032882	0.080944	1.09182
GOBP name	intestinal epithelial cell maturation	20577	494	4	2	20.827	0.0032882	0.081121	1.09087
GOBP name	DNA replication, removal of RNA primer	20577	494	4	2	20.827	0.0032882	0.081299	1.08991
GOBP name	localization	20577	494	513	22	1.7863	0.0033533	0.081658	1.088
GOBP name	cellular macromolecule localization	20577	494	327	16	2.0381	0.003389	0.082173	1.08527
GOBP name	neurological system process	20577	494	917	11	0.49966	0.0033835	0.082214	1.08505
GOBP name	response to light stimulus	20577	494	328	16	2.0319	0.0034787	0.084167	1.07486
GOBP name	immune system process	20577	494	1745	57	1.3606	0.0035589	0.085922	1.0659
GOBP name	peptidyl-threonine modification	20577	494	45	5	4.6282	0.0036457	0.087832	1.05635
GOBP name	positive regulation of Wnt receptor signaling pathway	20577	494	160	10	2.6034	0.003667	0.088157	1.05474
GOBP name	peptidyl-serine modification	20577	494	110	8	3.0294	0.0037086	0.088967	1.05077
GOBP name	regulation of circadian rhythm	20577	494	87	7	3.3515	0.0037748	0.090173	1.04492
GOBP name	negative regulation of stress-activated protein kinase signaling cascade	20577	494	28	4	5.9505	0.0037674	0.090187	1.04486
GOBP name	replication fork processing	20577	494	14	3	8.9258	0.0038383	0.091111	1.04043
GOBP name	negative regulation of cardiac muscle contraction	20577	494	14	3	8.9258	0.0038383	0.091303	1.03951
GOBP name	DNA damage response, signal transduction by p53 class mediator resulting in transcription of p21 class mediator	20577	494	14	3	8.9258	0.0038383	0.091495	1.0386
GOBP name	cellular response to topologically incorrect protein	20577	494	111	8	3.0021	0.0039018	0.092423	1.03422
GOBP name	cell junction assembly	20577	494	162	10	2.5712	0.0039719	0.093887	1.02739
GOBP name	regulation of transport	20577	494	1247	43	1.4363	0.0040597	0.095762	1.01881
GOBP name	nuclear export	20577	494	112	8	2.9753	0.0041021	0.096361	1.0161
GOBP name	regulation of body fluid levels	20577	494	589	24	1.6973	0.004118	0.096533	1.01532
GOBP name	regulation of cellular component organization	20577	494	1612	53	1.3695	0.004102	0.09656	1.0152
GOBP name	sensory perception of smell	20577	494	224	0	0	0.0041972	0.098187	1.00795
GOBP name	regulation of hormone metabolic process	20577	494	29	4	5.7454	0.004266	0.09918	1.00358
GOBP name	positive regulation of epithelial cell migration	20577	494	29	4	5.7454	0.004266	0.099384	1.00268
GOBP name	CenH3-containing nucleosome assembly at centromere	20577	494	29	4	5.7454	0.004266	0.09959	1.00178
GOBP name	maintenance of location in cell	20577	494	113	8	2.9489	0.0043098	0.099788	1.00092
GOBP name	detection of chemical stimulus involved in sensory perception of smell	20577	494	223	0	0	0.0043016	0.099803	1.00086
GOBP name	protein folding	20577	494	219	12	2.2824	0.0043232	0.099893	1.00046
GOBP name	detection of chemical stimulus	20577	494	376	2	0.22156	0.0043681	0.10052	0.997748
GOBP name	protein monoubiquitination	20577	494	47	5	4.4313	0.0043618	0.10058	0.997488
GOBP name	maintenance of protein location	20577	494	114	8	2.9231	0.004525	0.10392	0.983301
GOBP name	negative regulation of DNA recombination	20577	494	15	3	8.3308	0.0046833	0.10669	0.971876
GOBP name	cellular localization	20577	494	402	18	1.8651	0.0046927	0.10669	0.971876
GOBP name	negative regulation of cell division	20577	494	15	3	8.3308	0.0046833	0.1069	0.971022
GOBP name	epithelial cell maturation	20577	494	15	3	8.3308	0.0046833	0.10712	0.970129
GOBP name	signal transduction by p53 class mediator resulting in induction of apoptosis	20577	494	48	5	4.3389	0.0047531	0.1072	0.969805
GOBP name	DNA damage response, signal transduction resulting in transcription	20577	494	15	3	8.3308	0.0046833	0.10734	0.969238
GOBP name	histone H4 acetylation	20577	494	48	5	4.3389	0.0047531	0.10741	0.968955
GOBP name	epithelial to mesenchymal transition	20577	494	48	5	4.3389	0.0047531	0.10762	0.968107
GOBP name	regulation of chromosome segregation	20577	494	30	4	5.5538	0.0048049	0.10772	0.967704
GOBP name	mitotic cell cycle checkpoint	20577	494	91	7	3.2041	0.0047491	0.10775	0.967583
GOBP name	DNA damage response, signal transduction by p53 class mediator resulting in induction of apoptosis	20577	494	30	4	5.5538	0.0048049	0.10793	0.966858
GOBP name	cell cycle cytokinesis	20577	494	30	4	5.5538	0.0048049	0.10815	0.965973
GOBP name	histone acetylation	20577	494	92	7	3.1693	0.005018	0.11205	0.950588
GOBP name	macromolecule methylation	20577	494	142	9	2.64	0.005101	0.11368	0.944316
GOBP name	translesion synthesis	20577	494	49	5	4.2504	0.0051671	0.11493	0.939567
GOBP name	response to indole-3-methanol	20577	494	5	2	16.662	0.0053493	0.11513	0.938811
GOBP name	cell proliferation	20577	494	636	25	1.6373	0.0051947	0.11531	0.938133
GOBP name	response to DNA integrity checkpoint signal	20577	494	5	2	16.662	0.0053493	0.11535	0.937982
GOBP name	regulation of localization	20577	494	1715	55	1.3358	0.0053893	0.11555	0.93723
GOBP name	response to DNA damage checkpoint signal	20577	494	5	2	16.662	0.0053493	0.11557	0.937155
GOBP name	chromatin remodeling at centromere	20577	494	31	4	5.3747	0.0053852	0.11568	0.936742
GOBP name	response to cell cycle checkpoint signal	20577	494	5	2	16.662	0.0053493	0.11579	0.936329
GOBP name	mRNA export from nucleus	20577	494	70	6	3.5703	0.0052294	0.11586	0.936066
GOBP name	regulation of viral protein levels in host cell	20577	494	5	2	16.662	0.0053493	0.11601	0.935505
GOBP name	regulation of calcium ion transport via store-operated calcium channel activity	20577	494	5	2	16.662	0.0053493	0.11623	0.934682
GOBP name	positive regulation of DNA replication involved in S phase	20577	494	5	2	16.662	0.0053493	0.11646	0.933823
GOBP name	positive regulation of calcium ion transport via store-operated calcium channel activity	20577	494	5	2	16.662	0.0053493	0.11668	0.933004
GOBP name	histone mRNA 3'-end processing	20577	494	5	2	16.662	0.0053493	0.11691	0.932148
GOBP name	CRD-mediated mRNA stabilization	20577	494	5	2	16.662	0.0053493	0.11713	0.931332
GOBP name	columnar/cuboidal epithelial cell maturation	20577	494	5	2	16.662	0.0053493	0.11736	0.93048
GOBP name	cellular response to X-ray	20577	494	5	2	16.662	0.0053493	0.11759	0.92963
GOBP name	cellular response to salt stress	20577	494	5	2	16.662	0.0053493	0.11782	0.928781
GOBP name	cellular response to indole-3-methanol	20577	494	5	2	16.662	0.0053493	0.11805	0.927934
GOBP name	activation of store-operated calcium channel activity	20577	494	5	2	16.662	0.0053493	0.11828	0.927089
GOBP name	positive regulation of intracellular protein transport	20577	494	144	9	2.6034	0.0055342	0.11843	0.926538
GOBP name	regulation of immune system process	20577	494	1204	41	1.4184	0.0056318	0.11939	0.923032
GOBP name	regulation of telomere maintenance	20577	494	16	3	7.8101	0.0056264	0.1195	0.922632
GOBP name	regulation of chromatin silencing	20577	494	16	3	7.8101	0.0056264	0.11972	0.921833
GOBP name	negative regulation of striated muscle contraction	20577	494	16	3	7.8101	0.0056264	0.11995	0.921
GOBP name	mRNA cleavage	20577	494	16	3	7.8101	0.0056264	0.12018	0.920168
GOBP name	cellular response to abiotic stimulus	20577	494	200	11	2.291	0.0058218	0.12318	0.90946
GOBP name	peptidyl-serine phosphorylation	20577	494	96	7	3.0373	0.0062007	0.13096	0.882861
GOBP name	regulation of defense response	20577	494	684	26	1.5833	0.0064604	0.13619	0.865855
GOBP name	internal peptidyl-lysine acetylation	20577	494	97	7	3.0059	0.0065241	0.13702	0.863216
GOBP name	organelle fission	20577	494	262	13	2.0668	0.0065161	0.13711	0.862931
GOBP name	regulation of DNA-dependent transcription in response to stress	20577	494	17	3	7.3507	0.0066689	0.1398	0.854493
GOBP name	innate immune response	20577	494	791	29	1.5271	0.0067447	0.14113	0.850381
GOBP name	negative regulation of translation	20577	494	75	6	3.3323	0.0071198	0.1487	0.827689
GOBP name	cell communication	20577	494	959	13	0.56465	0.0071376	0.1488	0.827397
GOBP name	nuclear division	20577	494	236	12	2.118	0.0072144	0.1493	0.82594
GOBP name	mitosis	20577	494	236	12	2.118	0.0072144	0.14957	0.825156
GOBP name	protein stabilization	20577	494	99	7	2.9452	0.0072052	0.14965	0.824923
GOBP name	peptidyl-lysine acetylation	20577	494	99	7	2.9452	0.0072052	0.14993	0.824111
GOBP name	T cell differentiation in thymus	20577	494	34	4	4.9005	0.0073827	0.15222	0.817528
GOBP name	regulation of muscle adaptation	20577	494	34	4	4.9005	0.0073827	0.1525	0.81673
GOBP name	transcription elongation, DNA-dependent	20577	494	100	7	2.9158	0.0075633	0.1551	0.809388
GOBP name	cytokinesis	20577	494	76	6	3.2885	0.007546	0.15531	0.808801
GOBP name	osteoblast differentiation	20577	494	100	7	2.9158	0.0075633	0.15538	0.808605
GOBP name	regulation of DNA recombination	20577	494	54	5	3.8568	0.0075962	0.15549	0.808298
GOBP name	tRNA transcription from RNA polymerase III promoter	20577	494	6	2	13.885	0.007832	0.15663	0.805125
GOBP name	negative regulation of stress-activated MAPK cascade	20577	494	6	2	13.885	0.007832	0.1569	0.804377
GOBP name	histone H3-K4 demethylation	20577	494	6	2	13.885	0.007832	0.15718	0.803603
GOBP name	histone H3-K36 demethylation	20577	494	6	2	13.885	0.007832	0.15746	0.80283
GOBP name	positive regulation of organelle organization	20577	494	300	14	1.9438	0.0078889	0.15749	0.802747
GOBP name	hair follicle placode formation	20577	494	6	2	13.885	0.007832	0.15774	0.802058
GOBP name	endodermal cell fate commitment	20577	494	6	2	13.885	0.007832	0.15803	0.80126
GOBP name	common-partner SMAD protein phosphorylation	20577	494	6	2	13.885	0.007832	0.15831	0.800492
GOBP name	centrosome cycle	20577	494	6	2	13.885	0.007832	0.15859	0.799724
GOBP name	negative regulation of canonical Wnt receptor signaling pathway	20577	494	153	9	2.4502	0.0078116	0.15875	0.799286
GOBP name	5S class rRNA transcription from RNA polymerase III type 1 promoter	20577	494	6	2	13.885	0.007832	0.15888	0.798931
GOBP name	non-recombinational repair	20577	494	18	3	6.9423	0.0078116	0.15903	0.798521
GOBP name	interferon-gamma-mediated signaling pathway	20577	494	77	6	3.2458	0.0079889	0.1592	0.798057
GOBP name	formation of translation preinitiation complex	20577	494	18	3	6.9423	0.0078116	0.15932	0.79773
GOBP name	double-strand break repair via nonhomologous end joining	20577	494	18	3	6.9423	0.0078116	0.15961	0.79694
GOBP name	positive regulation of intracellular transport	20577	494	154	9	2.4343	0.0080995	0.16112	0.792851
GOBP name	DNA damage response, detection of DNA damage	20577	494	35	4	4.7604	0.0081365	0.16157	0.791639
GOBP name	RNA modification	20577	494	78	6	3.2041	0.0084486	0.16689	0.77757
GOBP name	system process	20577	494	1336	21	0.65474	0.0084208	0.16692	0.777492
GOBP name	nucleotide-excision repair	20577	494	78	6	3.2041	0.0084486	0.16718	0.776816
GOBP name	internal protein amino acid acetylation	20577	494	103	7	2.8308	0.0087094	0.17144	0.765888
GOBP name	activation of innate immune response	20577	494	243	12	2.057	0.0087344	0.17163	0.765407
GOBP name	cellular response to interferon-gamma	20577	494	103	7	2.8308	0.0087094	0.17174	0.765129
GOBP name	regulation of establishment of protein localization in plasma membrane	20577	494	36	4	4.6282	0.0089352	0.17528	0.756268
GOBP name	histone deubiquitination	20577	494	19	3	6.5769	0.0090547	0.17701	0.752002
GOBP name	chromosome separation	20577	494	19	3	6.5769	0.0090547	0.17731	0.751267
GOBP name	regulation of developmental process	20577	494	1817	56	1.2838	0.0092121	0.17977	0.745283
GOBP name	homeostatic process	20577	494	1290	42	1.3562	0.0092909	0.181	0.742321
GOBP name	positive regulation of DNA replication	20577	494	57	5	3.6538	0.0093553	0.18194	0.740072
GOBP name	membrane organization	20577	494	889	31	1.4525	0.0094777	0.184	0.735182
GOBP name	positive regulation of innate immune response	20577	494	277	13	1.9549	0.0095364	0.18482	0.733251
GOBP name	methylation	20577	494	159	9	2.3578	0.0096486	0.18668	0.728902
GOBP name	telomere maintenance via telomere lengthening	20577	494	37	4	4.5031	0.0097793	0.18888	0.723814
GOBP name	cell junction organization	20577	494	189	10	2.2039	0.010112	0.19497	0.710032
GOBP name	relaxation of muscle	20577	494	20	3	6.2481	0.010398	0.20015	0.698644
GOBP name	tRNA transcription	20577	494	7	2	11.901	0.010703	0.20222	0.694176
GOBP name	regulation of response to stimulus	20577	494	2812	81	1.1998	0.010739	0.20223	0.694154
GOBP name	regulation of nucleocytoplasmic transport	20577	494	191	10	2.1808	0.010735	0.20249	0.693596
GOBP name	regulation of glucocorticoid biosynthetic process	20577	494	7	2	11.901	0.010703	0.20256	0.693446
GOBP name	nuclear body organization	20577	494	7	2	11.901	0.010703	0.2029	0.692718
GOBP name	negative regulation of thymocyte apoptosis	20577	494	7	2	11.901	0.010703	0.20324	0.691991
GOBP name	negative regulation of protein sumoylation	20577	494	7	2	11.901	0.010703	0.20358	0.691265
GOBP name	lactate metabolic process	20577	494	7	2	11.901	0.010703	0.20393	0.690519
GOBP name	histone H3-K9 demethylation	20577	494	7	2	11.901	0.010703	0.20427	0.689795
GOBP name	embryonic cleavage	20577	494	7	2	11.901	0.010703	0.20462	0.689052
GOBP name	chromatin-mediated maintenance of transcription	20577	494	7	2	11.901	0.010703	0.20496	0.688331
GOBP name	enzyme linked receptor protein signaling pathway	20577	494	829	29	1.4571	0.010903	0.20498	0.688289
GOBP name	histone exchange	20577	494	38	4	4.3846	0.010669	0.20502	0.688204
GOBP name	actin crosslink formation	20577	494	7	2	11.901	0.010703	0.20531	0.68759
GOBP name	regulation of canonical Wnt receptor signaling pathway	20577	494	222	11	2.0639	0.011131	0.20892	0.68002
GOBP name	regulation of signaling	20577	494	2348	69	1.2241	0.011213	0.21011	0.677553
GOBP name	regulation of catabolic process	20577	494	797	28	1.4634	0.011425	0.21373	0.670135
GOBP name	regulation of multicellular organismal development	20577	494	1351	43	1.3258	0.011481	0.21442	0.668735
GOBP name	cellular response to nutrient	20577	494	84	6	2.9753	0.011571	0.21574	0.666069
GOBP name	platelet aggregation	20577	494	39	4	4.2722	0.011605	0.21602	0.665506
GOBP name	sulfur compound metabolic process	20577	494	258	1	0.16145	0.011694	0.21732	0.6629
GOBP name	snRNA metabolic process	20577	494	21	3	5.9505	0.011841	0.21898	0.659596
GOBP name	positive regulation of viral genome replication	20577	494	21	3	5.9505	0.011841	0.21934	0.658882
GOBP name	transport	20577	494	3307	93	1.1714	0.011882	0.21937	0.658823
GOBP name	phosphorus metabolic process	20577	494	946	32	1.409	0.011931	0.21955	0.658467
GOBP name	long-chain fatty-acyl-CoA biosynthetic process	20577	494	21	3	5.9505	0.011841	0.2197	0.65817
GOBP name	phosphate-containing compound metabolic process	20577	494	946	32	1.409	0.011931	0.21991	0.657755
GOBP name	maintenance of location	20577	494	138	8	2.4147	0.012248	0.22502	0.647779
GOBP name	regulation of cellular catabolic process	20577	494	698	25	1.4919	0.012657	0.23216	0.634213
GOBP name	establishment of localization	20577	494	3402	95	1.1632	0.012796	0.23434	0.630154
GOBP name	regulation of signal transduction	20577	494	2018	60	1.2385	0.012827	0.23452	0.62982
GOBP name	response to oxidative stress	20577	494	291	13	1.8608	0.013121	0.23951	0.620676
GOBP name	thioester biosynthetic process	20577	494	22	3	5.6801	0.013384	0.24196	0.616256
GOBP name	fatty-acyl-CoA biosynthetic process	20577	494	22	3	5.6801	0.013384	0.24234	0.615575
GOBP name	acyl-CoA biosynthetic process	20577	494	22	3	5.6801	0.013384	0.24273	0.614877
GOBP name	carbohydrate transport	20577	494	113	7	2.5803	0.013343	0.24278	0.614787
GOBP name	transcription termination, DNA-dependent	20577	494	87	6	2.8727	0.013372	0.2429	0.614572
GOBP name	growth	20577	494	324	14	1.7999	0.01334	0.24311	0.614197
GOBP name	spindle assembly	20577	494	41	4	4.0638	0.013615	0.24456	0.611615
GOBP name	peptidyl-threonine phosphorylation	20577	494	41	4	4.0638	0.013615	0.24495	0.610923
GOBP name	cell aging	20577	494	63	5	3.3059	0.013588	0.24527	0.610356
GOBP name	cell-substrate junction assembly	20577	494	41	4	4.0638	0.013615	0.24534	0.610232
GOBP name	regulation of ERK1 and ERK2 cascade	20577	494	175	0	0	0.01397	0.24548	0.609984
GOBP name	regulation of S phase	20577	494	8	2	10.413	0.013929	0.24552	0.609913
GOBP name	regulation of metal ion transport	20577	494	231	11	1.9835	0.014023	0.24565	0.609683
GOBP name	regulation of RNA splicing	20577	494	88	6	2.84	0.014008	0.24578	0.609453
GOBP name	signal transduction	20577	494	4268	116	1.1321	0.013967	0.24582	0.609383
GOBP name	regulation of DNA replication involved in S phase	20577	494	8	2	10.413	0.013929	0.24591	0.609224
GOBP name	protein folding in endoplasmic reticulum	20577	494	8	2	10.413	0.013929	0.24629	0.608553
GOBP name	positive regulation of mitochondrial depolarization	20577	494	8	2	10.413	0.013929	0.24668	0.607866
GOBP name	nuclear pore complex assembly	20577	494	8	2	10.413	0.013929	0.24707	0.60718
GOBP name	detection of stimulus	20577	494	595	7	0.49005	0.013787	0.24727	0.606829
GOBP name	mitochondrial electron transport, ubiquinol to cytochrome c	20577	494	8	2	10.413	0.013929	0.24746	0.606495
GOBP name	hyperosmotic salinity response	20577	494	8	2	10.413	0.013929	0.24784	0.605829
GOBP name	response to growth factor stimulus	20577	494	392	16	1.7002	0.013858	0.24814	0.605303
GOBP name	germinal center formation	20577	494	8	2	10.413	0.013929	0.24824	0.605128
GOBP name	positive regulation of developmental process	20577	494	816	28	1.4293	0.014205	0.24845	0.604761
GOBP name	DNA strand renaturation	20577	494	8	2	10.413	0.013929	0.24863	0.604446
GOBP name	cellular hyperosmotic response	20577	494	8	2	10.413	0.013929	0.24902	0.603766
GOBP name	regulation of establishment of protein localization	20577	494	430	17	1.6468	0.014892	0.25967	0.585578
GOBP name	regulation of cell proliferation	20577	494	1383	43	1.2951	0.014923	0.25981	0.585344
GOBP name	response to endogenous stimulus	20577	494	1005	33	1.3677	0.014891	0.26006	0.584926
GOBP name	telomere maintenance via semi-conservative replication	20577	494	23	3	5.4331	0.015024	0.26036	0.584426
GOBP name	regulation of transcription from RNA polymerase III promoter	20577	494	23	3	5.4331	0.015024	0.26075	0.583776
GOBP name	proteasomal ubiquitin-independent protein catabolic process	20577	494	23	3	5.4331	0.015024	0.26116	0.583093
GOBP name	regulation of intracellular protein transport	20577	494	235	11	1.9498	0.01545	0.26733	0.572952
GOBP name	regulation of protein localization	20577	494	503	19	1.5734	0.015852	0.27387	0.562456
GOBP name	protein acylation	20577	494	146	8	2.2824	0.016041	0.27671	0.557975
GOBP name	skeletal system development	20577	494	169	0	0	0.016183	0.27831	0.555471
GOBP name	aminoglycan metabolic process	20577	494	169	0	0	0.016183	0.27873	0.554816
GOBP name	regulation of transcription elongation from RNA polymerase II promoter	20577	494	24	3	5.2067	0.01676	0.28434	0.546162
GOBP name	regulation of interferon-gamma-mediated signaling pathway	20577	494	24	3	5.2067	0.01676	0.28476	0.545521
GOBP name	xenobiotic metabolic process	20577	494	168	0	0	0.016584	0.28478	0.545491
GOBP name	regulation of cardiac muscle contraction by calcium ion signaling	20577	494	24	3	5.2067	0.01676	0.28519	0.544866
GOBP name	positive regulation of transcription elongation, DNA-dependent	20577	494	24	3	5.2067	0.01676	0.28562	0.544211
GOBP name	negative regulation of viral transcription	20577	494	24	3	5.2067	0.01676	0.28605	0.543558
GOBP name	negative regulation of response to DNA damage stimulus	20577	494	24	3	5.2067	0.01676	0.28649	0.542891
GOBP name	negative regulation of proteasomal ubiquitin-dependent protein catabolic process	20577	494	24	3	5.2067	0.01676	0.28692	0.542239
GOBP name	mRNA splice site selection	20577	494	24	3	5.2067	0.01676	0.28736	0.541574
GOBP name	small molecule metabolic process	20577	494	2381	68	1.1896	0.017008	0.28769	0.541075
GOBP name	regulation of multicellular organismal process	20577	494	2222	64	1.1998	0.016992	0.28785	0.540834
GOBP name	G2/M transition of mitotic cell cycle	20577	494	148	8	2.2516	0.017091	0.28865	0.539628
GOBP name	SMAD protein import into nucleus	20577	494	9	2	9.2564	0.01748	0.29088	0.536286
GOBP name	regulation of glucocorticoid metabolic process	20577	494	9	2	9.2564	0.01748	0.29131	0.535645
GOBP name	protein localization to kinetochore	20577	494	9	2	9.2564	0.01748	0.29174	0.535004
GOBP name	positive regulation of hormone biosynthetic process	20577	494	9	2	9.2564	0.01748	0.29217	0.534364
GOBP name	negative regulation of glycoprotein biosynthetic process	20577	494	9	2	9.2564	0.01748	0.2926	0.533726
GOBP name	cell morphogenesis involved in differentiation	20577	494	149	8	2.2364	0.017631	0.29295	0.533206
GOBP name	negative regulation of chromatin silencing	20577	494	9	2	9.2564	0.01748	0.29304	0.533073
GOBP name	miRNA metabolic process	20577	494	9	2	9.2564	0.01748	0.29347	0.532436
GOBP name	DNA topological change	20577	494	9	2	9.2564	0.01748	0.29391	0.531786
GOBP name	cellular potassium ion homeostasis	20577	494	9	2	9.2564	0.01748	0.29435	0.531136
GOBP name	antigen processing and presentation of exogenous peptide antigen via MHC class II	20577	494	93	6	2.6873	0.017466	0.29455	0.530841
GOBP name	positive regulation of cytokine production	20577	494	274	12	1.8243	0.018093	0.30019	0.522604
GOBP name	termination of RNA polymerase II transcription	20577	494	45	4	3.7026	0.018186	0.30085	0.52165
GOBP name	positive regulation of transcription factor import into nucleus	20577	494	45	4	3.7026	0.018186	0.3013	0.521001
GOBP name	regulation of defense response to virus by host	20577	494	122	7	2.39	0.018632	0.30555	0.514918
GOBP name	regulation of response to interferon-gamma	20577	494	25	3	4.9985	0.01859	0.30575	0.514634
GOBP name	positive regulation of protein catabolic process	20577	494	122	7	2.39	0.018632	0.30599	0.514293
GOBP name	regulation of DNA damage response, signal transduction by p53 class mediator	20577	494	25	3	4.9985	0.01859	0.30619	0.514009
GOBP name	protein localization to chromosome	20577	494	25	3	4.9985	0.01859	0.30664	0.513371
GOBP name	cytokinesis after mitosis	20577	494	25	3	4.9985	0.01859	0.30709	0.512734
GOBP name	antigen processing and presentation of peptide or polysaccharide antigen via MHC class II	20577	494	95	6	2.6308	0.018977	0.3103	0.508218
GOBP name	antigen processing and presentation of peptide antigen via MHC class II	20577	494	95	6	2.6308	0.018977	0.31075	0.507589
GOBP name	response to drug	20577	494	343	14	1.7002	0.01908	0.31154	0.506486
GOBP name	glycosaminoglycan metabolic process	20577	494	162	0	0	0.01921	0.31276	0.504789
GOBP name	regulation of cell differentiation	20577	494	1301	40	1.2807	0.019201	0.31306	0.504372
GOBP name	response to interferon-gamma	20577	494	123	7	2.3705	0.019286	0.31354	0.503707
GOBP name	response to activity	20577	494	46	4	3.6221	0.019443	0.31428	0.502683
GOBP name	DNA methylation	20577	494	46	4	3.6221	0.019443	0.31473	0.502062
GOBP name	DNA alkylation	20577	494	46	4	3.6221	0.019443	0.31518	0.501441
GOBP name	demethylation	20577	494	46	4	3.6221	0.019443	0.31564	0.500808
GOBP name	T cell differentiation	20577	494	96	6	2.6034	0.01976	0.31895	0.496277
GOBP name	positive regulation of multicellular organismal process	20577	494	630	22	1.4546	0.020534	0.32909	0.482685
GOBP name	regulation of glycoprotein biosynthetic process	20577	494	26	3	4.8062	0.020513	0.32922	0.482514
GOBP name	regulation of protein import into nucleus	20577	494	154	8	2.1638	0.020483	0.32968	0.481907
GOBP name	long-chain fatty-acyl-CoA metabolic process	20577	494	26	3	4.8062	0.020513	0.32969	0.481894
GOBP name	regulation of cytokine production	20577	494	486	18	1.5427	0.020479	0.33009	0.481368
GOBP name	visual learning	20577	494	47	4	3.545	0.020744	0.33152	0.47949
GOBP name	regulation of epithelial cell migration	20577	494	47	4	3.545	0.020744	0.33199	0.478875
GOBP name	signal peptide processing	20577	494	10	2	8.3308	0.021327	0.33609	0.473544
GOBP name	positive regulation of nucleocytoplasmic transport	20577	494	98	6	2.5502	0.02138	0.33645	0.473079
GOBP name	regulation of myeloid cell differentiation	20577	494	155	8	2.1499	0.021084	0.33648	0.473041
GOBP name	resolution of meiotic recombination intermediates	20577	494	10	2	8.3308	0.021327	0.33656	0.472938
GOBP name	poly(A)+ mRNA export from nucleus	20577	494	10	2	8.3308	0.021327	0.33703	0.472331
GOBP name	negative regulation of myotube differentiation	20577	494	10	2	8.3308	0.021327	0.33751	0.471713
GOBP name	negative regulation of fatty acid biosynthetic process	20577	494	10	2	8.3308	0.021327	0.33798	0.471109
GOBP name	regulation of transmembrane transport	20577	494	282	12	1.7725	0.021235	0.33841	0.470557
GOBP name	histone mRNA catabolic process	20577	494	10	2	8.3308	0.021327	0.33845	0.470505
GOBP name	cell fate commitment involved in formation of primary germ layers	20577	494	10	2	8.3308	0.021327	0.33893	0.46989
GOBP name	negative regulation of sequence-specific DNA binding transcription factor activity	20577	494	126	7	2.3141	0.021327	0.3394	0.469288
GOBP name	telomeric 3' overhang formation	20577	494	1	1	41.654	0.024007	0.34078	0.467526
GOBP name	sprouting of injured axon	20577	494	1	1	41.654	0.024007	0.34121	0.466978
GOBP name	regulation of fibroblast proliferation	20577	494	72	5	2.8926	0.021769	0.34162	0.466457
GOBP name	snRNP protein import into nucleus	20577	494	1	1	41.654	0.024007	0.34164	0.466431
GOBP name	inflammatory response	20577	494	395	4	0.42181	0.024133	0.3417	0.466355
GOBP name	extracellular matrix organization	20577	494	357	14	1.6335	0.024123	0.34199	0.465987
GOBP name	snRNA pseudouridine synthesis	20577	494	1	1	41.654	0.024007	0.34207	0.465885
GOBP name	negative regulation of transforming growth factor beta receptor signaling pathway	20577	494	72	5	2.8926	0.021769	0.34209	0.46586
GOBP name	positive regulation of molecular function	20577	494	1397	42	1.2523	0.021834	0.34217	0.465758
GOBP name	serotonin secretion, neurotransmission	20577	494	1	1	41.654	0.024007	0.3425	0.465339
GOBP name	response to methylglyoxal	20577	494	1	1	41.654	0.024007	0.34293	0.464795
GOBP name	replication fork arrest	20577	494	1	1	41.654	0.024007	0.34337	0.464238
GOBP name	regulation of translation in response to oxidative stress	20577	494	1	1	41.654	0.024007	0.3438	0.463694
GOBP name	regulation of termination of RNA polymerase II transcription, poly(A)-coupled	20577	494	1	1	41.654	0.024007	0.34424	0.463139
GOBP name	regulation of pro-T cell differentiation	20577	494	1	1	41.654	0.024007	0.34468	0.462584
GOBP name	transcription-coupled nucleotide-excision repair	20577	494	48	4	3.4712	0.02209	0.34474	0.462508
GOBP name	regulation of translation	20577	494	256	11	1.7898	0.024385	0.34484	0.462382
GOBP name	leukocyte differentiation	20577	494	251	11	1.8255	0.02204	0.34492	0.462282
GOBP name	regulation of primitive erythrocyte differentiation	20577	494	1	1	41.654	0.024007	0.34511	0.462042
GOBP name	base-excision repair	20577	494	48	4	3.4712	0.02209	0.34522	0.461904
GOBP name	regulation of metanephric cap mesenchymal cell proliferation	20577	494	1	1	41.654	0.024007	0.34555	0.461489
GOBP name	extracellular structure organization	20577	494	358	14	1.6289	0.024509	0.34572	0.461275
GOBP name	regulation of organelle organization	20577	494	683	23	1.4027	0.024492	0.34592	0.461024
GOBP name	regulation of histone H4-K20 methylation	20577	494	1	1	41.654	0.024007	0.34599	0.460936
GOBP name	regulation of cellular ketone metabolic process by negative regulation of transcription from RNA polymerase II promoter	20577	494	1	1	41.654	0.024007	0.34644	0.460372
GOBP name	negative regulation of muscle contraction	20577	494	28	3	4.4629	0.024626	0.34651	0.460284
GOBP name	cell chemotaxis	20577	494	156	0	0	0.022251	0.34678	0.459946
GOBP name	regulation of cardiac muscle adaptation	20577	494	1	1	41.654	0.024007	0.34688	0.459821
GOBP name	endoplasmic reticulum organization	20577	494	28	3	4.4629	0.024626	0.34694	0.459746
GOBP name	protein complex oligomerization	20577	494	1	1	41.654	0.024007	0.34732	0.45927
GOBP name	regulation of catalytic activity	20577	494	1814	52	1.194	0.024732	0.34757	0.458958
GOBP name	pronuclear fusion	20577	494	1	1	41.654	0.024007	0.34777	0.458708
GOBP name	response to gonadotropin stimulus	20577	494	27	3	4.6282	0.022526	0.34818	0.458196
GOBP name	positive regulation of transcription termination, DNA-dependent	20577	494	1	1	41.654	0.024007	0.34821	0.458159
GOBP name	regulation of gene silencing	20577	494	27	3	4.6282	0.022526	0.34865	0.45761
GOBP name	positive regulation of termination of RNA polymerase II transcription, poly(A)-coupled	20577	494	1	1	41.654	0.024007	0.34866	0.457598
GOBP name	positive regulation of retroviral genome replication	20577	494	1	1	41.654	0.024007	0.34911	0.457038
GOBP name	negative regulation of fibroblast proliferation	20577	494	27	3	4.6282	0.022526	0.34913	0.457013
GOBP name	positive regulation of pro-T cell differentiation	20577	494	1	1	41.654	0.024007	0.34956	0.456478
GOBP name	fatty-acyl-CoA metabolic process	20577	494	27	3	4.6282	0.022526	0.34961	0.456416
GOBP name	establishment of protein localization in membrane	20577	494	50	4	3.3323	0.024912	0.34966	0.456354
GOBP name	positive regulation of metanephric cap mesenchymal cell proliferation	20577	494	1	1	41.654	0.024007	0.35001	0.45592
GOBP name	cellular response to glucose starvation	20577	494	27	3	4.6282	0.022526	0.35009	0.45582
GOBP name	positive regulation of histone H4-K20 methylation	20577	494	1	1	41.654	0.024007	0.35046	0.455362
GOBP name	apoptosis in response to endoplasmic reticulum stress	20577	494	27	3	4.6282	0.022526	0.35057	0.455225
GOBP name	positive regulation of DNA damage checkpoint	20577	494	1	1	41.654	0.024007	0.35092	0.454792
GOBP name	positive regulation by symbiont of host phagocytosis	20577	494	1	1	41.654	0.024007	0.35137	0.454235
GOBP name	positive regulation by organism of phagocytosis in other organism involved in symbiotic interaction	20577	494	1	1	41.654	0.024007	0.35183	0.453667
GOBP name	nuclear inner membrane organization	20577	494	1	1	41.654	0.024007	0.35229	0.4531
GOBP name	neural plate development	20577	494	1	1	41.654	0.024007	0.35274	0.452545
GOBP name	neural fold elevation formation	20577	494	1	1	41.654	0.024007	0.3532	0.451979
GOBP name	rRNA modification	20577	494	11	2	7.5734	0.025443	0.35361	0.451475
GOBP name	negative regulation of translation in response to oxidative stress	20577	494	1	1	41.654	0.024007	0.35366	0.451414
GOBP name	ribosomal small subunit assembly	20577	494	11	2	7.5734	0.025443	0.35404	0.450948
GOBP name	negative regulation of transcription from RNA polymerase I promoter	20577	494	1	1	41.654	0.024007	0.35412	0.45085
GOBP name	production of small RNA involved in gene silencing by RNA	20577	494	11	2	7.5734	0.025443	0.35448	0.450408
GOBP name	negative regulation of integrin biosynthetic process	20577	494	1	1	41.654	0.024007	0.35459	0.450274
GOBP name	protein autophosphorylation	20577	494	162	8	2.057	0.025567	0.35489	0.449906
GOBP name	positive regulation of transcription from RNA polymerase III promoter	20577	494	11	2	7.5734	0.025443	0.35492	0.44987
GOBP name	negative regulation of entry of bacterium into host cell	20577	494	1	1	41.654	0.024007	0.35505	0.44971
GOBP name	nuclear pore organization	20577	494	11	2	7.5734	0.025443	0.35536	0.449331
GOBP name	negative regulation of collagen binding	20577	494	1	1	41.654	0.024007	0.35552	0.449136
GOBP name	negative regulation of skeletal muscle cell differentiation	20577	494	11	2	7.5734	0.025443	0.3558	0.448794
GOBP name	regulation of angiogenesis	20577	494	189	9	1.9835	0.023054	0.35586	0.448721
GOBP name	negative regulation of cardiac muscle adaptation	20577	494	1	1	41.654	0.024007	0.35598	0.448574
GOBP name	dsRNA fragmentation	20577	494	11	2	7.5734	0.025443	0.35624	0.448257
GOBP name	negative regulation of response to external stimulus	20577	494	150	0	0	0.025772	0.35642	0.448038
GOBP name	modulation of phagocytosis in other organism involved in symbiotic interaction	20577	494	1	1	41.654	0.024007	0.35645	0.448001
GOBP name	immune response	20577	494	1148	35	1.2699	0.025807	0.35647	0.447977
GOBP name	carbohydrate metabolic process	20577	494	801	26	1.3521	0.025753	0.35659	0.447831
GOBP name	DNA ligation	20577	494	11	2	7.5734	0.025443	0.35668	0.447721
GOBP name	response to toxin	20577	494	103	6	2.4264	0.025742	0.35688	0.447478
GOBP name	modulation by symbiont of host phagocytosis	20577	494	1	1	41.654	0.024007	0.35692	0.447429
GOBP name	methylglyoxal biosynthetic process	20577	494	1	1	41.654	0.024007	0.35739	0.446858
GOBP name	metanephric glomerular basement membrane development	20577	494	1	1	41.654	0.024007	0.35786	0.446287
GOBP name	leucine import	20577	494	1	1	41.654	0.024007	0.35833	0.445717
GOBP name	L-asparagine metabolic process	20577	494	1	1	41.654	0.024007	0.35881	0.445135
GOBP name	cell cycle phase	20577	494	293	12	1.706	0.026034	0.35916	0.444712
GOBP name	L-asparagine biosynthetic process	20577	494	1	1	41.654	0.024007	0.35928	0.444567
GOBP name	spindle organization	20577	494	76	5	2.7404	0.026098	0.35962	0.444156
GOBP name	karyogamy	20577	494	1	1	41.654	0.024007	0.35976	0.443987
GOBP name	immortalization of host cell by virus	20577	494	1	1	41.654	0.024007	0.36024	0.443408
GOBP name	immortalization of host cell	20577	494	1	1	41.654	0.024007	0.36072	0.44283
GOBP name	hydroxylysine metabolic process	20577	494	1	1	41.654	0.024007	0.3612	0.442252
GOBP name	hydroxylysine biosynthetic process	20577	494	1	1	41.654	0.024007	0.36168	0.441676
GOBP name	positive regulation of proteasomal ubiquitin-dependent protein catabolic process	20577	494	49	4	3.4003	0.023479	0.36193	0.441375
GOBP name	histone H3-K4 demethylation, trimethyl-H3-K4-specific	20577	494	1	1	41.654	0.024007	0.36216	0.4411
GOBP name	epithelial cell maturation involved in salivary gland development	20577	494	1	1	41.654	0.024007	0.36265	0.440512
GOBP name	organ regeneration	20577	494	51	4	3.267	0.026387	0.3627	0.440452
GOBP name	epidermal growth factor catabolic process	20577	494	1	1	41.654	0.024007	0.36313	0.439938
GOBP name	ER-associated protein catabolic process	20577	494	51	4	3.267	0.026387	0.36314	0.439926
GOBP name	entry of symbiont into host cell by promotion of host phagocytosis	20577	494	1	1	41.654	0.024007	0.36362	0.439352
GOBP name	entry of organism into cell of other organism by promotion of phagocytosis in other organism involved in symbiotic interaction	20577	494	1	1	41.654	0.024007	0.36411	0.438767
GOBP name	dTMP metabolic process	20577	494	1	1	41.654	0.024007	0.3646	0.438183
GOBP name	dTMP biosynthetic process	20577	494	1	1	41.654	0.024007	0.36509	0.4376
GOBP name	DNA replication, Okazaki fragment processing	20577	494	1	1	41.654	0.024007	0.36558	0.437018
GOBP name	DNA replication proofreading	20577	494	1	1	41.654	0.024007	0.36607	0.436436
GOBP name	COPI-coated vesicle budding	20577	494	1	1	41.654	0.024007	0.36657	0.435843
GOBP name	RNA stabilization	20577	494	29	3	4.309	0.026811	0.36675	0.43563
GOBP name	box H/ACA snoRNA processing	20577	494	1	1	41.654	0.024007	0.36706	0.435263
GOBP name	regulation of transcription initiation, DNA-dependent	20577	494	29	3	4.309	0.026811	0.3672	0.435097
GOBP name	box H/ACA snoRNA metabolic process	20577	494	1	1	41.654	0.024007	0.36756	0.434672
GOBP name	DNA biosynthetic process	20577	494	74	5	2.8144	0.023882	0.36763	0.434589
GOBP name	protein destabilization	20577	494	29	3	4.309	0.026811	0.36764	0.434577
GOBP name	cell differentiation	20577	494	1670	48	1.1972	0.026941	0.36764	0.434577
GOBP name	regulation of defense response to virus	20577	494	164	8	2.0319	0.026936	0.36801	0.43414
GOBP name	box H/ACA snoRNA 3'-end processing	20577	494	1	1	41.654	0.024007	0.36806	0.434081
GOBP name	mRNA stabilization	20577	494	29	3	4.309	0.026811	0.36809	0.434046
GOBP name	axon extension involved in regeneration	20577	494	1	1	41.654	0.024007	0.36856	0.433492
GOBP name	organ development	20577	494	999	31	1.2926	0.027088	0.36875	0.433268
GOBP name	negative regulation of catalytic activity	20577	494	693	23	1.3825	0.027071	0.36897	0.433009
GOBP name	axon extension involved in development	20577	494	1	1	41.654	0.024007	0.36906	0.432903
GOBP name	regulation of response to external stimulus	20577	494	489	6	0.51109	0.027382	0.37231	0.429095
GOBP name	positive regulation of cell migration	20577	494	296	12	1.6887	0.027435	0.37258	0.42878
GOBP name	positive regulation of lipase activity	20577	494	147	0	0	0.027736	0.37622	0.424558
GOBP name	visual behavior	20577	494	52	4	3.2041	0.027903	0.37803	0.422474
GOBP name	response to wounding	20577	494	537	7	0.54297	0.027963	0.37839	0.42206
GOBP name	regulation of calcium ion transport	20577	494	166	8	2.0074	0.028342	0.38306	0.416733
GOBP name	cellular developmental process	20577	494	2374	65	1.1405	0.028712	0.38759	0.411627
GOBP name	cell morphogenesis	20577	494	199	9	1.8838	0.029105	0.39243	0.406238
GOBP name	renal system development	20577	494	12	2	6.9423	0.029802	0.39476	0.403667
GOBP name	positive regulation of cell motility	20577	494	301	12	1.6606	0.029855	0.395	0.403403
GOBP name	pre-miRNA processing	20577	494	12	2	6.9423	0.029802	0.39522	0.403161
GOBP name	positive regulation of transport	20577	494	628	21	1.3929	0.029941	0.39567	0.402667
GOBP name	positive regulation of hormone metabolic process	20577	494	12	2	6.9423	0.029802	0.39568	0.402656
GOBP name	cellular response to growth factor stimulus	20577	494	370	14	1.5761	0.02939	0.39581	0.402513
GOBP name	pore complex assembly	20577	494	12	2	6.9423	0.029802	0.39615	0.40214
GOBP name	forebrain development	20577	494	53	4	3.1437	0.02946	0.39628	0.401998
GOBP name	cell surface receptor linked signaling pathway	20577	494	2587	70	1.1271	0.029518	0.39658	0.401669
GOBP name	negative regulation of gene silencing	20577	494	12	2	6.9423	0.029802	0.39662	0.401625
GOBP name	negative regulation of DNA damage response, signal transduction by p53 class mediator	20577	494	12	2	6.9423	0.029802	0.39708	0.401122
GOBP name	post-embryonic development	20577	494	79	5	2.6363	0.029613	0.39739	0.400783
GOBP name	amine metabolic process	20577	494	676	10	0.61618	0.029649	0.3974	0.400772
GOBP name	meiotic chromosome separation	20577	494	12	2	6.9423	0.029802	0.39755	0.400608
GOBP name	fatty acid homeostasis	20577	494	12	2	6.9423	0.029802	0.39802	0.400095
GOBP name	alternative nuclear mRNA splicing, via spliceosome	20577	494	12	2	6.9423	0.029802	0.39849	0.399583
GOBP name	peptidyl-lysine modification	20577	494	137	7	2.1283	0.029801	0.39895	0.399082
GOBP name	regulation of muscle system process	20577	494	169	8	1.9718	0.030521	0.40288	0.394824
GOBP name	liver development	20577	494	80	5	2.6034	0.030834	0.40652	0.390918
GOBP name	mRNA capping	20577	494	31	3	4.031	0.031424	0.41383	0.383178
GOBP name	positive regulation of defense response	20577	494	340	13	1.5926	0.031809	0.41841	0.378398
GOBP name	Wnt receptor signaling pathway	20577	494	237	10	1.7575	0.0322	0.42256	0.374112
GOBP name	innate immune response-activating signal transduction	20577	494	237	10	1.7575	0.0322	0.42305	0.373608
GOBP name	regulation of intracellular transport	20577	494	306	12	1.6335	0.032376	0.42438	0.372245
GOBP name	homotypic cell-cell adhesion	20577	494	55	4	3.0294	0.032694	0.42805	0.368505
GOBP name	regulation of phospholipase activity	20577	494	140	0	0	0.032918	0.43049	0.366037
GOBP name	regulation of cell communication	20577	494	1876	52	1.1546	0.033111	0.4325	0.364014
GOBP name	positive regulation of cellular component movement	20577	494	308	12	1.6229	0.033412	0.43593	0.360583
GOBP name	positive regulation of defense response to virus by host	20577	494	111	6	2.2516	0.033608	0.43799	0.358536
GOBP name	RNA capping	20577	494	32	3	3.905	0.033847	0.43958	0.356962
GOBP name	aging	20577	494	206	9	1.8198	0.033775	0.43966	0.356883
GOBP name	regulation of skeletal muscle cell differentiation	20577	494	32	3	3.905	0.033847	0.44008	0.356468
GOBP name	ribosomal small subunit biogenesis	20577	494	13	2	6.4083	0.034377	0.4424	0.354185
GOBP name	regulation of transcription factor import into nucleus	20577	494	83	5	2.5093	0.034637	0.44272	0.353871
GOBP name	regulation of thymocyte apoptosis	20577	494	13	2	6.4083	0.034377	0.44291	0.353685
GOBP name	positive regulation of catabolic process	20577	494	207	9	1.811	0.03447	0.44309	0.353508
GOBP name	regulation of cyclin-dependent protein kinase activity	20577	494	83	5	2.5093	0.034637	0.44322	0.353381
GOBP name	regulation of steroid hormone biosynthetic process	20577	494	13	2	6.4083	0.034377	0.44341	0.353195
GOBP name	positive regulation of protein import into nucleus	20577	494	83	5	2.5093	0.034637	0.44373	0.352881
GOBP name	negative regulation of histone acetylation	20577	494	13	2	6.4083	0.034377	0.44392	0.352695
GOBP name	myeloid leukocyte differentiation	20577	494	83	5	2.5093	0.034637	0.44423	0.352392
GOBP name	mesodermal cell differentiation	20577	494	13	2	6.4083	0.034377	0.44443	0.352197
GOBP name	anatomical structure development	20577	494	2510	67	1.1119	0.034619	0.4445	0.352128
GOBP name	Golgi transport vesicle coating	20577	494	13	2	6.4083	0.034377	0.44494	0.351699
GOBP name	COPI coating of Golgi vesicle	20577	494	13	2	6.4083	0.034377	0.44545	0.351201
GOBP name	cellular sodium ion homeostasis	20577	494	13	2	6.4083	0.034377	0.44596	0.350704
GOBP name	hemopoietic or lymphoid organ development	20577	494	175	8	1.9042	0.035119	0.44837	0.348363
GOBP name	metal ion homeostasis	20577	494	383	14	1.5226	0.035165	0.44845	0.348286
GOBP name	regulation of ion transport	20577	494	277	11	1.6541	0.035606	0.45357	0.343356
GOBP name	protein modification by small protein removal	20577	494	113	6	2.2117	0.035735	0.45469	0.342285
GOBP name	response to nutrient	20577	494	243	10	1.7142	0.035955	0.45595	0.341083
GOBP name	positive regulation of protein transport	20577	494	243	10	1.7142	0.035955	0.45646	0.340597
GOBP name	positive regulation of locomotion	20577	494	313	12	1.597	0.036064	0.45683	0.340245
GOBP name	regulation of cellular carbohydrate metabolic process	20577	494	144	7	2.0248	0.035953	0.45696	0.340122
GOBP name	somatic diversification of immune receptors via germline recombination within a single locus	20577	494	33	3	3.7867	0.036341	0.45879	0.338386
GOBP name	somatic cell DNA recombination	20577	494	33	3	3.7867	0.036341	0.45931	0.337894
GOBP name	regulation of T cell apoptosis	20577	494	33	3	3.7867	0.036341	0.45982	0.337412
GOBP name	regulation of glucose metabolic process	20577	494	114	6	2.1923	0.036821	0.46432	0.333183
GOBP name	regulation of carbohydrate metabolic process	20577	494	145	7	2.0109	0.036877	0.46451	0.333005
GOBP name	positive regulation of cell proliferation	20577	494	768	24	1.3017	0.037238	0.4675	0.330218
GOBP name	regulation of homeostatic process	20577	494	351	13	1.5427	0.037203	0.46758	0.330144
GOBP name	cellular metal ion homeostasis	20577	494	351	13	1.5427	0.037203	0.4681	0.329661
GOBP name	organic acid transport	20577	494	200	1	0.20827	0.037598	0.47149	0.326528
GOBP name	positive regulation of phospholipase activity	20577	494	134	0	0	0.038123	0.47755	0.320981
GOBP name	retinoic acid receptor signaling pathway	20577	494	14	2	5.9505	0.039147	0.48236	0.316629
GOBP name	regulation of myeloid cell apoptosis	20577	494	14	2	5.9505	0.039147	0.48289	0.316152
GOBP name	response to acid	20577	494	86	5	2.4217	0.038643	0.483	0.316053
GOBP name	positive regulation of transcription initiation, DNA-dependent	20577	494	14	2	5.9505	0.039147	0.48342	0.315675
GOBP name	negative regulation of gene expression, epigenetic	20577	494	86	5	2.4217	0.038643	0.48353	0.315577
GOBP name	virus-host interaction	20577	494	34	3	3.6753	0.038906	0.4836	0.315514
GOBP name	positive regulation of transcription elongation from RNA polymerase II promoter	20577	494	14	2	5.9505	0.039147	0.48395	0.3152
GOBP name	regulation of erythrocyte differentiation	20577	494	34	3	3.6753	0.038906	0.48414	0.315029
GOBP name	defense response	20577	494	1299	37	1.1864	0.039339	0.48419	0.314984
GOBP name	positive regulation of protein deacetylation	20577	494	14	2	5.9505	0.039147	0.48448	0.314724
GOBP name	regulation of cellular carbohydrate catabolic process	20577	494	34	3	3.6753	0.038906	0.48467	0.314554
GOBP name	negative regulation of peptidyl-lysine acetylation	20577	494	14	2	5.9505	0.039147	0.48501	0.314249
GOBP name	regulation of carbohydrate catabolic process	20577	494	34	3	3.6753	0.038906	0.4852	0.314079
GOBP name	regulation of cellular localization	20577	494	855	26	1.2667	0.039485	0.48547	0.313838
GOBP name	negative regulation of DNA-dependent DNA replication	20577	494	14	2	5.9505	0.039147	0.48554	0.313775
GOBP name	chromatin silencing	20577	494	34	3	3.6753	0.038906	0.48574	0.313596
GOBP name	embryonic camera-type eye morphogenesis	20577	494	14	2	5.9505	0.039147	0.48607	0.313301
GOBP name	carboxylic acid transport	20577	494	197	1	0.21144	0.039857	0.4895	0.310247
GOBP name	positive regulation of homeostatic process	20577	494	87	5	2.3939	0.040021	0.49099	0.308927
GOBP name	cell maturation	20577	494	117	6	2.1361	0.040164	0.49221	0.30785
GOBP name	tRNA modification	20577	494	35	3	3.5703	0.041536	0.50792	0.294205
GOBP name	C21-steroid hormone metabolic process	20577	494	35	3	3.5703	0.041536	0.50847	0.293735
GOBP name	wound healing involved in inflammatory response	20577	494	2	1	20.827	0.046864	0.51211	0.290637
GOBP name	regulation of bone mineralization	20577	494	63	4	2.6447	0.047061	0.51228	0.290493
GOBP name	response to cadmium ion	20577	494	37	3	3.3773	0.046981	0.51239	0.290399
GOBP name	tRNA transport	20577	494	2	1	20.827	0.046864	0.5126	0.290221
GOBP name	cellular response to hydrogen peroxide	20577	494	63	4	2.6447	0.047061	0.51277	0.290077
GOBP name	cholesterol biosynthetic process	20577	494	37	3	3.3773	0.046981	0.51289	0.289976
GOBP name	tRNA export from nucleus	20577	494	2	1	20.827	0.046864	0.5131	0.289798
GOBP name	spindle elongation	20577	494	2	1	20.827	0.046864	0.5136	0.289375
GOBP name	sphinganine biosynthetic process	20577	494	2	1	20.827	0.046864	0.5141	0.288952
GOBP name	smooth muscle hyperplasia	20577	494	2	1	20.827	0.046864	0.5146	0.28853
GOBP name	Schwann cell proliferation	20577	494	2	1	20.827	0.046864	0.5151	0.288108
GOBP name	rRNA pseudouridine synthesis	20577	494	2	1	20.827	0.046864	0.5156	0.287687
GOBP name	detection of external stimulus	20577	494	188	1	0.22156	0.047412	0.5156	0.287687
GOBP name	renal vesicle formation	20577	494	2	1	20.827	0.046864	0.5161	0.287266
GOBP name	renal outer medulla development	20577	494	2	1	20.827	0.046864	0.51661	0.286837
GOBP name	renal inner medulla development	20577	494	2	1	20.827	0.046864	0.51711	0.286417
GOBP name	regulation of transcription termination, DNA-dependent	20577	494	2	1	20.827	0.046864	0.51762	0.285989
GOBP name	regulation of natural killer cell degranulation	20577	494	2	1	20.827	0.046864	0.51812	0.28557
GOBP name	regulation of molecular function, epigenetic	20577	494	2	1	20.827	0.046864	0.51863	0.285142
GOBP name	regulation of maintenance of sister chromatid cohesion	20577	494	2	1	20.827	0.046864	0.51914	0.284716
GOBP name	regulation of maintenance of mitotic sister chromatid cohesion	20577	494	2	1	20.827	0.046864	0.51965	0.284289
GOBP name	regulation of kainate selective glutamate receptor activity	20577	494	2	1	20.827	0.046864	0.52016	0.283863
GOBP name	regulation of entry of bacterium into host cell	20577	494	2	1	20.827	0.046864	0.52067	0.283437
GOBP name	regulation of collagen binding	20577	494	2	1	20.827	0.046864	0.52118	0.283012
GOBP name	cognition	20577	494	225	9	1.6662	0.047984	0.52132	0.282896
GOBP name	regulation of chromatin silencing at rDNA	20577	494	2	1	20.827	0.046864	0.52169	0.282587
GOBP name	regulation of centriole-centriole cohesion	20577	494	2	1	20.827	0.046864	0.52221	0.282155
GOBP name	regulation of cell growth	20577	494	325	12	1.538	0.042768	0.52242	0.28198
GOBP name	regulation of cellular ketone metabolic process by regulation of transcription from RNA polymerase II promoter	20577	494	2	1	20.827	0.046864	0.52272	0.281731
GOBP name	queuosine metabolic process	20577	494	2	1	20.827	0.046864	0.52324	0.281299
GOBP name	queuosine biosynthetic process	20577	494	2	1	20.827	0.046864	0.52376	0.280868
GOBP name	pyrimidine deoxyribonucleoside monophosphate biosynthetic process	20577	494	2	1	20.827	0.046864	0.52428	0.280437
GOBP name	protein localization to nuclear pore	20577	494	2	1	20.827	0.046864	0.5248	0.280006
GOBP name	positive regulation of sister chromatid cohesion	20577	494	2	1	20.827	0.046864	0.52532	0.279576
GOBP name	sensory perception of light stimulus	20577	494	193	1	0.21582	0.043065	0.52548	0.279444
GOBP name	regulation of cell division	20577	494	124	6	2.0155	0.048428	0.52564	0.279312
GOBP name	positive regulation of purine nucleotide catabolic process	20577	494	2	1	20.827	0.046864	0.52584	0.279146
GOBP name	positive regulation of nucleotide catabolic process	20577	494	2	1	20.827	0.046864	0.52636	0.278717
GOBP name	positive regulation of natural killer cell degranulation	20577	494	2	1	20.827	0.046864	0.52689	0.27828
GOBP name	positive regulation of maintenance of sister chromatid cohesion	20577	494	2	1	20.827	0.046864	0.52741	0.277852
GOBP name	ER to Golgi vesicle-mediated transport	20577	494	61	4	2.7314	0.043272	0.52744	0.277827
GOBP name	regulation of I-kappaB kinase/NF-kappaB cascade	20577	494	191	8	1.7447	0.048741	0.52752	0.277761
GOBP name	positive regulation of maintenance of mitotic sister chromatid cohesion	20577	494	2	1	20.827	0.046864	0.52794	0.277415
GOBP name	regulation of Ras protein signal transduction	20577	494	93	5	2.2395	0.048696	0.52803	0.277341
GOBP name	cellular response to nutrient levels	20577	494	191	8	1.7447	0.048741	0.52803	0.277341
GOBP name	regulation of immune effector process	20577	494	363	13	1.4917	0.043467	0.52811	0.277276
GOBP name	regulation of cysteine-type endopeptidase activity	20577	494	185	8	1.8012	0.043426	0.52817	0.277226
GOBP name	regulation of neurogenesis	20577	494	514	17	1.3777	0.043393	0.52834	0.277087
GOBP name	positive regulation of inclusion body assembly	20577	494	2	1	20.827	0.046864	0.52846	0.276988
GOBP name	regulation of transcription from RNA polymerase I promoter	20577	494	16	2	5.2067	0.049182	0.52874	0.276758
GOBP name	positive regulation of histone H4-K16 acetylation	20577	494	2	1	20.827	0.046864	0.52899	0.276553
GOBP name	regulation of smooth muscle cell differentiation	20577	494	16	2	5.2067	0.049182	0.52925	0.276339
GOBP name	V(D)J recombination	20577	494	15	2	5.5538	0.044089	0.5294	0.276216
GOBP name	response to reactive oxygen species	20577	494	152	7	1.9183	0.043623	0.52943	0.276191
GOBP name	positive regulation of histone H3-K9 acetylation	20577	494	2	1	20.827	0.046864	0.52952	0.276118
GOBP name	regulation of mitochondrial depolarization	20577	494	16	2	5.2067	0.049182	0.52975	0.275929
GOBP name	mitotic spindle organization	20577	494	36	3	3.4712	0.044229	0.52995	0.275765
GOBP name	spindle assembly involved in mitosis	20577	494	15	2	5.5538	0.044089	0.52996	0.275757
GOBP name	positive regulation of epithelial cell proliferation involved in prostate gland development	20577	494	2	1	20.827	0.046864	0.53005	0.275683
GOBP name	potassium ion homeostasis	20577	494	16	2	5.2067	0.049182	0.53026	0.275511
GOBP name	histone deacetylation	20577	494	36	3	3.4712	0.044229	0.53051	0.275306
GOBP name	phosphate ion transport	20577	494	15	2	5.5538	0.044089	0.53053	0.27529
GOBP name	positive regulation of DNA endoreduplication	20577	494	2	1	20.827	0.046864	0.53058	0.275249
GOBP name	glucocorticoid metabolic process	20577	494	16	2	5.2067	0.049182	0.53076	0.275102
GOBP name	regulation of cellular component movement	20577	494	567	18	1.3223	0.049109	0.53098	0.274922
GOBP name	negative regulation of Rho protein signal transduction	20577	494	15	2	5.5538	0.044089	0.53109	0.274832
GOBP name	positive regulation of cyclic nucleotide catabolic process	20577	494	2	1	20.827	0.046864	0.53111	0.274816
GOBP name	DNA fragmentation involved in apoptotic nuclear change	20577	494	16	2	5.2067	0.049182	0.53127	0.274685
GOBP name	positive regulation of chemokine-mediated signaling pathway	20577	494	2	1	20.827	0.046864	0.53165	0.274374
GOBP name	mitotic cell cycle G2/M transition DNA damage checkpoint	20577	494	15	2	5.5538	0.044089	0.53166	0.274366
GOBP name	regulation of histone acetylation	20577	494	38	3	3.2885	0.049789	0.53172	0.274317
GOBP name	regulation of nervous system development	20577	494	568	18	1.32	0.049509	0.53175	0.274293
GOBP name	positive regulation of cAMP catabolic process	20577	494	2	1	20.827	0.046864	0.53218	0.273941
GOBP name	negative regulation of lipid biosynthetic process	20577	494	38	3	3.2885	0.049789	0.53222	0.273909
GOBP name	mitotic cell cycle G2/M transition checkpoint	20577	494	15	2	5.5538	0.044089	0.53223	0.273901
GOBP name	anatomical structure morphogenesis	20577	494	1355	37	1.1374	0.049898	0.53239	0.27377
GOBP name	regulation of protein complex assembly	20577	494	263	10	1.5838	0.04968	0.53257	0.273623
GOBP name	peptidyl-cysteine S-trans-nitrosylation	20577	494	2	1	20.827	0.046864	0.53272	0.273501
GOBP name	cellular senescence	20577	494	38	3	3.2885	0.049789	0.53273	0.273493
GOBP name	regulation of response to biotic stimulus	20577	494	192	8	1.7356	0.049648	0.53274	0.273485
GOBP name	membrane budding	20577	494	15	2	5.5538	0.044089	0.5328	0.273436
GOBP name	myeloid cell differentiation	20577	494	158	7	1.8454	0.049758	0.53291	0.273346
GOBP name	peptidyl-aspartic acid modification	20577	494	2	1	20.827	0.046864	0.53325	0.273069
GOBP name	inner cell mass cell proliferation	20577	494	15	2	5.5538	0.044089	0.53337	0.272971
GOBP name	peptidyl-aspartic acid hydroxylation	20577	494	2	1	20.827	0.046864	0.53379	0.27263
GOBP name	detection of calcium ion	20577	494	15	2	5.5538	0.044089	0.53394	0.272508
GOBP name	nuclear fragmentation involved in apoptotic nuclear change	20577	494	2	1	20.827	0.046864	0.53433	0.27219
GOBP name	cell adhesion mediated by integrin	20577	494	15	2	5.5538	0.044089	0.53451	0.272044
GOBP name	multicellular organismal process	20577	494	3133	71	0.94396	0.044723	0.53474	0.271857
GOBP name	negative regulation of viral protein levels in host cell	20577	494	2	1	20.827	0.046864	0.53487	0.271752
GOBP name	microtubule cytoskeleton organization	20577	494	256	10	1.6271	0.044692	0.53494	0.271695
GOBP name	protein N-linked glycosylation via asparagine	20577	494	121	6	2.0655	0.044812	0.53524	0.271451
GOBP name	negative regulation of superoxide anion generation	20577	494	2	1	20.827	0.046864	0.53541	0.271314
GOBP name	negative regulation of protein phosphatase type 2A activity	20577	494	2	1	20.827	0.046864	0.53595	0.270876
GOBP name	microtubule-based process	20577	494	441	15	1.4168	0.044934	0.53612	0.270738
GOBP name	negative regulation of muscle adaptation	20577	494	2	1	20.827	0.046864	0.53649	0.270438
GOBP name	negative regulation of mitotic recombination	20577	494	2	1	20.827	0.046864	0.53704	0.269993
GOBP name	negative regulation of mitotic cell cycle, embryonic	20577	494	2	1	20.827	0.046864	0.53758	0.269557
GOBP name	negative regulation of mast cell cytokine production	20577	494	2	1	20.827	0.046864	0.53813	0.269113
GOBP name	negative regulation of protein catabolic process	20577	494	62	4	2.6873	0.045152	0.53815	0.269097
GOBP name	negative regulation of chromatin silencing at rDNA	20577	494	2	1	20.827	0.046864	0.53868	0.268669
GOBP name	mitotic spindle elongation	20577	494	2	1	20.827	0.046864	0.53923	0.268226
GOBP name	metanephric glomerular visceral epithelial cell development	20577	494	2	1	20.827	0.046864	0.53978	0.267783
GOBP name	cellular cation homeostasis	20577	494	404	14	1.4435	0.045357	0.54003	0.267582
GOBP name	metanephric glomerular epithelial cell development	20577	494	2	1	20.827	0.046864	0.54033	0.267341
GOBP name	regulation of cell migration	20577	494	519	17	1.3644	0.045474	0.54086	0.266915
GOBP name	membrane assembly	20577	494	2	1	20.827	0.046864	0.54088	0.266899
GOBP name	immunoglobulin biosynthetic process	20577	494	2	1	20.827	0.046864	0.54143	0.266458
GOBP name	cellular aromatic compound metabolic process	20577	494	246	2	0.33865	0.045572	0.54145	0.266442
GOBP name	histone H3-K27 demethylation	20577	494	2	1	20.827	0.046864	0.54199	0.266009
GOBP name	heme oxidation	20577	494	2	1	20.827	0.046864	0.54254	0.265568
GOBP name	guanosine biosynthetic process	20577	494	2	1	20.827	0.046864	0.5431	0.26512
GOBP name	follicular dendritic cell differentiation	20577	494	2	1	20.827	0.046864	0.54366	0.264673
GOBP name	follicular dendritic cell activation	20577	494	2	1	20.827	0.046864	0.54421	0.264233
GOBP name	fibroblast apoptosis	20577	494	2	1	20.827	0.046864	0.54477	0.263787
GOBP name	enucleate erythrocyte development	20577	494	2	1	20.827	0.046864	0.54533	0.263341
GOBP name	elevation of endoplasmic reticulum calcium ion concentration	20577	494	2	1	20.827	0.046864	0.5459	0.262887
GOBP name	peptidyl-asparagine modification	20577	494	122	6	2.0485	0.046006	0.54603	0.262783
GOBP name	calcium ion transport	20577	494	188	8	1.7725	0.046056	0.54605	0.262768
GOBP name	elastin metabolic process	20577	494	2	1	20.827	0.046864	0.54646	0.262442
GOBP name	COPII-coated vesicle budding	20577	494	2	1	20.827	0.046864	0.54703	0.261989
GOBP name	cis assembly of pre-catalytic spliceosome	20577	494	2	1	20.827	0.046864	0.54759	0.261544
GOBP name	canonical Wnt receptor signaling pathway involved in positive regulation of epithelial to mesenchymal transition	20577	494	2	1	20.827	0.046864	0.54816	0.261093
GOBP name	canonical Wnt receptor signaling pathway involved in positive regulation of cardiac outflow tract cell proliferation	20577	494	2	1	20.827	0.046864	0.54873	0.260641
GOBP name	immune response-activating cell surface receptor signaling pathway	20577	494	223	9	1.6811	0.046399	0.54896	0.260459
GOBP name	positive regulation of ERK1 and ERK2 cascade	20577	494	126	0	0	0.046362	0.5491	0.260349
GOBP name	visual perception	20577	494	189	1	0.22039	0.046511	0.54914	0.260317
GOBP name	positive regulation of catalytic activity	20577	494	1169	33	1.1759	0.046464	0.54915	0.260309
GOBP name	branched chain family amino acid biosynthetic process	20577	494	2	1	20.827	0.046864	0.54929	0.260198
GOBP name	regulation of immune response	20577	494	694	21	1.2604	0.05162	0.54972	0.259858
GOBP name	asparagine biosynthetic process	20577	494	2	1	20.827	0.046864	0.54987	0.25974
GOBP name	system development	20577	494	658	11	0.69634	0.051618	0.55022	0.259464
GOBP name	androgen catabolic process	20577	494	2	1	20.827	0.046864	0.55044	0.25929
GOBP name	adherens junction maintenance	20577	494	2	1	20.827	0.046864	0.55101	0.258841
GOBP name	adaptation of rhodopsin mediated signaling	20577	494	2	1	20.827	0.046864	0.55158	0.258391
GOBP name	7-methylguanosine metabolic process	20577	494	2	1	20.827	0.046864	0.55216	0.257935
GOBP name	7-methylguanosine biosynthetic process	20577	494	2	1	20.827	0.046864	0.55274	0.257479
GOBP name	cell projection organization	20577	494	569	9	0.65885	0.051977	0.553	0.257275
GOBP name	negative regulation of cell cycle process	20577	494	127	6	1.9679	0.052144	0.55426	0.256286
GOBP name	learning or memory	20577	494	195	8	1.7089	0.0524	0.55593	0.25498
GOBP name	positive regulation of phospholipase C activity	20577	494	121	0	0	0.05239	0.55635	0.254652
GOBP name	spindle checkpoint	20577	494	39	3	3.2041	0.052648	0.557	0.254145
GOBP name	somatic diversification of immune receptors	20577	494	39	3	3.2041	0.052648	0.55752	0.25374
GOBP name	positive regulation of neural precursor cell proliferation	20577	494	39	3	3.2041	0.052648	0.55804	0.253335
GOBP name	immune response-regulating cell surface receptor signaling pathway	20577	494	231	9	1.6229	0.052839	0.55849	0.252985
GOBP name	protein N-linked glycosylation	20577	494	128	6	1.9525	0.053403	0.56392	0.248783
GOBP name	regulation of inflammatory response	20577	494	236	2	0.353	0.053572	0.56519	0.247806
GOBP name	negative regulation of T cell apoptosis	20577	494	17	2	4.9005	0.054406	0.57025	0.243935
GOBP name	regulation of sequence-specific DNA binding transcription factor activity	20577	494	344	12	1.453	0.054119	0.57042	0.243805
GOBP name	negative regulation of heart contraction	20577	494	17	2	4.9005	0.054406	0.57078	0.243531
GOBP name	negative regulation of cell cycle arrest	20577	494	17	2	4.9005	0.054406	0.57131	0.243128
GOBP name	induction of apoptosis by oxidative stress	20577	494	17	2	4.9005	0.054406	0.57184	0.242725
GOBP name	regulation of cell development	20577	494	661	20	1.2603	0.054314	0.57194	0.24265
GOBP name	ectodermal placode formation	20577	494	17	2	4.9005	0.054406	0.57238	0.242316
GOBP name	associative learning	20577	494	67	4	2.4868	0.054975	0.57568	0.239819
GOBP name	thioester metabolic process	20577	494	40	3	3.124	0.055556	0.57802	0.238057
GOBP name	protein complex assembly	20577	494	746	22	1.2284	0.055281	0.57835	0.237809
GOBP name	regulation of mesenchymal cell proliferation	20577	494	40	3	3.124	0.055556	0.57855	0.237659
GOBP name	negative regulation of Ras protein signal transduction	20577	494	40	3	3.124	0.055556	0.57962	0.236857
GOBP name	cellular response to glucose stimulus	20577	494	40	3	3.124	0.055556	0.58016	0.236452
GOBP name	acyl-CoA metabolic process	20577	494	40	3	3.124	0.055556	0.58069	0.236056
GOBP name	Notch signaling pathway	20577	494	130	6	1.9225	0.055949	0.58104	0.235794
GOBP name	small molecule catabolic process	20577	494	284	3	0.44001	0.055903	0.58109	0.235757
GOBP name	purine nucleotide metabolic process	20577	494	179	1	0.2327	0.056264	0.58216	0.234958
GOBP name	regulation of transmembrane receptor protein serine/threonine kinase signaling pathway	20577	494	199	8	1.6745	0.056135	0.58244	0.234749
GOBP name	organic acid catabolic process	20577	494	179	1	0.2327	0.056264	0.5827	0.234555
GOBP name	ribonucleotide metabolic process	20577	494	118	0	0	0.056376	0.58279	0.234488
GOBP name	carboxylic acid catabolic process	20577	494	179	1	0.2327	0.056264	0.58323	0.23416
GOBP name	regulation of translational initiation	20577	494	68	4	2.4502	0.057015	0.58672	0.231569
GOBP name	regulation of cardiac muscle contraction	20577	494	68	4	2.4502	0.057015	0.58725	0.231177
GOBP name	regulation of cell motility	20577	494	546	17	1.2969	0.056955	0.58771	0.230837
GOBP name	cellular iron ion homeostasis	20577	494	68	4	2.4502	0.057015	0.58779	0.230778
GOBP name	regulation of multi-organism process	20577	494	237	9	1.5818	0.057818	0.59444	0.225892
GOBP name	lipid catabolic process	20577	494	231	2	0.36064	0.058004	0.59473	0.22568
GOBP name	ion transport	20577	494	894	17	0.79208	0.058072	0.59488	0.225571
GOBP name	cellular hormone metabolic process	20577	494	99	5	2.1037	0.05797	0.59492	0.225541
GOBP name	regulation of phosphorylation	20577	494	1052	29	1.1483	0.057942	0.59517	0.225359
GOBP name	regulation of peptidyl-lysine acetylation	20577	494	41	3	3.0478	0.058509	0.59666	0.224273
GOBP name	negative regulation of cellular component organization	20577	494	429	14	1.3593	0.058333	0.59701	0.224018
GOBP name	negative regulation of small GTPase mediated signal transduction	20577	494	41	3	3.0478	0.058509	0.5972	0.22388
GOBP name	positive regulation of response to stimulus	20577	494	1408	37	1.0946	0.058641	0.59746	0.223691
GOBP name	negative regulation of mitotic cell cycle	20577	494	41	3	3.0478	0.058509	0.59774	0.223488
GOBP name	establishment of protein localization in plasma membrane	20577	494	41	3	3.0478	0.058509	0.59828	0.223096
GOBP name	polysaccharide metabolic process	20577	494	230	2	0.36221	0.058927	0.59984	0.221965
GOBP name	regulation of protein transport	20577	494	391	13	1.3849	0.059082	0.60087	0.221219
GOBP name	regulation of cytokine-mediated signaling pathway	20577	494	100	5	2.0827	0.059564	0.60252	0.220029
GOBP name	modification by symbiont of host morphology or physiology	20577	494	18	2	4.6282	0.059742	0.6027	0.219899
GOBP name	positive regulation of transmembrane transport	20577	494	100	5	2.0827	0.059564	0.60306	0.219639
GOBP name	transmembrane receptor protein tyrosine kinase signaling pathway	20577	494	635	19	1.2463	0.059844	0.60319	0.219546
GOBP name	deoxyribonucleoside triphosphate metabolic process	20577	494	18	2	4.6282	0.059742	0.60324	0.21951
GOBP name	organelle fusion	20577	494	100	5	2.0827	0.059564	0.6036	0.219251
GOBP name	aspartate family amino acid biosynthetic process	20577	494	18	2	4.6282	0.059742	0.60378	0.219121
GOBP name	response to hormone stimulus	20577	494	759	22	1.2074	0.059422	0.60378	0.219121
GOBP name	regulation of lipase activity	20577	494	176	1	0.23667	0.059533	0.60383	0.219085
GOBP name	detection of abiotic stimulus	20577	494	176	1	0.23667	0.059533	0.60437	0.218697
GOBP name	cellular response to external stimulus	20577	494	277	10	1.5037	0.060062	0.60485	0.218352
GOBP name	locomotory behavior	20577	494	175	1	0.23802	0.060661	0.61034	0.214428
GOBP name	response to nutrient levels	20577	494	394	13	1.3744	0.060794	0.61113	0.213866
GOBP name	negative regulation of reproductive process	20577	494	101	5	2.0621	0.06117	0.61382	0.211959
GOBP name	sterol biosynthetic process	20577	494	42	3	2.9753	0.061503	0.61389	0.211909
GOBP name	regulation of biomineral tissue development	20577	494	70	4	2.3802	0.061161	0.61427	0.211641
GOBP name	positive regulation of cell killing	20577	494	42	3	2.9753	0.061503	0.61444	0.211521
GOBP name	regulation of phosphate metabolic process	20577	494	1156	31	1.117	0.061298	0.61456	0.211436
GOBP name	cellular response to monosaccharide stimulus	20577	494	42	3	2.9753	0.061503	0.61498	0.211139
GOBP name	cellular response to hexose stimulus	20577	494	42	3	2.9753	0.061503	0.61552	0.210758
GOBP name	regulation of phosphorus metabolic process	20577	494	1157	31	1.116	0.061484	0.61587	0.210511
GOBP name	ossification	20577	494	114	0	0	0.062165	0.61886	0.208408
GOBP name	negative regulation of developmental process	20577	494	683	20	1.2197	0.062105	0.61935	0.208064
GOBP name	activation of phospholipase C activity	20577	494	114	0	0	0.062165	0.61941	0.208022
GOBP name	virion attachment to host cell surface receptor	20577	494	3	1	13.885	0.068612	0.62169	0.206426
GOBP name	vesicle targeting, to, from or within Golgi	20577	494	3	1	13.885	0.068612	0.62219	0.206077
GOBP name	positive regulation of transferase activity	20577	494	492	8	0.6773	0.068729	0.62225	0.206035
GOBP name	vascular wound healing	20577	494	3	1	13.885	0.068612	0.62269	0.205728
GOBP name	vascular endothelial growth factor production	20577	494	3	1	13.885	0.068612	0.62319	0.20538
GOBP name	uracil metabolic process	20577	494	3	1	13.885	0.068612	0.62369	0.205031
GOBP name	heterocycle metabolic process	20577	494	534	9	0.70203	0.068946	0.62372	0.20501
GOBP name	regulation of ossification	20577	494	170	7	1.7152	0.06277	0.62378	0.204969
GOBP name	positive regulation of MAPKKK cascade	20577	494	226	2	0.36862	0.062742	0.62405	0.204781
GOBP name	tryptophan transport	20577	494	3	1	13.885	0.068612	0.62419	0.204683
GOBP name	transformation of host cell by virus	20577	494	3	1	13.885	0.068612	0.6247	0.204328
GOBP name	trachea formation	20577	494	3	1	13.885	0.068612	0.6252	0.203981
GOBP name	telomeric loop formation	20577	494	3	1	13.885	0.068612	0.6257	0.203634
GOBP name	regulation of transferase activity	20577	494	748	21	1.1694	0.069257	0.62603	0.203405
GOBP name	spindle localization	20577	494	3	1	13.885	0.068612	0.62621	0.20328
GOBP name	negative regulation of transmembrane receptor protein serine/threonine kinase signaling pathway	20577	494	106	5	1.9648	0.069352	0.62638	0.203162
GOBP name	sphinganine metabolic process	20577	494	3	1	13.885	0.068612	0.62672	0.202926
GOBP name	small nucleolar ribonucleoprotein complex assembly	20577	494	3	1	13.885	0.068612	0.62722	0.20258
GOBP name	S-adenosylmethioninamine metabolic process	20577	494	3	1	13.885	0.068612	0.62773	0.202227
GOBP name	regulation of epidermal growth factor receptor signaling pathway	20577	494	74	4	2.2516	0.069674	0.62779	0.202186
GOBP name	S-adenosylhomocysteine metabolic process	20577	494	3	1	13.885	0.068612	0.62824	0.201874
GOBP name	positive regulation of neuron projection development	20577	494	74	4	2.2516	0.069674	0.62829	0.20184
GOBP name	cellular response to extracellular stimulus	20577	494	213	8	1.5645	0.069623	0.62833	0.201812
GOBP name	rRNA export from nucleus	20577	494	3	1	13.885	0.068612	0.62875	0.201522
GOBP name	response to high density lipoprotein particle stimulus	20577	494	3	1	13.885	0.068612	0.62926	0.20117
GOBP name	regulation of transcription from RNA polymerase II promoter in response to iron	20577	494	3	1	13.885	0.068612	0.62977	0.200818
GOBP name	regulation of synapse structure and activity	20577	494	3	1	13.885	0.068612	0.63028	0.200466
GOBP name	regulation of protein phosphorylation	20577	494	979	26	1.1062	0.070722	0.63069	0.200184
GOBP name	regulation of sister chromatid segregation	20577	494	3	1	13.885	0.068612	0.6308	0.200108
GOBP name	I-kappaB kinase/NF-kappaB cascade	20577	494	45	3	2.7769	0.070698	0.63098	0.199984
GOBP name	regulation of Schwann cell differentiation	20577	494	3	1	13.885	0.068612	0.63131	0.199757
GOBP name	cellular response to amino acid stimulus	20577	494	45	3	2.7769	0.070698	0.63148	0.19964
GOBP name	vascular endothelial growth factor receptor signaling pathway	20577	494	107	5	1.9464	0.071013	0.6318	0.19942
GOBP name	regulation of multivesicular body size	20577	494	3	1	13.885	0.068612	0.63182	0.199407
GOBP name	regulation of receptor biosynthetic process	20577	494	20	2	4.1654	0.070681	0.63182	0.199407
GOBP name	axon guidance	20577	494	399	13	1.3571	0.063647	0.63194	0.199324
GOBP name	positive regulation of epithelial cell proliferation	20577	494	136	6	1.8377	0.06378	0.63215	0.19918
GOBP name	regulation of growth	20577	494	562	17	1.26	0.063736	0.63226	0.199104
GOBP name	positive regulation of angiogenesis	20577	494	107	5	1.9464	0.071013	0.63229	0.199084
GOBP name	protein localization at cell surface	20577	494	20	2	4.1654	0.070681	0.63232	0.199063
GOBP name	regulation of mitotic sister chromatid segregation	20577	494	3	1	13.885	0.068612	0.63234	0.199049
GOBP name	ion transmembrane transport	20577	494	488	8	0.68285	0.070977	0.63247	0.19896
GOBP name	protein K63-linked deubiquitination	20577	494	20	2	4.1654	0.070681	0.63282	0.19872
GOBP name	regulation of heparan sulfate proteoglycan biosynthetic process	20577	494	3	1	13.885	0.068612	0.63286	0.198692
GOBP name	positive regulation of natural killer cell activation	20577	494	20	2	4.1654	0.070681	0.63333	0.19837
GOBP name	regulation of collagen catabolic process	20577	494	3	1	13.885	0.068612	0.63337	0.198343
GOBP name	regulation of kinase activity	20577	494	711	20	1.1717	0.071369	0.63346	0.198281
GOBP name	positive regulation of erythrocyte differentiation	20577	494	20	2	4.1654	0.070681	0.63383	0.198027
GOBP name	regulation of branching morphogenesis of a nerve	20577	494	3	1	13.885	0.068612	0.63389	0.197986
GOBP name	regulation of protein kinase activity	20577	494	667	19	1.1865	0.071307	0.63391	0.197972
GOBP name	anatomical structure formation involved in morphogenesis	20577	494	711	20	1.1717	0.071369	0.63396	0.197938
GOBP name	cellular carbohydrate metabolic process	20577	494	581	17	1.2188	0.071489	0.63403	0.19789
GOBP name	negative regulation of reactive oxygen species metabolic process	20577	494	20	2	4.1654	0.070681	0.63433	0.197685
GOBP name	chordate embryonic development	20577	494	215	8	1.5499	0.07158	0.63434	0.197678
GOBP name	pyrimidine deoxyribonucleoside monophosphate metabolic process	20577	494	3	1	13.885	0.068612	0.63441	0.19763
GOBP name	positive regulation of myeloid cell differentiation	20577	494	72	4	2.3141	0.065385	0.63469	0.197438
GOBP name	positive regulation of immune response	20577	494	483	15	1.2936	0.065281	0.63477	0.197384
GOBP name	error-prone translesion synthesis	20577	494	20	2	4.1654	0.070681	0.63484	0.197336
GOBP name	protein O-linked glycosylation via serine	20577	494	3	1	13.885	0.068612	0.63493	0.197274
GOBP name	cellular response to vitamin	20577	494	72	4	2.3141	0.065385	0.63524	0.197062
GOBP name	sulfur compound biosynthetic process	20577	494	112	0	0	0.065279	0.6353	0.197021
GOBP name	embryonic eye morphogenesis	20577	494	20	2	4.1654	0.070681	0.63534	0.196994
GOBP name	post-translational protein acetylation	20577	494	3	1	13.885	0.068612	0.63545	0.196919
GOBP name	organophosphate metabolic process	20577	494	320	4	0.52067	0.06521	0.63573	0.196727
GOBP name	cytoplasmic sequestering of protein	20577	494	20	2	4.1654	0.070681	0.63585	0.196645
GOBP name	negative regulation of protein serine/threonine kinase activity	20577	494	112	0	0	0.065279	0.63585	0.196645
GOBP name	rRNA transcription	20577	494	19	2	4.3846	0.065173	0.63591	0.196604
GOBP name	positive regulation of viral protein levels in host cell	20577	494	3	1	13.885	0.068612	0.63597	0.196563
GOBP name	response to gamma radiation	20577	494	43	3	2.9061	0.064535	0.63629	0.196345
GOBP name	cellular component maintenance at cellular level	20577	494	20	2	4.1654	0.070681	0.63635	0.196304
GOBP name	retina layer formation	20577	494	19	2	4.3846	0.065173	0.63646	0.196229
GOBP name	positive regulation of integrin biosynthetic process	20577	494	3	1	13.885	0.068612	0.63649	0.196208
GOBP name	regulation of mRNA stability	20577	494	43	3	2.9061	0.064535	0.63684	0.19597
GOBP name	negative regulation of striated muscle cell differentiation	20577	494	19	2	4.3846	0.065173	0.63701	0.195854
GOBP name	positive regulation of heparan sulfate proteoglycan biosynthetic process	20577	494	3	1	13.885	0.068612	0.63702	0.195847
GOBP name	lipid metabolic process	20577	494	1071	22	0.85563	0.064669	0.63705	0.195826
GOBP name	regulation of chondrocyte differentiation	20577	494	43	3	2.9061	0.064535	0.6374	0.195588
GOBP name	positive regulation of immune system process	20577	494	713	20	1.1684	0.071989	0.63746	0.195547
GOBP name	positive regulation of Golgi to plasma membrane protein transport	20577	494	3	1	13.885	0.068612	0.63754	0.195493
GOBP name	ncRNA 3'-end processing	20577	494	19	2	4.3846	0.065173	0.63756	0.195479
GOBP name	cation homeostasis	20577	494	482	15	1.2963	0.064798	0.63776	0.195343
GOBP name	protein deacylation	20577	494	43	3	2.9061	0.064535	0.63796	0.195207
GOBP name	positive regulation of determination of dorsal identity	20577	494	3	1	13.885	0.068612	0.63806	0.195138
GOBP name	entrainment of circadian clock by photoperiod	20577	494	19	2	4.3846	0.065173	0.63812	0.195098
GOBP name	negative regulation of epidermal growth factor receptor signaling pathway	20577	494	43	3	2.9061	0.064535	0.63852	0.194825
GOBP name	positive regulation of chromatin silencing	20577	494	3	1	13.885	0.068612	0.63859	0.194778
GOBP name	endoplasmic reticulum calcium ion homeostasis	20577	494	19	2	4.3846	0.065173	0.63867	0.194723
GOBP name	gastrulation	20577	494	43	3	2.9061	0.064535	0.63908	0.194445
GOBP name	PMA-inducible membrane protein ectodomain proteolysis	20577	494	3	1	13.885	0.068612	0.63912	0.194418
GOBP name	regulation of muscle cell differentiation	20577	494	137	6	1.8243	0.065109	0.63915	0.194397
GOBP name	clathrin-mediated endocytosis	20577	494	19	2	4.3846	0.065173	0.63922	0.19435
GOBP name	lymphocyte differentiation	20577	494	172	7	1.6952	0.065009	0.63928	0.194309
GOBP name	response to molecule of bacterial origin	20577	494	265	3	0.47155	0.072259	0.63936	0.194255
GOBP name	phagosome-lysosome fusion	20577	494	3	1	13.885	0.068612	0.63964	0.194064
GOBP name	positive regulation of protein complex assembly	20577	494	137	6	1.8243	0.065109	0.63971	0.194017
GOBP name	pathogenesis	20577	494	3	1	13.885	0.068612	0.64017	0.193705
GOBP name	response to hydrogen peroxide	20577	494	104	5	2.0026	0.066051	0.64061	0.193406
GOBP name	oviduct development	20577	494	3	1	13.885	0.068612	0.6407	0.193345
GOBP name	nuclear matrix organization	20577	494	3	1	13.885	0.068612	0.64123	0.192986
GOBP name	response to steroid hormone stimulus	20577	494	324	11	1.4142	0.066215	0.64165	0.192702
GOBP name	nuclear matrix anchoring at nuclear membrane	20577	494	3	1	13.885	0.068612	0.64176	0.192627
GOBP name	negative regulation of transforming growth factor beta receptor signaling pathway by extracellular sequestering of TGFbeta	20577	494	3	1	13.885	0.068612	0.64229	0.192269
GOBP name	negative regulation of transcription involved in G1/S phase of mitotic cell cycle	20577	494	3	1	13.885	0.068612	0.64283	0.191904
GOBP name	regulation of hydrolase activity	20577	494	907	18	0.82665	0.06644	0.64328	0.1916
GOBP name	negative regulation of protein glycosylation	20577	494	3	1	13.885	0.068612	0.64336	0.191546
GOBP name	negative regulation of low-density lipoprotein particle receptor biosynthetic process	20577	494	3	1	13.885	0.068612	0.64389	0.191188
GOBP name	negative regulation of cysteine-type endopeptidase activity	20577	494	3	1	13.885	0.068612	0.64443	0.190824
GOBP name	regulation of cysteine-type endopeptidase activity involved in apoptotic process	20577	494	179	7	1.6289	0.072933	0.64481	0.190568
GOBP name	methylglyoxal metabolic process	20577	494	3	1	13.885	0.068612	0.64497	0.19046
GOBP name	mesenchymal cell proliferation involved in lung development	20577	494	3	1	13.885	0.068612	0.6455	0.190104
GOBP name	cell part morphogenesis	20577	494	264	3	0.47334	0.073211	0.64575	0.189936
GOBP name	heterocycle biosynthetic process	20577	494	222	2	0.37526	0.066761	0.64583	0.189882
GOBP name	response to external stimulus	20577	494	1306	32	1.0206	0.07311	0.64587	0.189855
GOBP name	interspecies interaction between organisms	20577	494	143	6	1.7477	0.073183	0.64601	0.189761
GOBP name	meiotic mismatch repair	20577	494	3	1	13.885	0.068612	0.64604	0.189741
GOBP name	unsaturated fatty acid metabolic process	20577	494	111	0	0	0.066893	0.64656	0.189391
GOBP name	meiotic chromosome movement towards spindle pole	20577	494	3	1	13.885	0.068612	0.64658	0.189378
GOBP name	maturation of 5.8S rRNA from tricistronic rRNA transcript (SSU-rRNA, 5.8S rRNA, LSU-rRNA)	20577	494	3	1	13.885	0.068612	0.64712	0.189015
GOBP name	lung induction	20577	494	3	1	13.885	0.068612	0.64766	0.188653
GOBP name	histone H4-K20 demethylation	20577	494	3	1	13.885	0.068612	0.6482	0.188291
GOBP name	histone H3-K14 acetylation	20577	494	3	1	13.885	0.068612	0.64874	0.187929
GOBP name	G-protein signaling, coupled to cGMP nucleotide second messenger	20577	494	3	1	13.885	0.068612	0.64929	0.187561
GOBP name	Golgi to lysosome transport	20577	494	3	1	13.885	0.068612	0.64983	0.1872
GOBP name	triglyceride biosynthetic process	20577	494	46	3	2.7166	0.073822	0.65013	0.187
GOBP name	glial cell fate determination	20577	494	3	1	13.885	0.068612	0.65038	0.186833
GOBP name	histone H3 acetylation	20577	494	46	3	2.7166	0.073822	0.65063	0.186666
GOBP name	fungiform papilla formation	20577	494	3	1	13.885	0.068612	0.65092	0.186472
GOBP name	endonucleolytic cleavage to generate mature 3'-end of SSU-rRNA from (SSU-rRNA, 5.8S rRNA, LSU-rRNA)	20577	494	3	1	13.885	0.068612	0.65147	0.186106
GOBP name	dUMP metabolic process	20577	494	3	1	13.885	0.068612	0.65202	0.185739
GOBP name	response to amino acid stimulus	20577	494	73	4	2.2824	0.067522	0.65208	0.185699
GOBP name	regulation of anatomical structure morphogenesis	20577	494	720	20	1.1571	0.074103	0.65209	0.185692
GOBP name	regulation of response to cytokine stimulus	20577	494	105	5	1.9835	0.067697	0.6521	0.185686
GOBP name	intracellular protein kinase cascade	20577	494	287	10	1.4514	0.067657	0.65227	0.185573
GOBP name	establishment of chromosome localization	20577	494	44	3	2.84	0.067601	0.65229	0.185559
GOBP name	cellular lipid metabolic process	20577	494	823	16	0.8098	0.067843	0.65239	0.185493
GOBP name	DNA methylation on cytosine within a CG sequence	20577	494	3	1	13.885	0.068612	0.65257	0.185373
GOBP name	glycerophospholipid biosynthetic process	20577	494	169	1	0.24647	0.06784	0.65292	0.18514
GOBP name	response to extracellular stimulus	20577	494	418	13	1.2955	0.074334	0.65311	0.185014
GOBP name	co-translational protein modification	20577	494	3	1	13.885	0.068612	0.65312	0.185007
GOBP name	multicellular organismal development	20577	494	418	13	1.2955	0.074334	0.65362	0.184675
GOBP name	cellular response to fructose stimulus	20577	494	3	1	13.885	0.068612	0.65367	0.184641
GOBP name	positive regulation of intracellular protein kinase cascade	20577	494	450	7	0.64795	0.068142	0.65415	0.184323
GOBP name	divalent metal ion transport	20577	494	218	8	1.5286	0.074517	0.65421	0.184283
GOBP name	canonical Wnt receptor signaling pathway involved in regulation of cell proliferation	20577	494	3	1	13.885	0.068612	0.65422	0.184276
GOBP name	cellular homeostasis	20577	494	788	22	1.1629	0.068132	0.65461	0.184017
GOBP name	box C/D snoRNP assembly	20577	494	3	1	13.885	0.068612	0.65477	0.183911
GOBP name	B-1 B cell homeostasis	20577	494	3	1	13.885	0.068612	0.65532	0.183547
GOBP name	axis elongation involved in somitogenesis	20577	494	3	1	13.885	0.068612	0.65588	0.183176
GOBP name	astral microtubule organization	20577	494	3	1	13.885	0.068612	0.65643	0.182812
GOBP name	embryo development	20577	494	257	9	1.4587	0.074862	0.65673	0.182613
GOBP name	aldehyde biosynthetic process	20577	494	3	1	13.885	0.068612	0.65699	0.182441
GOBP name	adenosine receptor signaling pathway	20577	494	3	1	13.885	0.068612	0.65755	0.182071
GOBP name	adenine transport	20577	494	3	1	13.885	0.068612	0.65811	0.181702
GOBP name	regulation of wound healing	20577	494	106	0	0	0.075585	0.66204	0.179116
GOBP name	protein targeting to plasma membrane	20577	494	21	2	3.967	0.076251	0.66223	0.178991
GOBP name	negative regulation of lymphocyte activation	20577	494	106	0	0	0.075585	0.66255	0.178781
GOBP name	positive regulation of protein complex disassembly	20577	494	21	2	3.967	0.076251	0.66274	0.178657
GOBP name	positive regulation of neuroblast proliferation	20577	494	21	2	3.967	0.076251	0.66325	0.178323
GOBP name	embryo development ending in birth or egg hatching	20577	494	220	8	1.5147	0.076474	0.66366	0.178054
GOBP name	heterotypic cell-cell adhesion	20577	494	21	2	3.967	0.076251	0.66376	0.177989
GOBP name	endothelial cell proliferation	20577	494	21	2	3.967	0.076251	0.66427	0.177655
GOBP name	organic acid metabolic process	20577	494	834	17	0.84906	0.076648	0.66465	0.177407
GOBP name	early endosome to late endosome transport	20577	494	21	2	3.967	0.076251	0.66479	0.177316
GOBP name	modification of morphology or physiology of other organism involved in symbiotic interaction	20577	494	47	3	2.6588	0.076969	0.66489	0.17725
GOBP name	cellular ketone metabolic process	20577	494	836	17	0.84703	0.076052	0.6651	0.177113
GOBP name	cellular response to osmotic stress	20577	494	21	2	3.967	0.076251	0.6653	0.176982
GOBP name	negative regulation of cell differentiation	20577	494	551	16	1.2095	0.076787	0.66535	0.17695
GOBP name	negative regulation of cell proliferation	20577	494	595	17	1.1901	0.076847	0.66536	0.176943
GOBP name	modification of morphology or physiology of other organism	20577	494	47	3	2.6588	0.076969	0.6654	0.176917
GOBP name	fatty acid biosynthetic process	20577	494	110	5	1.8934	0.076036	0.66548	0.176865
GOBP name	carbohydrate biosynthetic process	20577	494	260	3	0.48062	0.07711	0.66559	0.176793
GOBP name	bone resorption	20577	494	21	2	3.967	0.076251	0.66581	0.17665
GOBP name	cellular response to acid	20577	494	47	3	2.6588	0.076969	0.66591	0.176584
GOBP name	Arp2/3 complex-mediated actin nucleation	20577	494	21	2	3.967	0.076251	0.66633	0.176311
GOBP name	divalent inorganic cation transport	20577	494	221	8	1.5078	0.077452	0.66804	0.175198
GOBP name	organ morphogenesis	20577	494	424	13	1.2771	0.077604	0.66884	0.174678
GOBP name	regulation of membrane potential	20577	494	259	3	0.48248	0.078107	0.67266	0.172204
GOBP name	response to oxygen levels	20577	494	261	9	1.4363	0.078273	0.67358	0.171611
GOBP name	negative regulation of MAPKKK cascade	20577	494	78	4	2.1361	0.078409	0.67372	0.171521
GOBP name	gene silencing	20577	494	78	4	2.1361	0.078409	0.67423	0.171192
GOBP name	cellular component movement	20577	494	1032	26	1.0494	0.078584	0.67471	0.170883
GOBP name	regulation of lipid biosynthetic process	20577	494	112	5	1.8595	0.079408	0.67818	0.168655
GOBP name	positive regulation of kinase activity	20577	494	474	8	0.70302	0.079084	0.67849	0.168457
GOBP name	cellular chemical homeostasis	20577	494	692	19	1.1437	0.079164	0.67866	0.168348
GOBP name	positive regulation of ion transport	20577	494	112	5	1.8595	0.079408	0.6787	0.168322
GOBP name	positive regulation of caspase activity	20577	494	112	5	1.8595	0.079408	0.67921	0.167996
GOBP name	positive regulation of lipid metabolic process	20577	494	104	0	0	0.079369	0.67938	0.167887
GOBP name	locomotion	20577	494	1144	27	0.98309	0.079327	0.67954	0.167785
GOBP name	regulation of locomotion	20577	494	603	17	1.1743	0.079728	0.6804	0.167236
GOBP name	DNA-dependent DNA replication	20577	494	48	3	2.6034	0.080137	0.68234	0.165999
GOBP name	cellular response to carbohydrate stimulus	20577	494	48	3	2.6034	0.080137	0.68286	0.165668
GOBP name	transmembrane transport	20577	494	894	19	0.88526	0.080284	0.68308	0.165528
GOBP name	adherens junction organization	20577	494	48	3	2.6034	0.080137	0.68337	0.165344
GOBP name	cytoskeleton organization	20577	494	744	20	1.1197	0.080619	0.68541	0.16405
GOBP name	somatic recombination of immunoglobulin gene segments	20577	494	22	2	3.7867	0.081869	0.68878	0.161919
GOBP name	sister chromatid segregation	20577	494	22	2	3.7867	0.081869	0.6893	0.161592
GOBP name	oxoacid metabolic process	20577	494	815	17	0.86885	0.082109	0.68977	0.161296
GOBP name	regulation of myotube differentiation	20577	494	22	2	3.7867	0.081869	0.68981	0.161271
GOBP name	positive regulation of signaling	20577	494	1016	23	0.94295	0.082204	0.69006	0.161113
GOBP name	carboxylic acid metabolic process	20577	494	815	17	0.86885	0.082109	0.69029	0.160968
GOBP name	positive regulation of transforming growth factor beta receptor signaling pathway	20577	494	22	2	3.7867	0.081869	0.69033	0.160943
GOBP name	Golgi vesicle transport	20577	494	226	8	1.4745	0.082325	0.69056	0.160799
GOBP name	positive regulation of heart contraction	20577	494	22	2	3.7867	0.081869	0.69084	0.160623
GOBP name	neutral lipid biosynthetic process	20577	494	51	3	2.4502	0.089729	0.6911	0.160459
GOBP name	response to virus	20577	494	225	8	1.481	0.081353	0.69114	0.160434
GOBP name	Notch receptor processing	20577	494	22	2	3.7867	0.081869	0.69136	0.160296
GOBP name	cellular component disassembly involved in apoptosis	20577	494	51	3	2.4502	0.089729	0.69157	0.160164
GOBP name	organelle assembly	20577	494	118	5	1.765	0.089574	0.6918	0.160019
GOBP name	negative regulation of JNK cascade	20577	494	22	2	3.7867	0.081869	0.69188	0.159969
GOBP name	nucleotide biosynthetic process	20577	494	159	1	0.26197	0.081502	0.69188	0.159969
GOBP name	positive regulation of cell communication	20577	494	1021	23	0.93833	0.081571	0.69195	0.159925
GOBP name	acylglycerol biosynthetic process	20577	494	51	3	2.4502	0.089729	0.69204	0.159869
GOBP name	response to lipopolysaccharide	20577	494	248	3	0.50388	0.089692	0.69223	0.15975
GOBP name	extracellular matrix disassembly	20577	494	118	5	1.765	0.089574	0.69227	0.159724
GOBP name	negative regulation of cell cycle	20577	494	275	9	1.3632	0.08995	0.69233	0.159687
GOBP name	monoamine transport	20577	494	22	2	3.7867	0.081869	0.69239	0.159649
GOBP name	vascular endothelial growth factor receptor signaling pathway involved in endothelial cell chemotaxis	20577	494	4	1	10.413	0.089291	0.69245	0.159612
GOBP name	cellular response to vascular endothelial growth factor stimulus	20577	494	118	5	1.765	0.089574	0.69275	0.159423
GOBP name	positive regulation of cellular catabolic process	20577	494	150	6	1.6662	0.082723	0.69287	0.159348
GOBP name	maternal process involved in female pregnancy	20577	494	22	2	3.7867	0.081869	0.69291	0.159323
GOBP name	telomere maintenance in response to DNA damage	20577	494	4	1	10.413	0.089291	0.69292	0.159317
GOBP name	energy reserve metabolic process	20577	494	155	6	1.6124	0.089535	0.69292	0.159317
GOBP name	chemical homeostasis	20577	494	962	24	1.0392	0.082681	0.69304	0.159242
GOBP name	negative regulation of cellular catabolic process	20577	494	83	4	2.0074	0.089501	0.69313	0.159185
GOBP name	regulation of striated muscle contraction	20577	494	80	4	2.0827	0.082831	0.69326	0.159104
GOBP name	smooth muscle adaptation	20577	494	4	1	10.413	0.089291	0.6934	0.159016
GOBP name	actin cytoskeleton organization	20577	494	385	6	0.64915	0.08291	0.69341	0.15901
GOBP name	hyperosmotic response	20577	494	22	2	3.7867	0.081869	0.69343	0.158997
GOBP name	calcium-mediated signaling	20577	494	83	4	2.0074	0.089501	0.6936	0.158891
GOBP name	serine phosphorylation of STAT3 protein	20577	494	4	1	10.413	0.089291	0.69388	0.158716
GOBP name	glutamine metabolic process	20577	494	22	2	3.7867	0.081869	0.69395	0.158672
GOBP name	ribosomal protein import into nucleus	20577	494	4	1	10.413	0.089291	0.69435	0.158422
GOBP name	ribosomal large subunit assembly	20577	494	4	1	10.413	0.089291	0.69483	0.158121
GOBP name	response to organophosphorus	20577	494	4	1	10.413	0.089291	0.69531	0.157822
GOBP name	aminoglycan biosynthetic process	20577	494	102	0	0	0.083342	0.69548	0.157715
GOBP name	activation of immune response	20577	494	392	12	1.2751	0.083425	0.69566	0.157603
GOBP name	replication fork protection	20577	494	4	1	10.413	0.089291	0.69579	0.157522
GOBP name	regulation of steroid biosynthetic process	20577	494	49	3	2.5502	0.083322	0.69583	0.157497
GOBP name	regulation of mitotic recombination	20577	494	4	1	10.413	0.089291	0.69627	0.157222
GOBP name	negative regulation of proteolysis	20577	494	49	3	2.5502	0.083322	0.69634	0.157179
GOBP name	regulation of mast cell cytokine production	20577	494	4	1	10.413	0.089291	0.69675	0.156923
GOBP name	regulation of mast cell apoptosis	20577	494	4	1	10.413	0.089291	0.69723	0.156624
GOBP name	regulation of integrin biosynthetic process	20577	494	4	1	10.413	0.089291	0.69771	0.156325
GOBP name	regulation of histone H3-K9 acetylation	20577	494	4	1	10.413	0.089291	0.6982	0.15602
GOBP name	vesicle-mediated transport	20577	494	1001	23	0.95708	0.083828	0.6985	0.155834
GOBP name	regulation of genetic imprinting	20577	494	4	1	10.413	0.089291	0.69868	0.155722
GOBP name	response to organic nitrogen	20577	494	156	6	1.6021	0.090891	0.6991	0.155461
GOBP name	regulation of fertilization	20577	494	4	1	10.413	0.089291	0.69917	0.155417
GOBP name	regulation of determination of dorsal identity	20577	494	4	1	10.413	0.089291	0.69965	0.155119
GOBP name	regulation of definitive erythrocyte differentiation	20577	494	4	1	10.413	0.089291	0.70014	0.154815
GOBP name	developmental maturation	20577	494	151	6	1.6551	0.084088	0.70015	0.154809
GOBP name	regulation of cyclic nucleotide catabolic process	20577	494	4	1	10.413	0.089291	0.70062	0.154517
GOBP name	learning	20577	494	115	5	1.811	0.084488	0.7009	0.154344
GOBP name	regulation of cAMP catabolic process	20577	494	4	1	10.413	0.089291	0.70111	0.154214
GOBP name	regulation of actin cytoskeleton organization	20577	494	253	3	0.49392	0.084288	0.70131	0.15409
GOBP name	interaction with host	20577	494	115	5	1.811	0.084488	0.70142	0.154022
GOBP name	cellular nitrogen compound biosynthetic process	20577	494	383	6	0.65254	0.084371	0.70148	0.153985
GOBP name	pyrimidine deoxyribonucleoside triphosphate biosynthetic process	20577	494	4	1	10.413	0.089291	0.7016	0.15391
GOBP name	multi-organism process	20577	494	712	19	1.1115	0.08445	0.70162	0.153898
GOBP name	protein transport within lipid bilayer	20577	494	4	1	10.413	0.089291	0.70208	0.153613
GOBP name	protein to membrane docking	20577	494	4	1	10.413	0.089291	0.70257	0.15331
GOBP name	protein O-linked glycosylation via threonine	20577	494	4	1	10.413	0.089291	0.70306	0.153008
GOBP name	positive regulation of cell differentiation	20577	494	593	16	1.1239	0.091505	0.70334	0.152835
GOBP name	DNA modification	20577	494	81	4	2.057	0.085051	0.70402	0.152415
GOBP name	protein deglycosylation	20577	494	4	1	10.413	0.089291	0.70404	0.152403
GOBP name	biological adhesion	20577	494	816	21	1.072	0.085143	0.70427	0.152261
GOBP name	cell adhesion	20577	494	815	21	1.0733	0.084986	0.70452	0.152107
GOBP name	protection from non-homologous end joining at telomere	20577	494	4	1	10.413	0.089291	0.70454	0.152094
GOBP name	canonical Wnt receptor signaling pathway	20577	494	81	4	2.057	0.085051	0.70454	0.152094
GOBP name	protection from natural killer cell mediated cytotoxicity	20577	494	4	1	10.413	0.089291	0.70503	0.151792
GOBP name	regionalization	20577	494	246	3	0.50797	0.091917	0.70507	0.151768
GOBP name	actin filament-based process	20577	494	423	7	0.68931	0.085313	0.70516	0.151712
GOBP name	purine nucleotide biosynthetic process	20577	494	98	0	0	0.091893	0.70537	0.151583
GOBP name	glycosaminoglycan biosynthetic process	20577	494	101	0	0	0.085402	0.70538	0.151577
GOBP name	proprioception	20577	494	4	1	10.413	0.089291	0.70552	0.151491
GOBP name	negative regulation of epithelial cell proliferation	20577	494	98	0	0	0.091893	0.70585	0.151288
GOBP name	positive regulation of sulfur metabolic process	20577	494	4	1	10.413	0.089291	0.70602	0.151183
GOBP name	positive regulation of histone H4 acetylation	20577	494	4	1	10.413	0.089291	0.70651	0.150882
GOBP name	energy derivation by oxidation of organic compounds	20577	494	196	7	1.4876	0.092213	0.70686	0.150667
GOBP name	positive regulation of hepatocyte proliferation	20577	494	4	1	10.413	0.089291	0.707	0.150581
GOBP name	positive regulation of double-strand break repair	20577	494	4	1	10.413	0.089291	0.7075	0.150274
GOBP name	positive regulation of apoptosis involved in mammary gland involution	20577	494	4	1	10.413	0.089291	0.708	0.149967
GOBP name	osteoclast fusion	20577	494	4	1	10.413	0.089291	0.70849	0.149666
GOBP name	neutrophil homeostasis	20577	494	4	1	10.413	0.089291	0.70899	0.14936
GOBP name	negative regulation of mast cell degranulation	20577	494	4	1	10.413	0.089291	0.70949	0.149054
GOBP name	negative regulation of DNA damage checkpoint	20577	494	4	1	10.413	0.089291	0.70999	0.148748
GOBP name	negative regulation of centrosome cycle	20577	494	4	1	10.413	0.089291	0.71049	0.148442
GOBP name	sodium ion homeostasis	20577	494	24	2	3.4712	0.093191	0.7105	0.148436
GOBP name	response to salt stress	20577	494	24	2	3.4712	0.093191	0.71098	0.148143
GOBP name	negative regulation of centriole replication	20577	494	4	1	10.413	0.089291	0.71099	0.148137
GOBP name	regulation of cytoskeleton organization	20577	494	371	6	0.67365	0.093354	0.71127	0.147966
GOBP name	regulation of the force of heart contraction	20577	494	24	2	3.4712	0.093191	0.71146	0.14785
GOBP name	negative regulation of amyloid precursor protein biosynthetic process	20577	494	4	1	10.413	0.089291	0.71149	0.147831
GOBP name	positive regulation of signal transduction	20577	494	951	22	0.9636	0.086277	0.71157	0.147782
GOBP name	generation of precursor metabolites and energy	20577	494	354	11	1.2943	0.086232	0.71172	0.147691
GOBP name	positive regulation of establishment of protein localization in plasma membrane	20577	494	24	2	3.4712	0.093191	0.71194	0.147557
GOBP name	mitochondrial electron transport, cytochrome c to oxygen	20577	494	4	1	10.413	0.089291	0.71199	0.147526
GOBP name	regulation of lymphocyte apoptosis	20577	494	52	3	2.4031	0.092944	0.71199	0.147526
GOBP name	negative regulation of fatty acid metabolic process	20577	494	24	2	3.4712	0.093191	0.71242	0.147264
GOBP name	maturation of LSU-rRNA from tricistronic rRNA transcript (SSU-rRNA, 5.8S rRNA, LSU-rRNA)	20577	494	4	1	10.413	0.089291	0.7125	0.147215
GOBP name	cellular response to dsRNA	20577	494	24	2	3.4712	0.093191	0.71291	0.146965
GOBP name	leucine transport	20577	494	4	1	10.413	0.089291	0.713	0.14691
GOBP name	calcium ion homeostasis	20577	494	279	9	1.3437	0.093169	0.71322	0.146776
GOBP name	immunoglobulin V(D)J recombination	20577	494	4	1	10.413	0.089291	0.7135	0.146606
GOBP name	guanosine metabolic process	20577	494	4	1	10.413	0.089291	0.71401	0.146296
GOBP name	regulation of cell activation	20577	494	421	7	0.69258	0.086646	0.71409	0.146247
GOBP name	regulation of protein ubiquitination involved in ubiquitin-dependent protein catabolic process	20577	494	23	2	3.6221	0.08752	0.71451	0.145992
GOBP name	formation of radial glial scaffolds	20577	494	4	1	10.413	0.089291	0.71452	0.145986
GOBP name	cellular amine metabolic process	20577	494	488	9	0.76821	0.093844	0.71452	0.145986
GOBP name	hemopoietic progenitor cell differentiation	20577	494	85	4	1.9602	0.093958	0.7149	0.145755
GOBP name	monovalent inorganic cation transport	20577	494	294	4	0.56672	0.087637	0.71495	0.145724
GOBP name	epithelial cell differentiation involved in mammary gland alveolus development	20577	494	4	1	10.413	0.089291	0.71502	0.145682
GOBP name	regulation of androgen receptor signaling pathway	20577	494	23	2	3.6221	0.08752	0.71503	0.145676
GOBP name	leukocyte chemotaxis	20577	494	97	0	0	0.094165	0.71503	0.145676
GOBP name	icosanoid metabolic process	20577	494	97	0	0	0.094165	0.71551	0.145384
GOBP name	epidermal growth factor-activated receptor transactivation by G-protein coupled receptor signaling pathway	20577	494	4	1	10.413	0.089291	0.71553	0.145372
GOBP name	potassium ion import	20577	494	23	2	3.6221	0.08752	0.71555	0.14536
GOBP name	elevation of cytosolic calcium ion concentration	20577	494	151	1	0.27585	0.094113	0.7156	0.14533
GOBP name	endothelial cell apoptosis	20577	494	4	1	10.413	0.089291	0.71604	0.145063
GOBP name	positive regulation of interleukin-1 beta production	20577	494	23	2	3.6221	0.08752	0.71607	0.145045
GOBP name	response to vitamin A	20577	494	117	5	1.7801	0.087879	0.71641	0.144838
GOBP name	secretion	20577	494	578	11	0.79272	0.087005	0.71652	0.144772
GOBP name	embryonic placenta morphogenesis	20577	494	4	1	10.413	0.089291	0.71655	0.144753
GOBP name	photoperiodism	20577	494	23	2	3.6221	0.08752	0.71658	0.144735
GOBP name	dTTP metabolic process	20577	494	4	1	10.413	0.089291	0.71705	0.144451
GOBP name	negative regulation of innate immune response	20577	494	23	2	3.6221	0.08752	0.7171	0.14442
GOBP name	regulation of mRNA processing	20577	494	82	4	2.0319	0.087275	0.71718	0.144372
GOBP name	dTTP biosynthetic process	20577	494	4	1	10.413	0.089291	0.71756	0.144142
GOBP name	entrainment of circadian clock	20577	494	23	2	3.6221	0.08752	0.71762	0.144105
GOBP name	positive regulation of neuron differentiation	20577	494	82	4	2.0319	0.087275	0.7177	0.144057
GOBP name	double-strand break repair via break-induced replication	20577	494	4	1	10.413	0.089291	0.71808	0.143827
GOBP name	adrenal gland development	20577	494	23	2	3.6221	0.08752	0.71815	0.143785
GOBP name	cellular response to steroid hormone stimulus	20577	494	82	4	2.0319	0.087275	0.71822	0.143743
GOBP name	positive regulation of I-kappaB kinase/NF-kappaB cascade	20577	494	154	6	1.6229	0.088176	0.71831	0.143688
GOBP name	regulation of nucleotide metabolic process	20577	494	537	10	0.77568	0.088258	0.71846	0.143597
GOBP name	DNA methylation involved in embryo development	20577	494	4	1	10.413	0.089291	0.71859	0.143519
GOBP name	angiogenesis	20577	494	239	8	1.3943	0.094696	0.71859	0.143519
GOBP name	purine ribonucleotide metabolic process	20577	494	100	0	0	0.087513	0.71862	0.143501
GOBP name	positive regulation of protein kinase activity	20577	494	448	8	0.74382	0.094782	0.71875	0.143422
GOBP name	regulation of secretion	20577	494	575	11	0.79686	0.088372	0.71887	0.14335
GOBP name	desmosome assembly	20577	494	4	1	10.413	0.089291	0.7191	0.143211
GOBP name	cytoplasmic transport	20577	494	4	1	10.413	0.089291	0.71961	0.142903
GOBP name	multicellular organismal reproductive process	20577	494	507	14	1.1502	0.094994	0.71988	0.14274
GOBP name	connective tissue replacement involved in inflammatory response wound healing	20577	494	4	1	10.413	0.089291	0.72013	0.142589
GOBP name	chorionic trophoblast cell differentiation	20577	494	4	1	10.413	0.089291	0.72064	0.142282
GOBP name	cerebral cortex radial glia guided migration	20577	494	4	1	10.413	0.089291	0.72115	0.141974
GOBP name	central nervous system vasculogenesis	20577	494	4	1	10.413	0.089291	0.72167	0.141661
GOBP name	catecholamine secretion	20577	494	4	1	10.413	0.089291	0.72219	0.141349
GOBP name	canonical Wnt receptor signaling pathway involved in heart development	20577	494	4	1	10.413	0.089291	0.7227	0.141042
GOBP name	phospholipid biosynthetic process	20577	494	198	2	0.42075	0.095451	0.72286	0.140946
GOBP name	T cell activation	20577	494	199	7	1.4652	0.095538	0.72303	0.140844
GOBP name	calcium-independent cell-matrix adhesion	20577	494	4	1	10.413	0.089291	0.72322	0.14073
GOBP name	branched-chain aliphatic amino acid transport	20577	494	4	1	10.413	0.089291	0.72374	0.140417
GOBP name	base-excision repair, gap-filling	20577	494	4	1	10.413	0.089291	0.72426	0.140105
GOBP name	nerve growth factor receptor signaling pathway	20577	494	274	9	1.3682	0.089135	0.72456	0.139926
GOBP name	apoptotic chromosome condensation	20577	494	4	1	10.413	0.089291	0.72478	0.139794
GOBP name	apical constriction	20577	494	4	1	10.413	0.089291	0.7253	0.139482
GOBP name	activation of caspase activity	20577	494	86	4	1.9374	0.096185	0.72598	0.139075
GOBP name	regulation of RNA stability	20577	494	53	3	2.3578	0.096164	0.72631	0.138878
GOBP name	positive regulation of insulin secretion	20577	494	53	3	2.3578	0.096164	0.7268	0.138585
GOBP name	cellular glucose homeostasis	20577	494	53	3	2.3578	0.096164	0.72728	0.138298
GOBP name	cell motility	20577	494	754	18	0.99439	0.09648	0.72772	0.138036
GOBP name	negative regulation of secretion	20577	494	149	1	0.27956	0.097516	0.73456	0.133973
GOBP name	cell projection morphogenesis	20577	494	241	3	0.51851	0.097635	0.73496	0.133736
GOBP name	humoral immune response	20577	494	149	1	0.27956	0.097516	0.73505	0.133683
GOBP name	sister chromatid cohesion	20577	494	25	2	3.3323	0.098869	0.73641	0.13288
GOBP name	regulation of chemokine production	20577	494	54	3	2.3141	0.099385	0.73685	0.132621
GOBP name	regulation of protein deacetylation	20577	494	25	2	3.3323	0.098869	0.73689	0.132597
GOBP name	ion homeostasis	20577	494	712	17	0.99454	0.099149	0.73703	0.132515
GOBP name	response to inorganic substance	20577	494	422	12	1.1845	0.099035	0.73715	0.132444
GOBP name	regulation of cell killing	20577	494	54	3	2.3141	0.099385	0.73733	0.132338
GOBP name	negative regulation of catabolic process	20577	494	123	5	1.6932	0.098016	0.73734	0.132332
GOBP name	regulation of calcium ion import	20577	494	25	2	3.3323	0.098869	0.73738	0.132309
GOBP name	lipid biosynthetic process	20577	494	470	13	1.1521	0.099135	0.73741	0.132291
GOBP name	regulation of neuron differentiation	20577	494	421	12	1.1873	0.098576	0.73763	0.132161
GOBP name	glycerol ether biosynthetic process	20577	494	54	3	2.3141	0.099385	0.73781	0.132055
GOBP name	positive regulation vascular endothelial growth factor production	20577	494	25	2	3.3323	0.098869	0.73786	0.132026
GOBP name	taxis	20577	494	621	13	0.87198	0.098421	0.73793	0.131985
GOBP name	cell migration	20577	494	689	17	1.0277	0.098553	0.73794	0.131979
GOBP name	immune response-activating signal transduction	20577	494	330	10	1.2622	0.098709	0.73813	0.131867
GOBP name	positive regulation of immune effector process	20577	494	124	5	1.6796	0.099693	0.73816	0.131849
GOBP name	leukocyte activation	20577	494	377	11	1.2154	0.099768	0.73823	0.131808
GOBP name	phospholipid metabolic process	20577	494	282	4	0.59083	0.099385	0.7383	0.131767
GOBP name	positive regulation of RNA splicing	20577	494	25	2	3.3323	0.098869	0.73835	0.131738
GOBP name	regulation of intracellular protein kinase cascade	20577	494	710	16	0.93868	0.098544	0.73836	0.131732
GOBP name	cellular ion homeostasis	20577	494	631	16	1.0562	0.099657	0.73838	0.13172
GOBP name	chemotaxis	20577	494	621	13	0.87198	0.098421	0.73842	0.131697
GOBP name	positive regulation of endocytosis	20577	494	87	4	1.9151	0.098409	0.73882	0.131461
GOBP name	osteoclast differentiation	20577	494	25	2	3.3323	0.098869	0.73884	0.13145
GOBP name	peptidyl-tyrosine phosphorylation	20577	494	87	4	1.9151	0.098409	0.73931	0.131173
GOBP name	response to hypoxia	20577	494	243	8	1.3713	0.098364	0.73947	0.131079
GOBP name	response to biotic stimulus	20577	494	675	15	0.92564	0.10021	0.74104	0.130158
GOBP name	protein oligomerization	20577	494	378	11	1.2121	0.1003	0.7412	0.130065
GOBP name	cellular response to reactive oxygen species	20577	494	88	4	1.8934	0.10063	0.74315	0.128924
GOBP name	regulation of system process	20577	494	579	15	1.0791	0.10078	0.7438	0.128544
GOBP name	cellular response to endogenous stimulus	20577	494	581	15	1.0754	0.10117	0.7462	0.127145
GOBP name	regulation of stress-activated protein kinase signaling cascade	20577	494	164	6	1.5239	0.1016	0.74881	0.125628
GOBP name	regulation of cellular component biogenesis	20577	494	480	13	1.1281	0.10267	0.75525	0.121909
GOBP name	skeletal muscle cell differentiation	20577	494	55	3	2.272	0.1026	0.75526	0.121904
GOBP name	regulation of phagocytosis	20577	494	55	3	2.272	0.1026	0.75575	0.121622
GOBP name	fibroblast growth factor receptor signaling pathway	20577	494	165	6	1.5147	0.10291	0.75602	0.121467
GOBP name	peptidyl-tyrosine modification	20577	494	89	4	1.8721	0.10285	0.75605	0.121449
GOBP name	positive regulation of peptidase activity	20577	494	126	5	1.6529	0.10303	0.75641	0.121243
GOBP name	cell activation	20577	494	594	15	1.0519	0.10329	0.75781	0.12044
GOBP name	regulation of peptidyl-tyrosine phosphorylation	20577	494	142	1	0.29334	0.11026	0.75875	0.119901
GOBP name	somatic diversification of immunoglobulins	20577	494	27	2	3.0855	0.11021	0.75881	0.119867
GOBP name	regulation of stress-activated MAPK cascade	20577	494	27	2	3.0855	0.11021	0.75927	0.119604
GOBP name	regulation of natural killer cell mediated cytotoxicity	20577	494	27	2	3.0855	0.11021	0.75974	0.119335
GOBP name	regulation of natural killer cell activation	20577	494	27	2	3.0855	0.11021	0.7602	0.119072
GOBP name	T cell receptor V(D)J recombination	20577	494	5	1	8.3308	0.10894	0.76028	0.119026
GOBP name	protein tetramerization	20577	494	93	0	0	0.10382	0.76028	0.119026
GOBP name	retina development in camera-type eye	20577	494	57	3	2.1923	0.10902	0.76041	0.118952
GOBP name	behavior	20577	494	493	10	0.84491	0.1091	0.76049	0.118906
GOBP name	regulation of long-term neuronal synaptic plasticity	20577	494	27	2	3.0855	0.11021	0.76066	0.118809
GOBP name	symbiont intracellular protein transport in host	20577	494	5	1	8.3308	0.10894	0.76075	0.118758
GOBP name	cation transport	20577	494	603	13	0.89801	0.10375	0.76075	0.118758
GOBP name	oligosaccharide metabolic process	20577	494	93	0	0	0.10382	0.76077	0.118747
GOBP name	regulation of insulin secretion	20577	494	170	6	1.4701	0.10937	0.76091	0.118667
GOBP name	regulation of glycolysis	20577	494	27	2	3.0855	0.11021	0.76113	0.118541
GOBP name	sphingomyelin biosynthetic process	20577	494	5	1	8.3308	0.10894	0.76122	0.11849
GOBP name	negative regulation of organelle organization	20577	494	212	7	1.3754	0.10935	0.76128	0.118456
GOBP name	positive regulation of ion transmembrane transporter activity	20577	494	27	2	3.0855	0.11021	0.76159	0.118279
GOBP name	somatic recombination of T cell receptor gene segments	20577	494	5	1	8.3308	0.10894	0.76169	0.118222
GOBP name	in utero embryonic development	20577	494	212	7	1.3754	0.10935	0.76175	0.118188
GOBP name	negative regulation of lymphocyte apoptosis	20577	494	27	2	3.0855	0.11021	0.76206	0.118011
GOBP name	positive regulation of tissue remodeling	20577	494	26	2	3.2041	0.10454	0.7621	0.117988
GOBP name	tissue homeostasis	20577	494	127	5	1.6399	0.10469	0.76215	0.11796
GOBP name	response to vitamin	20577	494	166	6	1.5056	0.10422	0.76215	0.11796
GOBP name	somatic diversification of T cell receptor genes	20577	494	5	1	8.3308	0.10894	0.76217	0.117948
GOBP name	necrotic cell death	20577	494	27	2	3.0855	0.11021	0.76253	0.117743
GOBP name	positive regulation of interleukin-1 production	20577	494	26	2	3.2041	0.10454	0.76259	0.117709
GOBP name	serotonin secretion	20577	494	5	1	8.3308	0.10894	0.76264	0.11768
GOBP name	negative regulation of neuron apoptosis	20577	494	127	5	1.6399	0.10469	0.76264	0.11768
GOBP name	MAPKKK cascade	20577	494	166	6	1.5056	0.10422	0.76265	0.117675
GOBP name	defense response to bacterium	20577	494	188	2	0.44313	0.10984	0.7628	0.117589
GOBP name	muscle adaptation	20577	494	27	2	3.0855	0.11021	0.76299	0.117481
GOBP name	immune response-regulating signaling pathway	20577	494	340	10	1.2251	0.10488	0.76304	0.117453
GOBP name	positive regulation of ATPase activity	20577	494	26	2	3.2041	0.10454	0.76308	0.11743
GOBP name	positive regulation of phosphorus metabolic process	20577	494	387	7	0.75343	0.10981	0.7631	0.117419
GOBP name	serine phosphorylation of STAT protein	20577	494	5	1	8.3308	0.10894	0.76311	0.117413
GOBP name	endodermal cell differentiation	20577	494	27	2	3.0855	0.11021	0.76346	0.117214
GOBP name	DNA catabolic process, endonucleolytic	20577	494	26	2	3.2041	0.10454	0.76357	0.117151
GOBP name	positive regulation of phosphate metabolic process	20577	494	387	7	0.75343	0.10981	0.76357	0.117151
GOBP name	retrograde protein transport, ER to cytosol	20577	494	5	1	8.3308	0.10894	0.76358	0.117145
GOBP name	alcohol metabolic process	20577	494	551	12	0.90716	0.11004	0.76376	0.117043
GOBP name	striated muscle cell differentiation	20577	494	90	4	1.8513	0.10506	0.76385	0.116992
GOBP name	dendrite development	20577	494	27	2	3.0855	0.11021	0.76393	0.116946
GOBP name	response to methotrexate	20577	494	5	1	8.3308	0.10894	0.76406	0.116873
GOBP name	axon extension	20577	494	26	2	3.2041	0.10454	0.76407	0.116867
GOBP name	actin nucleation	20577	494	27	2	3.0855	0.11021	0.7644	0.116679
GOBP name	regulation of sulfur metabolic process	20577	494	5	1	8.3308	0.10894	0.76453	0.116605
GOBP name	regulation of mitotic cell cycle, embryonic	20577	494	5	1	8.3308	0.10894	0.76501	0.116333
GOBP name	regulation of inositol 1,4,5-trisphosphate-sensitive calcium-release channel activity	20577	494	5	1	8.3308	0.10894	0.76548	0.116066
GOBP name	positive regulation of response to external stimulus	20577	494	191	2	0.43617	0.10537	0.76564	0.115975
GOBP name	regulation of histone H4-K16 acetylation	20577	494	5	1	8.3308	0.10894	0.76596	0.115794
GOBP name	regulation of endosome size	20577	494	5	1	8.3308	0.10894	0.76644	0.115522
GOBP name	receptor transactivation	20577	494	5	1	8.3308	0.10894	0.76692	0.11525
GOBP name	negative regulation of cell projection organization	20577	494	93	4	1.7916	0.11163	0.76724	0.115069
GOBP name	ribonucleotide biosynthetic process	20577	494	90	0	0	0.11171	0.76732	0.115023
GOBP name	pyrimidine deoxyribonucleoside triphosphate metabolic process	20577	494	5	1	8.3308	0.10894	0.76739	0.114984
GOBP name	hemopoiesis	20577	494	93	4	1.7916	0.11163	0.76771	0.114803
GOBP name	cell development	20577	494	523	13	1.0354	0.11191	0.76772	0.114797
GOBP name	lymphocyte activation	20577	494	305	9	1.2291	0.11198	0.76778	0.114763
GOBP name	protein localization to chromatin	20577	494	5	1	8.3308	0.10894	0.76787	0.114712
GOBP name	brain development	20577	494	172	6	1.453	0.11189	0.76806	0.114605
GOBP name	production of siRNA involved in RNA interference	20577	494	5	1	8.3308	0.10894	0.76835	0.114441
GOBP name	purine ribonucleoside metabolic process	20577	494	56	3	2.2315	0.10582	0.7684	0.114413
GOBP name	homophilic cell adhesion	20577	494	141	1	0.29542	0.11219	0.76875	0.114215
GOBP name	pro-B cell differentiation	20577	494	5	1	8.3308	0.10894	0.76883	0.11417
GOBP name	positive regulation of synaptic plasticity	20577	494	5	1	8.3308	0.10894	0.76931	0.113899
GOBP name	positive regulation of smooth muscle cell differentiation	20577	494	5	1	8.3308	0.10894	0.76979	0.113628
GOBP name	positive regulation of mammary gland epithelial cell proliferation	20577	494	5	1	8.3308	0.10894	0.77027	0.113357
GOBP name	regulation of small GTPase mediated signal transduction	20577	494	209	7	1.3951	0.10627	0.77067	0.113132
GOBP name	positive regulation of histone H3-K9 methylation	20577	494	5	1	8.3308	0.10894	0.77076	0.113081
GOBP name	metal ion transport	20577	494	492	13	1.1006	0.10625	0.77103	0.112929
GOBP name	monocarboxylic acid transport	20577	494	92	0	0	0.10639	0.77107	0.112906
GOBP name	positive regulation of histone H3-K27 methylation	20577	494	5	1	8.3308	0.10894	0.77124	0.11281
GOBP name	oxidation-reduction process	20577	494	547	13	0.98995	0.11268	0.77165	0.11258
GOBP name	positive regulation of gluconeogenesis by positive regulation of transcription from RNA polymerase II promoter	20577	494	5	1	8.3308	0.10894	0.77172	0.11254
GOBP name	phagosome acidification	20577	494	5	1	8.3308	0.10894	0.77221	0.112265
GOBP name	nuclear mRNA 3'-splice site recognition	20577	494	5	1	8.3308	0.10894	0.77269	0.111995
GOBP name	nephron development	20577	494	5	1	8.3308	0.10894	0.77318	0.111719
GOBP name	negative regulation of mast cell activation involved in immune response	20577	494	5	1	8.3308	0.10894	0.77366	0.11145
GOBP name	negative regulation of lipoprotein metabolic process	20577	494	5	1	8.3308	0.10894	0.77415	0.111175
GOBP name	negative regulation of glucocorticoid metabolic process	20577	494	5	1	8.3308	0.10894	0.77464	0.1109
GOBP name	negative regulation of glucocorticoid biosynthetic process	20577	494	5	1	8.3308	0.10894	0.77513	0.110625
GOBP name	negative regulation of chromatin binding	20577	494	5	1	8.3308	0.10894	0.77561	0.110357
GOBP name	regulation of leukocyte activation	20577	494	391	7	0.74572	0.10709	0.77564	0.11034
GOBP name	mitochondrial DNA repair	20577	494	5	1	8.3308	0.10894	0.7761	0.110082
GOBP name	cell-matrix adhesion	20577	494	91	4	1.8309	0.10726	0.77636	0.109937
GOBP name	maturation of LSU-rRNA	20577	494	5	1	8.3308	0.10894	0.77659	0.109808
GOBP name	maintenance of organ identity	20577	494	5	1	8.3308	0.10894	0.77708	0.109534
GOBP name	intracellular transport of viral proteins in host cell	20577	494	5	1	8.3308	0.10894	0.77757	0.109261
GOBP name	intracellular protein transport in other organism involved in symbiotic interaction	20577	494	5	1	8.3308	0.10894	0.77806	0.108987
GOBP name	inhibition of adenylate cyclase activity by dopamine receptor signaling pathway	20577	494	5	1	8.3308	0.10894	0.77856	0.108708
GOBP name	induction of apoptosis by granzyme	20577	494	5	1	8.3308	0.10894	0.77905	0.108435
GOBP name	fat pad development	20577	494	5	1	8.3308	0.10894	0.77954	0.108162
GOBP name	deoxyribonucleoside monophosphate biosynthetic process	20577	494	5	1	8.3308	0.10894	0.78004	0.107883
GOBP name	cristae formation	20577	494	5	1	8.3308	0.10894	0.78053	0.10761
GOBP name	small molecule biosynthetic process	20577	494	394	11	1.1629	0.10808	0.78078	0.107471
GOBP name	divalent inorganic cation homeostasis	20577	494	299	9	1.2538	0.10803	0.78094	0.107382
GOBP name	convergent extension involved in axis elongation	20577	494	5	1	8.3308	0.10894	0.78103	0.107332
GOBP name	reproductive structure development	20577	494	129	5	1.6145	0.10798	0.78109	0.107299
GOBP name	cellular triglyceride homeostasis	20577	494	5	1	8.3308	0.10894	0.78152	0.10706
GOBP name	positive regulation of hydrolase activity	20577	494	584	13	0.92723	0.10825	0.78156	0.107038
GOBP name	cell-cell adhesion mediated by integrin	20577	494	5	1	8.3308	0.10894	0.78202	0.106782
GOBP name	polysaccharide catabolic process	20577	494	89	0	0	0.11447	0.78247	0.106532
GOBP name	canonical Wnt receptor signaling pathway involved in negative regulation of apoptosis	20577	494	5	1	8.3308	0.10894	0.78252	0.106505
GOBP name	organic substance transport	20577	494	470	12	1.0635	0.11458	0.7827	0.106405
GOBP name	regulation of lymphocyte activation	20577	494	344	6	0.72652	0.11437	0.78273	0.106388
GOBP name	cell-substrate adhesion	20577	494	133	5	1.5659	0.11446	0.78283	0.106333
GOBP name	B cell lineage commitment	20577	494	5	1	8.3308	0.10894	0.78301	0.106233
GOBP name	axon transport of mitochondrion	20577	494	5	1	8.3308	0.10894	0.78351	0.105955
GOBP name	tissue development	20577	494	573	14	1.0177	0.10861	0.78367	0.105867
GOBP name	asparagine metabolic process	20577	494	5	1	8.3308	0.10894	0.78401	0.105678
GOBP name	aromatic amino acid transport	20577	494	5	1	8.3308	0.10894	0.78451	0.105402
GOBP name	regulation of protein export from nucleus	20577	494	28	2	2.9753	0.11584	0.7847	0.105296
GOBP name	regulation of behavior	20577	494	184	2	0.45276	0.116	0.78483	0.105224
GOBP name	apolipoprotein A-I-mediated signaling pathway	20577	494	5	1	8.3308	0.10894	0.78501	0.105125
GOBP name	iron ion homeostasis	20577	494	95	4	1.7538	0.11597	0.78508	0.105086
GOBP name	positive regulation of protein phosphorylation	20577	494	351	6	0.71203	0.10888	0.78511	0.105069
GOBP name	regulation of natural killer cell mediated immunity	20577	494	28	2	2.9753	0.11584	0.78517	0.105036
GOBP name	response to dsRNA	20577	494	59	3	2.118	0.1154	0.7855	0.104854
GOBP name	regulation of leukocyte degranulation	20577	494	28	2	2.9753	0.11584	0.78565	0.104771
GOBP name	regulation of cartilage development	20577	494	59	3	2.118	0.1154	0.78598	0.104589
GOBP name	positive regulation of sequence-specific DNA binding transcription factor activity	20577	494	219	7	1.3314	0.11625	0.78606	0.104544
GOBP name	regulation of double-strand break repair	20577	494	28	2	2.9753	0.11584	0.78612	0.104511
GOBP name	purine nucleoside metabolic process	20577	494	59	3	2.118	0.1154	0.78645	0.104329
GOBP name	pattern specification process	20577	494	379	7	0.76933	0.1152	0.78652	0.10429
GOBP name	piRNA metabolic process	20577	494	28	2	2.9753	0.11584	0.78659	0.104252
GOBP name	positive regulation of lymphocyte mediated immunity	20577	494	59	3	2.118	0.1154	0.78692	0.104069
GOBP name	negative regulation of smooth muscle cell proliferation	20577	494	28	2	2.9753	0.11584	0.78706	0.103992
GOBP name	secretion by cell	20577	494	444	9	0.84433	0.1165	0.78729	0.103865
GOBP name	cell-cell adhesion	20577	494	411	8	0.81078	0.11671	0.78731	0.103854
GOBP name	positive regulation of leukocyte mediated immunity	20577	494	59	3	2.118	0.1154	0.7874	0.103805
GOBP name	organic acid biosynthetic process	20577	494	265	8	1.2575	0.11666	0.78745	0.103777
GOBP name	developmental induction	20577	494	28	2	2.9753	0.11584	0.78754	0.103727
GOBP name	carboxylic acid biosynthetic process	20577	494	265	8	1.2575	0.11666	0.78792	0.103518
GOBP name	chromosome condensation	20577	494	28	2	2.9753	0.11584	0.78801	0.103468
GOBP name	protein glycosylation	20577	494	266	8	1.2527	0.1174	0.79008	0.102329
GOBP name	positive regulation of cell activation	20577	494	265	4	0.62874	0.11724	0.79038	0.102164
GOBP name	macromolecule glycosylation	20577	494	266	8	1.2527	0.1174	0.79055	0.102071
GOBP name	regulation of vesicle-mediated transport	20577	494	314	9	1.1939	0.11739	0.79096	0.101845
GOBP name	stem cell maintenance	20577	494	135	5	1.5427	0.11763	0.79112	0.101758
GOBP name	developmental process involved in reproduction	20577	494	409	8	0.81475	0.11782	0.79193	0.101313
GOBP name	response to metal ion	20577	494	267	8	1.2481	0.11813	0.79264	0.100924
GOBP name	negative regulation of cellular component movement	20577	494	177	6	1.412	0.11803	0.79286	0.100803
GOBP name	cellular calcium ion homeostasis	20577	494	267	8	1.2481	0.11813	0.79311	0.100667
GOBP name	cellular monovalent inorganic cation homeostasis	20577	494	60	3	2.0827	0.11857	0.79461	0.099846
GOBP name	membrane invagination	20577	494	374	7	0.77962	0.11851	0.79469	0.0998023
GOBP name	leukocyte migration	20577	494	222	7	1.3134	0.11906	0.79745	0.0982965
GOBP name	positive regulation of phosphorylation	20577	494	372	7	0.78381	0.11982	0.80202	0.0958148
GOBP name	glycosylation	20577	494	270	8	1.2342	0.12027	0.80409	0.0946953
GOBP name	leukocyte proliferation	20577	494	87	0	0	0.1202	0.8041	0.0946899
GOBP name	embryonic morphogenesis	20577	494	373	10	1.1167	0.12049	0.80509	0.0941556
GOBP name	response to amine stimulus	20577	494	137	5	1.5202	0.12075	0.8059	0.0937188
GOBP name	cell-cell junction organization	20577	494	137	5	1.5202	0.12075	0.80637	0.0934656
GOBP name	RNA methylation	20577	494	29	2	2.8727	0.12144	0.80812	0.0925241
GOBP name	regulation of neuron apoptosis	20577	494	180	6	1.3885	0.12158	0.80854	0.0922985
GOBP name	regulation of vascular endothelial growth factor production	20577	494	29	2	2.8727	0.12144	0.80859	0.0922716
GOBP name	glycerophospholipid metabolic process	20577	494	222	3	0.56289	0.12126	0.80881	0.0921535
GOBP name	negative regulation of nucleocytoplasmic transport	20577	494	61	3	2.0485	0.12172	0.80899	0.0920568
GOBP name	Wnt receptor signaling pathway involved in heart development	20577	494	6	1	6.9423	0.12759	0.80902	0.0920407
GOBP name	nucleoside biosynthetic process	20577	494	29	2	2.8727	0.12144	0.80907	0.0920139
GOBP name	cellular response to vitamin A	20577	494	63	3	1.9835	0.12795	0.80947	0.0917992
GOBP name	ubiquitin-dependent SMAD protein catabolic process	20577	494	6	1	6.9423	0.12759	0.80948	0.0917939
GOBP name	cell-cell signaling involved in cell fate commitment	20577	494	29	2	2.8727	0.12144	0.80955	0.0917563
GOBP name	regulation of protein serine/threonine kinase activity	20577	494	410	10	1.0159	0.1278	0.80987	0.0915847
GOBP name	cellular response to retinoic acid	20577	494	63	3	1.9835	0.12795	0.80992	0.0915579
GOBP name	serotonin transport	20577	494	6	1	6.9423	0.12759	0.80993	0.0915525
GOBP name	response to other organism	20577	494	450	11	1.0182	0.122	0.80994	0.0915472
GOBP name	regulation of GTPase activity	20577	494	298	5	0.69889	0.12216	0.81002	0.0915043
GOBP name	cell redox homeostasis	20577	494	63	3	1.9835	0.12795	0.81038	0.0913113
GOBP name	semicircular canal morphogenesis	20577	494	6	1	6.9423	0.12759	0.81039	0.0913059
GOBP name	cellular component morphogenesis	20577	494	450	11	1.0182	0.122	0.81042	0.0912898
GOBP name	regulation of GTP catabolic process	20577	494	298	5	0.69889	0.12216	0.81049	0.0912523
GOBP name	positive regulation of leukocyte activation	20577	494	255	4	0.65339	0.1282	0.81058	0.0912041
GOBP name	rRNA transport	20577	494	6	1	6.9423	0.12759	0.81084	0.0910648
GOBP name	regulation of myeloid leukocyte differentiation	20577	494	98	4	1.7002	0.12236	0.8109	0.0910327
GOBP name	microtubule-based movement	20577	494	186	6	1.3437	0.12835	0.81106	0.090947
GOBP name	negative regulation of cell activation	20577	494	133	1	0.31319	0.12865	0.8112	0.0908721
GOBP name	righting reflex	20577	494	6	1	6.9423	0.12759	0.8113	0.0908185
GOBP name	cellular lipid catabolic process	20577	494	133	1	0.31319	0.12865	0.81165	0.0906312
GOBP name	response to fructose stimulus	20577	494	6	1	6.9423	0.12759	0.81176	0.0905724
GOBP name	limb morphogenesis	20577	494	101	4	1.6497	0.12861	0.81185	0.0905242
GOBP name	regulation of vitamin D receptor signaling pathway	20577	494	6	1	6.9423	0.12759	0.81221	0.0903317
GOBP name	regulation of neuron projection development	20577	494	284	8	1.1733	0.12904	0.81226	0.0903049
GOBP name	appendage morphogenesis	20577	494	101	4	1.6497	0.12861	0.8123	0.0902835
GOBP name	nucleobase-containing compound biosynthetic process	20577	494	176	2	0.47334	0.12899	0.81242	0.0902194
GOBP name	regulation of branching involved in lung morphogenesis	20577	494	6	1	6.9423	0.12759	0.81267	0.0900858
GOBP name	lipid transport	20577	494	176	2	0.47334	0.12899	0.81288	0.0899736
GOBP name	pyrimidine deoxyribonucleotide biosynthetic process	20577	494	6	1	6.9423	0.12759	0.81313	0.08984
GOBP name	protein nitrosylation	20577	494	6	1	6.9423	0.12759	0.81359	0.0895944
GOBP name	female pregnancy	20577	494	84	0	0	0.12933	0.81363	0.089573
GOBP name	cellular response to fibroblast growth factor stimulus	20577	494	187	6	1.3365	0.12943	0.8138	0.0894823
GOBP name	protein hydroxylation	20577	494	6	1	6.9423	0.12759	0.81405	0.0893489
GOBP name	primary miRNA processing	20577	494	6	1	6.9423	0.12759	0.81451	0.0891036
GOBP name	positive regulation of peroxisome proliferator activated receptor signaling pathway	20577	494	6	1	6.9423	0.12759	0.81497	0.0888584
GOBP name	positive regulation of peptidyl-serine phosphorylation	20577	494	86	0	0	0.12317	0.81528	0.0886932
GOBP name	positive regulation of integrin-mediated signaling pathway	20577	494	6	1	6.9423	0.12759	0.81543	0.0886133
GOBP name	negative regulation of intracellular protein kinase cascade	20577	494	143	5	1.4564	0.12979	0.8156	0.0885228
GOBP name	negative regulation of inflammatory response	20577	494	86	0	0	0.12317	0.81576	0.0884376
GOBP name	positive regulation of histone phosphorylation	20577	494	6	1	6.9423	0.12759	0.81589	0.0883684
GOBP name	positive regulation of helicase activity	20577	494	6	1	6.9423	0.12759	0.81635	0.0881236
GOBP name	positive regulation of cyclic-nucleotide phosphodiesterase activity	20577	494	6	1	6.9423	0.12759	0.81682	0.0878736
GOBP name	photoreceptor cell outer segment organization	20577	494	6	1	6.9423	0.12759	0.81728	0.0876291
GOBP name	cellular response to hormone stimulus	20577	494	451	10	0.92359	0.12356	0.81737	0.0875813
GOBP name	peptidyl-proline hydroxylation to 4-hydroxy-L-proline	20577	494	6	1	6.9423	0.12759	0.81774	0.0873848
GOBP name	peptidyl-cysteine S-nitrosylation	20577	494	6	1	6.9423	0.12759	0.81821	0.0871352
GOBP name	regulation of actin filament-based process	20577	494	259	4	0.6433	0.12379	0.81841	0.0870291
GOBP name	oxygen homeostasis	20577	494	6	1	6.9423	0.12759	0.81867	0.0868911
GOBP name	nucleolus organization	20577	494	6	1	6.9423	0.12759	0.81914	0.0866419
GOBP name	glucose homeostasis	20577	494	144	5	1.4463	0.13124	0.81925	0.0865835
GOBP name	negative regulation of hydrolase activity	20577	494	296	5	0.70361	0.12399	0.81931	0.0865517
GOBP name	regulation of peptide transport	20577	494	189	6	1.3223	0.13155	0.81937	0.0865199
GOBP name	negative regulation of locomotion	20577	494	188	6	1.3294	0.13049	0.81959	0.0864033
GOBP name	nuclear membrane organization	20577	494	6	1	6.9423	0.12759	0.8196	0.0863981
GOBP name	carbohydrate homeostasis	20577	494	144	5	1.4463	0.13124	0.8197	0.0863451
GOBP name	regulation of peptide secretion	20577	494	189	6	1.3223	0.13155	0.81983	0.0862762
GOBP name	nucleotide metabolic process	20577	494	322	6	0.77616	0.1312	0.81992	0.0862285
GOBP name	negative regulation of telomere maintenance via telomerase	20577	494	6	1	6.9423	0.12759	0.82007	0.0861491
GOBP name	regulation of cell morphogenesis	20577	494	381	8	0.87462	0.13153	0.82017	0.0860961
GOBP name	nucleoside phosphate metabolic process	20577	494	322	6	0.77616	0.1312	0.82038	0.0859849
GOBP name	negative regulation of steroid hormone biosynthetic process	20577	494	6	1	6.9423	0.12759	0.82054	0.0859002
GOBP name	exocytosis	20577	494	252	4	0.66117	0.13152	0.82057	0.0858844
GOBP name	skeletal system morphogenesis	20577	494	103	4	1.6176	0.13269	0.82059	0.0858738
GOBP name	regulation of peptidase activity	20577	494	288	8	1.1571	0.13116	0.82059	0.0858738
GOBP name	spermatogenesis	20577	494	350	9	1.0711	0.13183	0.82067	0.0858314
GOBP name	regulation of cytokinesis	20577	494	64	3	1.9525	0.13103	0.82068	0.0858262
GOBP name	cellular amino acid metabolic process	20577	494	382	8	0.87233	0.13111	0.82072	0.085805
GOBP name	response to fibroblast growth factor stimulus	20577	494	190	6	1.3154	0.13258	0.82086	0.0857309
GOBP name	sensory perception of mechanical stimulus	20577	494	132	1	0.31556	0.13084	0.82087	0.0857256
GOBP name	vascular process in circulatory system	20577	494	83	0	0	0.13252	0.82093	0.0856939
GOBP name	negative regulation of receptor biosynthetic process	20577	494	6	1	6.9423	0.12759	0.821	0.0856568
GOBP name	cytoskeleton-dependent intracellular transport	20577	494	103	4	1.6176	0.13269	0.82104	0.0856357
GOBP name	endocytosis	20577	494	354	7	0.82366	0.13095	0.82111	0.0855987
GOBP name	positive regulation of peptide hormone secretion	20577	494	64	3	1.9525	0.13103	0.82114	0.0855828
GOBP name	male gamete generation	20577	494	351	9	1.068	0.13205	0.82117	0.0855669
GOBP name	adult behavior	20577	494	135	1	0.30855	0.12437	0.82129	0.0855035
GOBP name	regulation of G-protein coupled receptor protein signaling pathway	20577	494	132	1	0.31556	0.13084	0.82133	0.0854823
GOBP name	vacuole organization	20577	494	83	0	0	0.13252	0.82138	0.0854559
GOBP name	negative regulation of monocyte differentiation	20577	494	6	1	6.9423	0.12759	0.82147	0.0854083
GOBP name	immune effector process	20577	494	351	9	1.068	0.13205	0.82162	0.085329
GOBP name	regulation of JAK-STAT cascade	20577	494	83	0	0	0.13252	0.82183	0.085218
GOBP name	negative regulation of mesenchymal cell apoptosis	20577	494	6	1	6.9423	0.12759	0.82194	0.0851599
GOBP name	retrograde vesicle-mediated transport, Golgi to ER	20577	494	31	2	2.6873	0.13251	0.8222	0.0850225
GOBP name	negative regulation of glucokinase activity	20577	494	6	1	6.9423	0.12759	0.82241	0.0849116
GOBP name	nucleobase-containing small molecule metabolic process	20577	494	377	8	0.8839	0.13314	0.82251	0.0848588
GOBP name	positive regulation of bone mineralization	20577	494	31	2	2.6873	0.13251	0.82265	0.0847849
GOBP name	steroid metabolic process	20577	494	239	7	1.22	0.13311	0.82276	0.0847268
GOBP name	negative regulation of calcium ion import	20577	494	6	1	6.9423	0.12759	0.82288	0.0846635
GOBP name	mitotic metaphase plate congression	20577	494	31	2	2.6873	0.13251	0.8231	0.0845474
GOBP name	tissue morphogenesis	20577	494	319	6	0.78346	0.13339	0.82314	0.0845263
GOBP name	mitochondrial protein processing	20577	494	6	1	6.9423	0.12759	0.82335	0.0844155
GOBP name	regulation of cell projection organization	20577	494	358	9	1.0472	0.13336	0.82339	0.0843944
GOBP name	2'-deoxyribonucleotide metabolic process	20577	494	31	2	2.6873	0.13251	0.82356	0.0843048
GOBP name	gamete generation	20577	494	388	10	1.0736	0.1248	0.82368	0.0842415
GOBP name	methylation-dependent chromatin silencing	20577	494	6	1	6.9423	0.12759	0.82382	0.0841677
GOBP name	mammary gland duct morphogenesis	20577	494	6	1	6.9423	0.12759	0.82429	0.08392
GOBP name	maintenance of protein location in extracellular region	20577	494	6	1	6.9423	0.12759	0.82476	0.0836724
GOBP name	maintenance of DNA methylation	20577	494	6	1	6.9423	0.12759	0.82523	0.083425
GOBP name	intermediate filament bundle assembly	20577	494	6	1	6.9423	0.12759	0.8257	0.0831777
GOBP name	carbohydrate catabolic process	20577	494	173	2	0.48155	0.13409	0.8261	0.0829674
GOBP name	hemoglobin biosynthetic process	20577	494	6	1	6.9423	0.12759	0.82618	0.0829253
GOBP name	regulation of leukocyte proliferation	20577	494	178	2	0.46802	0.12566	0.82646	0.0827782
GOBP name	toll-like receptor 5 signaling pathway	20577	494	65	3	1.9225	0.13408	0.82651	0.0827519
GOBP name	regulation of endopeptidase activity	20577	494	278	8	1.1987	0.12553	0.82655	0.0827309
GOBP name	hair cell differentiation	20577	494	6	1	6.9423	0.12759	0.82665	0.0826783
GOBP name	cytosolic calcium ion homeostasis	20577	494	178	2	0.46802	0.12566	0.82694	0.082526
GOBP name	toll-like receptor 10 signaling pathway	20577	494	65	3	1.9225	0.13408	0.82696	0.0825155
GOBP name	cellular divalent inorganic cation homeostasis	20577	494	278	8	1.1987	0.12553	0.82703	0.0824787
GOBP name	extracellular sequestering of receptor ligand	20577	494	6	1	6.9423	0.12759	0.82713	0.0824262
GOBP name	monocarboxylic acid metabolic process	20577	494	422	9	0.88835	0.12551	0.8274	0.0822845
GOBP name	negative regulation of multicellular organismal process	20577	494	391	10	1.0653	0.12544	0.82743	0.0822687
GOBP name	erythrocyte homeostasis	20577	494	6	1	6.9423	0.12759	0.8276	0.0821795
GOBP name	endonucleolytic cleavage in ITS1 to separate SSU-rRNA from 5.8S rRNA and LSU-rRNA from tricistronic rRNA transcript (SSU-rRNA, 5.8S rRNA, LSU-rRNA)	20577	494	6	1	6.9423	0.12759	0.82808	0.0819277
GOBP name	response to bacterium	20577	494	212	3	0.58944	0.13471	0.82814	0.0818962
GOBP name	dosage compensation, by inactivation of X chromosome	20577	494	6	1	6.9423	0.12759	0.82855	0.0816813
GOBP name	neuron differentiation	20577	494	212	3	0.58944	0.13471	0.82859	0.0816603
GOBP name	reactive oxygen species metabolic process	20577	494	85	0	0	0.12621	0.82862	0.0816446
GOBP name	positive regulation of cell projection organization	20577	494	192	6	1.3017	0.13462	0.8289	0.0814979
GOBP name	triglyceride metabolic process	20577	494	100	4	1.6662	0.12655	0.82891	0.0814926
GOBP name	neuron migration	20577	494	104	4	1.6021	0.13469	0.82891	0.0814926
GOBP name	regulation of fatty acid biosynthetic process	20577	494	30	2	2.7769	0.127	0.829	0.0814455
GOBP name	DNA double-strand break processing involved in repair via single-strand annealing	20577	494	6	1	6.9423	0.12759	0.82903	0.0814298
GOBP name	nucleobase-containing compound catabolic process	20577	494	85	0	0	0.12621	0.8291	0.0813931
GOBP name	regulation of peptide hormone secretion	20577	494	184	6	1.3583	0.12614	0.82913	0.0813774
GOBP name	regulation of embryonic development	20577	494	100	4	1.6662	0.12655	0.82939	0.0812412
GOBP name	regulation of alternative nuclear mRNA splicing, via spliceosome	20577	494	30	2	2.7769	0.127	0.82947	0.0811993
GOBP name	deoxyribonucleoside triphosphate biosynthetic process	20577	494	6	1	6.9423	0.12759	0.82951	0.0811784
GOBP name	response to peptide hormone stimulus	20577	494	372	8	0.89578	0.13501	0.82951	0.0811784
GOBP name	regeneration	20577	494	100	4	1.6662	0.12655	0.82987	0.0809899
GOBP name	negative regulation of multi-organism process	20577	494	30	2	2.7769	0.127	0.82995	0.0809481
GOBP name	cytokinesis after meiosis	20577	494	6	1	6.9423	0.12759	0.82998	0.0809324
GOBP name	circulatory system process	20577	494	134	1	0.31085	0.1265	0.83001	0.0809167
GOBP name	embryonic hindlimb morphogenesis	20577	494	30	2	2.7769	0.127	0.83043	0.080697
GOBP name	citrate metabolic process	20577	494	6	1	6.9423	0.12759	0.83046	0.0806813
GOBP name	regulation of MAPKKK cascade	20577	494	418	9	0.89685	0.12688	0.83063	0.0805924
GOBP name	adipose tissue development	20577	494	30	2	2.7769	0.127	0.83092	0.0804408
GOBP name	chromosome movement towards spindle pole	20577	494	6	1	6.9423	0.12759	0.83094	0.0804303
GOBP name	regulation of mononuclear cell proliferation	20577	494	172	2	0.48435	0.13581	0.83129	0.0802474
GOBP name	cellular response to iron ion	20577	494	6	1	6.9423	0.12759	0.83142	0.0801795
GOBP name	negative regulation of cell growth	20577	494	147	5	1.4168	0.13549	0.83154	0.0801169
GOBP name	regulation of coagulation	20577	494	82	0	0	0.1358	0.83163	0.0800699
GOBP name	cargo loading into vesicle	20577	494	6	1	6.9423	0.12759	0.8319	0.0799289
GOBP name	defense response to virus	20577	494	147	5	1.4168	0.13549	0.83199	0.0798819
GOBP name	organic anion transport	20577	494	82	0	0	0.1358	0.83208	0.0798349
GOBP name	activation of anaphase-promoting complex activity	20577	494	6	1	6.9423	0.12759	0.83238	0.0796784
GOBP name	platelet activation	20577	494	211	3	0.59223	0.13609	0.83251	0.0796105
GOBP name	muscle tissue development	20577	494	82	0	0	0.1358	0.83253	0.0796001
GOBP name	mononuclear cell proliferation	20577	494	82	0	0	0.1358	0.83298	0.0793654
GOBP name	second-messenger-mediated signaling	20577	494	300	8	1.1108	0.13645	0.83426	0.0786986
GOBP name	regulation of neural precursor cell proliferation	20577	494	66	3	1.8934	0.1371	0.83783	0.0768441
GOBP name	regulation of cell adhesion	20577	494	313	6	0.79848	0.13765	0.83934	0.0760621
GOBP name	pyruvate metabolic process	20577	494	32	2	2.6034	0.13796	0.83942	0.0760207
GOBP name	fatty acid metabolic process	20577	494	281	5	0.74117	0.1376	0.83949	0.0759845
GOBP name	polysaccharide biosynthetic process	20577	494	129	1	0.3229	0.13758	0.83984	0.0758034
GOBP name	positive regulation of transporter activity	20577	494	32	2	2.6034	0.13796	0.83987	0.0757879
GOBP name	regulation of lymphocyte proliferation	20577	494	171	2	0.48718	0.13755	0.8401	0.075669
GOBP name	nerve development	20577	494	32	2	2.6034	0.13796	0.84032	0.0755553
GOBP name	mismatch repair	20577	494	32	2	2.6034	0.13796	0.84078	0.0753176
GOBP name	regulation of ion homeostasis	20577	494	196	6	1.2751	0.1385	0.84223	0.0745693
GOBP name	regulation of purine nucleotide catabolic process	20577	494	339	7	0.86011	0.13902	0.8445	0.0734003
GOBP name	regulation of nucleotide catabolic process	20577	494	339	7	0.86011	0.13902	0.84495	0.073169
GOBP name	epidermal growth factor receptor signaling pathway	20577	494	197	6	1.2686	0.13943	0.84652	0.0723628
GOBP name	muscle system process	20577	494	249	7	1.171	0.13967	0.84754	0.0718398
GOBP name	sensory perception of sound	20577	494	128	1	0.32542	0.13989	0.84796	0.0716246
GOBP name	negative regulation of transmembrane transport	20577	494	67	3	1.8651	0.1401	0.84831	0.0714454
GOBP name	lipid modification	20577	494	128	1	0.32542	0.13989	0.84842	0.0713891
GOBP name	epithelial cell differentiation	20577	494	208	3	0.60078	0.14024	0.84871	0.0712407
GOBP name	negative regulation of myeloid cell differentiation	20577	494	67	3	1.8651	0.1401	0.84876	0.0712151
GOBP name	steroid biosynthetic process	20577	494	107	4	1.5572	0.14057	0.84891	0.0711384
GOBP name	tRNA wobble uridine modification	20577	494	7	1	5.9505	0.14529	0.84928	0.0709491
GOBP name	response to retinoic acid	20577	494	107	4	1.5572	0.14057	0.84936	0.0709082
GOBP name	tetrapyrrole catabolic process	20577	494	7	1	5.9505	0.14529	0.84972	0.0707242
GOBP name	regulation of osteoblast differentiation	20577	494	107	4	1.5572	0.14057	0.84982	0.0706731
GOBP name	negative regulation of growth	20577	494	204	6	1.2251	0.14548	0.84992	0.070622
GOBP name	spindle midzone assembly involved in mitosis	20577	494	7	1	5.9505	0.14529	0.85016	0.0704993
GOBP name	protein localization in membrane	20577	494	107	4	1.5572	0.14057	0.85027	0.0704431
GOBP name	positive regulation of neurogenesis	20577	494	151	5	1.3793	0.1409	0.85043	0.0703614
GOBP name	snoRNA processing	20577	494	7	1	5.9505	0.14529	0.8506	0.0702746
GOBP name	snoRNA 3'-end processing	20577	494	7	1	5.9505	0.14529	0.85104	0.07005
GOBP name	regulation of MAP kinase activity	20577	494	277	5	0.75187	0.14113	0.85138	0.0698766
GOBP name	vesicle fusion	20577	494	79	0	0	0.14611	0.8514	0.0698664
GOBP name	retina vasculature development in camera-type eye	20577	494	7	1	5.9505	0.14529	0.85148	0.0698255
GOBP name	activation of protein kinase activity	20577	494	204	3	0.61256	0.14582	0.85149	0.0698204
GOBP name	regulation of leukocyte apoptosis	20577	494	69	3	1.811	0.14598	0.85151	0.0698102
GOBP name	protein activation cascade	20577	494	79	0	0	0.14611	0.85184	0.069642
GOBP name	regulation of T cell anergy	20577	494	7	1	5.9505	0.14529	0.85192	0.0696012
GOBP name	cellular response to mechanical stimulus	20577	494	69	3	1.811	0.14598	0.85195	0.0695859
GOBP name	regulation of miRNA metabolic process	20577	494	7	1	5.9505	0.14529	0.85236	0.0693769
GOBP name	negative regulation of transport	20577	494	347	8	0.96032	0.1414	0.85254	0.0692852
GOBP name	regulation of lymphocyte anergy	20577	494	7	1	5.9505	0.14529	0.85281	0.0691477
GOBP name	regulation of glycogen catabolic process	20577	494	7	1	5.9505	0.14529	0.85325	0.0689237
GOBP name	regulation of gluconeogenesis by regulation of transcription from RNA polymerase II promoter	20577	494	7	1	5.9505	0.14529	0.85369	0.0686998
GOBP name	regulation of chemokine-mediated signaling pathway	20577	494	7	1	5.9505	0.14529	0.85414	0.0684709
GOBP name	regulation of amyloid precursor protein biosynthetic process	20577	494	7	1	5.9505	0.14529	0.85458	0.0682473
GOBP name	purine base transport	20577	494	7	1	5.9505	0.14529	0.85503	0.0680186
GOBP name	positive regulation of telomere maintenance	20577	494	7	1	5.9505	0.14529	0.85547	0.0677952
GOBP name	positive regulation of lamellipodium morphogenesis	20577	494	7	1	5.9505	0.14529	0.85592	0.0675668
GOBP name	regulation of cell-matrix adhesion	20577	494	80	0	0	0.14259	0.85605	0.0675009
GOBP name	positive regulation of growth hormone secretion	20577	494	7	1	5.9505	0.14529	0.85636	0.0673436
GOBP name	neuropeptide signaling pathway	20577	494	80	0	0	0.14259	0.8565	0.0672726
GOBP name	regulation of cell shape	20577	494	127	1	0.32798	0.14222	0.85661	0.0672169
GOBP name	positive regulation of fibroblast growth factor receptor signaling pathway	20577	494	7	1	5.9505	0.14529	0.85681	0.0671155
GOBP name	muscle cell differentiation	20577	494	152	5	1.3702	0.1422	0.85693	0.0670547
GOBP name	lymphocyte proliferation	20577	494	80	0	0	0.14259	0.85696	0.0670394
GOBP name	positive regulation of estrogen receptor signaling pathway	20577	494	7	1	5.9505	0.14529	0.85726	0.0668874
GOBP name	hydrogen transport	20577	494	80	0	0	0.14259	0.85741	0.0668115
GOBP name	porphyrin-containing compound catabolic process	20577	494	7	1	5.9505	0.14529	0.85771	0.0666595
GOBP name	regulation of autophagy	20577	494	108	4	1.5427	0.14248	0.85771	0.0666595
GOBP name	central nervous system neuron differentiation	20577	494	80	0	0	0.14259	0.85787	0.0665785
GOBP name	positive regulation of peptide secretion	20577	494	68	3	1.8377	0.14305	0.85794	0.0665431
GOBP name	pigment catabolic process	20577	494	7	1	5.9505	0.14529	0.85816	0.0664317
GOBP name	cell projection assembly	20577	494	206	3	0.60661	0.14302	0.85821	0.0664064
GOBP name	spindle assembly checkpoint	20577	494	33	2	2.5245	0.14334	0.85831	0.0663558
GOBP name	optic nerve development	20577	494	7	1	5.9505	0.14529	0.8586	0.0662091
GOBP name	placenta development	20577	494	33	2	2.5245	0.14334	0.85876	0.0661282
GOBP name	negative regulation of translation in response to stress	20577	494	7	1	5.9505	0.14529	0.85905	0.0659816
GOBP name	embryonic forelimb morphogenesis	20577	494	33	2	2.5245	0.14334	0.85922	0.0658956
GOBP name	negative regulation of telomerase activity	20577	494	7	1	5.9505	0.14529	0.8595	0.0657541
GOBP name	negative regulation of protein ubiquitination involved in ubiquitin-dependent protein catabolic process	20577	494	7	1	5.9505	0.14529	0.85995	0.0655268
GOBP name	type I interferon-mediated signaling pathway	20577	494	70	3	1.7852	0.14886	0.86034	0.0653299
GOBP name	negative regulation of protein export from nucleus	20577	494	7	1	5.9505	0.14529	0.8604	0.0652996
GOBP name	regulation of generation of precursor metabolites and energy	20577	494	70	3	1.7852	0.14886	0.86078	0.0651078
GOBP name	negative regulation of natural killer cell mediated immunity	20577	494	7	1	5.9505	0.14529	0.86086	0.0650675
GOBP name	negative regulation of lipid metabolic process	20577	494	70	3	1.7852	0.14886	0.86122	0.0648859
GOBP name	negative regulation of natural killer cell mediated cytotoxicity	20577	494	7	1	5.9505	0.14529	0.86131	0.0648405
GOBP name	transferrin transport	20577	494	34	2	2.4502	0.14865	0.86136	0.0648153
GOBP name	regulation of neurological system process	20577	494	295	6	0.8472	0.14915	0.86158	0.0647044
GOBP name	cellular response to type I interferon	20577	494	70	3	1.7852	0.14886	0.86166	0.0646641
GOBP name	negative regulation of leukocyte degranulation	20577	494	7	1	5.9505	0.14529	0.86176	0.0646137
GOBP name	regulation of Rho protein signal transduction	20577	494	34	2	2.4502	0.14865	0.8618	0.0645935
GOBP name	cellular response to peptide hormone stimulus	20577	494	268	5	0.77712	0.14881	0.86184	0.0645734
GOBP name	regulation of cell morphogenesis involved in differentiation	20577	494	237	4	0.70302	0.14813	0.86184	0.0645734
GOBP name	negative regulation of cytokinesis	20577	494	7	1	5.9505	0.14529	0.86221	0.0643869
GOBP name	regulation of membrane depolarization	20577	494	34	2	2.4502	0.14865	0.86224	0.0643718
GOBP name	positive regulation of lymphocyte activation	20577	494	237	4	0.70302	0.14813	0.86229	0.0643467
GOBP name	synapse organization	20577	494	111	4	1.501	0.14807	0.86237	0.0643064
GOBP name	negative regulation of leukocyte activation	20577	494	124	1	0.33592	0.14941	0.86264	0.0641704
GOBP name	muscle organ morphogenesis	20577	494	7	1	5.9505	0.14529	0.86267	0.0641553
GOBP name	regulation of gluconeogenesis	20577	494	34	2	2.4502	0.14865	0.86268	0.0641503
GOBP name	miRNA loading onto RISC involved in gene silencing by miRNA	20577	494	7	1	5.9505	0.14529	0.86312	0.0639288
GOBP name	positive regulation of biomineral tissue development	20577	494	34	2	2.4502	0.14865	0.86313	0.0639238
GOBP name	proton transport	20577	494	78	0	0	0.14972	0.86352	0.0637276
GOBP name	gland development	20577	494	112	4	1.4876	0.14987	0.86355	0.0637125
GOBP name	lens induction in camera-type eye	20577	494	7	1	5.9505	0.14529	0.86357	0.0637025
GOBP name	histone ubiquitination	20577	494	34	2	2.4502	0.14865	0.86357	0.0637025
GOBP name	BMP signaling pathway	20577	494	78	0	0	0.14972	0.86396	0.0635064
GOBP name	acylglycerol metabolic process	20577	494	112	4	1.4876	0.14987	0.86399	0.0634913
GOBP name	ferric iron transport	20577	494	34	2	2.4502	0.14865	0.86401	0.0634812
GOBP name	iris morphogenesis	20577	494	7	1	5.9505	0.14529	0.86403	0.0634712
GOBP name	cellular protein complex assembly	20577	494	269	7	1.0839	0.1486	0.86414	0.0634159
GOBP name	intraflagellar retrograde transport	20577	494	7	1	5.9505	0.14529	0.86448	0.063245
GOBP name	histone H4-K12 acetylation	20577	494	7	1	5.9505	0.14529	0.86494	0.063014
GOBP name	purine-containing compound metabolic process	20577	494	235	4	0.709	0.15031	0.86521	0.0628785
GOBP name	heme catabolic process	20577	494	7	1	5.9505	0.14529	0.86539	0.0627881
GOBP name	protein homooligomerization	20577	494	235	4	0.709	0.15031	0.86565	0.0626577
GOBP name	gas homeostasis	20577	494	7	1	5.9505	0.14529	0.86585	0.0625573
GOBP name	fibroblast migration	20577	494	7	1	5.9505	0.14529	0.86631	0.0623267
GOBP name	exit from mitosis	20577	494	7	1	5.9505	0.14529	0.86676	0.0621011
GOBP name	glycerolipid metabolic process	20577	494	305	7	0.95599	0.15069	0.86693	0.062016
GOBP name	dendritic spine maintenance	20577	494	7	1	5.9505	0.14529	0.86722	0.0618707
GOBP name	dATP metabolic process	20577	494	7	1	5.9505	0.14529	0.86768	0.0616404
GOBP name	positive regulation of secretion	20577	494	279	7	1.0451	0.15093	0.86787	0.0615453
GOBP name	cellular response to laminar fluid shear stress	20577	494	7	1	5.9505	0.14529	0.86814	0.0614102
GOBP name	CDP-choline pathway	20577	494	7	1	5.9505	0.14529	0.8686	0.0611802
GOBP name	autophagic cell death	20577	494	7	1	5.9505	0.14529	0.86906	0.0609502
GOBP name	hormone metabolic process	20577	494	160	5	1.3017	0.15189	0.86943	0.0607654
GOBP name	adaptation of signaling pathway	20577	494	7	1	5.9505	0.14529	0.86952	0.0607204
GOBP name	tube morphogenesis	20577	494	213	6	1.1733	0.15201	0.86967	0.0606455
GOBP name	heart development	20577	494	160	5	1.3017	0.15189	0.86987	0.0605456
GOBP name	response to type I interferon	20577	494	71	3	1.76	0.15171	0.87011	0.0604258
GOBP name	cofactor metabolic process	20577	494	300	7	0.97192	0.1514	0.87012	0.0604208
GOBP name	signal release	20577	494	163	2	0.51109	0.15188	0.87022	0.0603709
GOBP name	regulation of carbohydrate biosynthetic process	20577	494	71	3	1.76	0.15171	0.87056	0.0602013
GOBP name	amine catabolic process	20577	494	123	1	0.33865	0.15187	0.87059	0.0601863
GOBP name	developmental growth involved in morphogenesis	20577	494	71	3	1.76	0.15171	0.871	0.0599818
GOBP name	neutral lipid metabolic process	20577	494	113	4	1.4745	0.15165	0.87114	0.059912
GOBP name	negative regulation of transferase activity	20577	494	214	6	1.1679	0.15265	0.87287	0.0590504
GOBP name	spleen development	20577	494	35	2	2.3802	0.15389	0.87419	0.0583942
GOBP name	developmental growth	20577	494	161	5	1.2936	0.15301	0.87447	0.0582551
GOBP name	very-low-density lipoprotein particle assembly	20577	494	8	1	5.2067	0.16207	0.8745	0.0582402
GOBP name	regulation of endocytosis	20577	494	162	5	1.2856	0.1541	0.87452	0.0582303
GOBP name	positive regulation of mesenchymal cell proliferation	20577	494	35	2	2.3802	0.15389	0.87463	0.0581756
GOBP name	tRNA wobble base modification	20577	494	8	1	5.2067	0.16207	0.87492	0.0580317
GOBP name	glucose metabolic process	20577	494	162	5	1.2856	0.1541	0.87496	0.0580118
GOBP name	regulation of interferon-gamma production	20577	494	77	0	0	0.15341	0.87502	0.057982
GOBP name	positive regulation of chemokine production	20577	494	35	2	2.3802	0.15389	0.87507	0.0579572
GOBP name	sphingosine biosynthetic process	20577	494	8	1	5.2067	0.16207	0.87534	0.0578232
GOBP name	regulation of blood coagulation	20577	494	77	0	0	0.15341	0.87546	0.0577637
GOBP name	detection of light stimulus	20577	494	122	1	0.34142	0.15435	0.87551	0.0577389
GOBP name	neuromuscular junction development	20577	494	35	2	2.3802	0.15389	0.87552	0.0577339
GOBP name	toll-like receptor 9 signaling pathway	20577	494	72	3	1.7356	0.15451	0.87554	0.057724
GOBP name	positive regulation of protein serine/threonine kinase activity	20577	494	261	5	0.79797	0.15446	0.87568	0.0576546
GOBP name	snoRNA metabolic process	20577	494	8	1	5.2067	0.16207	0.87576	0.0576149
GOBP name	positive regulation of cell growth	20577	494	114	4	1.4615	0.1534	0.87586	0.0575653
GOBP name	mitotic cell cycle spindle checkpoint	20577	494	35	2	2.3802	0.15389	0.87596	0.0575157
GOBP name	small RNA loading onto RISC	20577	494	8	1	5.2067	0.16207	0.87618	0.0574067
GOBP name	nucleoside metabolic process	20577	494	114	4	1.4615	0.1534	0.8763	0.0573472
GOBP name	metaphase plate congression	20577	494	35	2	2.3802	0.15389	0.8764	0.0572976
[truncated: 9,300 more rows]

## Sheet: GOBP enrichment targets DMSO
Category column	Category value	Total size	Selection size	Category size	Intersection size	Enrichment factor	P value	Benj. Hoch. FDR	-Log10(FDR)
GOBP name	maintenance of protein location in nucleus	20577	9	14	3	489.93	2.0992e-08	0.00023719	3.6249
GOBP name	maintenance of protein localization to organelle	20577	9	30	3	228.63	2.3305e-07	0.0013166	2.88055
GOBP name	PML body organization	20577	9	4	2	1143.2	1.0196e-06	0.0038403	2.41563
GOBP name	nuclear body organization	20577	9	7	2	653.24	3.5651e-06	0.01007	1.99697
GOBP name	maintenance of protein location	20577	9	114	3	60.167	1.3468e-05	0.010145	1.99375
GOBP name	positive regulation of cellular protein metabolic process	20577	9	687	5	16.64	4.5035e-06	0.010177	1.99238
GOBP name	maintenance of location in cell	20577	9	113	3	60.699	1.3117e-05	0.010587	1.97523
GOBP name	modification-dependent macromolecule catabolic process	20577	9	378	4	24.194	1.2888e-05	0.011201	1.95074
GOBP name	modification-dependent protein catabolic process	20577	9	373	4	24.518	1.2232e-05	0.011517	1.93866
GOBP name	proteolysis involved in cellular protein catabolic process	20577	9	407	4	22.47	1.7217e-05	0.012159	1.9151
GOBP name	DNA damage response, signal transduction by p53 class mediator	20577	9	110	3	62.355	1.2102e-05	0.012431	1.90549
GOBP name	maintenance of protein location in cell	20577	9	103	3	66.592	9.937e-06	0.012475	1.90396
GOBP name	protein sumoylation	20577	9	90	3	76.211	6.6263e-06	0.012478	1.90386
GOBP name	ubiquitin-dependent protein catabolic process	20577	9	365	4	25.056	1.1234e-05	0.012693	1.89644
GOBP name	signal transduction by p53 class mediator	20577	9	131	3	52.359	2.0405e-05	0.013562	1.86768
GOBP name	regulation of gene expression	20577	9	3789	8	4.8273	9.6505e-06	0.01363	1.8655
GOBP name	positive regulation of protein metabolic process	20577	9	783	5	14.6	8.5103e-06	0.013737	1.86211
GOBP name	maintenance of location	20577	9	138	3	49.703	2.3833e-05	0.01496	1.82507
GOBP name	positive regulation of programmed cell death	20577	9	489	4	18.702	3.5241e-05	0.01991	1.70093
GOBP name	positive regulation of apoptosis	20577	9	486	4	18.818	3.4408e-05	0.020462	1.68905
GOBP name	positive regulation of cell death	20577	9	508	4	18.003	4.0871e-05	0.020991	1.67797
GOBP name	signal transduction in response to DNA damage	20577	9	165	3	41.57	4.0561e-05	0.021824	1.66107
GOBP name	regulation of transcription, DNA-dependent	20577	9	3126	7	5.1197	4.8111e-05	0.023635	1.62644
GOBP name	positive regulation of protein modification process	20577	9	564	4	16.215	6.1309e-05	0.027709	1.55738
GOBP name	regulation of RNA metabolic process	20577	9	3263	7	4.9048	6.3961e-05	0.027796	1.55602
GOBP name	regulation of macromolecule metabolic process	20577	9	4793	8	3.8161	5.958e-05	0.02805	1.55207
GOBP name	DNA damage response, signal transduction by p53 class mediator resulting in induction of apoptosis	20577	9	30	2	152.42	7.3272e-05	0.029568	1.52918
GOBP name	negative regulation of cellular process	20577	9	3325	7	4.8133	7.2456e-05	0.030322	1.51824
GOBP name	protein modification by small protein conjugation	20577	9	611	4	14.968	8.3526e-05	0.030444	1.5165
GOBP name	proteolysis	20577	9	607	4	15.066	8.1436e-05	0.030672	1.51326
GOBP name	regulation of cellular macromolecule biosynthetic process	20577	9	3428	7	4.6687	8.8654e-05	0.031303	1.50441
GOBP name	regulation of protein ubiquitination	20577	9	208	3	32.976	8.0538e-05	0.031379	1.50336
GOBP name	protein phosphorylation	20577	9	631	4	14.493	9.4566e-05	0.031426	1.50271
GOBP name	protein localization to nucleus	20577	9	34	2	134.49	9.4367e-05	0.032311	1.49065
GOBP name	protein modification process	20577	9	2269	6	6.0458	0.00010582	0.033214	1.47868
GOBP name	cellular response to stress	20577	9	1332	5	8.5823	0.00010891	0.03326	1.47808
GOBP name	regulation of macromolecule biosynthetic process	20577	9	3510	7	4.5596	0.00010362	0.033453	1.47556
GOBP name	response to DNA damage stimulus	20577	9	674	4	13.569	0.00012185	0.036232	1.44091
GOBP name	cellular macromolecule catabolic process	20577	9	679	4	13.469	0.00012536	0.036319	1.43987
GOBP name	negative regulation of biological process	20577	9	3663	7	4.3692	0.00013723	0.038765	1.41156
GOBP name	macromolecule modification	20577	9	2396	6	5.7254	0.00014374	0.039613	1.40216
GOBP name	protein modification by small protein conjugation or removal	20577	9	717	4	12.755	0.00015446	0.041552	1.38141
GOBP name	regulation of cellular biosynthetic process	20577	9	3743	7	4.2758	0.00015815	0.041557	1.38136
GOBP name	regulation of biosynthetic process	20577	9	3790	7	4.2228	0.00017164	0.043096	1.36556
GOBP name	phosphorylation	20577	9	735	4	12.443	0.00016982	0.04361	1.36041
GOBP name	regulation of nucleobase-containing compound metabolic process	20577	9	3857	7	4.1494	0.00019251	0.045316	1.34375
GOBP name	proteasomal ubiquitin-dependent protein catabolic process	20577	9	279	3	24.584	0.00019104	0.045927	1.33793
GOBP name	signal transduction by p53 class mediator resulting in induction of apoptosis	20577	9	48	2	95.264	0.00018884	0.046385	1.33362
GOBP name	proteasomal protein catabolic process	20577	9	286	3	23.983	0.00020541	0.047367	1.32452
GOBP name	regulation of nitrogen compound metabolic process	20577	9	3934	7	4.0682	0.00021907	0.049505	1.30535
GOBP name	regulation of metabolic process	20577	9	5739	8	3.1871	0.00023687	0.052478	1.28002
GOBP name	macromolecule catabolic process	20577	9	821	4	11.139	0.00025892	0.05626	1.2498
GOBP name	regulation of cellular protein metabolic process	20577	9	1615	5	7.0784	0.00026932	0.057415	1.24097
GOBP name	nucleus organization	20577	9	58	2	78.839	0.00027579	0.057706	1.23878
GOBP name	signal transduction involved in mitotic cell cycle G1/S transition DNA damage checkpoint	20577	9	67	2	68.249	0.00036775	0.065956	1.18075
GOBP name	cell aging	20577	9	63	2	72.582	0.00032528	0.066825	1.17506
GOBP name	cellular macromolecule metabolic process	20577	9	6013	8	3.0419	0.00033772	0.066945	1.17428
GOBP name	signal transduction involved in mitotic cell cycle G1/S checkpoint	20577	9	67	2	68.249	0.00036775	0.06702	1.1738
GOBP name	response to stress	20577	9	2790	6	4.9168	0.00033583	0.06776	1.16903
GOBP name	signal transduction involved in mitotic cell cycle checkpoint	20577	9	67	2	68.249	0.00036775	0.068119	1.16673
GOBP name	cytokine-mediated signaling pathway	20577	9	346	3	19.824	0.00035796	0.068553	1.16397
GOBP name	signal transduction involved in DNA integrity checkpoint	20577	9	70	2	65.324	0.00040127	0.068697	1.16306
GOBP name	cellular protein metabolic process	20577	9	2866	6	4.7865	0.00038962	0.068786	1.1625
GOBP name	signal transduction involved in G1/S transition checkpoint	20577	9	67	2	68.249	0.00036775	0.069254	1.15956
GOBP name	phosphorus metabolic process	20577	9	946	4	9.6674	0.00044258	0.069454	1.1583
GOBP name	DNA damage response, signal transduction by p53 class mediator resulting in cell cycle arrest	20577	9	66	2	69.283	0.0003569	0.069527	1.15785
GOBP name	negative regulation of transcription, DNA-dependent	20577	9	950	4	9.6267	0.00044966	0.069599	1.1574
GOBP name	signal transduction involved in cell cycle checkpoint	20577	9	71	2	64.404	0.00041276	0.069609	1.15733
GOBP name	signal transduction involved in DNA damage checkpoint	20577	9	70	2	65.324	0.00040127	0.069754	1.15643
GOBP name	phosphate-containing compound metabolic process	20577	9	946	4	9.6674	0.00044258	0.070432	1.15223
GOBP name	regulation of translation in response to oxidative stress	20577	9	1	1	2286.3	0.00043738	0.0706	1.1512
GOBP name	regulation of protein metabolic process	20577	9	1784	5	6.4079	0.00042764	0.071057	1.14839
GOBP name	negative regulation of translation in response to oxidative stress	20577	9	1	1	2286.3	0.00043738	0.071623	1.14495
GOBP name	interferon-gamma-mediated signaling pathway	20577	9	77	2	59.385	0.00048502	0.074057	1.13043
GOBP name	DNA damage response, signal transduction resulting in induction of apoptosis	20577	9	78	2	58.624	0.00049761	0.074967	1.12513
GOBP name	developmental process	20577	9	4477	7	3.5748	0.00050713	0.075396	1.12265
GOBP name	negative regulation of RNA metabolic process	20577	9	1003	4	9.118	0.00055141	0.080913	1.09198
GOBP name	protein localization	20577	9	404	3	16.978	0.00056081	0.081238	1.09024
GOBP name	macromolecule metabolic process	20577	9	6447	8	2.8371	0.00057237	0.081864	1.08691
GOBP name	positive regulation of cell cycle arrest	20577	9	85	2	53.796	0.00059016	0.083352	1.07908
GOBP name	positive regulation of ubiquitin-protein ligase activity	20577	9	89	2	51.378	0.00064647	0.090179	1.04489
GOBP name	regulation of response to stress	20577	9	1051	4	8.7016	0.00065685	0.090509	1.04331
GOBP name	negative regulation of nucleobase-containing compound metabolic process	20577	9	1079	4	8.4757	0.00072458	0.093035	1.03135
GOBP name	positive regulation of ligase activity	20577	9	94	2	48.645	0.00072035	0.093555	1.02893
GOBP name	negative regulation of cellular macromolecule biosynthetic process	20577	9	1071	4	8.5391	0.00070475	0.093681	1.02835
GOBP name	positive regulation of macromolecule metabolic process	20577	9	1984	5	5.7619	0.00069738	0.093805	1.02777
GOBP name	macromolecule localization	20577	9	440	3	15.589	0.00071719	0.094228	1.02582
GOBP name	positive regulation of cellular metabolic process	20577	9	1983	5	5.7648	0.00069577	0.094717	1.02357
GOBP name	protein metabolic process	20577	9	3250	6	4.2209	0.00077623	0.095333	1.02076
GOBP name	negative regulation of nitrogen compound metabolic process	20577	9	1092	4	8.3748	0.00075766	0.096188	1.01688
GOBP name	negative regulation of macromolecule biosynthetic process	20577	9	1099	4	8.3215	0.0007759	0.09634	1.01619
GOBP name	negative regulation of gene expression	20577	9	1096	4	8.3443	0.00076805	0.096424	1.01581
GOBP name	protein stabilization	20577	9	99	2	46.189	0.00079809	0.096964	1.01339
GOBP name	cellular response to cytokine stimulus	20577	9	474	3	14.47	0.00088802	0.10344	0.985311
GOBP name	regulation of ubiquitin-protein ligase activity	20577	9	104	2	43.968	0.00087967	0.10354	0.984892
GOBP name	cellular response to interferon-gamma	20577	9	103	2	44.395	0.00086305	0.10374	0.984054
GOBP name	protein localization to nuclear pore	20577	9	2	1	1143.2	0.00087442	0.104	0.982967
GOBP name	transcription, DNA-dependent	20577	9	2103	5	5.4359	0.00090975	0.10489	0.979266
GOBP name	induction of apoptosis by intracellular signals	20577	9	107	2	42.735	0.00093045	0.10619	0.973916
GOBP name	negative regulation of cellular biosynthetic process	20577	9	1159	4	7.8907	0.00094531	0.10681	0.971388
GOBP name	regulation of ligase activity	20577	9	109	2	41.951	0.00096506	0.1069	0.971022
GOBP name	positive regulation of metabolic process	20577	9	2144	5	5.3319	0.00099319	0.1079	0.966979
GOBP name	negative regulation of protein ubiquitination	20577	9	109	2	41.951	0.00096506	0.10796	0.966737
GOBP name	negative regulation of biosynthetic process	20577	9	1174	4	7.7899	0.00099143	0.10876	0.963531
GOBP name	regulation of primary metabolic process	20577	9	5014	7	3.1919	0.0010477	0.11275	0.947883
GOBP name	regulation of apoptosis	20577	9	1204	4	7.5958	0.0010884	0.11602	0.935467
GOBP name	regulation of programmed cell death	20577	9	1212	4	7.5457	0.0011154	0.11669	0.932966
GOBP name	protein localization to organelle	20577	9	118	2	38.751	0.0011283	0.11696	0.931963
GOBP name	localization	20577	9	513	3	13.37	0.0011132	0.11756	0.92974
GOBP name	regulation of cellular metabolic process	20577	9	5139	7	3.1143	0.001225	0.12359	0.908017
GOBP name	response to interferon-gamma	20577	9	123	2	37.176	0.0012243	0.12463	0.904377
GOBP name	regulation of protein modification process	20577	9	1242	4	7.3634	0.0012206	0.12538	0.901772
GOBP name	regulation of cell death	20577	9	1265	4	7.2295	0.0013059	0.12831	0.891739
GOBP name	nucleic acid metabolic process	20577	9	3573	6	3.8394	0.0012958	0.12844	0.8913
GOBP name	cellular catabolic process	20577	9	1261	4	7.2524	0.0012908	0.12906	0.889208
GOBP name	transforming growth factor beta receptor signaling pathway	20577	9	130	2	35.174	0.001365	0.13295	0.876312
GOBP name	RNA biosynthetic process	20577	9	2376	5	4.8113	0.0015788	0.15118	0.820506
GOBP name	response to cytokine stimulus	20577	9	579	3	11.846	0.0015703	0.15165	0.819158
GOBP name	positive regulation of apoptosis involved in mammary gland involution	20577	9	4	1	571.58	0.0017475	0.16592	0.780101
GOBP name	positive regulation of protein ubiquitination	20577	9	150	2	30.484	0.0018067	0.16733	0.776426
GOBP name	circadian rhythm	20577	9	149	2	30.689	0.0017832	0.16791	0.774923
GOBP name	positive regulation of cellular catabolic process	20577	9	150	2	30.484	0.0018067	0.16871	0.772859
GOBP name	regulation of protein stability	20577	9	153	2	29.887	0.001878	0.17252	0.763161
GOBP name	positive regulation of cell cycle process	20577	9	158	2	28.941	0.0019997	0.18222	0.739404
GOBP name	induction of programmed cell death	20577	9	162	2	28.226	0.0020997	0.18829	0.725173
GOBP name	induction of apoptosis	20577	9	162	2	28.226	0.0020997	0.1898	0.721704
GOBP name	nucleobase-containing compound metabolic process	20577	9	3935	6	3.4861	0.0021685	0.19292	0.714623
GOBP name	primary metabolic process	20577	9	7712	8	2.3717	0.0021864	0.193	0.714443
GOBP name	intracellular receptor mediated signaling pathway	20577	9	171	2	26.741	0.0023331	0.20435	0.689625
GOBP name	negative regulation of apoptosis	20577	9	676	3	10.146	0.002429	0.20951	0.678795
GOBP name	cellular metabolic process	20577	9	7819	8	2.3393	0.002421	0.21042	0.676913
GOBP name	negative regulation of programmed cell death	20577	9	681	3	10.072	0.0024797	0.21066	0.676418
GOBP name	regulation of defense response	20577	9	684	3	10.028	0.0025104	0.21168	0.67432
GOBP name	negative regulation of cellular metabolic process	20577	9	1508	4	6.0645	0.0024773	0.21205	0.673562
GOBP name	cellular macromolecule biosynthetic process	20577	9	2646	5	4.3204	0.0025484	0.21329	0.67103
GOBP name	catabolic process	20577	9	1534	4	5.9618	0.0026348	0.21417	0.669241
GOBP name	regulation of cellular catabolic process	20577	9	698	3	9.8266	0.0026567	0.21441	0.668755
GOBP name	photoreceptor cell outer segment organization	20577	9	6	1	381.06	0.0026192	0.21445	0.668674
GOBP name	negative regulation of telomere maintenance via telomerase	20577	9	6	1	381.06	0.0026192	0.21602	0.665506
GOBP name	common-partner SMAD protein phosphorylation	20577	9	6	1	381.06	0.0026192	0.2176	0.662341
GOBP name	negative regulation of macromolecule metabolic process	20577	9	1555	4	5.8812	0.0027669	0.22172	0.654195
GOBP name	protein polyubiquitination	20577	9	189	2	24.194	0.0028341	0.22551	0.646834
GOBP name	negative regulation of cell death	20577	9	720	3	9.5264	0.0028969	0.22731	0.643381
GOBP name	regulation of I-kappaB kinase/NF-kappaB cascade	20577	9	191	2	23.941	0.0028926	0.22856	0.641
GOBP name	macromolecule biosynthetic process	20577	9	2735	5	4.1798	0.0029479	0.22972	0.638801
GOBP name	negative regulation of translation in response to stress	20577	9	7	1	326.62	0.0030545	0.23163	0.635205
GOBP name	negative regulation of telomerase activity	20577	9	7	1	326.62	0.0030545	0.2332	0.632271
GOBP name	negative regulation of protein ubiquitination involved in ubiquitin-dependent protein catabolic process	20577	9	7	1	326.62	0.0030545	0.23478	0.629339
GOBP name	transmembrane receptor protein serine/threonine kinase signaling pathway	20577	9	196	2	23.33	0.0030412	0.23536	0.628267
GOBP name	endosome transport	20577	9	200	2	22.863	0.0031626	0.23823	0.623004
GOBP name	aging	20577	9	206	2	22.197	0.0033488	0.25058	0.601054
GOBP name	positive regulation of catabolic process	20577	9	207	2	22.09	0.0033803	0.25127	0.599859
GOBP name	regulation of telomere maintenance via telomerase	20577	9	8	1	285.79	0.0034895	0.2577	0.588886
GOBP name	negative regulation of metabolic process	20577	9	1673	4	5.4664	0.0035946	0.26374	0.578824
GOBP name	innate immune response	20577	9	791	3	8.6713	0.003761	0.27416	0.561996
GOBP name	cellular nitrogen compound metabolic process	20577	9	4407	6	3.1128	0.0039267	0.27558	0.559752
GOBP name	regulation of catabolic process	20577	9	797	3	8.606	0.0038403	0.27638	0.558493
GOBP name	SMAD protein import into nucleus	20577	9	9	1	254.04	0.0039242	0.27712	0.557332
GOBP name	intracellular signal transduction	20577	9	1704	4	5.367	0.0038372	0.27793	0.556065
GOBP name	retinal rod cell development	20577	9	9	1	254.04	0.0039242	0.27887	0.554598
GOBP name	retinal cone cell development	20577	9	9	1	254.04	0.0039242	0.28063	0.551866
GOBP name	immune system process	20577	9	1745	4	5.2409	0.0041748	0.29118	0.535838
GOBP name	positive regulation of histone deacetylation	20577	9	10	1	228.63	0.0043585	0.29489	0.53034
GOBP name	regulation of proteolysis	20577	9	234	2	19.541	0.0042821	0.29502	0.530149
GOBP name	negative regulation of telomere maintenance	20577	9	10	1	228.63	0.0043585	0.29667	0.527726
GOBP name	enzyme linked receptor protein signaling pathway	20577	9	829	3	8.2738	0.0042806	0.29672	0.527653
GOBP name	cellular component organization	20577	9	4492	6	3.0539	0.0043348	0.29684	0.527478
GOBP name	cellular component organization or biogenesis	20577	9	4524	6	3.0323	0.0044966	0.30242	0.519389
GOBP name	response to hypoxia	20577	9	243	2	18.818	0.0046042	0.30783	0.511689
GOBP name	viral protein processing	20577	9	11	1	207.85	0.0047925	0.31667	0.499393
GOBP name	regulation of cell cycle arrest	20577	9	249	2	18.364	0.0048249	0.31696	0.498996
GOBP name	RNA metabolic process	20577	9	3055	5	3.742	0.0047699	0.31703	0.4989
GOBP name	nitrogen compound metabolic process	20577	9	4622	6	2.968	0.0050209	0.32792	0.484232
GOBP name	metabolic process	20577	9	8652	8	2.114	0.005088	0.3304	0.48096
GOBP name	negative regulation of molecular function	20577	9	888	3	7.7241	0.0051687	0.33372	0.476618
GOBP name	response to oxygen levels	20577	9	261	2	17.52	0.0052803	0.33518	0.474722
GOBP name	regulation of telomerase activity	20577	9	12	1	190.53	0.0052262	0.33551	0.474295
GOBP name	negative regulation of protein modification process	20577	9	261	2	17.52	0.0052803	0.33707	0.47228
GOBP name	macroautophagy	20577	9	13	1	175.87	0.0056595	0.35724	0.44704
GOBP name	nerve growth factor receptor signaling pathway	20577	9	274	2	16.689	0.0057944	0.36373	0.439221
GOBP name	rhythmic process	20577	9	275	2	16.628	0.0058348	0.36424	0.438612
GOBP name	retinoic acid receptor signaling pathway	20577	9	14	1	163.31	0.0060925	0.36812	0.434011
GOBP name	transcription initiation, DNA-dependent	20577	9	278	2	16.448	0.0059569	0.36982	0.43201
GOBP name	regulation of translation in response to stress	20577	9	14	1	163.31	0.0060925	0.3701	0.431681
GOBP name	positive regulation of protein deacetylation	20577	9	14	1	163.31	0.0060925	0.3721	0.42934
GOBP name	positive regulation of macroautophagy	20577	9	14	1	163.31	0.0060925	0.37412	0.426989
GOBP name	protein complex subunit organization	20577	9	942	3	7.2813	0.0060705	0.37481	0.426189
GOBP name	regulation of protein catabolic process	20577	9	285	2	16.044	0.0062461	0.3754	0.425506
GOBP name	inner cell mass cell proliferation	20577	9	15	1	152.42	0.0065251	0.39009	0.408835
GOBP name	regulation of protein phosphorylation	20577	9	979	3	7.0061	0.0067384	0.40072	0.397159
GOBP name	regulation of telomere maintenance	20577	9	16	1	142.9	0.0069574	0.41158	0.385546
GOBP name	regulation of cellular process	20577	9	9086	8	2.0131	0.0072538	0.42688	0.369694
GOBP name	regulation of histone deacetylation	20577	9	17	1	134.49	0.0073893	0.43037	0.366158
GOBP name	induction of apoptosis by oxidative stress	20577	9	17	1	134.49	0.0073893	0.4326	0.363913
GOBP name	cellular protein localization	20577	9	321	2	14.245	0.007829	0.44903	0.347725
GOBP name	virion assembly	20577	9	18	1	127.02	0.007821	0.45086	0.345958
GOBP name	post-translational protein modification	20577	9	320	2	14.29	0.0077829	0.45097	0.345852
GOBP name	retina layer formation	20577	9	19	1	120.33	0.0082523	0.45707	0.340017
GOBP name	innate immune response in mucosa	20577	9	19	1	120.33	0.0082523	0.45932	0.337885
GOBP name	error-free translesion synthesis	20577	9	19	1	120.33	0.0082523	0.4616	0.335734
GOBP name	cellular macromolecule localization	20577	9	327	2	13.984	0.008108	0.46269	0.33471
GOBP name	entrainment of circadian clock by photoperiod	20577	9	19	1	120.33	0.0082523	0.46389	0.333585
GOBP name	regulation of phosphorylation	20577	9	1052	3	6.52	0.0081775	0.46431	0.333192
GOBP name	endoplasmic reticulum calcium ion homeostasis	20577	9	19	1	120.33	0.0082523	0.46621	0.331418
GOBP name	positive regulation of response to nutrient levels	20577	9	20	1	114.32	0.0086832	0.47169	0.326343
GOBP name	regulation of cellular response to stress	20577	9	337	2	13.569	0.0085825	0.47304	0.325102
GOBP name	positive regulation of response to extracellular stimulus	20577	9	20	1	114.32	0.0086832	0.47397	0.324249
GOBP name	error-prone translesion synthesis	20577	9	20	1	114.32	0.0086832	0.47627	0.322147
GOBP name	regulation of sequence-specific DNA binding transcription factor activity	20577	9	344	2	13.293	0.0089217	0.48233	0.316656
GOBP name	cellular component organization at cellular level	20577	9	3606	5	3.1702	0.0096226	0.50806	0.294085
GOBP name	Notch receptor processing	20577	9	22	1	103.92	0.0095441	0.50867	0.293564
GOBP name	regulation of innate immune response	20577	9	355	2	12.881	0.0094661	0.50932	0.293009
GOBP name	regulation of molecular function	20577	9	2219	4	4.1214	0.0096169	0.51015	0.292302
GOBP name	branching involved in mammary gland duct morphogenesis	20577	9	22	1	103.92	0.0095441	0.51108	0.291511
GOBP name	cellular component organization or biogenesis at cellular level	20577	9	3638	5	3.1423	0.0099818	0.51266	0.290171
GOBP name	regulation of protein ubiquitination involved in ubiquitin-dependent protein catabolic process	20577	9	23	1	99.406	0.009974	0.5146	0.28853
GOBP name	regulation of MHC class I biosynthetic process	20577	9	23	1	99.406	0.009974	0.51696	0.286543
GOBP name	photoperiodism	20577	9	23	1	99.406	0.009974	0.51934	0.284548
GOBP name	glycogen biosynthetic process	20577	9	23	1	99.406	0.009974	0.52174	0.282546
GOBP name	entrainment of circadian clock	20577	9	23	1	99.406	0.009974	0.52417	0.280528
GOBP name	regulation of phosphorus metabolic process	20577	9	1157	3	5.9283	0.010535	0.52438	0.280354
GOBP name	regulation of interferon-gamma-mediated signaling pathway	20577	9	24	1	95.264	0.010404	0.52478	0.280023
GOBP name	regulation of phosphate metabolic process	20577	9	1156	3	5.9334	0.010511	0.5255	0.279427
GOBP name	positive regulation of transcription, DNA-dependent	20577	9	1155	3	5.9385	0.010487	0.52663	0.278494
GOBP name	mucosal immune response	20577	9	24	1	95.264	0.010404	0.52713	0.278082
GOBP name	immune response	20577	9	1148	3	5.9747	0.010319	0.5276	0.277695
GOBP name	glucan biosynthetic process	20577	9	24	1	95.264	0.010404	0.52951	0.276126
GOBP name	regulation of response to interferon-gamma	20577	9	25	1	91.453	0.010833	0.53218	0.273941
GOBP name	negative regulation of cellular protein metabolic process	20577	9	383	2	11.939	0.010914	0.53385	0.272581
GOBP name	regulation of protein deacetylation	20577	9	25	1	91.453	0.010833	0.5345	0.272052
GOBP name	positive regulation of tissue remodeling	20577	9	26	1	87.936	0.011262	0.53465	0.27193
GOBP name	regulation of biological process	20577	9	9629	8	1.8995	0.010997	0.5356	0.271159
GOBP name	positive regulation of catalytic activity	20577	9	1169	3	5.8674	0.010826	0.53652	0.270414
GOBP name	organ or tissue specific immune response	20577	9	26	1	87.936	0.011262	0.53691	0.270099
GOBP name	intracellular transport	20577	9	1192	3	5.7542	0.011397	0.53881	0.268564
GOBP name	necroptosis	20577	9	26	1	87.936	0.011262	0.53918	0.268266
GOBP name	protein targeting	20577	9	387	2	11.816	0.011128	0.53965	0.267888
GOBP name	regulation of immune system process	20577	9	1204	3	5.6968	0.011702	0.53965	0.267888
GOBP name	regulation of necrotic cell death	20577	9	27	1	84.679	0.01169	0.54135	0.266522
GOBP name	cellular response to interleukin-4	20577	9	26	1	87.936	0.011262	0.54148	0.266418
GOBP name	positive regulation of cellular process	20577	9	3743	5	3.0541	0.011226	0.54206	0.265953
GOBP name	negative regulation of fibroblast proliferation	20577	9	27	1	84.679	0.01169	0.54358	0.264737
GOBP name	necrotic cell death	20577	9	27	1	84.679	0.01169	0.54583	0.262943
GOBP name	regulation of double-strand break repair	20577	9	28	1	81.655	0.012119	0.54772	0.261441
GOBP name	cellular biosynthetic process	20577	9	3776	5	3.0275	0.011638	0.54792	0.261283
GOBP name	apoptosis in response to endoplasmic reticulum stress	20577	9	27	1	84.679	0.01169	0.54809	0.261148
GOBP name	cellular localization	20577	9	402	2	11.375	0.011946	0.54871	0.260657
GOBP name	nucleotide-binding oligomerization domain containing signaling pathway	20577	9	28	1	81.655	0.012119	0.54992	0.2597
GOBP name	cytoplasmic pattern recognition receptor signaling pathway	20577	9	28	1	81.655	0.012119	0.55213	0.257959
GOBP name	antibacterial humoral response	20577	9	28	1	81.655	0.012119	0.55437	0.2562
GOBP name	positive regulation of RNA metabolic process	20577	9	1229	3	5.581	0.01235	0.55596	0.254956
GOBP name	termination of RNA polymerase I transcription	20577	9	30	1	76.211	0.012974	0.57943	0.236999
GOBP name	DNA repair	20577	9	422	2	10.836	0.013075	0.58164	0.235346
GOBP name	antimicrobial humoral response	20577	9	30	1	76.211	0.012974	0.58173	0.235279
GOBP name	biosynthetic process	20577	9	3912	5	2.9222	0.013447	0.58665	0.231621
GOBP name	response to interleukin-4	20577	9	31	1	73.753	0.013401	0.58691	0.231428
GOBP name	negative regulation of homeostatic process	20577	9	31	1	73.753	0.013401	0.58919	0.229745
GOBP name	eye photoreceptor cell development	20577	9	31	1	73.753	0.013401	0.5915	0.228045
GOBP name	macromolecular complex subunit organization	20577	9	1267	3	5.4136	0.013374	0.59259	0.227246
GOBP name	positive regulation of gene expression	20577	9	1279	3	5.3628	0.013707	0.59566	0.225002
GOBP name	defense response	20577	9	1299	3	5.2802	0.014271	0.61079	0.214108
GOBP name	transcription initiation from RNA polymerase I promoter	20577	9	33	1	69.283	0.014255	0.61242	0.212951
GOBP name	photoreceptor cell development	20577	9	33	1	69.283	0.014255	0.61476	0.211294
GOBP name	negative regulation of protein metabolic process	20577	9	442	2	10.345	0.014246	0.61673	0.209905
GOBP name	anatomical structure development	20577	9	2510	4	3.6436	0.014539	0.61992	0.207664
GOBP name	posttranscriptional regulation of gene expression	20577	9	448	2	10.207	0.014605	0.6204	0.207328
GOBP name	regulation of cell cycle process	20577	9	449	2	10.184	0.014666	0.62062	0.207174
GOBP name	response to other organism	20577	9	450	2	10.161	0.014726	0.62085	0.207013
GOBP name	transcription from RNA polymerase I promoter	20577	9	35	1	65.324	0.015107	0.62756	0.202345
GOBP name	positive regulation of macromolecule biosynthetic process	20577	9	1323	3	5.1844	0.014965	0.62859	0.201633
GOBP name	mitochondrion degradation	20577	9	35	1	65.324	0.015107	0.62987	0.200749
GOBP name	DNA damage response, detection of DNA damage	20577	9	35	1	65.324	0.015107	0.63221	0.199139
GOBP name	regulation of macroautophagy	20577	9	36	1	63.509	0.015533	0.64287	0.191877
GOBP name	positive regulation of nucleobase-containing compound metabolic process	20577	9	1345	3	5.0996	0.015617	0.64401	0.191107
GOBP name	biological regulation	20577	9	10128	8	1.806	0.015726	0.64615	0.189667
GOBP name	positive regulation of autophagy	20577	9	37	1	61.793	0.015958	0.65329	0.184894
GOBP name	cell surface receptor linked signaling pathway	20577	9	2587	4	3.5351	0.016061	0.65516	0.183653
GOBP name	cellular response to organic substance	20577	9	1363	3	5.0323	0.016162	0.65689	0.182507
GOBP name	cellular senescence	20577	9	38	1	60.167	0.016383	0.65875	0.181279
GOBP name	positive regulation of nitrogen compound metabolic process	20577	9	1367	3	5.0176	0.016285	0.6595	0.180785
GOBP name	cellular polysaccharide biosynthetic process	20577	9	38	1	60.167	0.016383	0.66111	0.179726
GOBP name	negative regulation of DNA replication	20577	9	39	1	58.624	0.016807	0.67105	0.173245
GOBP name	regulation of cell proliferation	20577	9	1383	3	4.9595	0.016779	0.67231	0.17243
GOBP name	negative regulation of type I interferon production	20577	9	40	1	57.158	0.017232	0.68077	0.167
GOBP name	bone development	20577	9	40	1	57.158	0.017232	0.68316	0.165478
GOBP name	positive regulation of molecular function	20577	9	1397	3	4.9098	0.017219	0.68506	0.164271
GOBP name	positive regulation of biological process	20577	9	4188	5	2.7296	0.01769	0.69404	0.158615
GOBP name	negative regulation of mitotic cell cycle	20577	9	41	1	55.764	0.017656	0.69509	0.157959
GOBP name	positive regulation of cellular biosynthetic process	20577	9	1430	3	4.7965	0.018279	0.71467	0.145894
GOBP name	response to gamma radiation	20577	9	43	1	53.171	0.018502	0.71595	0.145117
GOBP name	negative regulation of epidermal growth factor receptor signaling pathway	20577	9	43	1	53.171	0.018502	0.71842	0.143622
GOBP name	negative regulation of DNA binding	20577	9	43	1	53.171	0.018502	0.72089	0.142131
GOBP name	substantia nigra development	20577	9	45	1	50.807	0.019348	0.73114	0.135999
GOBP name	protein ubiquitination	20577	9	517	2	8.8446	0.018994	0.73248	0.135204
GOBP name	signal transduction	20577	9	4268	5	2.6785	0.01907	0.73289	0.134961
GOBP name	positive regulation of biosynthetic process	20577	9	1456	3	4.7109	0.019139	0.73304	0.134872
GOBP name	protein K48-linked ubiquitination	20577	9	45	1	50.807	0.019348	0.7336	0.134541
GOBP name	nucleotide-binding domain, leucine rich repeat containing receptor signaling pathway	20577	9	45	1	50.807	0.019348	0.73607	0.133081
GOBP name	I-kappaB kinase/NF-kappaB cascade	20577	9	45	1	50.807	0.019348	0.73855	0.13162
GOBP name	protein monoubiquitination	20577	9	47	1	48.645	0.020192	0.7605	0.118901
GOBP name	regulation of transcription from RNA polymerase II promoter	20577	9	1497	3	4.5818	0.020536	0.7709	0.113002
GOBP name	regulation of response to stimulus	20577	9	2812	4	3.2523	0.021058	0.78266	0.106427
GOBP name	translesion synthesis	20577	9	49	1	46.66	0.021035	0.7844	0.105462
GOBP name	positive regulation of proteasomal ubiquitin-dependent protein catabolic process	20577	9	49	1	46.66	0.021035	0.787	0.104025
GOBP name	viral reproduction	20577	9	553	2	8.2688	0.021463	0.79511	0.0995728
GOBP name	JNK cascade	20577	9	52	1	43.968	0.022297	0.8233	0.0844419
GOBP name	positive regulation of histone modification	20577	9	54	1	42.34	0.023136	0.85152	0.0698051
GOBP name	stress-activated MAPK cascade	20577	9	56	1	40.827	0.023974	0.86823	0.0613652
GOBP name	regulation of tissue remodeling	20577	9	56	1	40.827	0.023974	0.87102	0.0599719
GOBP name	regulation of response to nutrient levels	20577	9	56	1	40.827	0.023974	0.87383	0.058573
GOBP name	regulation of response to extracellular stimulus	20577	9	56	1	40.827	0.023974	0.87666	0.0571688
GOBP name	glycogen metabolic process	20577	9	56	1	40.827	0.023974	0.8795	0.0557642
GOBP name	defense response to Gram-positive bacterium	20577	9	58	1	39.42	0.024811	0.88158	0.0547383
GOBP name	negative regulation of cell proliferation	20577	9	595	2	7.6852	0.024487	0.88397	0.0535625
GOBP name	cellular component assembly	20577	9	1618	3	4.2392	0.024962	0.88416	0.0534691
GOBP name	circadian regulation of gene expression	20577	9	58	1	39.42	0.024811	0.88436	0.0533709
GOBP name	establishment of localization in cell	20577	9	1609	3	4.2629	0.024618	0.88584	0.0526447
GOBP name	regulation of cellular component organization	20577	9	1612	3	4.255	0.024732	0.88714	0.0520078
GOBP name	cellular glucan metabolic process	20577	9	58	1	39.42	0.024811	0.88716	0.051998
GOBP name	postreplication repair	20577	9	59	1	38.751	0.025229	0.88805	0.0515626
GOBP name	glucan metabolic process	20577	9	59	1	38.751	0.025229	0.89083	0.0502052
GOBP name	negative regulation of transcription from RNA polymerase II promoter	20577	9	628	2	7.2813	0.026968	0.94336	0.0253225
GOBP name	regulation of DNA repair	20577	9	63	1	36.291	0.026898	0.94384	0.0251016
GOBP name	positive regulation of multicellular organismal process	20577	9	630	2	7.2582	0.027121	0.94579	0.0242053
GOBP name	transmembrane receptor protein tyrosine kinase signaling pathway	20577	9	635	2	7.201	0.027505	0.95624	0.0194331
GOBP name	toll-like receptor 5 signaling pathway	20577	9	65	1	35.174	0.02773	0.95817	0.0185574
GOBP name	toll-like receptor 10 signaling pathway	20577	9	65	1	35.174	0.02773	0.9611	0.0172314
GOBP name	negative regulation of ubiquitin-protein ligase activity involved in mitotic cell cycle	20577	9	67	1	34.124	0.028561	0.98088	0.00838412
GOBP name	negative regulation of angiogenesis	20577	9	67	1	34.124	0.028561	0.98387	0.00706228
GOBP name	zymogen granule exocytosis	20577	9	1	0	0	0.99956	0.99956	0.000191132
GOBP name	zonula adherens assembly	20577	9	1	0	0	0.99956	0.99965	0.00015203
GOBP name	xylulose catabolic process	20577	9	1	0	0	0.99956	0.99974	0.000112931
GOBP name	xanthine catabolic process	20577	9	1	0	0	0.99956	0.99983	7.38363e-05
GOBP name	xanthine biosynthetic process	20577	9	1	0	0	0.99956	0.99992	3.47449e-05
GOBP name	protein import into nucleus	20577	9	70	1	32.662	0.029805	1	0
GOBP name	toll-like receptor 9 signaling pathway	20577	9	72	1	31.755	0.030632	1	0
GOBP name	regulation of mitochondrion organization	20577	9	72	1	31.755	0.030632	1	0
GOBP name	regulation of fibroblast proliferation	20577	9	72	1	31.755	0.030632	1	0
GOBP name	positive regulation of ubiquitin-protein ligase activity involved in mitotic cell cycle	20577	9	72	1	31.755	0.030632	1	0
GOBP name	negative regulation of transforming growth factor beta receptor signaling pathway	20577	9	72	1	31.755	0.030632	1	0
GOBP name	toll-like receptor 2 signaling pathway	20577	9	73	1	31.32	0.031046	1	0
GOBP name	nuclear import	20577	9	73	1	31.32	0.031046	1	0
GOBP name	negative regulation of ubiquitin-protein ligase activity	20577	9	73	1	31.32	0.031046	1	0
GOBP name	negative regulation of ligase activity	20577	9	73	1	31.32	0.031046	1	0
GOBP name	regulation of epidermal growth factor receptor signaling pathway	20577	9	74	1	30.896	0.031459	1	0
GOBP name	positive regulation of type I interferon production	20577	9	74	1	30.896	0.031459	1	0
GOBP name	negative regulation of DNA metabolic process	20577	9	74	1	30.896	0.031459	1	0
GOBP name	DNA biosynthetic process	20577	9	74	1	30.896	0.031459	1	0
GOBP name	cellular polysaccharide metabolic process	20577	9	74	1	30.896	0.031459	1	0
GOBP name	antigen processing and presentation of exogenous peptide antigen via MHC class I, TAP-dependent	20577	9	74	1	30.896	0.031459	1	0
GOBP name	palate development	20577	9	75	1	30.484	0.031871	1	0
GOBP name	negative regulation of translation	20577	9	75	1	30.484	0.031871	1	0
GOBP name	TRIF-dependent toll-like receptor signaling pathway	20577	9	77	1	29.693	0.032696	1	0
GOBP name	regulation of ubiquitin-protein ligase activity involved in mitotic cell cycle	20577	9	78	1	29.312	0.033108	1	0
GOBP name	antigen processing and presentation of exogenous peptide antigen via MHC class I	20577	9	78	1	29.312	0.033108	1	0
GOBP name	post-embryonic development	20577	9	79	1	28.941	0.033519	1	0
GOBP name	MyD88-independent toll-like receptor signaling pathway	20577	9	80	1	28.579	0.03393	1	0
GOBP name	anaphase-promoting complex-dependent proteasomal ubiquitin-dependent protein catabolic process	20577	9	80	1	28.579	0.03393	1	0
GOBP name	regulation of calcium ion transport into cytosol	20577	9	81	1	28.226	0.034341	1	0
GOBP name	MyD88-dependent toll-like receptor signaling pathway	20577	9	81	1	28.226	0.034341	1	0
GOBP name	toll-like receptor 3 signaling pathway	20577	9	82	1	27.882	0.034751	1	0
GOBP name	regulation of DNA binding	20577	9	82	1	27.882	0.034751	1	0
GOBP name	regulation of proteasomal ubiquitin-dependent protein catabolic process	20577	9	83	1	27.546	0.035161	1	0
GOBP name	positive regulation of proteolysis	20577	9	84	1	27.218	0.035571	1	0
GOBP name	protein heterooligomerization	20577	9	85	1	26.898	0.03598	1	0
GOBP name	activation of caspase activity	20577	9	86	1	26.585	0.036389	1	0
GOBP name	transcription termination, DNA-dependent	20577	9	87	1	26.28	0.036798	1	0
GOBP name	regulation of circadian rhythm	20577	9	87	1	26.28	0.036798	1	0
GOBP name	regulation of histone modification	20577	9	91	1	25.125	0.03843	1	0
GOBP name	regulation of Ras protein signal transduction	20577	9	93	1	24.584	0.039244	1	0
GOBP name	T cell receptor signaling pathway	20577	9	96	1	23.816	0.040462	1	0
GOBP name	peptidyl-serine phosphorylation	20577	9	96	1	23.816	0.040462	1	0
GOBP name	toll-like receptor 4 signaling pathway	20577	9	98	1	23.33	0.041273	1	0
GOBP name	negative regulation of binding	20577	9	98	1	23.33	0.041273	1	0
GOBP name	regulation of transforming growth factor beta receptor signaling pathway	20577	9	100	1	22.863	0.042082	1	0
GOBP name	regulation of cytokine-mediated signaling pathway	20577	9	100	1	22.863	0.042082	1	0
GOBP name	cellular response to hypoxia	20577	9	102	1	22.415	0.042891	1	0
GOBP name	regulation of response to cytokine stimulus	20577	9	105	1	21.775	0.0441	1	0
GOBP name	cellular response to starvation	20577	9	105	1	21.775	0.0441	1	0
GOBP name	negative regulation of transmembrane receptor protein serine/threonine kinase signaling pathway	20577	9	106	1	21.569	0.044503	1	0
GOBP name	antigen processing and presentation of peptide antigen via MHC class I	20577	9	106	1	21.569	0.044503	1	0
GOBP name	regulation of response to DNA damage stimulus	20577	9	107	1	21.368	0.044905	1	0
GOBP name	stress-activated protein kinase signaling cascade	20577	9	108	1	21.17	0.045307	1	0
GOBP name	SRP-dependent cotranslational protein targeting to membrane	20577	9	108	1	21.17	0.045307	1	0
GOBP name	regulation of autophagy	20577	9	108	1	21.17	0.045307	1	0
GOBP name	regulation of type I interferon production	20577	9	110	1	20.785	0.04611	1	0
GOBP name	peptidyl-serine modification	20577	9	110	1	20.785	0.04611	1	0
GOBP name	cotranslational protein targeting to membrane	20577	9	110	1	20.785	0.04611	1	0
GOBP name	positive regulation of defense response to virus by host	20577	9	111	1	20.598	0.046511	1	0
GOBP name	cellular response to oxygen levels	20577	9	111	1	20.598	0.046511	1	0
GOBP name	viral transcription	20577	9	112	1	20.414	0.046912	1	0
GOBP name	regulation of DNA replication	20577	9	112	1	20.414	0.046912	1	0
GOBP name	protein targeting to ER	20577	9	112	1	20.414	0.046912	1	0
GOBP name	positive regulation of caspase activity	20577	9	112	1	20.414	0.046912	1	0
GOBP name	establishment of protein localization in endoplasmic reticulum	20577	9	113	1	20.233	0.047312	1	0
GOBP name	response to UV	20577	9	116	1	19.71	0.048511	1	0
GOBP name	nuclear-transcribed mRNA catabolic process, nonsense-mediated decay	20577	9	117	1	19.541	0.04891	1	0
GOBP name	cellular carbohydrate biosynthetic process	20577	9	117	1	19.541	0.04891	1	0
GOBP name	autophagy	20577	9	118	1	19.376	0.049309	1	0
GOBP name	neuron development	20577	9	121	1	18.895	0.050503	1	0
GOBP name	antigen receptor-mediated signaling pathway	20577	9	121	1	18.895	0.050503	1	0
GOBP name	stimulatory C-type lectin receptor signaling pathway	20577	9	122	1	18.74	0.050901	1	0
GOBP name	regulation of defense response to virus by host	20577	9	122	1	18.74	0.050901	1	0
GOBP name	positive regulation of protein catabolic process	20577	9	122	1	18.74	0.050901	1	0
GOBP name	toll-like receptor signaling pathway	20577	9	123	1	18.588	0.051298	1	0
GOBP name	positive regulation of NF-kappaB transcription factor activity	20577	9	125	1	18.291	0.052091	1	0
GOBP name	innate immune response activating cell surface receptor signaling pathway	20577	9	125	1	18.291	0.052091	1	0
GOBP name	positive regulation of peptidase activity	20577	9	126	1	18.146	0.052488	1	0
GOBP name	negative regulation of sequence-specific DNA binding transcription factor activity	20577	9	126	1	18.146	0.052488	1	0
GOBP name	response to ionizing radiation	20577	9	127	1	18.003	0.052883	1	0
GOBP name	positive regulation of canonical Wnt receptor signaling pathway	20577	9	128	1	17.862	0.053279	1	0
GOBP name	protein processing	20577	9	129	1	17.724	0.053674	1	0
GOBP name	polysaccharide biosynthetic process	20577	9	129	1	17.724	0.053674	1	0
GOBP name	Notch signaling pathway	20577	9	130	1	17.587	0.054069	1	0
GOBP name	regulation of chromosome organization	20577	9	132	1	17.321	0.054858	1	0
GOBP name	cell fate commitment	20577	9	135	1	16.936	0.056039	1	0
GOBP name	positive regulation of protein complex assembly	20577	9	137	1	16.689	0.056825	1	0
GOBP name	pattern recognition receptor signaling pathway	20577	9	138	1	16.568	0.057217	1	0
GOBP name	branching morphogenesis of a tube	20577	9	138	1	16.568	0.057217	1	0
GOBP name	response to starvation	20577	9	139	1	16.448	0.057609	1	0
GOBP name	protein import	20577	9	139	1	16.448	0.057609	1	0
GOBP name	morphogenesis of a branching epithelium	20577	9	139	1	16.448	0.057609	1	0
GOBP name	activation of MAPK activity	20577	9	140	1	16.331	0.058001	1	0
GOBP name	cellular response to oxidative stress	20577	9	144	1	15.877	0.059565	1	0
GOBP name	viral infectious cycle	20577	9	145	1	15.768	0.059955	1	0
GOBP name	negative regulation of cell growth	20577	9	147	1	15.553	0.060734	1	0
GOBP name	defense response to virus	20577	9	147	1	15.553	0.060734	1	0
GOBP name	protein targeting to membrane	20577	9	148	1	15.448	0.061123	1	0
GOBP name	G2/M transition of mitotic cell cycle	20577	9	148	1	15.448	0.061123	1	0
GOBP name	cell cycle arrest	20577	9	148	1	15.448	0.061123	1	0
GOBP name	humoral immune response	20577	9	149	1	15.345	0.061512	1	0
GOBP name	protein maturation	20577	9	150	1	15.242	0.061901	1	0
GOBP name	regulation of proteasomal protein catabolic process	20577	9	151	1	15.141	0.062289	1	0
GOBP name	G1/S transition of mitotic cell cycle	20577	9	151	1	15.141	0.062289	1	0
GOBP name	negative regulation of canonical Wnt receptor signaling pathway	20577	9	153	1	14.943	0.063065	1	0
GOBP name	positive regulation of I-kappaB kinase/NF-kappaB cascade	20577	9	154	1	14.846	0.063452	1	0
GOBP name	energy reserve metabolic process	20577	9	155	1	14.751	0.063839	1	0
GOBP name	negative regulation of cytokine production	20577	9	156	1	14.656	0.064226	1	0
GOBP name	myeloid cell differentiation	20577	9	158	1	14.47	0.064998	1	0
GOBP name	positive regulation of Wnt receptor signaling pathway	20577	9	160	1	14.29	0.065769	1	0
GOBP name	glucose metabolic process	20577	9	162	1	14.113	0.066539	1	0
GOBP name	regulation of defense response to virus	20577	9	164	1	13.941	0.067308	1	0
GOBP name	fibroblast growth factor receptor signaling pathway	20577	9	165	1	13.857	0.067692	1	0
GOBP name	regulation of calcium ion transport	20577	9	166	1	13.773	0.068075	1	0
GOBP name	MAPKKK cascade	20577	9	166	1	13.773	0.068075	1	0
GOBP name	morphogenesis of a branching structure	20577	9	168	1	13.609	0.068842	1	0
GOBP name	antigen processing and presentation of exogenous peptide antigen	20577	9	169	1	13.529	0.069224	1	0
GOBP name	translational termination	20577	9	170	1	13.449	0.069607	1	0
GOBP name	antigen processing and presentation of exogenous antigen	20577	9	176	1	12.991	0.071894	1	0
GOBP name	regulation of cysteine-type endopeptidase activity involved in apoptotic process	20577	9	179	1	12.773	0.073033	1	0
GOBP name	translational elongation	20577	9	180	1	12.702	0.073413	1	0
GOBP name	nuclear-transcribed mRNA catabolic process	20577	9	180	1	12.702	0.073413	1	0
GOBP name	negative regulation of Wnt receptor signaling pathway	20577	9	184	1	12.426	0.074926	1	0
GOBP name	regulation of cysteine-type endopeptidase activity	20577	9	185	1	12.359	0.075304	1	0
GOBP name	cellular response to fibroblast growth factor stimulus	20577	9	187	1	12.226	0.076058	1	0
GOBP name	defense response to bacterium	20577	9	188	1	12.161	0.076435	1	0
GOBP name	regulation of angiogenesis	20577	9	189	1	12.097	0.076811	1	0
GOBP name	response to fibroblast growth factor stimulus	20577	9	190	1	12.033	0.077188	1	0
GOBP name	antigen processing and presentation of peptide antigen	20577	9	190	1	12.033	0.077188	1	0
GOBP name	positive regulation of response to external stimulus	20577	9	191	1	11.97	0.077563	1	0
GOBP name	mRNA catabolic process	20577	9	191	1	11.97	0.077563	1	0
GOBP name	cellular response to nutrient levels	20577	9	191	1	11.97	0.077563	1	0
GOBP name	regulation of response to biotic stimulus	20577	9	192	1	11.908	0.077939	1	0
GOBP name	regulation of ion homeostasis	20577	9	196	1	11.665	0.079438	1	0
GOBP name	energy derivation by oxidation of organic compounds	20577	9	196	1	11.665	0.079438	1	0
GOBP name	epidermal growth factor receptor signaling pathway	20577	9	197	1	11.606	0.079812	1	0
GOBP name	cellular protein complex disassembly	20577	9	198	1	11.547	0.080185	1	0
GOBP name	regulation of transmembrane receptor protein serine/threonine kinase signaling pathway	20577	9	199	1	11.489	0.080559	1	0
GOBP name	protein complex disassembly	20577	9	200	1	11.432	0.080932	1	0
GOBP name	nucleocytoplasmic transport	20577	9	200	1	11.432	0.080932	1	0
GOBP name	positive regulation of MAP kinase activity	20577	9	204	1	11.208	0.082421	1	0
GOBP name	nuclear transport	20577	9	204	1	11.208	0.082421	1	0
GOBP name	negative regulation of growth	20577	9	204	1	11.208	0.082421	1	0
GOBP name	hexose metabolic process	20577	9	204	1	11.208	0.082421	1	0
GOBP name	translational initiation	20577	9	209	1	10.939	0.084275	1	0
GOBP name	regulation of small GTPase mediated signal transduction	20577	9	209	1	10.939	0.084275	1	0
GOBP name	response to bacterium	20577	9	212	1	10.785	0.085384	1	0
GOBP name	negative regulation of organelle organization	20577	9	212	1	10.785	0.085384	1	0
GOBP name	viral reproductive process	20577	9	213	1	10.734	0.085753	1	0
GOBP name	tube morphogenesis	20577	9	213	1	10.734	0.085753	1	0
GOBP name	cellular response to extracellular stimulus	20577	9	213	1	10.734	0.085753	1	0
GOBP name	negative regulation of transferase activity	20577	9	214	1	10.684	0.086122	1	0
GOBP name	RNA catabolic process	20577	9	215	1	10.634	0.086491	1	0
GOBP name	positive regulation of sequence-specific DNA binding transcription factor activity	20577	9	219	1	10.44	0.087961	1	0
GOBP name	regulation of canonical Wnt receptor signaling pathway	20577	9	222	1	10.299	0.089061	1	0
GOBP name	regulation of binding	20577	9	222	1	10.299	0.089061	1	0
GOBP name	antigen processing and presentation	20577	9	222	1	10.299	0.089061	1	0
GOBP name	immune response-activating cell surface receptor signaling pathway	20577	9	223	1	10.253	0.089427	1	0
GOBP name	cellular macromolecular complex disassembly	20577	9	223	1	10.253	0.089427	1	0
GOBP name	response to virus	20577	9	225	1	10.161	0.090158	1	0
GOBP name	macromolecular complex disassembly	20577	9	225	1	10.161	0.090158	1	0
GOBP name	polysaccharide metabolic process	20577	9	230	1	9.9406	0.091981	1	0
GOBP name	regulation of metal ion transport	20577	9	231	1	9.8975	0.092344	1	0
GOBP name	immune response-regulating cell surface receptor signaling pathway	20577	9	231	1	9.8975	0.092344	1	0
GOBP name	regulation of multi-organism process	20577	9	237	1	9.647	0.09452	1	0
GOBP name	innate immune response-activating signal transduction	20577	9	237	1	9.647	0.09452	1	0
GOBP name	establishment of protein localization to organelle	20577	9	241	1	9.4869	0.095964	1	0
GOBP name	transcription initiation from RNA polymerase II promoter	20577	9	243	1	9.4088	0.096684	1	0
GOBP name	activation of innate immune response	20577	9	243	1	9.4088	0.096684	1	0
GOBP name	regulation of DNA metabolic process	20577	9	244	1	9.3702	0.097044	1	0
GOBP name	morphogenesis of an epithelium	20577	9	244	1	9.3702	0.097044	1	0
GOBP name	regulation of translation	20577	9	256	1	8.931	0.10134	1	0
GOBP name	carbohydrate biosynthetic process	20577	9	260	1	8.7936	0.10276	1	0
GOBP name	positive regulation of protein serine/threonine kinase activity	20577	9	261	1	8.7599	0.10311	1	0
GOBP name	regulation of protein complex assembly	20577	9	263	1	8.6933	0.10382	1	0
GOBP name	monosaccharide metabolic process	20577	9	267	1	8.563	0.10523	1	0
GOBP name	cellular calcium ion homeostasis	20577	9	267	1	8.563	0.10523	1	0
GOBP name	positive regulation of cytokine production	20577	9	274	1	8.3443	0.1077	1	0
GOBP name	negative regulation of cell cycle	20577	9	275	1	8.3139	0.10805	1	0
GOBP name	regulation of MAP kinase activity	20577	9	277	1	8.2539	0.10875	1	0
GOBP name	regulation of ion transport	20577	9	277	1	8.2539	0.10875	1	0
GOBP name	positive regulation of innate immune response	20577	9	277	1	8.2539	0.10875	1	0
GOBP name	cellular response to external stimulus	20577	9	277	1	8.2539	0.10875	1	0
GOBP name	regulation of endopeptidase activity	20577	9	278	1	8.2242	0.1091	1	0
GOBP name	cellular divalent inorganic cation homeostasis	20577	9	278	1	8.2242	0.1091	1	0
GOBP name	calcium ion homeostasis	20577	9	279	1	8.1947	0.10944	1	0
GOBP name	intracellular protein kinase cascade	20577	9	287	1	7.9663	0.11223	1	0
GOBP name	regulation of peptidase activity	20577	9	288	1	7.9387	0.11258	1	0
GOBP name	regulation of Wnt receptor signaling pathway	20577	9	290	1	7.8839	0.11327	1	0
GOBP name	response to oxidative stress	20577	9	291	1	7.8568	0.11361	1	0
GOBP name	translation	20577	9	294	1	7.7766	0.11465	1	0
GOBP name	divalent inorganic cation homeostasis	20577	9	299	1	7.6466	0.11637	1	0
GOBP name	positive regulation of organelle organization	20577	9	300	1	7.6211	0.11671	1	0
GOBP name	tissue morphogenesis	20577	9	319	1	7.1672	0.12318	1	0
GOBP name	regulation of cell growth	20577	9	325	1	7.0349	0.1252	1	0
GOBP name	response to light stimulus	20577	9	328	1	6.9705	0.1262	1	0
GOBP name	immune response-activating signal transduction	20577	9	330	1	6.9283	0.12687	1	0
GOBP name	response to biotic stimulus	20577	9	675	2	6.7743	0.030648	1	0
GOBP name	apoptosis	20577	9	676	2	6.7643	0.030728	1	0
GOBP name	intracellular protein transport	20577	9	677	2	6.7543	0.030809	1	0
GOBP name	positive regulation of cellular component organization	20577	9	678	2	6.7443	0.030889	1	0
GOBP name	positive regulation of defense response	20577	9	340	1	6.7245	0.1302	1	0
GOBP name	immune response-regulating signaling pathway	20577	9	340	1	6.7245	0.1302	1	0
GOBP name	regulation of organelle organization	20577	9	683	2	6.695	0.031291	1	0
GOBP name	negative regulation of catalytic activity	20577	9	693	2	6.5984	0.032102	1	0
GOBP name	regulation of immune response	20577	9	694	2	6.5889	0.032183	1	0
GOBP name	regulation of mitotic cell cycle	20577	9	348	1	6.5699	0.13284	1	0
GOBP name	programmed cell death	20577	9	697	2	6.5605	0.032428	1	0
GOBP name	regulation of homeostatic process	20577	9	351	1	6.5138	0.13383	1	0
GOBP name	positive regulation of protein phosphorylation	20577	9	351	1	6.5138	0.13383	1	0
GOBP name	immune effector process	20577	9	351	1	6.5138	0.13383	1	0
GOBP name	cellular metal ion homeostasis	20577	9	351	1	6.5138	0.13383	1	0
GOBP name	generation of precursor metabolites and energy	20577	9	354	1	6.4586	0.13481	1	0
GOBP name	regulation of intracellular protein kinase cascade	20577	9	710	2	6.4404	0.033496	1	0
GOBP name	multi-organism process	20577	9	712	2	6.4223	0.033662	1	0
GOBP name	regulation of immune effector process	20577	9	363	1	6.2984	0.13775	1	0
GOBP name	DNA metabolic process	20577	9	736	2	6.2129	0.035668	1	0
GOBP name	cellular response to growth factor stimulus	20577	9	370	1	6.1793	0.14002	1	0
GOBP name	positive regulation of phosphorylation	20577	9	372	1	6.1461	0.14066	1	0
GOBP name	protein complex assembly	20577	9	746	2	6.1296	0.036515	1	0
GOBP name	regulation of transferase activity	20577	9	748	2	6.1132	0.036685	1	0
GOBP name	cell death	20577	9	752	2	6.0807	0.037027	1	0
GOBP name	protein oligomerization	20577	9	378	1	6.0485	0.14259	1	0
GOBP name	death	20577	9	757	2	6.0405	0.037455	1	0
GOBP name	metal ion homeostasis	20577	9	383	1	5.9695	0.14419	1	0
GOBP name	positive regulation of phosphorus metabolic process	20577	9	387	1	5.9078	0.14547	1	0
GOBP name	positive regulation of phosphate metabolic process	20577	9	387	1	5.9078	0.14547	1	0
GOBP name	negative regulation of multicellular organismal process	20577	9	391	1	5.8474	0.14674	1	0
GOBP name	response to growth factor stimulus	20577	9	392	1	5.8325	0.14705	1	0
GOBP name	activation of immune response	20577	9	392	1	5.8325	0.14705	1	0
GOBP name	response to nutrient levels	20577	9	394	1	5.8029	0.14769	1	0
GOBP name	cellular cation homeostasis	20577	9	404	1	5.6592	0.15084	1	0
GOBP name	mitotic cell cycle	20577	9	407	1	5.6175	0.15178	1	0
GOBP name	regulation of protein serine/threonine kinase activity	20577	9	410	1	5.5764	0.15271	1	0
GOBP name	gene expression	20577	9	820	2	5.5764	0.042984	1	0
GOBP name	response to extracellular stimulus	20577	9	418	1	5.4697	0.1552	1	0
GOBP name	regulation of cell cycle	20577	9	837	2	5.4632	0.044517	1	0
GOBP name	positive regulation of transcription from RNA polymerase II promoter	20577	9	839	2	5.4501	0.044698	1	0
GOBP name	negative regulation of cellular component organization	20577	9	429	1	5.3294	0.15859	1	0
GOBP name	cell cycle process	20577	9	870	2	5.2559	0.047538	1	0
GOBP name	cellular component disassembly at cellular level	20577	9	438	1	5.2199	0.16134	1	0
GOBP name	cellular component disassembly	20577	9	440	1	5.1962	0.16195	1	0
GOBP name	cellular process involved in reproduction	20577	9	442	1	5.1727	0.16255	1	0
GOBP name	positive regulation of protein kinase activity	20577	9	448	1	5.1034	0.16437	1	0
GOBP name	response to radiation	20577	9	449	1	5.0921	0.16467	1	0
GOBP name	positive regulation of intracellular protein kinase cascade	20577	9	450	1	5.0807	0.16497	1	0
GOBP name	positive regulation of kinase activity	20577	9	474	1	4.8235	0.17212	1	0
GOBP name	regulation of cellular component biogenesis	20577	9	480	1	4.7632	0.17388	1	0
GOBP name	cation homeostasis	20577	9	482	1	4.7434	0.17447	1	0
GOBP name	positive regulation of immune response	20577	9	483	1	4.7336	0.17476	1	0
GOBP name	regulation of cytokine production	20577	9	486	1	4.7044	0.17563	1	0
GOBP name	ion transmembrane transport	20577	9	488	1	4.6851	0.17622	1	0
GOBP name	regulation of response to external stimulus	20577	9	489	1	4.6755	0.17651	1	0
GOBP name	positive regulation of transferase activity	20577	9	492	1	4.647	0.17738	1	0
GOBP name	vesicle-mediated transport	20577	9	1001	2	4.5681	0.06007	1	0
GOBP name	regulation of protein localization	20577	9	503	1	4.5454	0.18055	1	0
GOBP name	positive regulation of cell communication	20577	9	1021	2	4.4786	0.06205	1	0
GOBP name	macromolecular complex assembly	20577	9	1027	2	4.4525	0.062647	1	0
GOBP name	cell development	20577	9	523	1	4.3716	0.18624	1	0
GOBP name	oxidation-reduction process	20577	9	547	1	4.1798	0.19293	1	0
GOBP name	alcohol metabolic process	20577	9	551	1	4.1494	0.19403	1	0
GOBP name	protein transport	20577	9	1123	2	4.0718	0.072375	1	0
GOBP name	regulation of growth	20577	9	562	1	4.0682	0.19703	1	0
GOBP name	mRNA metabolic process	20577	9	570	1	4.0111	0.1992	1	0
GOBP name	cellular response to chemical stimulus	20577	9	1731	3	3.9624	0.029492	1	0
GOBP name	cellular carbohydrate metabolic process	20577	9	581	1	3.9352	0.20215	1	0
GOBP name	positive regulation of hydrolase activity	20577	9	584	1	3.915	0.20295	1	0
GOBP name	establishment of protein localization	20577	9	1186	2	3.8555	0.078915	1	0
GOBP name	detection of stimulus	20577	9	595	1	3.8426	0.20587	1	0
GOBP name	chromatin organization	20577	9	599	1	3.8169	0.20692	1	0
GOBP name	peptidyl-amino acid modification	20577	9	600	1	3.8106	0.20718	1	0
GOBP name	regulation of catalytic activity	20577	9	1814	3	3.7811	0.033057	1	0
GOBP name	cell cycle	20577	9	620	1	3.6876	0.21238	1	0
GOBP name	cellular ion homeostasis	20577	9	631	1	3.6233	0.21519	1	0
GOBP name	cell proliferation	20577	9	636	1	3.5949	0.21646	1	0
GOBP name	response to external stimulus	20577	9	1306	2	3.5013	0.091629	1	0
GOBP name	regulation of cell development	20577	9	661	1	3.4589	0.22273	1	0
GOBP name	response to organic substance	20577	9	2001	3	3.4278	0.041788	1	0
GOBP name	regulation of protein kinase activity	20577	9	667	1	3.4278	0.22421	1	0
GOBP name	regulation of signal transduction	20577	9	2018	3	3.3989	0.042628	1	0
GOBP name	negative regulation of developmental process	20577	9	683	1	3.3475	0.22811	1	0
GOBP name	cellular chemical homeostasis	20577	9	692	1	3.3039	0.23028	1	0
GOBP name	positive regulation of response to stimulus	20577	9	1408	2	3.2476	0.10262	1	0
GOBP name	regulation of kinase activity	20577	9	711	1	3.2157	0.2348	1	0
GOBP name	anatomical structure formation involved in morphogenesis	20577	9	711	1	3.2157	0.2348	1	0
GOBP name	ion homeostasis	20577	9	712	1	3.2111	0.23504	1	0
GOBP name	positive regulation of immune system process	20577	9	713	1	3.2066	0.23527	1	0
GOBP name	regulation of anatomical structure morphogenesis	20577	9	720	1	3.1755	0.23692	1	0
GOBP name	negative regulation of signal transduction	20577	9	769	1	2.9731	0.24809	1	0
GOBP name	chromosome organization	20577	9	771	1	2.9654	0.24853	1	0
GOBP name	cellular macromolecular complex subunit organization	20577	9	774	1	2.9539	0.24919	1	0
GOBP name	regulation of signaling	20577	9	2348	3	2.9212	0.060306	1	0
GOBP name	cellular homeostasis	20577	9	788	1	2.9014	0.25227	1	0
GOBP name	cellular developmental process	20577	9	2374	3	2.8892	0.061801	1	0
GOBP name	carbohydrate metabolic process	20577	9	801	1	2.8543	0.25509	1	0
GOBP name	negative regulation of signaling	20577	9	810	1	2.8226	0.25702	1	0
GOBP name	negative regulation of cell communication	20577	9	813	1	2.8122	0.25765	1	0
GOBP name	positive regulation of developmental process	20577	9	816	1	2.8019	0.25829	1	0
GOBP name	organelle organization	20577	9	2452	3	2.7973	0.066365	1	0
GOBP name	cell differentiation	20577	9	1670	2	2.7381	0.13112	1	0
GOBP name	response to abiotic stimulus	20577	9	847	1	2.6993	0.26476	1	0
GOBP name	regulation of localization	20577	9	1715	2	2.6663	0.136	1	0
GOBP name	regulation of biological quality	20577	9	2604	3	2.634	0.075576	1	0
GOBP name	membrane organization	20577	9	889	1	2.5718	0.27319	1	0
GOBP name	transmembrane transport	20577	9	894	1	2.5574	0.27417	1	0
GOBP name	ion transport	20577	9	894	1	2.5574	0.27417	1	0
GOBP name	regulation of hydrolase activity	20577	9	907	1	2.5208	0.27669	1	0
GOBP name	regulation of cell communication	20577	9	1876	2	2.4375	0.15326	1	0
GOBP name	positive regulation of signal transduction	20577	9	951	1	2.4041	0.28496	1	0
GOBP name	negative regulation of response to stimulus	20577	9	954	1	2.3966	0.28551	1	0
GOBP name	cell communication	20577	9	959	1	2.3841	0.28642	1	0
GOBP name	chemical homeostasis	20577	9	962	1	2.3766	0.28696	1	0
GOBP name	response to endogenous stimulus	20577	9	1005	1	2.275	0.29457	1	0
GOBP name	positive regulation of signaling	20577	9	1016	1	2.2503	0.29646	1	0
GOBP name	cellular response to stimulus	20577	9	5359	5	2.1332	0.04514	1	0
GOBP name	response to chemical stimulus	20577	9	3266	3	2.1001	0.11907	1	0
GOBP name	transport	20577	9	3307	3	2.0741	0.12187	1	0
GOBP name	regulation of multicellular organismal process	20577	9	2222	2	2.0579	0.18867	1	0
GOBP name	response to stimulus	20577	9	6792	6	2.0197	0.03264	1	0
GOBP name	establishment of localization	20577	9	3402	3	2.0162	0.12836	1	0
GOBP name	cellular component assembly at cellular level	20577	9	1181	1	1.9359	0.32202	1	0
GOBP name	reproductive process	20577	9	1230	1	1.8588	0.32866	1	0
GOBP name	regulation of transport	20577	9	1247	1	1.8335	0.33087	1	0
GOBP name	homeostatic process	20577	9	1290	1	1.7724	0.33623	1	0
GOBP name	regulation of cell differentiation	20577	9	1301	1	1.7574	0.33756	1	0
GOBP name	regulation of multicellular organismal development	20577	9	1351	1	1.6923	0.34332	1	0
GOBP name	anatomical structure morphogenesis	20577	9	1355	1	1.6873	0.34376	1	0
GOBP name	cellular process	20577	9	13566	8	1.3483	0.10941	1	0
GOBP name	regulation of developmental process	20577	9	1817	1	1.2583	0.37943	1	0
GOBP name	small molecule metabolic process	20577	9	2381	1	0.96024	0.38946	1	0
GOBP name	multicellular organismal process	20577	9	3133	1	0.72976	0.36559	1	0
GOBP name	zymogen activation	20577	9	16	0	0	0.99302	1	0
GOBP name	zygotic specification of dorsal/ventral axis	20577	9	3	0	0	0.99869	1	0
GOBP name	zygotic determination of anterior/posterior axis, embryo	20577	9	2	0	0	0.99913	1	0
GOBP name	zygote asymmetric cell division	20577	9	2	0	0	0.99913	1	0
GOBP name	zonula adherens maintenance	20577	9	3	0	0	0.99869	1	0
GOBP name	zinc ion transport	20577	9	23	0	0	0.98998	1	0
GOBP name	zinc ion transmembrane transport	20577	9	10	0	0	0.99563	1	0
GOBP name	zinc ion import	20577	9	3	0	0	0.99869	1	0
GOBP name	zinc ion homeostasis	20577	9	14	0	0	0.99389	1	0
GOBP name	xylulose metabolic process	20577	9	4	0	0	0.99825	1	0
GOBP name	xylulose biosynthetic process	20577	9	2	0	0	0.99913	1	0
GOBP name	xenobiotic transport	20577	9	2	0	0	0.99913	1	0
GOBP name	xenobiotic metabolic process	20577	9	168	0	0	0.92886	1	0
GOBP name	xenobiotic glucuronidation	20577	9	9	0	0	0.99607	1	0
GOBP name	xenobiotic catabolic process	20577	9	10	0	0	0.99563	1	0
GOBP name	xanthine metabolic process	20577	9	2	0	0	0.99913	1	0
GOBP name	wybutosine metabolic process	20577	9	1	0	0	0.99956	1	0
GOBP name	wybutosine biosynthetic process	20577	9	1	0	0	0.99956	1	0
GOBP name	wound healing, spreading of epidermal cells	20577	9	10	0	0	0.99563	1	0
GOBP name	wound healing, spreading of cells	20577	9	17	0	0	0.99259	1	0
GOBP name	wound healing involved in inflammatory response	20577	9	2	0	0	0.99913	1	0
GOBP name	wound healing	20577	9	73	0	0	0.96851	1	0
GOBP name	Wnt receptor signaling pathway, planar cell polarity pathway	20577	9	21	0	0	0.99085	1	0
GOBP name	Wnt receptor signaling pathway, calcium modulating pathway	20577	9	3	0	0	0.99869	1	0
GOBP name	Wnt receptor signaling pathway involved in wound healing, spreading of epidermal cells	20577	9	1	0	0	0.99956	1	0
GOBP name	Wnt receptor signaling pathway involved in somitogenesis	20577	9	7	0	0	0.99694	1	0
GOBP name	Wnt receptor signaling pathway involved in kidney development	20577	9	2	0	0	0.99913	1	0
GOBP name	Wnt receptor signaling pathway involved in heart development	20577	9	6	0	0	0.99738	1	0
GOBP name	Wnt receptor signaling pathway involved in forebrain neuron fate commitment	20577	9	1	0	0	0.99956	1	0
GOBP name	Wnt receptor signaling pathway involved in forebrain neuroblast division	20577	9	2	0	0	0.99913	1	0
GOBP name	Wnt receptor signaling pathway involved in dorsal/ventral axis specification	20577	9	4	0	0	0.99825	1	0
GOBP name	Wnt receptor signaling pathway	20577	9	237	0	0	0.90097	1	0
GOBP name	Wnt receptor catabolic process	20577	9	2	0	0	0.99913	1	0
GOBP name	white fat cell differentiation	20577	9	12	0	0	0.99476	1	0
GOBP name	wax metabolic process	20577	9	3	0	0	0.99869	1	0
GOBP name	wax biosynthetic process	20577	9	3	0	0	0.99869	1	0
GOBP name	water-soluble vitamin metabolic process	20577	9	92	0	0	0.96047	1	0
GOBP name	water-soluble vitamin catabolic process	20577	9	1	0	0	0.99956	1	0
GOBP name	water-soluble vitamin biosynthetic process	20577	9	10	0	0	0.99563	1	0
GOBP name	water transport	20577	9	37	0	0	0.98393	1	0
GOBP name	water homeostasis	20577	9	49	0	0	0.97877	1	0
GOBP name	voluntary skeletal muscle contraction	20577	9	2	0	0	0.99913	1	0
GOBP name	voluntary musculoskeletal movement	20577	9	4	0	0	0.99825	1	0
GOBP name	vocalization behavior	20577	9	12	0	0	0.99476	1	0
GOBP name	vocal learning	20577	9	3	0	0	0.99869	1	0
GOBP name	vitellogenesis	20577	9	2	0	0	0.99913	1	0
GOBP name	vitelline membrane formation	20577	9	1	0	0	0.99956	1	0
GOBP name	vitamin transport	20577	9	27	0	0	0.98825	1	0
GOBP name	vitamin transmembrane transport	20577	9	6	0	0	0.99738	1	0
GOBP name	vitamin metabolic process	20577	9	150	0	0	0.93626	1	0
GOBP name	vitamin K metabolic process	20577	9	7	0	0	0.99694	1	0
GOBP name	vitamin K catabolic process	20577	9	3	0	0	0.99869	1	0
GOBP name	vitamin K biosynthetic process	20577	9	1	0	0	0.99956	1	0
GOBP name	vitamin E metabolic process	20577	9	4	0	0	0.99825	1	0
GOBP name	vitamin E biosynthetic process	20577	9	1	0	0	0.99956	1	0
GOBP name	vitamin D receptor signaling pathway	20577	9	3	0	0	0.99869	1	0
GOBP name	vitamin D metabolic process	20577	9	10	0	0	0.99563	1	0
GOBP name	vitamin D catabolic process	20577	9	3	0	0	0.99869	1	0
GOBP name	vitamin catabolic process	20577	9	10	0	0	0.99563	1	0
GOBP name	vitamin biosynthetic process	20577	9	17	0	0	0.99259	1	0
GOBP name	vitamin B6 metabolic process	20577	9	5	0	0	0.99781	1	0
GOBP name	vitamin B6 catabolic process	20577	9	1	0	0	0.99956	1	0
GOBP name	vitamin B6 biosynthetic process	20577	9	3	0	0	0.99869	1	0
GOBP name	vitamin A transport	20577	9	2	0	0	0.99913	1	0
GOBP name	vitamin A metabolic process	20577	9	38	0	0	0.9835	1	0
GOBP name	vitamin A import	20577	9	1	0	0	0.99956	1	0
GOBP name	vitamin A biosynthetic process	20577	9	5	0	0	0.99781	1	0
GOBP name	visual perception	20577	9	189	0	0	0.92029	1	0
GOBP name	visual learning	20577	9	47	0	0	0.97963	1	0
GOBP name	visual behavior	20577	9	52	0	0	0.97748	1	0
GOBP name	visceral serous pericardium development	20577	9	2	0	0	0.99913	1	0
GOBP name	visceral muscle development	20577	9	1	0	0	0.99956	1	0
GOBP name	visceral motor neuron differentiation	20577	9	3	0	0	0.99869	1	0
GOBP name	visceral mesoderm-endoderm interaction involved in midgut development	20577	9	1	0	0	0.99956	1	0
GOBP name	virus-host interaction	20577	9	34	0	0	0.98522	1	0
GOBP name	virus maturation	20577	9	2	0	0	0.99913	1	0
GOBP name	virion penetration into host cell	20577	9	3	0	0	0.99869	1	0
GOBP name	virion attachment, binding of host cell surface receptor	20577	9	5	0	0	0.99781	1	0
GOBP name	virion attachment, binding of host cell surface coreceptor	20577	9	1	0	0	0.99956	1	0
GOBP name	virion attachment to host cell surface receptor	20577	9	3	0	0	0.99869	1	0
GOBP name	viral RNA genome packaging	20577	9	2	0	0	0.99913	1	0
GOBP name	viral genome replication	20577	9	13	0	0	0.99433	1	0
GOBP name	viral genome packaging	20577	9	2	0	0	0.99913	1	0
GOBP name	viral envelope fusion with host membrane	20577	9	3	0	0	0.99869	1	0
GOBP name	viral capsid re-envelopment	20577	9	1	0	0	0.99956	1	0
GOBP name	vestibulocochlear nerve formation	20577	9	2	0	0	0.99913	1	0
GOBP name	vestibulocochlear nerve development	20577	9	3	0	0	0.99869	1	0
GOBP name	vestibular reflex	20577	9	4	0	0	0.99825	1	0
GOBP name	vestibular receptor cell development	20577	9	1	0	0	0.99956	1	0
GOBP name	vestibular nucleus development	20577	9	2	0	0	0.99913	1	0
GOBP name	vesicle uncoating	20577	9	5	0	0	0.99781	1	0
GOBP name	vesicle transport along microtubule	20577	9	17	0	0	0.99259	1	0
GOBP name	vesicle transport along actin filament	20577	9	3	0	0	0.99869	1	0
GOBP name	vesicle targeting, trans-Golgi to endosome	20577	9	2	0	0	0.99913	1	0
GOBP name	vesicle targeting, to, from or within Golgi	20577	9	3	0	0	0.99869	1	0
GOBP name	vesicle targeting	20577	9	14	0	0	0.99389	1	0
GOBP name	vesicle organization	20577	9	190	0	0	0.91989	1	0
GOBP name	vesicle localization	20577	9	29	0	0	0.98738	1	0
GOBP name	vesicle fusion with Golgi apparatus	20577	9	9	0	0	0.99607	1	0
GOBP name	vesicle fusion	20577	9	79	0	0	0.96597	1	0
GOBP name	vesicle docking involved in exocytosis	20577	9	40	0	0	0.98264	1	0
GOBP name	vesicle docking	20577	9	57	0	0	0.97534	1	0
GOBP name	vesicle coating	20577	9	40	0	0	0.98264	1	0
GOBP name	very-low-density lipoprotein particle remodeling	20577	9	7	0	0	0.99694	1	0
GOBP name	very-low-density lipoprotein particle clearance	20577	9	3	0	0	0.99869	1	0
GOBP name	very-low-density lipoprotein particle assembly	20577	9	8	0	0	0.99651	1	0
GOBP name	very long-chain fatty acid metabolic process	20577	9	89	0	0	0.96173	1	0
GOBP name	very long-chain fatty acid catabolic process	20577	9	5	0	0	0.99781	1	0
GOBP name	very long-chain fatty acid biosynthetic process	20577	9	11	0	0	0.9952	1	0
GOBP name	ventricular zone neuroblast division	20577	9	3	0	0	0.99869	1	0
GOBP name	ventricular trabecular myocardium morphogenesis	20577	9	11	0	0	0.9952	1	0
GOBP name	ventricular system development	20577	9	15	0	0	0.99346	1	0
GOBP name	ventricular septum morphogenesis	20577	9	21	0	0	0.99085	1	0
GOBP name	ventricular septum development	20577	9	18	0	0	0.99215	1	0
GOBP name	ventricular compact myocardium morphogenesis	20577	9	2	0	0	0.99913	1	0
GOBP name	ventricular cardiac myofibril development	20577	9	3	0	0	0.99869	1	0
GOBP name	ventricular cardiac muscle tissue morphogenesis	20577	9	40	0	0	0.98264	1	0
GOBP name	ventricular cardiac muscle tissue development	20577	9	3	0	0	0.99869	1	0
GOBP name	ventricular cardiac muscle cell differentiation	20577	9	7	0	0	0.99694	1	0
GOBP name	ventricular cardiac muscle cell development	20577	9	11	0	0	0.9952	1	0
GOBP name	ventral spinal cord interneuron specification	20577	9	4	0	0	0.99825	1	0
GOBP name	ventral spinal cord interneuron fate determination	20577	9	1	0	0	0.99956	1	0
GOBP name	ventral spinal cord interneuron fate commitment	20577	9	3	0	0	0.99869	1	0
GOBP name	ventral spinal cord interneuron differentiation	20577	9	2	0	0	0.99913	1	0
GOBP name	ventral spinal cord development	20577	9	5	0	0	0.99781	1	0
GOBP name	ventral midline development	20577	9	3	0	0	0.99869	1	0
GOBP name	ventral midline determination	20577	9	1	0	0	0.99956	1	0
GOBP name	venous endothelial cell differentiation	20577	9	1	0	0	0.99956	1	0
GOBP name	venous blood vessel morphogenesis	20577	9	9	0	0	0.99607	1	0
GOBP name	venous blood vessel development	20577	9	4	0	0	0.99825	1	0
GOBP name	vein smooth muscle contraction	20577	9	4	0	0	0.99825	1	0
GOBP name	vasopressin secretion	20577	9	2	0	0	0.99913	1	0
GOBP name	vasodilation by norepinephrine-epinephrine involved in regulation of systemic arterial blood pressure	20577	9	3	0	0	0.99869	1	0
GOBP name	vasodilation by angiotensin involved in regulation of systemic arterial blood pressure	20577	9	1	0	0	0.99956	1	0
GOBP name	vasodilation by acetylcholine involved in regulation of systemic arterial blood pressure	20577	9	1	0	0	0.99956	1	0
GOBP name	vasodilation	20577	9	22	0	0	0.99042	1	0
GOBP name	vasoconstriction of artery involved in ischemic response to lowering of systemic arterial blood pressure	20577	9	1	0	0	0.99956	1	0
GOBP name	vasoconstriction of artery involved in baroreceptor response to lowering of systemic arterial blood pressure	20577	9	1	0	0	0.99956	1	0
GOBP name	vasoconstriction	20577	9	30	0	0	0.98695	1	0
GOBP name	vasculogenesis involved in coronary vascular morphogenesis	20577	9	1	0	0	0.99956	1	0
GOBP name	vasculogenesis	20577	9	64	0	0	0.97235	1	0
GOBP name	vasculature development	20577	9	25	0	0	0.98912	1	0
GOBP name	vascular wound healing	20577	9	3	0	0	0.99869	1	0
GOBP name	vascular transport	20577	9	1	0	0	0.99956	1	0
GOBP name	vascular smooth muscle contraction	20577	9	13	0	0	0.99433	1	0
GOBP name	vascular smooth muscle cell differentiation	20577	9	6	0	0	0.99738	1	0
GOBP name	vascular smooth muscle cell development	20577	9	7	0	0	0.99694	1	0
GOBP name	vascular process in circulatory system	20577	9	83	0	0	0.96427	1	0
GOBP name	vascular endothelial growth factor receptor signaling pathway involved in endothelial cell chemotaxis	20577	9	4	0	0	0.99825	1	0
GOBP name	vascular endothelial growth factor receptor signaling pathway	20577	9	107	0	0	0.95415	1	0
GOBP name	vascular endothelial growth factor production	20577	9	3	0	0	0.99869	1	0
GOBP name	vanadium ion transport	20577	9	1	0	0	0.99956	1	0
GOBP name	valyl-tRNA aminoacylation	20577	9	2	0	0	0.99913	1	0
GOBP name	valine metabolic process	20577	9	8	0	0	0.99651	1	0
GOBP name	valine catabolic process	20577	9	4	0	0	0.99825	1	0
GOBP name	vagus nerve morphogenesis	20577	9	2	0	0	0.99913	1	0
GOBP name	vagus nerve development	20577	9	1	0	0	0.99956	1	0
GOBP name	vagina development	20577	9	11	0	0	0.9952	1	0
GOBP name	vacuole organization	20577	9	83	0	0	0.96427	1	0
GOBP name	vacuole inheritance	20577	9	1	0	0	0.99956	1	0
GOBP name	vacuole fusion, non-autophagic	20577	9	1	0	0	0.99956	1	0
GOBP name	vacuolar transport	20577	9	77	0	0	0.96681	1	0
GOBP name	vacuolar sequestering	20577	9	1	0	0	0.99956	1	0
GOBP name	vacuolar proton-transporting V-type ATPase complex assembly	20577	9	6	0	0	0.99738	1	0
GOBP name	vacuolar protein processing	20577	9	1	0	0	0.99956	1	0
GOBP name	vacuolar protein catabolic process	20577	9	1	0	0	0.99956	1	0
GOBP name	vacuolar acidification	20577	9	9	0	0	0.99607	1	0
GOBP name	V(D)J recombination	20577	9	15	0	0	0.99346	1	0
GOBP name	UV-damage excision repair	20577	9	9	0	0	0.99607	1	0
GOBP name	UV protection	20577	9	12	0	0	0.99476	1	0
GOBP name	UTP metabolic process	20577	9	15	0	0	0.99346	1	0
GOBP name	UTP biosynthetic process	20577	9	14	0	0	0.99389	1	0
GOBP name	uterus morphogenesis	20577	9	4	0	0	0.99825	1	0
GOBP name	uterus development	20577	9	13	0	0	0.99433	1	0
GOBP name	uterine wall breakdown	20577	9	2	0	0	0.99913	1	0
GOBP name	uterine smooth muscle contraction	20577	9	1	0	0	0.99956	1	0
GOBP name	uterine epithelium development	20577	9	1	0	0	0.99956	1	0
GOBP name	urothelial cell proliferation	20577	9	1	0	0	0.99956	1	0
GOBP name	uroporphyrinogen III metabolic process	20577	9	1	0	0	0.99956	1	0
GOBP name	uroporphyrinogen III biosynthetic process	20577	9	1	0	0	0.99956	1	0
GOBP name	uropod organization	20577	9	2	0	0	0.99913	1	0
GOBP name	uronic acid metabolic process	20577	9	26	0	0	0.98868	1	0
GOBP name	urogenital system development	20577	9	11	0	0	0.9952	1	0
GOBP name	urinary tract smooth muscle contraction	20577	9	8	0	0	0.99651	1	0
GOBP name	urinary bladder smooth muscle contraction	20577	9	7	0	0	0.99694	1	0
GOBP name	urinary bladder development	20577	9	5	0	0	0.99781	1	0
GOBP name	uridine transport	20577	9	1	0	0	0.99956	1	0
GOBP name	uridine metabolic process	20577	9	2	0	0	0.99913	1	0
GOBP name	ureteric peristalsis	20577	9	1	0	0	0.99956	1	0
GOBP name	ureteric bud morphogenesis	20577	9	3	0	0	0.99869	1	0
GOBP name	ureteric bud invasion	20577	9	2	0	0	0.99913	1	0
GOBP name	ureteric bud formation	20577	9	4	0	0	0.99825	1	0
GOBP name	ureteric bud elongation	20577	9	4	0	0	0.99825	1	0
GOBP name	ureteric bud development	20577	9	40	0	0	0.98264	1	0
GOBP name	ureter urothelium development	20577	9	2	0	0	0.99913	1	0
GOBP name	ureter smooth muscle contraction	20577	9	1	0	0	0.99956	1	0
GOBP name	ureter smooth muscle cell differentiation	20577	9	4	0	0	0.99825	1	0
GOBP name	ureter morphogenesis	20577	9	3	0	0	0.99869	1	0
GOBP name	ureter maturation	20577	9	4	0	0	0.99825	1	0
GOBP name	ureter epithelial cell differentiation	20577	9	1	0	0	0.99956	1	0
GOBP name	ureter development	20577	9	4	0	0	0.99825	1	0
GOBP name	urea transport	20577	9	6	0	0	0.99738	1	0
GOBP name	urea transmembrane transport	20577	9	4	0	0	0.99825	1	0
GOBP name	urea metabolic process	20577	9	13	0	0	0.99433	1	0
GOBP name	urea cycle	20577	9	12	0	0	0.99476	1	0
GOBP name	urate transport	20577	9	3	0	0	0.99869	1	0
GOBP name	urate metabolic process	20577	9	13	0	0	0.99433	1	0
GOBP name	urate catabolic process	20577	9	1	0	0	0.99956	1	0
GOBP name	urate biosynthetic process	20577	9	2	0	0	0.99913	1	0
GOBP name	uracil metabolic process	20577	9	3	0	0	0.99869	1	0
GOBP name	uracil catabolic process	20577	9	2	0	0	0.99913	1	0
GOBP name	unsaturated monocarboxylic acid metabolic process	20577	9	1	0	0	0.99956	1	0
GOBP name	unsaturated fatty acid metabolic process	20577	9	111	0	0	0.95248	1	0
GOBP name	unsaturated fatty acid biosynthetic process	20577	9	53	0	0	0.97705	1	0
GOBP name	unidimensional cell growth	20577	9	3	0	0	0.99869	1	0
GOBP name	uncoating of virus	20577	9	1	0	0	0.99956	1	0
GOBP name	UMP salvage	20577	9	5	0	0	0.99781	1	0
GOBP name	UMP metabolic process	20577	9	11	0	0	0.9952	1	0
GOBP name	UMP biosynthetic process	20577	9	11	0	0	0.9952	1	0
GOBP name	ultradian rhythm	20577	9	1	0	0	0.99956	1	0
GOBP name	UFP-specific transcription factor mRNA processing involved in endoplasmic reticulum unfolded protein response	20577	9	1	0	0	0.99956	1	0
GOBP name	UDP-xylose transport	20577	9	1	0	0	0.99956	1	0
GOBP name	UDP-N-acetylglucosamine transport	20577	9	2	0	0	0.99913	1	0
GOBP name	UDP-N-acetylglucosamine metabolic process	20577	9	10	0	0	0.99563	1	0
GOBP name	UDP-N-acetylglucosamine catabolic process	20577	9	1	0	0	0.99956	1	0
GOBP name	UDP-N-acetylglucosamine biosynthetic process	20577	9	5	0	0	0.99781	1	0
GOBP name	UDP-N-acetylgalactosamine metabolic process	20577	9	3	0	0	0.99869	1	0
GOBP name	UDP-glucuronic acid transport	20577	9	1	0	0	0.99956	1	0
GOBP name	UDP-glucuronate metabolic process	20577	9	4	0	0	0.99825	1	0
GOBP name	UDP-glucuronate biosynthetic process	20577	9	3	0	0	0.99869	1	0
GOBP name	UDP-glucose transport	20577	9	1	0	0	0.99956	1	0
GOBP name	UDP-glucose metabolic process	20577	9	3	0	0	0.99869	1	0
GOBP name	UDP-glucose catabolic process	20577	9	1	0	0	0.99956	1	0
GOBP name	UDP-galactose transport	20577	9	2	0	0	0.99913	1	0
GOBP name	UDP-galactose transmembrane transport	20577	9	1	0	0	0.99956	1	0
GOBP name	UDP-D-xylose metabolic process	20577	9	1	0	0	0.99956	1	0
GOBP name	UDP-D-xylose biosynthetic process	20577	9	1	0	0	0.99956	1	0
GOBP name	UDP metabolic process	20577	9	2	0	0	0.99913	1	0
GOBP name	UDP catabolic process	20577	9	1	0	0	0.99956	1	0
GOBP name	UDP biosynthetic process	20577	9	1	0	0	0.99956	1	0
GOBP name	ubiquitin-dependent SMAD protein catabolic process	20577	9	6	0	0	0.99738	1	0
GOBP name	ubiquitin-dependent protein catabolic process via the N-end rule pathway	20577	9	3	0	0	0.99869	1	0
GOBP name	ubiquitin-dependent protein catabolic process via the multivesicular body sorting pathway	20577	9	16	0	0	0.99302	1	0
GOBP name	ubiquitin-dependent endocytosis	20577	9	1	0	0	0.99956	1	0
GOBP name	ubiquitin homeostasis	20577	9	3	0	0	0.99869	1	0
GOBP name	ubiquinone metabolic process	20577	9	14	0	0	0.99389	1	0
GOBP name	ubiquinone biosynthetic process	20577	9	12	0	0	0.99476	1	0
GOBP name	U6 snRNA 3'-end processing	20577	9	1	0	0	0.99956	1	0
GOBP name	U4 snRNA 3'-end processing	20577	9	5	0	0	0.99781	1	0
GOBP name	U2 snRNA 3'-end processing	20577	9	1	0	0	0.99956	1	0
GOBP name	tyrosyl-tRNA aminoacylation	20577	9	2	0	0	0.99913	1	0
GOBP name	tyrosine transport	20577	9	1	0	0	0.99956	1	0
GOBP name	tyrosine phosphorylation of Stat5 protein	20577	9	4	0	0	0.99825	1	0
GOBP name	tyrosine phosphorylation of Stat3 protein	20577	9	6	0	0	0.99738	1	0
GOBP name	tyrosine phosphorylation of Stat2 protein	20577	9	1	0	0	0.99956	1	0
GOBP name	tyrosine phosphorylation of Stat1 protein	20577	9	3	0	0	0.99869	1	0
GOBP name	tyrosine phosphorylation of STAT protein	20577	9	11	0	0	0.9952	1	0
GOBP name	tyrosine metabolic process	20577	9	9	0	0	0.99607	1	0
GOBP name	tyrosine catabolic process	20577	9	5	0	0	0.99781	1	0
GOBP name	type IV hypersensitivity	20577	9	1	0	0	0.99956	1	0
GOBP name	Type II pneumocyte differentiation	20577	9	5	0	0	0.99781	1	0
GOBP name	Type I pneumocyte differentiation	20577	9	5	0	0	0.99781	1	0
GOBP name	type I interferon-mediated signaling pathway	20577	9	70	0	0	0.96979	1	0
GOBP name	type I interferon production	20577	9	5	0	0	0.99781	1	0
GOBP name	type I interferon biosynthetic process	20577	9	4	0	0	0.99825	1	0
GOBP name	type B pancreatic cell proliferation	20577	9	8	0	0	0.99651	1	0
GOBP name	type B pancreatic cell maturation	20577	9	2	0	0	0.99913	1	0
GOBP name	type B pancreatic cell fate commitment	20577	9	1	0	0	0.99956	1	0
GOBP name	type B pancreatic cell differentiation	20577	9	6	0	0	0.99738	1	0
GOBP name	type B pancreatic cell development	20577	9	10	0	0	0.99563	1	0
GOBP name	type B pancreatic cell apoptosis	20577	9	2	0	0	0.99913	1	0
GOBP name	type 2 immune response	20577	9	5	0	0	0.99781	1	0
GOBP name	two-component signal transduction system (phosphorelay)	20577	9	3	0	0	0.99869	1	0
GOBP name	twitch skeletal muscle contraction	20577	9	2	0	0	0.99913	1	0
GOBP name	tumor necrosis factor-mediated signaling pathway	20577	9	31	0	0	0.98652	1	0
GOBP name	tumor necrosis factor superfamily cytokine production	20577	9	2	0	0	0.99913	1	0
GOBP name	tumor necrosis factor production	20577	9	2	0	0	0.99913	1	0
GOBP name	tubulin deacetylation	20577	9	2	0	0	0.99913	1	0
GOBP name	tubulin complex assembly	20577	9	4	0	0	0.99825	1	0
GOBP name	tube lumen cavitation	20577	9	5	0	0	0.99781	1	0
GOBP name	tube formation	20577	9	115	0	0	0.9508	1	0
GOBP name	tube development	20577	9	78	0	0	0.96639	1	0
GOBP name	tube closure	20577	9	77	0	0	0.96681	1	0
GOBP name	T-tubule organization	20577	9	2	0	0	0.99913	1	0
GOBP name	tryptophanyl-tRNA aminoacylation	20577	9	2	0	0	0.99913	1	0
GOBP name	tryptophan transport	20577	9	3	0	0	0.99869	1	0
GOBP name	tryptophan metabolic process	20577	9	13	0	0	0.99433	1	0
GOBP name	tryptophan catabolic process to kynurenine	20577	9	7	0	0	0.99694	1	0
GOBP name	tryptophan catabolic process to acetyl-CoA	20577	9	2	0	0	0.99913	1	0
GOBP name	tryptophan catabolic process	20577	9	11	0	0	0.9952	1	0
GOBP name	trypsinogen activation	20577	9	1	0	0	0.99956	1	0
GOBP name	trophoblast giant cell differentiation	20577	9	13	0	0	0.99433	1	0
GOBP name	trophectodermal cellular morphogenesis	20577	9	3	0	0	0.99869	1	0
GOBP name	trophectodermal cell proliferation	20577	9	2	0	0	0.99913	1	0
GOBP name	trophectodermal cell differentiation	20577	9	15	0	0	0.99346	1	0
GOBP name	tropane alkaloid metabolic process	20577	9	1	0	0	0.99956	1	0
GOBP name	trochlear nerve formation	20577	9	1	0	0	0.99956	1	0
GOBP name	trochlear nerve development	20577	9	2	0	0	0.99913	1	0
GOBP name	tRNA-type intron splice site recognition and cleavage	20577	9	3	0	0	0.99869	1	0
GOBP name	tRNA wobble uridine modification	20577	9	7	0	0	0.99694	1	0
GOBP name	tRNA wobble position uridine thiolation	20577	9	1	0	0	0.99956	1	0
GOBP name	tRNA wobble base modification	20577	9	8	0	0	0.99651	1	0
GOBP name	tRNA wobble adenosine to inosine editing	20577	9	1	0	0	0.99956	1	0
GOBP name	tRNA transport	20577	9	2	0	0	0.99913	1	0
GOBP name	tRNA transcription from RNA polymerase III promoter	20577	9	6	0	0	0.99738	1	0
GOBP name	tRNA transcription	20577	9	7	0	0	0.99694	1	0
GOBP name	tRNA thio-modification	20577	9	4	0	0	0.99825	1	0
GOBP name	tRNA splicing, via endonucleolytic cleavage and ligation	20577	9	9	0	0	0.99607	1	0
GOBP name	tRNA pseudouridine synthesis	20577	9	2	0	0	0.99913	1	0
GOBP name	tRNA processing	20577	9	86	0	0	0.963	1	0
GOBP name	tRNA nucleoside ribose methylation	20577	9	1	0	0	0.99956	1	0
GOBP name	tRNA modification	20577	9	35	0	0	0.98479	1	0
GOBP name	tRNA methylation	20577	9	13	0	0	0.99433	1	0
GOBP name	tRNA metabolic process	20577	9	139	0	0	0.94081	1	0
GOBP name	tRNA export from nucleus	20577	9	2	0	0	0.99913	1	0
GOBP name	tRNA catabolic process	20577	9	3	0	0	0.99869	1	0
GOBP name	tRNA aminoacylation for protein translation	20577	9	45	0	0	0.98049	1	0
GOBP name	tRNA aminoacylation for mitochondrial protein translation	20577	9	5	0	0	0.99781	1	0
GOBP name	tRNA aminoacylation	20577	9	52	0	0	0.97748	1	0
GOBP name	tRNA 5'-leader removal	20577	9	1	0	0	0.99956	1	0
GOBP name	tRNA 3'-trailer cleavage, endonucleolytic	20577	9	2	0	0	0.99913	1	0
GOBP name	tRNA 3'-trailer cleavage	20577	9	2	0	0	0.99913	1	0
GOBP name	tRNA 3'-terminal CCA addition	20577	9	1	0	0	0.99956	1	0
GOBP name	tRNA 3'-end processing	20577	9	4	0	0	0.99825	1	0
GOBP name	trivalent inorganic anion homeostasis	20577	9	14	0	0	0.99389	1	0
GOBP name	triterpenoid metabolic process	20577	9	1	0	0	0.99956	1	0
GOBP name	tripeptide transport	20577	9	2	0	0	0.99913	1	0
GOBP name	triglyceride-rich lipoprotein particle remodeling	20577	9	9	0	0	0.99607	1	0
GOBP name	triglyceride-rich lipoprotein particle clearance	20577	9	6	0	0	0.99738	1	0
GOBP name	triglyceride transport	20577	9	3	0	0	0.99869	1	0
GOBP name	triglyceride mobilization	20577	9	5	0	0	0.99781	1	0
GOBP name	triglyceride metabolic process	20577	9	100	0	0	0.95709	1	0
GOBP name	triglyceride homeostasis	20577	9	29	0	0	0.98738	1	0
GOBP name	triglyceride catabolic process	20577	9	28	0	0	0.98782	1	0
GOBP name	triglyceride biosynthetic process	20577	9	46	0	0	0.98006	1	0
GOBP name	trigeminal nerve structural organization	20577	9	4	0	0	0.99825	1	0
GOBP name	trigeminal nerve development	20577	9	4	0	0	0.99825	1	0
GOBP name	tricuspid valve morphogenesis	20577	9	1	0	0	0.99956	1	0
GOBP name	tricuspid valve formation	20577	9	2	0	0	0.99913	1	0
GOBP name	tricuspid valve development	20577	9	1	0	0	0.99956	1	0
GOBP name	trichloroethylene metabolic process	20577	9	1	0	0	0.99956	1	0
GOBP name	tricarboxylic acid transport	20577	9	1	0	0	0.99956	1	0
GOBP name	tricarboxylic acid metabolic process	20577	9	9	0	0	0.99607	1	0
GOBP name	tricarboxylic acid cycle	20577	9	29	0	0	0.98738	1	0
GOBP name	trehalose metabolic process	20577	9	1	0	0	0.99956	1	0
GOBP name	trehalose catabolic process	20577	9	1	0	0	0.99956	1	0
GOBP name	traversing start control point of mitotic cell cycle	20577	9	4	0	0	0.99825	1	0
GOBP name	transsulfuration	20577	9	2	0	0	0.99913	1	0
GOBP name	transposition, RNA-mediated	20577	9	1	0	0	0.99956	1	0
GOBP name	transposition, DNA-mediated	20577	9	3	0	0	0.99869	1	0
GOBP name	transposition	20577	9	4	0	0	0.99825	1	0
GOBP name	transmission of virus	20577	9	1	0	0	0.99956	1	0
GOBP name	transmission of nerve impulse	20577	9	16	0	0	0.99302	1	0
GOBP name	transmembrane receptor protein tyrosine phosphatase signaling pathway	20577	9	7	0	0	0.99694	1	0
GOBP name	translocation of peptides or proteins into other organism involved in symbiotic interaction	20577	9	1	0	0	0.99956	1	0
GOBP name	translocation of peptides or proteins into host cell cytoplasm	20577	9	1	0	0	0.99956	1	0
GOBP name	translocation of peptides or proteins into host	20577	9	1	0	0	0.99956	1	0
GOBP name	translocation of molecules into other organism involved in symbiotic interaction	20577	9	1	0	0	0.99956	1	0
GOBP name	translocation of molecules into host	20577	9	1	0	0	0.99956	1	0
GOBP name	translational readthrough	20577	9	7	0	0	0.99694	1	0
GOBP name	translational frameshifting	20577	9	3	0	0	0.99869	1	0
GOBP name	translational attenuation	20577	9	2	0	0	0.99913	1	0
GOBP name	transitional stage B cell differentiation	20577	9	1	0	0	0.99956	1	0
GOBP name	transitional one stage B cell differentiation	20577	9	1	0	0	0.99956	1	0
GOBP name	transition metal ion transport	20577	9	100	0	0	0.95709	1	0
GOBP name	transition metal ion homeostasis	20577	9	2	0	0	0.99913	1	0
GOBP name	transition between slow and fast fiber	20577	9	2	0	0	0.99913	1	0
GOBP name	transition between fast and slow fiber	20577	9	1	0	0	0.99956	1	0
GOBP name	transforming growth factor beta receptor signaling pathway involved in primitive streak formation	20577	9	1	0	0	0.99956	1	0
GOBP name	transforming growth factor beta receptor complex assembly	20577	9	3	0	0	0.99869	1	0
GOBP name	transformed cell apoptosis	20577	9	7	0	0	0.99694	1	0
GOBP name	transformation of host cell by virus	20577	9	3	0	0	0.99869	1	0
GOBP name	transferrin transport	20577	9	34	0	0	0.98522	1	0
GOBP name	transepithelial water transport	20577	9	1	0	0	0.99956	1	0
GOBP name	transepithelial transport	20577	9	13	0	0	0.99433	1	0
GOBP name	transepithelial L-ascorbic acid transport	20577	9	2	0	0	0.99913	1	0
GOBP name	transepithelial chloride transport	20577	9	6	0	0	0.99738	1	0
GOBP name	transepithelial ammonium transport	20577	9	3	0	0	0.99869	1	0
GOBP name	transdifferentiation	20577	9	6	0	0	0.99738	1	0
GOBP name	transcytosis	20577	9	11	0	0	0.9952	1	0
GOBP name	transcription-dependent tethering of RNA polymerase II gene DNA at nuclear periphery	20577	9	1	0	0	0.99956	1	0
GOBP name	transcription-coupled nucleotide-excision repair	20577	9	48	0	0	0.9792	1	0
GOBP name	transcriptional activation by promoter-enhancer looping	20577	9	3	0	0	0.99869	1	0
GOBP name	transcription, RNA-dependent	20577	9	1	0	0	0.99956	1	0
GOBP name	transcription of nuclear large rRNA transcript from RNA polymerase I promoter	20577	9	1	0	0	0.99956	1	0
GOBP name	transcription initiation from RNA polymerase III promoter	20577	9	7	0	0	0.99694	1	0
GOBP name	transcription initiation from mitochondrial promoter	20577	9	3	0	0	0.99869	1	0
GOBP name	transcription from RNA polymerase III promoter	20577	9	42	0	0	0.98178	1	0
GOBP name	transcription from RNA polymerase II promoter	20577	9	445	0	0	0.82135	1	0
GOBP name	transcription from mitochondrial promoter	20577	9	10	0	0	0.99563	1	0
GOBP name	transcription factor TFIIIB complex assembly	20577	9	1	0	0	0.99956	1	0
GOBP name	transcription factor import into nucleus	20577	9	2	0	0	0.99913	1	0
GOBP name	transcription elongation, DNA-dependent	20577	9	100	0	0	0.95709	1	0
GOBP name	transcription elongation from RNA polymerase III promoter	20577	9	17	0	0	0.99259	1	0
GOBP name	transcription elongation from RNA polymerase II promoter	20577	9	74	0	0	0.96809	1	0
GOBP name	transcription elongation from RNA polymerase I promoter	20577	9	30	0	0	0.98695	1	0
GOBP name	TRAM-dependent toll-like receptor signaling pathway	20577	9	2	0	0	0.99913	1	0
GOBP name	TRAM-dependent toll-like receptor 4 signaling pathway	20577	9	2	0	0	0.99913	1	0
GOBP name	trachea morphogenesis	20577	9	1	0	0	0.99956	1	0
GOBP name	trachea gland development	20577	9	3	0	0	0.99869	1	0
GOBP name	trachea formation	20577	9	3	0	0	0.99869	1	0
GOBP name	trachea development	20577	9	3	0	0	0.99869	1	0
GOBP name	trachea cartilage morphogenesis	20577	9	4	0	0	0.99825	1	0
GOBP name	trachea cartilage development	20577	9	2	0	0	0.99913	1	0
GOBP name	trabecula morphogenesis	20577	9	14	0	0	0.99389	1	0
GOBP name	trabecula formation	20577	9	24	0	0	0.98955	1	0
GOBP name	toxin metabolic process	20577	9	10	0	0	0.99563	1	0
GOBP name	toxin biosynthetic process	20577	9	1	0	0	0.99956	1	0
GOBP name	TOR signaling cascade	20577	9	14	0	0	0.99389	1	0
GOBP name	tooth mineralization	20577	9	10	0	0	0.99563	1	0
GOBP name	tonic smooth muscle contraction	20577	9	8	0	0	0.99651	1	0
GOBP name	tongue morphogenesis	20577	9	4	0	0	0.99825	1	0
GOBP name	tongue development	20577	9	11	0	0	0.9952	1	0
GOBP name	toll-like receptor 8 signaling pathway	20577	9	1	0	0	0.99956	1	0
GOBP name	toll-like receptor 7 signaling pathway	20577	9	3	0	0	0.99869	1	0
GOBP name	toll-like receptor 6 signaling pathway	20577	9	1	0	0	0.99956	1	0
GOBP name	toll-like receptor 1 signaling pathway	20577	9	1	0	0	0.99956	1	0
GOBP name	Toll signaling pathway	20577	9	5	0	0	0.99781	1	0
GOBP name	tolerance induction to self antigen	20577	9	3	0	0	0.99869	1	0
GOBP name	tolerance induction to lipopolysaccharide	20577	9	2	0	0	0.99913	1	0
GOBP name	tolerance induction	20577	9	8	0	0	0.99651	1	0
GOBP name	TNFSF11-mediated signaling pathway	20577	9	2	0	0	0.99913	1	0
GOBP name	tissue remodeling	20577	9	67	0	0	0.97107	1	0
GOBP name	tissue regeneration	20577	9	31	0	0	0.98652	1	0
GOBP name	tissue migration	20577	9	5	0	0	0.99781	1	0
GOBP name	tissue homeostasis	20577	9	127	0	0	0.94579	1	0
GOBP name	tissue development	20577	9	573	0	0	0.77552	1	0
GOBP name	TIRAP-dependent toll-like receptor signaling pathway	20577	9	1	0	0	0.99956	1	0
GOBP name	TIRAP-dependent toll-like receptor 4 signaling pathway	20577	9	1	0	0	0.99956	1	0
GOBP name	tight junction assembly	20577	9	41	0	0	0.98221	1	0
GOBP name	Tie receptor signaling pathway	20577	9	3	0	0	0.99869	1	0
GOBP name	thyroid-stimulating hormone-secreting cell differentiation	20577	9	3	0	0	0.99869	1	0
GOBP name	thyroid hormone transport	20577	9	5	0	0	0.99781	1	0
GOBP name	thyroid hormone metabolic process	20577	9	15	0	0	0.99346	1	0
GOBP name	thyroid hormone mediated signaling pathway	20577	9	1	0	0	0.99956	1	0
GOBP name	thyroid hormone generation	20577	9	11	0	0	0.9952	1	0
GOBP name	thyroid hormone catabolic process	20577	9	1	0	0	0.99956	1	0
GOBP name	thyroid gland development	20577	9	18	0	0	0.99215	1	0
GOBP name	thymus development	20577	9	41	0	0	0.98221	1	0
GOBP name	thymocyte apoptosis	20577	9	5	0	0	0.99781	1	0
GOBP name	thymine metabolic process	20577	9	3	0	0	0.99869	1	0
GOBP name	thymine catabolic process	20577	9	3	0	0	0.99869	1	0
GOBP name	thymidine metabolic process	20577	9	4	0	0	0.99825	1	0
GOBP name	thymidine catabolic process	20577	9	1	0	0	0.99956	1	0
GOBP name	thymidine biosynthetic process	20577	9	1	0	0	0.99956	1	0
GOBP name	thymic T cell selection	20577	9	19	0	0	0.99172	1	0
GOBP name	thrombin receptor signaling pathway	20577	9	5	0	0	0.99781	1	0
GOBP name	threonyl-tRNA aminoacylation	20577	9	3	0	0	0.99869	1	0
GOBP name	threonylcarbamoyladenosine metabolic process	20577	9	5	0	0	0.99781	1	0
GOBP name	threonylcarbamoyladenosine biosynthetic process	20577	9	2	0	0	0.99913	1	0
GOBP name	threonine transport	20577	9	1	0	0	0.99956	1	0
GOBP name	threonine metabolic process	20577	9	4	0	0	0.99825	1	0
GOBP name	threonine catabolic process	20577	9	3	0	0	0.99869	1	0
GOBP name	threonine biosynthetic process	20577	9	1	0	0	0.99956	1	0
GOBP name	thorax and anterior abdomen determination	20577	9	2	0	0	0.99913	1	0
GOBP name	third ventricle development	20577	9	3	0	0	0.99869	1	0
GOBP name	thioester metabolic process	20577	9	40	0	0	0.98264	1	0
GOBP name	thioester biosynthetic process	20577	9	22	0	0	0.99042	1	0
GOBP name	thiocyanate metabolic process	20577	9	1	0	0	0.99956	1	0
GOBP name	thick ascending limb development	20577	9	2	0	0	0.99913	1	0
GOBP name	thiamine-containing compound metabolic process	20577	9	6	0	0	0.99738	1	0
GOBP name	thiamine-containing compound biosynthetic process	20577	9	1	0	0	0.99956	1	0
GOBP name	thiamine transport	20577	9	4	0	0	0.99825	1	0
GOBP name	thiamine transmembrane transport	20577	9	2	0	0	0.99913	1	0
GOBP name	thiamine metabolic process	20577	9	4	0	0	0.99825	1	0
GOBP name	thiamine diphosphate metabolic process	20577	9	2	0	0	0.99913	1	0
GOBP name	thiamine diphosphate biosynthetic process	20577	9	1	0	0	0.99956	1	0
GOBP name	thermosensory behavior	20577	9	1	0	0	0.99956	1	0
GOBP name	thermoception	20577	9	4	0	0	0.99825	1	0
GOBP name	T-helper cell lineage commitment	20577	9	6	0	0	0.99738	1	0
GOBP name	T-helper cell differentiation	20577	9	13	0	0	0.99433	1	0
GOBP name	T-helper 2 cell differentiation	20577	9	4	0	0	0.99825	1	0
GOBP name	T-helper 2 cell cytokine production	20577	9	2	0	0	0.99913	1	0
GOBP name	T-helper 2 cell activation	20577	9	1	0	0	0.99956	1	0
GOBP name	T-helper 17 cell lineage commitment	20577	9	3	0	0	0.99869	1	0
GOBP name	T-helper 17 cell differentiation	20577	9	3	0	0	0.99869	1	0
GOBP name	T-helper 17 cell chemotaxis	20577	9	1	0	0	0.99956	1	0
GOBP name	T-helper 1 type immune response	20577	9	9	0	0	0.99607	1	0
GOBP name	T-helper 1 cell lineage commitment	20577	9	2	0	0	0.99913	1	0
GOBP name	T-helper 1 cell differentiation	20577	9	4	0	0	0.99825	1	0
GOBP name	T-helper 1 cell activation	20577	9	1	0	0	0.99956	1	0
GOBP name	thalamus development	20577	9	12	0	0	0.99476	1	0
GOBP name	tetraterpenoid metabolic process	20577	9	1	0	0	0.99956	1	0
GOBP name	tetraterpenoid catabolic process	20577	9	1	0	0	0.99956	1	0
GOBP name	tetrapyrrole metabolic process	20577	9	58	0	0	0.97491	1	0
GOBP name	tetrapyrrole catabolic process	20577	9	7	0	0	0.99694	1	0
GOBP name	tetrapyrrole biosynthetic process	20577	9	29	0	0	0.98738	1	0
GOBP name	tetrahydrofolate metabolic process	20577	9	18	0	0	0.99215	1	0
GOBP name	tetrahydrofolate interconversion	20577	9	7	0	0	0.99694	1	0
GOBP name	tetrahydrofolate biosynthetic process	20577	9	6	0	0	0.99738	1	0
GOBP name	tetrahydrobiopterin metabolic process	20577	9	6	0	0	0.99738	1	0
GOBP name	tetrahydrobiopterin biosynthetic process	20577	9	6	0	0	0.99738	1	0
GOBP name	tetracycline transport	20577	9	1	0	0	0.99956	1	0
GOBP name	testosterone biosynthetic process	20577	9	5	0	0	0.99781	1	0
GOBP name	tertiary branching involved in mammary gland duct morphogenesis	20577	9	2	0	0	0.99913	1	0
GOBP name	terpenoid transport	20577	9	2	0	0	0.99913	1	0
GOBP name	terpenoid metabolic process	20577	9	91	0	0	0.96089	1	0
GOBP name	terpenoid catabolic process	20577	9	3	0	0	0.99869	1	0
GOBP name	terpenoid biosynthetic process	20577	9	2	0	0	0.99913	1	0
GOBP name	terpene metabolic process	20577	9	5	0	0	0.99781	1	0
GOBP name	terpene catabolic process	20577	9	3	0	0	0.99869	1	0
GOBP name	termination of signal transduction	20577	9	42	0	0	0.98178	1	0
GOBP name	termination of RNA polymerase III transcription	20577	9	17	0	0	0.99259	1	0
GOBP name	termination of RNA polymerase II transcription	20577	9	45	0	0	0.98049	1	0
GOBP name	termination of mitochondrial transcription	20577	9	1	0	0	0.99956	1	0
GOBP name	termination of G-protein coupled receptor signaling pathway	20577	9	39	0	0	0.98307	1	0
GOBP name	terminal button organization	20577	9	3	0	0	0.99869	1	0
GOBP name	tendon formation	20577	9	1	0	0	0.99956	1	0
GOBP name	tendon development	20577	9	3	0	0	0.99869	1	0
GOBP name	tendon cell differentiation	20577	9	4	0	0	0.99825	1	0
GOBP name	temperature homeostasis	20577	9	28	0	0	0.98782	1	0
GOBP name	telomeric loop formation	20577	9	3	0	0	0.99869	1	0
GOBP name	telomeric 3' overhang formation	20577	9	1	0	0	0.99956	1	0
GOBP name	telomere organization	20577	9	65	0	0	0.97192	1	0
GOBP name	telomere maintenance via telomere lengthening	20577	9	37	0	0	0.98393	1	0
GOBP name	telomere maintenance via telomerase	20577	9	11	0	0	0.9952	1	0
GOBP name	telomere maintenance via semi-conservative replication	20577	9	23	0	0	0.98998	1	0
GOBP name	telomere maintenance via recombination	20577	9	28	0	0	0.98782	1	0
GOBP name	telomere maintenance in response to DNA damage	20577	9	4	0	0	0.99825	1	0
GOBP name	telomere maintenance	20577	9	64	0	0	0.97235	1	0
GOBP name	telomere localization	20577	9	1	0	0	0.99956	1	0
GOBP name	telomere formation via telomerase	20577	9	1	0	0	0.99956	1	0
GOBP name	telomere capping	20577	9	3	0	0	0.99869	1	0
GOBP name	telomere assembly	20577	9	4	0	0	0.99825	1	0
GOBP name	telencephalon regionalization	20577	9	6	0	0	0.99738	1	0
GOBP name	telencephalon development	20577	9	17	0	0	0.99259	1	0
GOBP name	telencephalon cell migration	20577	9	39	0	0	0.98307	1	0
GOBP name	tear secretion	20577	9	2	0	0	0.99913	1	0
GOBP name	taxis	20577	9	621	0	0	0.75893	1	0
GOBP name	taurine transport	20577	9	1	0	0	0.99956	1	0
GOBP name	taurine metabolic process	20577	9	6	0	0	0.99738	1	0
GOBP name	taurine biosynthetic process	20577	9	2	0	0	0.99913	1	0
GOBP name	taste bud development	20577	9	2	0	0	0.99913	1	0
GOBP name	targeting of mRNA for destruction involved in RNA interference	20577	9	3	0	0	0.99869	1	0
GOBP name	tangential migration from the subventricular zone to the olfactory bulb	20577	9	5	0	0	0.99781	1	0
GOBP name	tail-anchored membrane protein insertion into ER membrane	20577	9	4	0	0	0.99825	1	0
GOBP name	tachykinin receptor signaling pathway	20577	9	8	0	0	0.99651	1	0
GOBP name	T cell tolerance induction	20577	9	1	0	0	0.99956	1	0
GOBP name	T cell selection	20577	9	26	0	0	0.98868	1	0
GOBP name	T cell secretory granule organization	20577	9	1	0	0	0.99956	1	0
GOBP name	T cell receptor V(D)J recombination	20577	9	5	0	0	0.99781	1	0
GOBP name	T cell proliferation involved in immune response	20577	9	6	0	0	0.99738	1	0
GOBP name	T cell proliferation	20577	9	40	0	0	0.98264	1	0
GOBP name	T cell migration	20577	9	15	0	0	0.99346	1	0
GOBP name	T cell mediated immunity	20577	9	21	0	0	0.99085	1	0
GOBP name	T cell mediated cytotoxicity	20577	9	6	0	0	0.99738	1	0
GOBP name	T cell lineage commitment	20577	9	13	0	0	0.99433	1	0
GOBP name	T cell homeostatic proliferation	20577	9	1	0	0	0.99956	1	0
GOBP name	T cell homeostasis	20577	9	27	0	0	0.98825	1	0
GOBP name	T cell extravasation	20577	9	1	0	0	0.99956	1	0
GOBP name	T cell differentiation involved in immune response	20577	9	15	0	0	0.99346	1	0
GOBP name	T cell differentiation in thymus	20577	9	34	0	0	0.98522	1	0
GOBP name	T cell differentiation	20577	9	96	0	0	0.95878	1	0
GOBP name	T cell cytokine production	20577	9	5	0	0	0.99781	1	0
GOBP name	T cell costimulation	20577	9	73	0	0	0.96851	1	0
GOBP name	T cell chemotaxis	20577	9	8	0	0	0.99651	1	0
GOBP name	T cell apoptosis	20577	9	15	0	0	0.99346	1	0
GOBP name	T cell antigen processing and presentation	20577	9	2	0	0	0.99913	1	0
GOBP name	T cell aggregation	20577	9	1	0	0	0.99956	1	0
GOBP name	T cell activation via T cell receptor contact with antigen bound to MHC molecule on antigen presenting cell	20577	9	2	0	0	0.99913	1	0
GOBP name	T cell activation involved in immune response	20577	9	47	0	0	0.97963	1	0
GOBP name	T cell activation	20577	9	199	0	0	0.91624	1	0
GOBP name	system process	20577	9	1336	0	0	0.54646	1	0
GOBP name	system development	20577	9	658	0	0	0.74635	1	0
GOBP name	syncytium formation by plasma membrane fusion	20577	9	22	0	0	0.99042	1	0
GOBP name	syncytium formation	20577	9	27	0	0	0.98825	1	0
GOBP name	syncytiotrophoblast cell differentiation involved in labyrinthine layer development	20577	9	3	0	0	0.99869	1	0
GOBP name	synaptonemal complex organization	20577	9	19	0	0	0.99172	1	0
GOBP name	synaptonemal complex disassembly	20577	9	1	0	0	0.99956	1	0
GOBP name	synaptonemal complex assembly	20577	9	17	0	0	0.99259	1	0
GOBP name	synaptic vesicle uncoating	20577	9	1	0	0	0.99956	1	0
GOBP name	synaptic vesicle transport	20577	9	81	0	0	0.96512	1	0
GOBP name	synaptic vesicle to endosome fusion	20577	9	1	0	0	0.99956	1	0
GOBP name	synaptic vesicle targeting	20577	9	4	0	0	0.99825	1	0
GOBP name	synaptic vesicle priming	20577	9	8	0	0	0.99651	1	0
GOBP name	synaptic vesicle membrane organization	20577	9	2	0	0	0.99913	1	0
GOBP name	synaptic vesicle maturation	20577	9	8	0	0	0.99651	1	0
GOBP name	synaptic vesicle fusion to presynaptic membrane	20577	9	12	0	0	0.99476	1	0
GOBP name	synaptic vesicle exocytosis	20577	9	46	0	0	0.98006	1	0
GOBP name	synaptic vesicle endocytosis	20577	9	18	0	0	0.99215	1	0
GOBP name	synaptic vesicle docking involved in exocytosis	20577	9	8	0	0	0.99651	1	0
GOBP name	synaptic vesicle clustering	20577	9	3	0	0	0.99869	1	0
GOBP name	synaptic vesicle amine transport	20577	9	2	0	0	0.99913	1	0
GOBP name	synaptic transmission, glycinergic	20577	9	3	0	0	0.99869	1	0
GOBP name	synaptic transmission, glutamatergic	20577	9	36	0	0	0.98436	1	0
GOBP name	synaptic transmission, GABAergic	20577	9	4	0	0	0.99825	1	0
GOBP name	synaptic transmission, dopaminergic	20577	9	12	0	0	0.99476	1	0
GOBP name	synaptic transmission, cholinergic	20577	9	19	0	0	0.99172	1	0
GOBP name	synaptic transmission involved in micturition	20577	9	3	0	0	0.99869	1	0
GOBP name	synaptic transmission	20577	9	453	0	0	0.81841	1	0
GOBP name	synaptic target recognition	20577	9	1	0	0	0.99956	1	0
GOBP name	synaptic growth at neuromuscular junction	20577	9	2	0	0	0.99913	1	0
GOBP name	synapsis	20577	9	13	0	0	0.99433	1	0
GOBP name	synapse organization	20577	9	111	0	0	0.95248	1	0
GOBP name	synapse maturation	20577	9	5	0	0	0.99781	1	0
GOBP name	synapse assembly involved in innervation	20577	9	1	0	0	0.99956	1	0
GOBP name	synapse assembly	20577	9	51	0	0	0.97791	1	0
GOBP name	sympathetic nervous system development	20577	9	16	0	0	0.99302	1	0
GOBP name	symbiont intracellular protein transport in host	20577	9	5	0	0	0.99781	1	0
GOBP name	susceptibility to T cell mediated cytotoxicity	20577	9	2	0	0	0.99913	1	0
GOBP name	susceptibility to natural killer cell mediated cytotoxicity	20577	9	3	0	0	0.99869	1	0
GOBP name	surfactant homeostasis	20577	9	10	0	0	0.99563	1	0
GOBP name	suppression by virus of host autophagy	20577	9	1	0	0	0.99956	1	0
GOBP name	suppression by virus of host apoptosis	20577	9	2	0	0	0.99913	1	0
GOBP name	superoxide metabolic process	20577	9	31	0	0	0.98652	1	0
GOBP name	superoxide anion generation	20577	9	14	0	0	0.99389	1	0
GOBP name	superior vena cava morphogenesis	20577	9	1	0	0	0.99956	1	0
GOBP name	superior temporal gyrus development	20577	9	2	0	0	0.99913	1	0
GOBP name	superior olivary nucleus maturation	20577	9	2	0	0	0.99913	1	0
GOBP name	sulfur oxidation	20577	9	2	0	0	0.99913	1	0
GOBP name	sulfur compound transport	20577	9	11	0	0	0.9952	1	0
GOBP name	sulfur compound metabolic process	20577	9	258	0	0	0.89263	1	0
GOBP name	sulfur compound catabolic process	20577	9	38	0	0	0.9835	1	0
GOBP name	sulfur compound biosynthetic process	20577	9	112	0	0	0.95206	1	0
GOBP name	sulfur amino acid transport	20577	9	6	0	0	0.99738	1	0
GOBP name	sulfur amino acid metabolic process	20577	9	38	0	0	0.9835	1	0
GOBP name	sulfur amino acid catabolic process	20577	9	11	0	0	0.9952	1	0
GOBP name	sulfur amino acid biosynthetic process	20577	9	17	0	0	0.99259	1	0
GOBP name	sulfide oxidation, using sulfide:quinone oxidoreductase	20577	9	5	0	0	0.99781	1	0
GOBP name	sulfide oxidation	20577	9	5	0	0	0.99781	1	0
GOBP name	sulfation	20577	9	15	0	0	0.99346	1	0
GOBP name	sulfate transport	20577	9	9	0	0	0.99607	1	0
GOBP name	sulfate assimilation	20577	9	8	0	0	0.99651	1	0
GOBP name	sugar mediated signaling pathway	20577	9	1	0	0	0.99956	1	0
GOBP name	sucrose metabolic process	20577	9	1	0	0	0.99956	1	0
GOBP name	suckling behavior	20577	9	16	0	0	0.99302	1	0
GOBP name	succinyl-CoA pathway	20577	9	1	0	0	0.99956	1	0
GOBP name	succinyl-CoA metabolic process	20577	9	5	0	0	0.99781	1	0
GOBP name	succinate metabolic process	20577	9	11	0	0	0.9952	1	0
GOBP name	subthalamus development	20577	9	1	0	0	0.99956	1	0
GOBP name	subthalamic nucleus development	20577	9	1	0	0	0.99956	1	0
GOBP name	substrate-independent telencephalic tangential migration	20577	9	8	0	0	0.99651	1	0
GOBP name	substrate-independent telencephalic tangential interneuron migration	20577	9	8	0	0	0.99651	1	0
GOBP name	substrate-dependent cerebral cortex tangential migration	20577	9	1	0	0	0.99956	1	0
GOBP name	substrate-dependent cell migration, cell extension	20577	9	7	0	0	0.99694	1	0
GOBP name	substrate-dependent cell migration, cell attachment to substrate	20577	9	3	0	0	0.99869	1	0
GOBP name	substrate-dependent cell migration	20577	9	8	0	0	0.99651	1	0
GOBP name	substrate adhesion-dependent cell spreading	20577	9	37	0	0	0.98393	1	0
GOBP name	substance P catabolic process	20577	9	1	0	0	0.99956	1	0
GOBP name	subpallium neuron fate commitment	20577	9	2	0	0	0.99913	1	0
GOBP name	subpallium development	20577	9	3	0	0	0.99869	1	0
GOBP name	subpallium cell proliferation in forebrain	20577	9	1	0	0	0.99956	1	0
GOBP name	submandibular salivary gland formation	20577	9	2	0	0	0.99913	1	0
GOBP name	stromal-epithelial cell signaling involved in prostate gland development	20577	9	1	0	0	0.99956	1	0
GOBP name	striatum development	20577	9	11	0	0	0.9952	1	0
GOBP name	striated muscle tissue development	20577	9	71	0	0	0.96937	1	0
GOBP name	striated muscle myosin thick filament assembly	20577	9	3	0	0	0.99869	1	0
GOBP name	striated muscle hypertrophy	20577	9	16	0	0	0.99302	1	0
GOBP name	striated muscle contraction	20577	9	74	0	0	0.96809	1	0
GOBP name	striated muscle cell proliferation	20577	9	14	0	0	0.99389	1	0
GOBP name	striated muscle cell differentiation	20577	9	90	0	0	0.96131	1	0
GOBP name	striated muscle cell development	20577	9	44	0	0	0.98092	1	0
GOBP name	striated muscle cell apoptosis	20577	9	4	0	0	0.99825	1	0
GOBP name	striated muscle atrophy	20577	9	7	0	0	0.99694	1	0
GOBP name	striated muscle adaptation	20577	9	22	0	0	0.99042	1	0
GOBP name	striatal medium spiny neuron differentiation	20577	9	2	0	0	0.99913	1	0
GOBP name	stress-induced premature senescence	20577	9	8	0	0	0.99651	1	0
GOBP name	stress granule disassembly	20577	9	2	0	0	0.99913	1	0
GOBP name	stress granule assembly	20577	9	9	0	0	0.99607	1	0
GOBP name	stress fiber assembly	20577	9	11	0	0	0.9952	1	0
GOBP name	strand invasion	20577	9	2	0	0	0.99913	1	0
GOBP name	store-operated calcium entry	20577	9	5	0	0	0.99781	1	0
GOBP name	stomach neuroendocrine cell differentiation	20577	9	1	0	0	0.99956	1	0
GOBP name	stilbene metabolic process	20577	9	1	0	0	0.99956	1	0
GOBP name	stilbene catabolic process	20577	9	1	0	0	0.99956	1	0
GOBP name	sterol transport	20577	9	46	0	0	0.98006	1	0
GOBP name	sterol transmembrane transport	20577	9	3	0	0	0.99869	1	0
GOBP name	sterol regulatory element binding protein import into nucleus	20577	9	1	0	0	0.99956	1	0
GOBP name	sterol metabolic process	20577	9	121	0	0	0.94829	1	0
GOBP name	sterol import	20577	9	3	0	0	0.99869	1	0
GOBP name	sterol homeostasis	20577	9	61	0	0	0.97363	1	0
GOBP name	sterol esterification	20577	9	3	0	0	0.99869	1	0
GOBP name	sterol catabolic process	20577	9	11	0	0	0.9952	1	0
GOBP name	sterol biosynthetic process	20577	9	42	0	0	0.98178	1	0
GOBP name	steroid metabolic process	20577	9	239	0	0	0.90017	1	0
GOBP name	steroid hormone secretion	20577	9	4	0	0	0.99825	1	0
GOBP name	steroid hormone receptor signaling pathway	20577	9	71	0	0	0.96937	1	0
GOBP name	steroid hormone receptor complex assembly	20577	9	1	0	0	0.99956	1	0
GOBP name	steroid hormone mediated signaling pathway	20577	9	9	0	0	0.99607	1	0
GOBP name	steroid esterification	20577	9	3	0	0	0.99869	1	0
GOBP name	steroid catabolic process	20577	9	24	0	0	0.98955	1	0
GOBP name	steroid biosynthetic process	20577	9	107	0	0	0.95415	1	0
GOBP name	stem cell proliferation	20577	9	7	0	0	0.99694	1	0
GOBP name	stem cell maintenance	20577	9	135	0	0	0.94247	1	0
GOBP name	stem cell fate specification	20577	9	2	0	0	0.99913	1	0
GOBP name	stem cell fate commitment	20577	9	1	0	0	0.99956	1	0
GOBP name	stem cell division	20577	9	24	0	0	0.98955	1	0
GOBP name	stem cell differentiation	20577	9	37	0	0	0.98393	1	0
GOBP name	stem cell development	20577	9	5	0	0	0.99781	1	0
GOBP name	STAT protein import into nucleus	20577	9	5	0	0	0.99781	1	0
GOBP name	startle response	20577	9	11	0	0	0.9952	1	0
GOBP name	starch metabolic process	20577	9	1	0	0	0.99956	1	0
GOBP name	starch catabolic process	20577	9	1	0	0	0.99956	1	0
GOBP name	stabilization of membrane potential	20577	9	14	0	0	0.99389	1	0
GOBP name	S-shaped body morphogenesis	20577	9	7	0	0	0.99694	1	0
GOBP name	SRP-dependent cotranslational protein targeting to membrane, translocation	20577	9	2	0	0	0.99913	1	0
GOBP name	SRP-dependent cotranslational protein targeting to membrane, signal sequence recognition	20577	9	1	0	0	0.99956	1	0
GOBP name	SREBP-mediated signaling pathway	20577	9	5	0	0	0.99781	1	0
GOBP name	squamous basal epithelial stem cell differentiation involved in prostate gland acinus development	20577	9	2	0	0	0.99913	1	0
GOBP name	sprouting of injured axon	20577	9	1	0	0	0.99956	1	0
GOBP name	sprouting angiogenesis	20577	9	22	0	0	0.99042	1	0
GOBP name	spongiotrophoblast layer developmental growth	20577	9	1	0	0	0.99956	1	0
GOBP name	spongiotrophoblast layer development	20577	9	8	0	0	0.99651	1	0
GOBP name	spongiotrophoblast differentiation	20577	9	4	0	0	0.99825	1	0
GOBP name	splicing factor protein import into nucleus	20577	9	1	0	0	0.99956	1	0
GOBP name	spliceosome disassembly	20577	9	1	0	0	0.99956	1	0
GOBP name	spliceosome assembly	20577	9	24	0	0	0.98955	1	0
GOBP name	spliceosomal snRNP assembly	20577	9	30	0	0	0.98695	1	0
GOBP name	spleen trabecula formation	20577	9	1	0	0	0.99956	1	0
GOBP name	spleen development	20577	9	35	0	0	0.98479	1	0
GOBP name	spindle stabilization	20577	9	3	0	0	0.99869	1	0
GOBP name	spindle organization	20577	9	76	0	0	0.96724	1	0
GOBP name	spindle midzone assembly involved in mitosis	20577	9	7	0	0	0.99694	1	0
GOBP name	spindle midzone assembly involved in meiosis	20577	9	1	0	0	0.99956	1	0
GOBP name	spindle midzone assembly	20577	9	9	0	0	0.99607	1	0
GOBP name	spindle localization	20577	9	3	0	0	0.99869	1	0
GOBP name	spindle elongation	20577	9	2	0	0	0.99913	1	0
GOBP name	spindle checkpoint	20577	9	39	0	0	0.98307	1	0
GOBP name	spindle assembly involved in mitosis	20577	9	15	0	0	0.99346	1	0
GOBP name	spindle assembly involved in meiosis	20577	9	2	0	0	0.99913	1	0
GOBP name	spindle assembly involved in female meiosis I	20577	9	1	0	0	0.99956	1	0
GOBP name	spindle assembly involved in female meiosis	20577	9	1	0	0	0.99956	1	0
GOBP name	spindle assembly checkpoint	20577	9	33	0	0	0.98566	1	0
GOBP name	spindle assembly	20577	9	41	0	0	0.98221	1	0
GOBP name	spinal cord ventral commissure morphogenesis	20577	9	2	0	0	0.99913	1	0
GOBP name	spinal cord patterning	20577	9	1	0	0	0.99956	1	0
GOBP name	spinal cord oligodendrocyte cell fate specification	20577	9	3	0	0	0.99869	1	0
GOBP name	spinal cord motor neuron differentiation	20577	9	23	0	0	0.98998	1	0
GOBP name	spinal cord motor neuron cell fate specification	20577	9	7	0	0	0.99694	1	0
GOBP name	spinal cord dorsal/ventral patterning	20577	9	6	0	0	0.99738	1	0
GOBP name	spinal cord development	20577	9	17	0	0	0.99259	1	0
GOBP name	spinal cord association neuron differentiation	20577	9	14	0	0	0.99389	1	0
GOBP name	spinal cord anterior/posterior patterning	20577	9	1	0	0	0.99956	1	0
GOBP name	sphingosine metabolic process	20577	9	10	0	0	0.99563	1	0
GOBP name	sphingosine biosynthetic process	20577	9	8	0	0	0.99651	1	0
GOBP name	sphingomyelin metabolic process	20577	9	13	0	0	0.99433	1	0
GOBP name	sphingomyelin catabolic process	20577	9	6	0	0	0.99738	1	0
GOBP name	sphingomyelin biosynthetic process	20577	9	5	0	0	0.99781	1	0
GOBP name	sphingolipid signaling pathway	20577	9	8	0	0	0.99651	1	0
GOBP name	sphingolipid metabolic process	20577	9	129	0	0	0.94496	1	0
GOBP name	sphingolipid catabolic process	20577	9	21	0	0	0.99085	1	0
GOBP name	sphingolipid biosynthetic process	20577	9	64	0	0	0.97235	1	0
GOBP name	sphingoid metabolic process	20577	9	71	0	0	0.96937	1	0
GOBP name	sphingoid catabolic process	20577	9	8	0	0	0.99651	1	0
GOBP name	sphingoid biosynthetic process	20577	9	32	0	0	0.98609	1	0
GOBP name	sphinganine-1-phosphate metabolic process	20577	9	2	0	0	0.99913	1	0
GOBP name	sphinganine-1-phosphate biosynthetic process	20577	9	1	0	0	0.99956	1	0
GOBP name	sphinganine metabolic process	20577	9	3	0	0	0.99869	1	0
GOBP name	sphinganine biosynthetic process	20577	9	2	0	0	0.99913	1	0
GOBP name	spermine transport	20577	9	1	0	0	0.99956	1	0
GOBP name	spermine metabolic process	20577	9	5	0	0	0.99781	1	0
GOBP name	spermine catabolic process	20577	9	2	0	0	0.99913	1	0
GOBP name	spermine biosynthetic process	20577	9	2	0	0	0.99913	1	0
GOBP name	spermine acetylation	20577	9	1	0	0	0.99956	1	0
GOBP name	spermidine metabolic process	20577	9	7	0	0	0.99694	1	0
GOBP name	spermidine catabolic process	20577	9	2	0	0	0.99913	1	0
GOBP name	spermidine biosynthetic process	20577	9	3	0	0	0.99869	1	0
GOBP name	spermidine acetylation	20577	9	2	0	0	0.99913	1	0
GOBP name	sperm-egg recognition	20577	9	47	0	0	0.97963	1	0
GOBP name	spermatogenesis, exchange of chromosomal proteins	20577	9	4	0	0	0.99825	1	0
GOBP name	spermatogenesis	20577	9	350	0	0	0.8569	1	0
GOBP name	spermatid nucleus elongation	20577	9	5	0	0	0.99781	1	0
GOBP name	spermatid nucleus differentiation	20577	9	9	0	0	0.99607	1	0
GOBP name	spermatid differentiation	20577	9	5	0	0	0.99781	1	0
GOBP name	spermatid development	20577	9	62	0	0	0.9732	1	0
GOBP name	sperm motility	20577	9	42	0	0	0.98178	1	0
GOBP name	sperm mitochondrion organization	20577	9	2	0	0	0.99913	1	0
GOBP name	sperm individualization	20577	9	1	0	0	0.99956	1	0
GOBP name	sperm entry	20577	9	1	0	0	0.99956	1	0
GOBP name	sperm ejaculation	20577	9	6	0	0	0.99738	1	0
GOBP name	sperm displacement	20577	9	1	0	0	0.99956	1	0
GOBP name	sperm competition	20577	9	1	0	0	0.99956	1	0
GOBP name	sperm chromatin condensation	20577	9	4	0	0	0.99825	1	0
GOBP name	sperm capacitation	20577	9	14	0	0	0.99389	1	0
GOBP name	sperm axoneme assembly	20577	9	7	0	0	0.99694	1	0
GOBP name	Spemann organizer formation at the anterior end of the primitive streak	20577	9	1	0	0	0.99956	1	0
GOBP name	Spemann organizer formation	20577	9	3	0	0	0.99869	1	0
GOBP name	specification of ureteric bud anterior/posterior symmetry by BMP signaling pathway	20577	9	1	0	0	0.99956	1	0
GOBP name	specification of ureteric bud anterior/posterior symmetry	20577	9	1	0	0	0.99956	1	0
GOBP name	specification of symmetry	20577	9	50	0	0	0.97834	1	0
GOBP name	specification of posterior mesonephric tubule identity	20577	9	1	0	0	0.99956	1	0
GOBP name	specification of organ position	20577	9	3	0	0	0.99869	1	0
GOBP name	specification of organ identity	20577	9	13	0	0	0.99433	1	0
GOBP name	specification of nephron tubule identity	20577	9	5	0	0	0.99781	1	0
GOBP name	specification of mesonephric tubule identity	20577	9	1	0	0	0.99956	1	0
GOBP name	specification of loop of Henle identity	20577	9	4	0	0	0.99825	1	0
GOBP name	specification of axis polarity	20577	9	4	0	0	0.99825	1	0
GOBP name	specification of anterior mesonephric tubule identity	20577	9	1	0	0	0.99956	1	0
GOBP name	sorbitol metabolic process	20577	9	1	0	0	0.99956	1	0
GOBP name	sorbitol catabolic process	20577	9	1	0	0	0.99956	1	0
GOBP name	somitogenesis	20577	9	40	0	0	0.98264	1	0
GOBP name	somite specification	20577	9	5	0	0	0.99781	1	0
GOBP name	somite rostral/caudal axis specification	20577	9	12	0	0	0.99476	1	0
GOBP name	somite development	20577	9	11	0	0	0.9952	1	0
GOBP name	somatotropin secreting cell differentiation	20577	9	3	0	0	0.99869	1	0
GOBP name	somatotropin secreting cell development	20577	9	2	0	0	0.99913	1	0
GOBP name	somatostatin secretion	20577	9	2	0	0	0.99913	1	0
GOBP name	somatic stem cell maintenance	20577	9	72	0	0	0.96894	1	0
GOBP name	somatic stem cell division	20577	9	15	0	0	0.99346	1	0
GOBP name	somatic sex determination	20577	9	1	0	0	0.99956	1	0
GOBP name	somatic recombination of T cell receptor gene segments	20577	9	5	0	0	0.99781	1	0
GOBP name	somatic recombination of immunoglobulin genes involved in immune response	20577	9	17	0	0	0.99259	1	0
GOBP name	somatic recombination of immunoglobulin gene segments	20577	9	22	0	0	0.99042	1	0
GOBP name	somatic muscle development	20577	9	4	0	0	0.99825	1	0
GOBP name	somatic motor neuron differentiation	20577	9	3	0	0	0.99869	1	0
GOBP name	somatic hypermutation of immunoglobulin genes	20577	9	11	0	0	0.9952	1	0
GOBP name	somatic diversification of T cell receptor genes	20577	9	5	0	0	0.99781	1	0
GOBP name	somatic diversification of immunoglobulins involved in immune response	20577	9	17	0	0	0.99259	1	0
GOBP name	somatic diversification of immunoglobulins	20577	9	27	0	0	0.98825	1	0
GOBP name	somatic diversification of immune receptors via somatic mutation	20577	9	12	0	0	0.99476	1	0
GOBP name	somatic diversification of immune receptors via germline recombination within a single locus	20577	9	33	0	0	0.98566	1	0
GOBP name	somatic diversification of immune receptors	20577	9	39	0	0	0.98307	1	0
GOBP name	somatic cell DNA recombination	20577	9	33	0	0	0.98566	1	0
GOBP name	soft palate development	20577	9	5	0	0	0.99781	1	0
GOBP name	sodium-independent organic anion transport	20577	9	13	0	0	0.99433	1	0
GOBP name	sodium-dependent phosphate transport	20577	9	5	0	0	0.99781	1	0
GOBP name	sodium-dependent organic cation transport	20577	9	1	0	0	0.99956	1	0
GOBP name	sodium-dependent organic anion transport	20577	9	1	0	0	0.99956	1	0
GOBP name	sodium ion transport	20577	9	101	0	0	0.95667	1	0
GOBP name	sodium ion transmembrane transport	20577	9	62	0	0	0.9732	1	0
GOBP name	sodium ion homeostasis	20577	9	24	0	0	0.98955	1	0
GOBP name	sodium ion export	20577	9	2	0	0	0.99913	1	0
GOBP name	social behavior	20577	9	41	0	0	0.98221	1	0
GOBP name	snRNP protein import into nucleus	20577	9	1	0	0	0.99956	1	0
GOBP name	snRNA transport	20577	9	3	0	0	0.99869	1	0
GOBP name	snRNA transcription from RNA polymerase III promoter	20577	9	5	0	0	0.99781	1	0
GOBP name	snRNA transcription from RNA polymerase II promoter	20577	9	7	0	0	0.99694	1	0
GOBP name	snRNA transcription	20577	9	10	0	0	0.99563	1	0
GOBP name	snRNA pseudouridine synthesis	20577	9	1	0	0	0.99956	1	0
GOBP name	snRNA processing	20577	9	19	0	0	0.99172	1	0
GOBP name	snRNA modification	20577	9	2	0	0	0.99913	1	0
GOBP name	snRNA metabolic process	20577	9	21	0	0	0.99085	1	0
GOBP name	snRNA import into nucleus	20577	9	1	0	0	0.99956	1	0
GOBP name	snRNA export from nucleus	20577	9	2	0	0	0.99913	1	0
GOBP name	snRNA 3'-end processing	20577	9	7	0	0	0.99694	1	0
GOBP name	snoRNA processing	20577	9	7	0	0	0.99694	1	0
GOBP name	snoRNA metabolic process	20577	9	8	0	0	0.99651	1	0
GOBP name	snoRNA catabolic process	20577	9	1	0	0	0.99956	1	0
GOBP name	snoRNA 3'-end processing	20577	9	7	0	0	0.99694	1	0
GOBP name	SNARE complex disassembly	20577	9	2	0	0	0.99913	1	0
GOBP name	SNARE complex assembly	20577	9	7	0	0	0.99694	1	0
GOBP name	smoothened signaling pathway involved in ventral spinal cord patterning	20577	9	4	0	0	0.99825	1	0
GOBP name	smoothened signaling pathway involved in ventral spinal cord interneuron specification	20577	9	3	0	0	0.99869	1	0
GOBP name	smoothened signaling pathway involved in spinal cord motor neuron cell fate specification	20577	9	3	0	0	0.99869	1	0
GOBP name	smoothened signaling pathway involved in regulation of cerebellar granule cell precursor cell proliferation	20577	9	4	0	0	0.99825	1	0
GOBP name	smoothened signaling pathway involved in dorsal/ventral neural tube patterning	20577	9	7	0	0	0.99694	1	0
GOBP name	smoothened signaling pathway	20577	9	69	0	0	0.97022	1	0
GOBP name	smooth muscle tissue development	20577	9	12	0	0	0.99476	1	0
GOBP name	smooth muscle hypertrophy	20577	9	1	0	0	0.99956	1	0
GOBP name	smooth muscle hyperplasia	20577	9	2	0	0	0.99913	1	0
GOBP name	smooth muscle contraction involved in micturition	20577	9	3	0	0	0.99869	1	0
GOBP name	smooth muscle contraction	20577	9	49	0	0	0.97877	1	0
GOBP name	smooth muscle cell-matrix adhesion	20577	9	2	0	0	0.99913	1	0
GOBP name	smooth muscle cell proliferation	20577	9	3	0	0	0.99869	1	0
GOBP name	smooth muscle cell migration	20577	9	7	0	0	0.99694	1	0
GOBP name	smooth muscle cell differentiation	20577	9	28	0	0	0.98782	1	0
GOBP name	smooth muscle cell chemotaxis	20577	9	2	0	0	0.99913	1	0
GOBP name	smooth muscle adaptation	20577	9	4	0	0	0.99825	1	0
GOBP name	smooth endoplasmic reticulum calcium ion homeostasis	20577	9	2	0	0	0.99913	1	0
GOBP name	S-methylmethionine metabolic process	20577	9	2	0	0	0.99913	1	0
GOBP name	S-methylmethionine cycle	20577	9	2	0	0	0.99913	1	0
GOBP name	small-subunit processome assembly	20577	9	1	0	0	0.99956	1	0
GOBP name	small RNA loading onto RISC	20577	9	8	0	0	0.99651	1	0
GOBP name	small nucleolar ribonucleoprotein complex assembly	20577	9	3	0	0	0.99869	1	0
GOBP name	small molecule catabolic process	20577	9	284	0	0	0.8824	1	0
GOBP name	small molecule biosynthetic process	20577	9	394	0	0	0.84027	1	0
GOBP name	small GTPase mediated signal transduction	20577	9	618	0	0	0.75995	1	0
GOBP name	SMAD protein signal transduction	20577	9	51	0	0	0.97791	1	0
GOBP name	SMAD protein complex assembly	20577	9	8	0	0	0.99651	1	0
GOBP name	slow-twitch skeletal muscle fiber contraction	20577	9	2	0	0	0.99913	1	0
GOBP name	slow endocytic recycling	20577	9	1	0	0	0.99956	1	0
GOBP name	sleep	20577	9	10	0	0	0.99563	1	0
GOBP name	skin morphogenesis	20577	9	9	0	0	0.99607	1	0
GOBP name	skin development	20577	9	35	0	0	0.98479	1	0
GOBP name	skeletal system morphogenesis	20577	9	103	0	0	0.95583	1	0
GOBP name	skeletal system development	20577	9	169	0	0	0.92845	1	0
GOBP name	skeletal myofibril assembly	20577	9	1	0	0	0.99956	1	0
GOBP name	skeletal muscle tissue regeneration	20577	9	12	0	0	0.99476	1	0
GOBP name	skeletal muscle tissue growth	20577	9	3	0	0	0.99869	1	0
GOBP name	skeletal muscle tissue development	20577	9	50	0	0	0.97834	1	0
GOBP name	skeletal muscle thin filament assembly	20577	9	5	0	0	0.99781	1	0
GOBP name	skeletal muscle organ development	20577	9	11	0	0	0.9952	1	0
GOBP name	skeletal muscle nicotinic acetylcholine receptor clustering	20577	9	5	0	0	0.99781	1	0
GOBP name	skeletal muscle myosin thick filament assembly	20577	9	3	0	0	0.99869	1	0
GOBP name	skeletal muscle hypertrophy	20577	9	1	0	0	0.99956	1	0
GOBP name	skeletal muscle fiber development	20577	9	21	0	0	0.99085	1	0
GOBP name	skeletal muscle fiber adaptation	20577	9	2	0	0	0.99913	1	0
GOBP name	skeletal muscle contraction	20577	9	25	0	0	0.98912	1	0
GOBP name	skeletal muscle cell proliferation	20577	9	1	0	0	0.99956	1	0
GOBP name	skeletal muscle cell differentiation	20577	9	55	0	0	0.9762	1	0
GOBP name	skeletal muscle atrophy	20577	9	5	0	0	0.99781	1	0
GOBP name	skeletal muscle adaptation	20577	9	9	0	0	0.99607	1	0
GOBP name	sister chromatid segregation	20577	9	22	0	0	0.99042	1	0
GOBP name	sister chromatid cohesion	20577	9	25	0	0	0.98912	1	0
GOBP name	sister chromatid biorientation	20577	9	2	0	0	0.99913	1	0
GOBP name	siRNA loading onto RISC involved in RNA interference	20577	9	2	0	0	0.99913	1	0
GOBP name	sinus venosus morphogenesis	20577	9	1	0	0	0.99956	1	0
GOBP name	sinoatrial valve morphogenesis	20577	9	1	0	0	0.99956	1	0
GOBP name	sinoatrial node development	20577	9	1	0	0	0.99956	1	0
GOBP name	sinoatrial node cell differentiation	20577	9	1	0	0	0.99956	1	0
GOBP name	sinoatrial node cell development	20577	9	3	0	0	0.99869	1	0
GOBP name	single strand break repair	20577	9	7	0	0	0.99694	1	0
GOBP name	single fertilization	20577	9	60	0	0	0.97406	1	0
GOBP name	signalosome assembly	20577	9	2	0	0	0.99913	1	0
GOBP name	signaling	20577	9	748	0	0	0.71654	1	0
GOBP name	signal transduction via phosphorylation event	20577	9	15	0	0	0.99346	1	0
GOBP name	signal transduction involved in regulation of gene expression	20577	9	22	0	0	0.99042	1	0
GOBP name	signal transduction involved in mitotic G2/M transition DNA damage checkpoint	20577	9	1	0	0	0.99956	1	0
GOBP name	signal transduction involved in mitotic G2/M transition checkpoint	20577	9	1	0	0	0.99956	1	0
GOBP name	signal transduction involved in intra-S DNA damage checkpoint	20577	9	1	0	0	0.99956	1	0
GOBP name	signal transduction involved in G2/M transition DNA damage checkpoint	20577	9	1	0	0	0.99956	1	0
GOBP name	signal transduction involved in G2/M transition checkpoint	20577	9	1	0	0	0.99956	1	0
GOBP name	signal transduction downstream of smoothened	20577	9	1	0	0	0.99956	1	0
GOBP name	signal release	20577	9	163	0	0	0.93091	1	0
GOBP name	signal peptide processing	20577	9	10	0	0	0.99563	1	0
GOBP name	signal maturation	20577	9	1	0	0	0.99956	1	0
GOBP name	signal complex assembly	20577	9	8	0	0	0.99651	1	0
GOBP name	siderophore transport	20577	9	2	0	0	0.99913	1	0
GOBP name	siderophore metabolic process	20577	9	1	0	0	0.99956	1	0
GOBP name	siderophore biosynthetic process	20577	9	1	0	0	0.99956	1	0
GOBP name	sialic acid transport	20577	9	1	0	0	0.99956	1	0
GOBP name	short-term memory	20577	9	8	0	0	0.99651	1	0
GOBP name	short-chain fatty acid transport	20577	9	1	0	0	0.99956	1	0
GOBP name	short-chain fatty acid metabolic process	20577	9	12	0	0	0.99476	1	0
GOBP name	short-chain fatty acid import	20577	9	1	0	0	0.99956	1	0
GOBP name	short-chain fatty acid catabolic process	20577	9	6	0	0	0.99738	1	0
GOBP name	short-chain fatty acid biosynthetic process	20577	9	2	0	0	0.99913	1	0
GOBP name	sexual reproduction	20577	9	7	0	0	0.99694	1	0
GOBP name	sex differentiation	20577	9	23	0	0	0.98998	1	0
GOBP name	sex determination	20577	9	23	0	0	0.98998	1	0
GOBP name	sesquiterpenoid metabolic process	20577	9	3	0	0	0.99869	1	0
GOBP name	sesquiterpenoid catabolic process	20577	9	2	0	0	0.99913	1	0
GOBP name	sesquiterpene metabolic process	20577	9	3	0	0	0.99869	1	0
GOBP name	sesquiterpene catabolic process	20577	9	2	0	0	0.99913	1	0
GOBP name	seryl-tRNA aminoacylation	20577	9	2	0	0	0.99913	1	0
GOBP name	Sertoli cell proliferation	20577	9	4	0	0	0.99825	1	0
GOBP name	Sertoli cell fate commitment	20577	9	1	0	0	0.99956	1	0
GOBP name	Sertoli cell differentiation	20577	9	7	0	0	0.99694	1	0
GOBP name	Sertoli cell development	20577	9	12	0	0	0.99476	1	0
GOBP name	serotonin uptake	20577	9	1	0	0	0.99956	1	0
GOBP name	serotonin transport	20577	9	6	0	0	0.99738	1	0
GOBP name	serotonin secretion, neurotransmission	20577	9	1	0	0	0.99956	1	0
GOBP name	serotonin secretion involved in inflammatory response	20577	9	3	0	0	0.99869	1	0
GOBP name	serotonin secretion by platelet	20577	9	3	0	0	0.99869	1	0
GOBP name	serotonin secretion	20577	9	5	0	0	0.99781	1	0
GOBP name	serotonin receptor signaling pathway	20577	9	15	0	0	0.99346	1	0
GOBP name	serotonin metabolic process	20577	9	11	0	0	0.9952	1	0
GOBP name	serotonin biosynthetic process	20577	9	3	0	0	0.99869	1	0
GOBP name	serine transport	20577	9	8	0	0	0.99651	1	0
GOBP name	serine phosphorylation of STAT3 protein	20577	9	4	0	0	0.99825	1	0
GOBP name	serine phosphorylation of STAT protein	20577	9	5	0	0	0.99781	1	0
GOBP name	serine family amino acid metabolic process	20577	9	30	0	0	0.98695	1	0
GOBP name	serine family amino acid catabolic process	20577	9	10	0	0	0.99563	1	0
GOBP name	serine family amino acid biosynthetic process	20577	9	15	0	0	0.99346	1	0
GOBP name	sequestering of zinc ion	20577	9	4	0	0	0.99825	1	0
GOBP name	sequestering of triglyceride	20577	9	3	0	0	0.99869	1	0
GOBP name	sequestering of neurotransmitter	20577	9	2	0	0	0.99913	1	0
GOBP name	sequestering of metal ion	20577	9	11	0	0	0.9952	1	0
GOBP name	sequestering of calcium ion	20577	9	4	0	0	0.99825	1	0
GOBP name	sequestering of actin monomers	20577	9	9	0	0	0.99607	1	0
GOBP name	septum secundum development	20577	9	1	0	0	0.99956	1	0
GOBP name	septum primum development	20577	9	1	0	0	0.99956	1	0
GOBP name	septin ring assembly	20577	9	1	0	0	0.99956	1	0
GOBP name	septin cytoskeleton organization	20577	9	2	0	0	0.99913	1	0
GOBP name	sensory system development	20577	9	3	0	0	0.99869	1	0
GOBP name	sensory processing	20577	9	3	0	0	0.99869	1	0
GOBP name	sensory perception of umami taste	20577	9	6	0	0	0.99738	1	0
GOBP name	sensory perception of touch	20577	9	2	0	0	0.99913	1	0
GOBP name	sensory perception of temperature stimulus	20577	9	7	0	0	0.99694	1	0
GOBP name	sensory perception of taste	20577	9	35	0	0	0.98479	1	0
GOBP name	sensory perception of sweet taste	20577	9	6	0	0	0.99738	1	0
GOBP name	sensory perception of sour taste	20577	9	5	0	0	0.99781	1	0
GOBP name	sensory perception of sound	20577	9	128	0	0	0.94538	1	0
GOBP name	sensory perception of smell	20577	9	224	0	0	0.90617	1	0
GOBP name	sensory perception of pain	20577	9	54	0	0	0.97662	1	0
GOBP name	sensory perception of mechanical stimulus	20577	9	132	0	0	0.94371	1	0
GOBP name	sensory perception of light stimulus	20577	9	193	0	0	0.91867	1	0
GOBP name	sensory perception of chemical stimulus	20577	9	285	0	0	0.88201	1	0
GOBP name	sensory perception of bitter taste	20577	9	5	0	0	0.99781	1	0
GOBP name	sensory perception	20577	9	646	0	0	0.75041	1	0
GOBP name	sensory organ development	20577	9	100	0	0	0.95709	1	0
GOBP name	sensory organ boundary specification	20577	9	1	0	0	0.99956	1	0
GOBP name	sensitization	20577	9	2	0	0	0.99913	1	0
GOBP name	senescence-associated heterochromatin focus formation	20577	9	3	0	0	0.99869	1	0
GOBP name	seminiferous tubule development	20577	9	10	0	0	0.99563	1	0
GOBP name	seminal vesicle epithelium development	20577	9	1	0	0	0.99956	1	0
GOBP name	seminal clot liquefaction	20577	9	1	0	0	0.99956	1	0
GOBP name	semicircular canal morphogenesis	20577	9	6	0	0	0.99738	1	0
GOBP name	semicircular canal fusion	20577	9	1	0	0	0.99956	1	0
GOBP name	semicircular canal formation	20577	9	1	0	0	0.99956	1	0
GOBP name	semicircular canal development	20577	9	2	0	0	0.99913	1	0
GOBP name	semaphorin-plexin signaling pathway	20577	9	16	0	0	0.99302	1	0
GOBP name	selenocysteinyl-tRNA(Sec) biosynthetic process	20577	9	4	0	0	0.99825	1	0
GOBP name	selenocysteine metabolic process	20577	9	1	0	0	0.99956	1	0
GOBP name	selenocysteine incorporation	20577	9	7	0	0	0.99694	1	0
GOBP name	selenocysteine biosynthetic process	20577	9	1	0	0	0.99956	1	0
GOBP name	selenium compound metabolic process	20577	9	2	0	0	0.99913	1	0
GOBP name	segmentation	20577	9	44	0	0	0.98092	1	0
GOBP name	segment specification	20577	9	17	0	0	0.99259	1	0
GOBP name	secretory granule organization	20577	9	16	0	0	0.99302	1	0
GOBP name	secretory granule localization	20577	9	4	0	0	0.99825	1	0
GOBP name	secretory columnal luminar epithelial cell differentiation involved in prostate glandular acinus development	20577	9	4	0	0	0.99825	1	0
GOBP name	secretion of lysosomal enzymes	20577	9	4	0	0	0.99825	1	0
GOBP name	secretion by lung epithelial cell involved in lung growth	20577	9	2	0	0	0.99913	1	0
GOBP name	secretion by cell	20577	9	444	0	0	0.82171	1	0
GOBP name	secretion	20577	9	578	0	0	0.77377	1	0
GOBP name	second-messenger-mediated signaling	20577	9	300	0	0	0.87616	1	0
GOBP name	secondary metabolic process	20577	9	56	0	0	0.97577	1	0
GOBP name	secondary heart field specification	20577	9	8	0	0	0.99651	1	0
GOBP name	sebaceous gland development	20577	9	6	0	0	0.99738	1	0
GOBP name	sebaceous gland cell differentiation	20577	9	1	0	0	0.99956	1	0
GOBP name	sclerotome development	20577	9	4	0	0	0.99825	1	0
GOBP name	Schwann cell proliferation	20577	9	2	0	0	0.99913	1	0
GOBP name	Schwann cell differentiation	20577	9	6	0	0	0.99738	1	0
GOBP name	Schwann cell development	20577	9	4	0	0	0.99825	1	0
GOBP name	SCF-dependent proteasomal ubiquitin-dependent protein catabolic process	20577	9	22	0	0	0.99042	1	0
GOBP name	SCF complex assembly	20577	9	2	0	0	0.99913	1	0
GOBP name	saturated monocarboxylic acid metabolic process	20577	9	1	0	0	0.99956	1	0
GOBP name	satellite cell proliferation	20577	9	1	0	0	0.99956	1	0
GOBP name	satellite cell maintenance involved in skeletal muscle regeneration	20577	9	4	0	0	0.99825	1	0
GOBP name	satellite cell differentiation	20577	9	3	0	0	0.99869	1	0
GOBP name	satellite cell commitment	20577	9	1	0	0	0.99956	1	0
GOBP name	satellite cell activation	20577	9	2	0	0	0.99913	1	0
GOBP name	sarcoplasmic reticulum calcium ion transport	20577	9	11	0	0	0.9952	1	0
GOBP name	sarcomerogenesis	20577	9	3	0	0	0.99869	1	0
GOBP name	sarcomere organization	20577	9	30	0	0	0.98695	1	0
GOBP name	salivary gland morphogenesis	20577	9	6	0	0	0.99738	1	0
GOBP name	salivary gland development	20577	9	4	0	0	0.99825	1	0
GOBP name	salivary gland cavitation	20577	9	5	0	0	0.99781	1	0
GOBP name	saliva secretion	20577	9	6	0	0	0.99738	1	0
GOBP name	sagittal suture morphogenesis	20577	9	1	0	0	0.99956	1	0
GOBP name	S-adenosylmethionine transport	20577	9	1	0	0	0.99956	1	0
GOBP name	S-adenosylmethionine metabolic process	20577	9	13	0	0	0.99433	1	0
GOBP name	S-adenosylmethionine cycle	20577	9	4	0	0	0.99825	1	0
GOBP name	S-adenosylmethionine biosynthetic process	20577	9	3	0	0	0.99869	1	0
GOBP name	S-adenosylmethioninamine metabolic process	20577	9	3	0	0	0.99869	1	0
GOBP name	S-adenosylmethioninamine biosynthetic process	20577	9	1	0	0	0.99956	1	0
GOBP name	S-adenosylhomocysteine metabolic process	20577	9	3	0	0	0.99869	1	0
GOBP name	ruffle organization	20577	9	14	0	0	0.99389	1	0
GOBP name	rubidium ion transport	20577	9	1	0	0	0.99956	1	0
GOBP name	rRNA-containing ribonucleoprotein complex export from nucleus	20577	9	6	0	0	0.99738	1	0
GOBP name	rRNA transport	20577	9	6	0	0	0.99738	1	0
GOBP name	rRNA transcription	20577	9	19	0	0	0.99172	1	0
GOBP name	rRNA pseudouridine synthesis	20577	9	2	0	0	0.99913	1	0
GOBP name	rRNA processing	20577	9	134	0	0	0.94288	1	0
GOBP name	rRNA modification	20577	9	11	0	0	0.9952	1	0
GOBP name	rRNA methylation	20577	9	8	0	0	0.99651	1	0
GOBP name	rRNA metabolic process	20577	9	139	0	0	0.94081	1	0
GOBP name	rRNA import into mitochondrion	20577	9	3	0	0	0.99869	1	0
GOBP name	rRNA export from nucleus	20577	9	3	0	0	0.99869	1	0
GOBP name	rRNA catabolic process	20577	9	14	0	0	0.99389	1	0
GOBP name	rRNA base methylation	20577	9	3	0	0	0.99869	1	0
GOBP name	rRNA 5'-end processing	20577	9	3	0	0	0.99869	1	0
GOBP name	rRNA 3'-end processing	20577	9	11	0	0	0.9952	1	0
GOBP name	rRNA 2'-O-methylation	20577	9	1	0	0	0.99956	1	0
GOBP name	Roundabout signaling pathway	20577	9	3	0	0	0.99869	1	0
GOBP name	rostrocaudal neural tube patterning	20577	9	2	0	0	0.99913	1	0
GOBP name	roof plate formation	20577	9	1	0	0	0.99956	1	0
GOBP name	RNA-dependent DNA replication	20577	9	14	0	0	0.99389	1	0
GOBP name	RNA transport	20577	9	150	0	0	0.93626	1	0
GOBP name	RNA surveillance	20577	9	11	0	0	0.9952	1	0
GOBP name	RNA stabilization	20577	9	29	0	0	0.98738	1	0
GOBP name	RNA splicing, via transesterification reactions with bulged adenosine as nucleophile	20577	9	193	0	0	0.91867	1	0
GOBP name	RNA splicing, via transesterification reactions	20577	9	199	0	0	0.91624	1	0
GOBP name	RNA splicing, via endonucleolytic cleavage and ligation	20577	9	10	0	0	0.99563	1	0
GOBP name	RNA splicing	20577	9	317	0	0	0.86957	1	0
GOBP name	RNA secondary structure unwinding	20577	9	44	0	0	0.98092	1	0
GOBP name	RNA repair	20577	9	2	0	0	0.99913	1	0
GOBP name	RNA processing	20577	9	688	0	0	0.73629	1	0
GOBP name	RNA polymerase II transcriptional preinitiation complex assembly	20577	9	5	0	0	0.99781	1	0
GOBP name	RNA polymerase I transcriptional preinitiation complex assembly at the promoter for the nuclear large rRNA transcript	20577	9	2	0	0	0.99913	1	0
GOBP name	RNA polymerase I transcriptional preinitiation complex assembly	20577	9	2	0	0	0.99913	1	0
GOBP name	RNA polyadenylation	20577	9	30	0	0	0.98695	1	0
GOBP name	RNA modification	20577	9	78	0	0	0.96639	1	0
GOBP name	RNA methylation	20577	9	29	0	0	0.98738	1	0
GOBP name	RNA localization	20577	9	9	0	0	0.99607	1	0
GOBP name	RNA interference	20577	9	1	0	0	0.99956	1	0
GOBP name	RNA import into nucleus	20577	9	2	0	0	0.99913	1	0
GOBP name	RNA import into mitochondrion	20577	9	3	0	0	0.99869	1	0
GOBP name	RNA folding	20577	9	1	0	0	0.99956	1	0
GOBP name	RNA export from nucleus	20577	9	80	0	0	0.96554	1	0
GOBP name	RNA destabilization	20577	9	9	0	0	0.99607	1	0
GOBP name	RNA capping	20577	9	32	0	0	0.98609	1	0
GOBP name	RNA 5'-end processing	20577	9	6	0	0	0.99738	1	0
GOBP name	RNA 3'-end processing	20577	9	109	0	0	0.95331	1	0
GOBP name	righting reflex	20577	9	6	0	0	0.99738	1	0
GOBP name	right ventricular cardiac muscle tissue morphogenesis	20577	9	2	0	0	0.99913	1	0
GOBP name	right lung morphogenesis	20577	9	1	0	0	0.99956	1	0
GOBP name	right lung development	20577	9	1	0	0	0.99956	1	0
GOBP name	ribosome disassembly	20577	9	7	0	0	0.99694	1	0
GOBP name	ribosome biogenesis	20577	9	29	0	0	0.98738	1	0
GOBP name	ribosome assembly	20577	9	13	0	0	0.99433	1	0
GOBP name	ribosomal subunit export from nucleus	20577	9	6	0	0	0.99738	1	0
GOBP name	ribosomal small subunit export from nucleus	20577	9	3	0	0	0.99869	1	0
GOBP name	ribosomal small subunit biogenesis	20577	9	13	0	0	0.99433	1	0
GOBP name	ribosomal small subunit assembly	20577	9	11	0	0	0.9952	1	0
GOBP name	ribosomal protein import into nucleus	20577	9	4	0	0	0.99825	1	0
GOBP name	ribosomal large subunit export from nucleus	20577	9	4	0	0	0.99825	1	0
GOBP name	ribosomal large subunit biogenesis	20577	9	15	0	0	0.99346	1	0
GOBP name	ribosomal large subunit assembly	20577	9	4	0	0	0.99825	1	0
GOBP name	ribose phosphate metabolic process	20577	9	5	0	0	0.99781	1	0
GOBP name	ribose phosphate biosynthetic process	20577	9	5	0	0	0.99781	1	0
GOBP name	ribonucleotide metabolic process	20577	9	118	0	0	0.94955	1	0
GOBP name	ribonucleotide catabolic process	20577	9	12	0	0	0.99476	1	0
GOBP name	ribonucleotide biosynthetic process	20577	9	90	0	0	0.96131	1	0
GOBP name	ribonucleoside triphosphate metabolic process	20577	9	75	0	0	0.96766	1	0
GOBP name	ribonucleoside triphosphate catabolic process	20577	9	1	0	0	0.99956	1	0
GOBP name	ribonucleoside triphosphate biosynthetic process	20577	9	55	0	0	0.9762	1	0
GOBP name	ribonucleoside monophosphate metabolic process	20577	9	44	0	0	0.98092	1	0
GOBP name	ribonucleoside monophosphate catabolic process	20577	9	3	0	0	0.99869	1	0
GOBP name	ribonucleoside monophosphate biosynthetic process	20577	9	33	0	0	0.98566	1	0
GOBP name	ribonucleoside metabolic process	20577	9	92	0	0	0.96047	1	0
GOBP name	ribonucleoside diphosphate metabolic process	20577	9	17	0	0	0.99259	1	0
GOBP name	ribonucleoside diphosphate catabolic process	20577	9	7	0	0	0.99694	1	0
GOBP name	ribonucleoside diphosphate biosynthetic process	20577	9	7	0	0	0.99694	1	0
GOBP name	ribonucleoside catabolic process	20577	9	15	0	0	0.99346	1	0
GOBP name	ribonucleoside bisphosphate metabolic process	20577	9	18	0	0	0.99215	1	0
GOBP name	ribonucleoside bisphosphate biosynthetic process	20577	9	6	0	0	0.99738	1	0
GOBP name	ribonucleoside biosynthetic process	20577	9	13	0	0	0.99433	1	0
GOBP name	ribonucleoprotein complex subunit organization	20577	9	157	0	0	0.93338	1	0
GOBP name	ribonucleoprotein complex localization	20577	9	7	0	0	0.99694	1	0
GOBP name	ribonucleoprotein complex import into nucleus	20577	9	1	0	0	0.99956	1	0
GOBP name	ribonucleoprotein complex export from nucleus	20577	9	6	0	0	0.99738	1	0
GOBP name	ribonucleoprotein complex disassembly	20577	9	10	0	0	0.99563	1	0
GOBP name	ribonucleoprotein complex biogenesis	20577	9	58	0	0	0.97491	1	0
GOBP name	ribonucleoprotein complex assembly	20577	9	150	0	0	0.93626	1	0
GOBP name	riboflavin transport	20577	9	3	0	0	0.99869	1	0
GOBP name	riboflavin metabolic process	20577	9	5	0	0	0.99781	1	0
GOBP name	riboflavin biosynthetic process	20577	9	1	0	0	0.99956	1	0
GOBP name	rhythmic synaptic transmission	20577	9	6	0	0	0.99738	1	0
GOBP name	rhythmic excitation	20577	9	2	0	0	0.99913	1	0
GOBP name	rhythmic behavior	20577	9	33	0	0	0.98566	1	0
GOBP name	rhombomere morphogenesis	20577	9	2	0	0	0.99913	1	0
GOBP name	rhombomere formation	20577	9	1	0	0	0.99956	1	0
GOBP name	rhombomere development	20577	9	7	0	0	0.99694	1	0
GOBP name	rhombomere 6 development	20577	9	1	0	0	0.99956	1	0
GOBP name	rhombomere 5 formation	20577	9	1	0	0	0.99956	1	0
GOBP name	rhombomere 5 development	20577	9	3	0	0	0.99869	1	0
GOBP name	rhombomere 4 development	20577	9	3	0	0	0.99869	1	0
GOBP name	rhombomere 3 morphogenesis	20577	9	1	0	0	0.99956	1	0
GOBP name	rhombomere 3 formation	20577	9	1	0	0	0.99956	1	0
GOBP name	rhombomere 3 development	20577	9	2	0	0	0.99913	1	0
GOBP name	rhombomere 2 development	20577	9	2	0	0	0.99913	1	0
GOBP name	rhombencephalic reticular formation development	20577	9	1	0	0	0.99956	1	0
GOBP name	rhodopsin mediated signaling pathway	20577	9	34	0	0	0.98522	1	0
GOBP name	Rho protein signal transduction	20577	9	59	0	0	0.97448	1	0
GOBP name	reverse cholesterol transport	20577	9	16	0	0	0.99302	1	0
GOBP name	retrograde vesicle-mediated transport, Golgi to ER	20577	9	31	0	0	0.98652	1	0
GOBP name	retrograde transport, vesicle recycling within Golgi	20577	9	20	0	0	0.99128	1	0
GOBP name	retrograde transport, plasma membrane to Golgi	20577	9	3	0	0	0.99869	1	0
GOBP name	retrograde transport, endosome to Golgi	20577	9	66	0	0	0.97149	1	0
GOBP name	retrograde protein transport, ER to cytosol	20577	9	5	0	0	0.99781	1	0
GOBP name	retrograde axon cargo transport	20577	9	6	0	0	0.99738	1	0
GOBP name	retinol transport	20577	9	2	0	0	0.99913	1	0
GOBP name	retinol metabolic process	20577	9	17	0	0	0.99259	1	0
GOBP name	retinoid metabolic process	20577	9	77	0	0	0.96681	1	0
GOBP name	retinoic acid metabolic process	20577	9	20	0	0	0.99128	1	0
GOBP name	retinoic acid catabolic process	20577	9	3	0	0	0.99869	1	0
GOBP name	retinoic acid biosynthetic process	20577	9	3	0	0	0.99869	1	0
GOBP name	retinal rod cell differentiation	20577	9	2	0	0	0.99913	1	0
GOBP name	retinal pigment epithelium development	20577	9	6	0	0	0.99738	1	0
GOBP name	retinal metabolic process	20577	9	13	0	0	0.99433	1	0
GOBP name	retinal ganglion cell axon guidance	20577	9	17	0	0	0.99259	1	0
GOBP name	retinal cell programmed cell death	20577	9	3	0	0	0.99869	1	0
GOBP name	retinal blood vessel morphogenesis	20577	9	5	0	0	0.99781	1	0
GOBP name	retinal bipolar neuron differentiation	20577	9	5	0	0	0.99781	1	0
GOBP name	retina vasculature morphogenesis in camera-type eye	20577	9	10	0	0	0.99563	1	0
GOBP name	retina vasculature development in camera-type eye	20577	9	7	0	0	0.99694	1	0
GOBP name	retina morphogenesis in camera-type eye	20577	9	7	0	0	0.99694	1	0
GOBP name	retina homeostasis	20577	9	39	0	0	0.98307	1	0
GOBP name	retina development in camera-type eye	20577	9	57	0	0	0.97534	1	0
GOBP name	response to zinc ion	20577	9	41	0	0	0.98221	1	0
GOBP name	response to yeast	20577	9	5	0	0	0.99781	1	0
GOBP name	response to X-ray	20577	9	25	0	0	0.98912	1	0
GOBP name	response to xenobiotic stimulus	20577	9	8	0	0	0.99651	1	0
GOBP name	response to wounding	20577	9	537	0	0	0.78817	1	0
GOBP name	response to water deprivation	20577	9	5	0	0	0.99781	1	0
GOBP name	response to water	20577	9	12	0	0	0.99476	1	0
GOBP name	response to vitamin K	20577	9	3	0	0	0.99869	1	0
GOBP name	response to vitamin E	20577	9	12	0	0	0.99476	1	0
GOBP name	response to vitamin D	20577	9	21	0	0	0.99085	1	0
GOBP name	response to vitamin B6	20577	9	1	0	0	0.99956	1	0
GOBP name	response to vitamin B3	20577	9	1	0	0	0.99956	1	0
GOBP name	response to vitamin B2	20577	9	2	0	0	0.99913	1	0
GOBP name	response to vitamin B1	20577	9	2	0	0	0.99913	1	0
GOBP name	response to vitamin A	20577	9	117	0	0	0.94997	1	0
GOBP name	response to vitamin	20577	9	166	0	0	0.92968	1	0
GOBP name	response to UV-C	20577	9	11	0	0	0.9952	1	0
GOBP name	response to UV-B	20577	9	17	0	0	0.99259	1	0
GOBP name	response to UV-A	20577	9	6	0	0	0.99738	1	0
GOBP name	response to unfolded protein	20577	9	142	0	0	0.93957	1	0
GOBP name	response to type III interferon	20577	9	1	0	0	0.99956	1	0
GOBP name	response to type I interferon	20577	9	71	0	0	0.96937	1	0
GOBP name	response to tumor necrosis factor	20577	9	114	0	0	0.95122	1	0
GOBP name	response to tumor cell	20577	9	6	0	0	0.99738	1	0
GOBP name	response to tropane	20577	9	36	0	0	0.98436	1	0
GOBP name	response to triglyceride	20577	9	2	0	0	0.99913	1	0
GOBP name	response to trichostatin A	20577	9	1	0	0	0.99956	1	0
GOBP name	response to triacyl bacterial lipopeptide	20577	9	2	0	0	0.99913	1	0
GOBP name	response to transforming growth factor beta stimulus	20577	9	42	0	0	0.98178	1	0
GOBP name	response to toxin	20577	9	103	0	0	0.95583	1	0
GOBP name	response to topologically incorrect protein	20577	9	152	0	0	0.93544	1	0
GOBP name	response to thyroid hormone stimulus	20577	9	15	0	0	0.99346	1	0
GOBP name	response to testosterone stimulus	20577	9	25	0	0	0.98912	1	0
GOBP name	response to temperature stimulus	20577	9	190	0	0	0.91989	1	0
GOBP name	response to tellurium ion	20577	9	1	0	0	0.99956	1	0
GOBP name	response to symbiotic bacterium	20577	9	2	0	0	0.99913	1	0
GOBP name	response to symbiont	20577	9	5	0	0	0.99781	1	0
GOBP name	response to superoxide	20577	9	16	0	0	0.99302	1	0
GOBP name	response to sulfur dioxide	20577	9	1	0	0	0.99956	1	0
GOBP name	response to sucrose stimulus	20577	9	6	0	0	0.99738	1	0
GOBP name	response to stimulus involved in regulation of muscle adaptation	20577	9	10	0	0	0.99563	1	0
GOBP name	response to stilbenoid	20577	9	7	0	0	0.99694	1	0
GOBP name	response to sterol depletion	20577	9	1	0	0	0.99956	1	0
GOBP name	response to steroid hormone stimulus	20577	9	324	0	0	0.86687	1	0
GOBP name	response to silicon dioxide	20577	9	2	0	0	0.99913	1	0
GOBP name	response to selenium ion	20577	9	6	0	0	0.99738	1	0
GOBP name	response to salt stress	20577	9	24	0	0	0.98955	1	0
GOBP name	response to retinoic acid	20577	9	107	0	0	0.95415	1	0
GOBP name	response to redox state	20577	9	11	0	0	0.9952	1	0
GOBP name	response to reactive oxygen species	20577	9	152	0	0	0.93544	1	0
GOBP name	response to pyrethroid	20577	9	4	0	0	0.99825	1	0
GOBP name	response to purine-containing compound	20577	9	19	0	0	0.99172	1	0
GOBP name	response to protozoan	20577	9	20	0	0	0.99128	1	0
GOBP name	response to prostaglandin stimulus	20577	9	22	0	0	0.99042	1	0
GOBP name	response to prostaglandin F stimulus	20577	9	2	0	0	0.99913	1	0
GOBP name	response to prostaglandin E stimulus	20577	9	14	0	0	0.99389	1	0
GOBP name	response to prostaglandin D stimulus	20577	9	5	0	0	0.99781	1	0
GOBP name	response to progesterone stimulus	20577	9	35	0	0	0.98479	1	0
GOBP name	response to potassium ion	20577	9	9	0	0	0.99607	1	0
GOBP name	response to platinum ion	20577	9	2	0	0	0.99913	1	0
GOBP name	response to pheromone	20577	9	8	0	0	0.99651	1	0
GOBP name	response to pH	20577	9	31	0	0	0.98652	1	0
GOBP name	response to peptidoglycan	20577	9	18	0	0	0.99215	1	0
GOBP name	response to peptide hormone stimulus	20577	9	372	0	0	0.84855	1	0
GOBP name	response to parathyroid hormone stimulus	20577	9	7	0	0	0.99694	1	0
GOBP name	response to pain	20577	9	31	0	0	0.98652	1	0
GOBP name	response to ozone	20577	9	5	0	0	0.99781	1	0
GOBP name	response to oxygen radical	20577	9	17	0	0	0.99259	1	0
GOBP name	response to osmotic stress	20577	9	63	0	0	0.97277	1	0
GOBP name	response to organophosphorus	20577	9	4	0	0	0.99825	1	0
GOBP name	response to organic nitrogen	20577	9	156	0	0	0.93379	1	0
GOBP name	response to organic cyclic compound	20577	9	192	0	0	0.91907	1	0
GOBP name	response to oleic acid	20577	9	6	0	0	0.99738	1	0
GOBP name	response to nutrient	20577	9	243	0	0	0.89858	1	0
GOBP name	response to norepinephrine stimulus	20577	9	6	0	0	0.99738	1	0
GOBP name	response to nitrosative stress	20577	9	10	0	0	0.99563	1	0
GOBP name	response to nitrogen dioxide	20577	9	1	0	0	0.99956	1	0
GOBP name	response to nitrite	20577	9	1	0	0	0.99956	1	0
GOBP name	response to nitric oxide	20577	9	14	0	0	0.99389	1	0
GOBP name	response to nicotine	20577	9	37	0	0	0.98393	1	0
GOBP name	response to nickel ion	20577	9	1	0	0	0.99956	1	0
GOBP name	response to nematode	20577	9	6	0	0	0.99738	1	0
GOBP name	response to mycotoxin	20577	9	2	0	0	0.99913	1	0
GOBP name	response to mycophenolic acid	20577	9	2	0	0	0.99913	1	0
GOBP name	response to muscle stretch	20577	9	10	0	0	0.99563	1	0
GOBP name	response to muscle inactivity involved in regulation of muscle adaptation	20577	9	6	0	0	0.99738	1	0
GOBP name	response to muscle inactivity	20577	9	6	0	0	0.99738	1	0
GOBP name	response to muscle activity involved in regulation of muscle adaptation	20577	9	2	0	0	0.99913	1	0
GOBP name	response to muscle activity	20577	9	14	0	0	0.99389	1	0
GOBP name	response to muramyl dipeptide	20577	9	12	0	0	0.99476	1	0
GOBP name	response to morphine	20577	9	25	0	0	0.98912	1	0
GOBP name	response to monosaccharide stimulus	20577	9	109	0	0	0.95331	1	0
GOBP name	response to monoamine stimulus	20577	9	22	0	0	0.99042	1	0
GOBP name	response to molecule of fungal origin	20577	9	3	0	0	0.99869	1	0
GOBP name	response to molecule of bacterial origin	20577	9	265	0	0	0.88987	1	0
GOBP name	response to mitotic cell cycle G1/S transition DNA damage checkpoint signal	20577	9	1	0	0	0.99956	1	0
GOBP name	response to mitotic cell cycle G1/S checkpoint signal	20577	9	1	0	0	0.99956	1	0
GOBP name	response to mitotic cell cycle checkpoint signal	20577	9	1	0	0	0.99956	1	0
GOBP name	response to misfolded protein	20577	9	11	0	0	0.9952	1	0
GOBP name	response to mineralocorticoid stimulus	20577	9	32	0	0	0.98609	1	0
GOBP name	response to methylmercury	20577	9	8	0	0	0.99651	1	0
GOBP name	response to methylglyoxal	20577	9	1	0	0	0.99956	1	0
GOBP name	response to methotrexate	20577	9	5	0	0	0.99781	1	0
GOBP name	response to methanol	20577	9	1	0	0	0.99956	1	0
GOBP name	response to metal ion	20577	9	267	0	0	0.88908	1	0
GOBP name	response to mercury ion	20577	9	12	0	0	0.99476	1	0
GOBP name	response to mechanical stimulus	20577	9	179	0	0	0.92436	1	0
GOBP name	response to manganese ion	20577	9	12	0	0	0.99476	1	0
GOBP name	response to magnetism	20577	9	3	0	0	0.99869	1	0
GOBP name	response to magnesium ion	20577	9	14	0	0	0.99389	1	0
GOBP name	response to macrophage colony-stimulating factor stimulus	20577	9	6	0	0	0.99738	1	0
GOBP name	response to luteinizing hormone stimulus	20577	9	2	0	0	0.99913	1	0
GOBP name	response to low-density lipoprotein particle stimulus	20577	9	4	0	0	0.99825	1	0
GOBP name	response to low light intensity stimulus	20577	9	2	0	0	0.99913	1	0
GOBP name	response to lithium ion	20577	9	25	0	0	0.98912	1	0
GOBP name	response to lipoteichoic acid	20577	9	9	0	0	0.99607	1	0
GOBP name	response to lipoprotein stimulus	20577	9	9	0	0	0.99607	1	0
GOBP name	response to lipopolysaccharide	20577	9	248	0	0	0.8966	1	0
GOBP name	response to lipid hydroperoxide	20577	9	4	0	0	0.99825	1	0
GOBP name	response to lipid	20577	9	84	0	0	0.96385	1	0
GOBP name	response to linoleic acid	20577	9	1	0	0	0.99956	1	0
GOBP name	response to light intensity	20577	9	7	0	0	0.99694	1	0
GOBP name	response to leucine	20577	9	6	0	0	0.99738	1	0
GOBP name	response to leptin stimulus	20577	9	10	0	0	0.99563	1	0
GOBP name	response to lead ion	20577	9	12	0	0	0.99476	1	0
GOBP name	response to L-ascorbic acid	20577	9	5	0	0	0.99781	1	0
GOBP name	response to laminar fluid shear stress	20577	9	15	0	0	0.99346	1	0
GOBP name	response to jasmonic acid stimulus	20577	9	4	0	0	0.99825	1	0
GOBP name	response to isoquinoline alkaloid	20577	9	26	0	0	0.98868	1	0
GOBP name	response to isolation stress	20577	9	1	0	0	0.99956	1	0
GOBP name	response to iron(III) ion	20577	9	3	0	0	0.99869	1	0
GOBP name	response to iron(II) ion	20577	9	3	0	0	0.99869	1	0
GOBP name	response to iron ion	20577	9	22	0	0	0.99042	1	0
GOBP name	response to intra-S DNA damage checkpoint signal	20577	9	4	0	0	0.99825	1	0
GOBP name	response to interleukin-9	20577	9	2	0	0	0.99913	1	0
GOBP name	response to interleukin-6	20577	9	23	0	0	0.98998	1	0
GOBP name	response to interleukin-2	20577	9	3	0	0	0.99869	1	0
GOBP name	response to interleukin-18	20577	9	2	0	0	0.99913	1	0
GOBP name	response to interleukin-15	20577	9	4	0	0	0.99825	1	0
GOBP name	response to interleukin-13	20577	9	5	0	0	0.99781	1	0
GOBP name	response to interleukin-12	20577	9	5	0	0	0.99781	1	0
GOBP name	response to interleukin-11	20577	9	1	0	0	0.99956	1	0
GOBP name	response to interleukin-1	20577	9	70	0	0	0.96979	1	0
GOBP name	response to interferon-beta	20577	9	17	0	0	0.99259	1	0
GOBP name	response to interferon-alpha	20577	9	17	0	0	0.99259	1	0
GOBP name	response to insulin stimulus	20577	9	254	0	0	0.89422	1	0
GOBP name	response to insecticide	20577	9	14	0	0	0.99389	1	0
GOBP name	response to inorganic substance	20577	9	422	0	0	0.82983	1	0
GOBP name	response to injury involved in regulation of muscle adaptation	20577	9	1	0	0	0.99956	1	0
GOBP name	response to indole-3-methanol	20577	9	5	0	0	0.99781	1	0
GOBP name	response to inactivity	20577	9	8	0	0	0.99651	1	0
GOBP name	response to immune response of other organism involved in symbiotic interaction	20577	9	5	0	0	0.99781	1	0
GOBP name	response to immobilization stress	20577	9	17	0	0	0.99259	1	0
GOBP name	response to hyperoxia	20577	9	20	0	0	0.99128	1	0
GOBP name	response to hydroxyisoflavone	20577	9	2	0	0	0.99913	1	0
GOBP name	response to hydrostatic pressure	20577	9	7	0	0	0.99694	1	0
GOBP name	response to hydroperoxide	20577	9	15	0	0	0.99346	1	0
GOBP name	response to hydrogen peroxide	20577	9	104	0	0	0.95541	1	0
GOBP name	response to host immune response	20577	9	5	0	0	0.99781	1	0
GOBP name	response to host defenses	20577	9	8	0	0	0.99651	1	0
GOBP name	response to host	20577	9	8	0	0	0.99651	1	0
GOBP name	response to hormone stimulus	20577	9	759	0	0	0.71297	1	0
GOBP name	response to histamine	20577	9	11	0	0	0.9952	1	0
GOBP name	response to high light intensity	20577	9	1	0	0	0.99956	1	0
GOBP name	response to high density lipoprotein particle stimulus	20577	9	3	0	0	0.99869	1	0
GOBP name	response to hexose stimulus	20577	9	109	0	0	0.95331	1	0
GOBP name	response to herbicide	20577	9	7	0	0	0.99694	1	0
[truncated: 9,300 more rows]

## Sheet: GOBP enrichment targets pooled
Category column	Category value	Total size		Selection size targets pooled DMSO	Category size targets pooled DMSO	Intersection size targets pooled DMSO	Enrichment factor targets pooled DMSO	P value targets pooled DMSO	Benj. Hoch. FDR targets pooled DMSO	-Log10(FDR)		Selection size targets pooled MG132	Category size targets pooled MG132	Intersection size targets pooled MG132	Enrichment factor targets pooled MG132	P value targets pooled MG132	Benj. Hoch. FDR targets pooled MG132	-Log10(FDR) targets pooled MG132
GOBP name	DNA methylation	20577		33	46	4	54.221	8.4269e-07	0.00028853	3.53981		697	46	6	3.8507	0.0035278	0.079722	1.09842
GOBP name	DNA alkylation	20577		33	46	4	54.221	8.4269e-07	0.00029755	3.52644		697	46	6	3.8507	0.0035278	0.079882	1.09755
GOBP name	DNA modification	20577		33	81	4	30.792	8.1766e-06	0.0021485	2.66786		697	81	6	2.1868	0.036843	0.42652	0.370061
GOBP name	PML body organization	20577		33	4	2	311.77	1.492e-05	0.0034404	2.46339		697	4	2	14.761	0.006418	0.12881	0.89005
GOBP name	nuclear body organization	20577		33	7	2	178.16	5.1984e-05	0.0097894	2.00924		697	7	2	8.4349	0.020263	0.29695	0.527317
GOBP name	macromolecule methylation	20577		33	142	4	17.565	7.3175e-05	0.01234	1.90868		697	142	11	2.2869	0.0057578	0.11959	0.922305
GOBP name	methylation	20577		33	159	4	15.687	0.0001128	0.017459	1.75798		697	159	11	2.0424	0.011671	0.19801	0.703313
GOBP name	DNA methylation on cytosine	20577		33	13	2	95.93	0.00019134	0.026691	1.57364		697	13	3	6.8128	0.0078533	0.15352	0.813835
GOBP name	nucleic acid metabolic process	20577		33	3573	23	4.0139	4.2587e-11	4.8119e-07	6.31768		697	3573	365	3.0158	2.1548e-102	2.4348e-98	97.6135
GOBP name	nucleobase-containing compound metabolic process	20577		33	3935	23	3.6446	3.1813e-10	1.7973e-06	5.74538		697	3935	374	2.8059	7.5462e-96	4.2632e-92	91.3703
GOBP name	cellular macromolecule metabolic process	20577		33	6013	27	2.7999	5.0492e-10	1.9017e-06	5.72086		697	6013	458	2.2487	1.2893e-91	4.856e-88	87.3137
GOBP name	regulation of gene expression	20577		33	3789	22	3.6205	1.3517e-09	3.8183e-06	5.41813		697	3789	284	2.2128	1.3271e-44	7.4975e-42	41.1251
GOBP name	macromolecule metabolic process	20577		33	6447	27	2.6114	2.7751e-09	5.226e-06	5.28183		697	6447	461	2.111	2.4328e-82	3.9269e-79	78.406
GOBP name	cellular nitrogen compound metabolic process	20577		33	4407	23	3.2543	3.2522e-09	5.2495e-06	5.27988		697	4407	388	2.5992	4.0755e-90	1.1512e-86	85.9388
GOBP name	regulation of transcription, DNA-dependent	20577		33	3126	20	3.9894	2.7725e-09	6.2653e-06	5.20306		697	3126	250	2.361	5.0646e-43	2.6011e-40	39.5848
GOBP name	regulation of RNA metabolic process	20577		33	3263	20	3.8219	5.9161e-09	8.3557e-06	5.07802		697	3263	261	2.3614	2.3678e-45	1.4863e-42	41.8279
GOBP name	nitrogen compound metabolic process	20577		33	4622	23	3.1029	8.5308e-09	1.071e-05	4.97021		697	4622	389	2.4847	3.3153e-84	6.2433e-81	80.2046
GOBP name	negative regulation of transcription, DNA-dependent	20577		33	950	12	7.8764	1.1674e-08	1.319e-05	4.87976		697	950	83	2.5793	1.2189e-15	2.1861e-13	12.6603
GOBP name	regulation of cellular macromolecule biosynthetic process	20577		33	3428	20	3.638	1.4049e-08	1.4431e-05	4.8407		697	3428	268	2.308	6.1825e-45	3.6766e-42	41.4346
GOBP name	negative regulation of RNA metabolic process	20577		33	1003	12	7.4602	2.1236e-08	1.8458e-05	4.73382		697	1003	84	2.4725	8.8574e-15	1.4096e-12	11.8509
GOBP name	regulation of macromolecule biosynthetic process	20577		33	3510	20	3.553	2.1207e-08	1.9968e-05	4.69967		697	3510	268	2.2541	5.6213e-43	2.7615e-40	39.5589
GOBP name	cellular metabolic process	20577		33	7819	28	2.2329	3.6366e-08	2.935e-05	4.53239		697	7819	502	1.8954	8.0235e-77	1.1332e-73	72.9457
GOBP name	negative regulation of cellular macromolecule biosynthetic process	20577		33	1071	12	6.9865	4.3553e-08	3.2807e-05	4.48403		697	1071	93	2.5636	2.9125e-17	6.5816e-15	14.1817
GOBP name	negative regulation of nucleobase-containing compound metabolic process	20577		33	1079	12	6.9347	4.7234e-08	3.3356e-05	4.47683		697	1079	90	2.4625	1.1421e-15	2.0814e-13	12.6816
GOBP name	negative regulation of macromolecule biosynthetic process	20577		33	1099	12	6.8085	5.7689e-08	3.4307e-05	4.46462		697	1099	94	2.5251	5.0742e-17	1.1242e-14	13.9492
GOBP name	negative regulation of gene expression	20577		33	1096	12	6.8271	5.5999e-08	3.5152e-05	4.45405		697	1096	86	2.3165	1.5775e-13	2.2562e-11	10.6466
GOBP name	negative regulation of nitrogen compound metabolic process	20577		33	1092	12	6.8521	5.3815e-08	3.5768e-05	4.44651		697	1092	90	2.4332	2.3309e-15	4.0518e-13	12.3924
GOBP name	regulation of cellular biosynthetic process	20577		33	3743	20	3.3318	6.4351e-08	3.6355e-05	4.43944		697	3743	275	2.169	3.7053e-41	1.6103e-38	37.7931
GOBP name	regulation of biosynthetic process	20577		33	3790	20	3.2905	7.9695e-08	4.288e-05	4.36775		697	3790	276	2.1499	1.299e-40	5.4361e-38	37.2647
GOBP name	negative regulation of cellular biosynthetic process	20577		33	1159	12	6.456	1.0264e-07	5.2717e-05	4.27805		697	1159	96	2.4453	1.797e-16	3.6916e-14	13.4328
GOBP name	regulation of nucleobase-containing compound metabolic process	20577		33	3857	20	3.2333	1.0751e-07	5.2813e-05	4.27726		697	3857	281	2.1508	1.3919e-41	6.2909e-39	38.2013
GOBP name	regulation of macromolecule metabolic process	20577		33	4793	22	2.8621	1.2234e-07	5.5294e-05	4.25732		697	4793	323	1.9895	2.8345e-42	1.3345e-39	38.8747
GOBP name	negative regulation of biosynthetic process	20577		33	1174	12	6.3735	1.1793e-07	5.5519e-05	4.25556		697	1174	97	2.4392	1.4434e-16	3.0771e-14	13.5119
GOBP name	RNA biosynthetic process	20577		33	2376	16	4.199	1.4011e-07	6.0889e-05	4.21546		697	2376	249	3.0939	2.5384e-65	2.3901e-62	61.6216
GOBP name	regulation of nitrogen compound metabolic process	20577		33	3934	20	3.17	1.5048e-07	6.2973e-05	4.20085		697	3934	288	2.1613	2.4771e-43	1.3328e-40	39.8752
GOBP name	primary metabolic process	20577		33	7712	27	2.1831	2.0118e-07	8.1183e-05	4.09053		697	7712	493	1.8872	1.8942e-73	2.378e-70	69.6238
GOBP name	protein sumoylation	20577		33	90	5	34.641	3.0228e-07	0.00011778	3.92893		697	90	29	9.5127	5.7649e-21	1.5887e-18	17.799
GOBP name	metabolic process	20577		33	8652	28	2.0179	4.4371e-07	0.00016712	3.77697		697	8652	524	1.788	4.2341e-73	4.7841e-70	69.3202
GOBP name	RNA metabolic process	20577		33	3055	17	3.4698	7.1899e-07	0.00026206	3.5816		697	3055	317	3.0634	8.8172e-87	1.9925e-83	82.7006
GOBP name	maintenance of protein location in nucleus	20577		33	14	3	133.62	1.3461e-06	0.00044733	3.34937		697	14	6	12.652	3.3797e-06	0.00019583	3.70812
GOBP name	regulation of transcription from RNA polymerase II promoter	20577		33	1497	12	4.9984	1.5502e-06	0.00050044	3.30065		697	1497	107	2.1101	5.8521e-14	8.8164e-12	11.0547
GOBP name	negative regulation of cellular metabolic process	20577		33	1508	12	4.9619	1.6727e-06	0.00052498	3.27986		697	1508	116	2.2709	2.2118e-17	5.2065e-15	14.2835
GOBP name	negative regulation of macromolecule metabolic process	20577		33	1555	12	4.8119	2.2983e-06	0.00070187	3.15374		697	1555	114	2.1643	1.3452e-15	2.3749e-13	12.6244
GOBP name	regulation of metabolic process	20577		33	5739	22	2.3903	3.2864e-06	0.00097718	3.01003		697	5739	350	1.8005	4.1355e-37	1.6688e-34	33.7776
GOBP name	gene expression	20577		33	820	9	6.8438	3.566e-06	0.0010331	2.98586		697	820	110	3.9603	2.0886e-36	8.1376e-34	33.0895
GOBP name	protein modification by small protein conjugation	20577		33	611	8	8.1643	3.812e-06	0.0010768	2.96786		697	611	59	2.8508	3.1595e-13	4.4625e-11	10.3504
GOBP name	negative regulation of metabolic process	20577		33	1673	12	4.4725	4.8655e-06	0.0013409	2.8726		697	1673	118	2.0823	6.2181e-15	1.0182e-12	11.9922
GOBP name	regulation of primary metabolic process	20577		33	5014	20	2.4872	8.1296e-06	0.002187	2.66015		697	5014	319	1.8783	2.7589e-36	1.0391e-33	32.9833
GOBP name	transcription, DNA-dependent	20577		33	2103	13	3.8545	8.6168e-06	0.0022127	2.65508		697	2103	211	2.9621	1.0199e-50	7.2026e-48	47.1425
GOBP name	protein modification by small protein conjugation or removal	20577		33	717	8	6.9573	1.2081e-05	0.0029675	2.52761		697	717	65	2.6764	3.4002e-13	4.743e-11	10.3239
GOBP name	regulation of cellular metabolic process	20577		33	5139	20	2.4267	1.199e-05	0.0030105	2.52136		697	5139	322	1.8498	2.2298e-35	8.1273e-33	32.0901
GOBP name	maintenance of protein localization to organelle	20577		33	30	3	62.355	1.4667e-05	0.0034526	2.46185		697	30	7	6.8885	4.6133e-05	0.0020441	2.6895
GOBP name	DNA metabolic process	20577		33	736	8	6.7777	1.4555e-05	0.0034992	2.45603		697	736	80	3.2089	1.3007e-20	3.4991e-18	17.456
GOBP name	macromolecular complex subunit organization	20577		33	1267	10	4.9214	1.6428e-05	0.0037123	2.43036		697	1267	84	1.9573	1.3464e-09	1.2573e-07	6.90056
GOBP name	ubiquitin-dependent protein catabolic process	20577		33	365	6	10.25	2.0589e-05	0.0043894	2.35759		697	365	27	2.1838	7.9793e-05	0.0030982	2.50889
GOBP name	chromosome organization	20577		33	771	8	6.47	2.0231e-05	0.0043959	2.35695		697	771	88	3.3696	4.5777e-24	1.4367e-21	20.8426
GOBP name	cellular macromolecule biosynthetic process	20577		33	2646	14	3.2992	1.9878e-05	0.0044039	2.35616		697	2646	264	2.9455	1.8546e-65	1.905e-62	61.7201
GOBP name	modification-dependent protein catabolic process	20577		33	373	6	10.03	2.3221e-05	0.0048587	2.31348		697	373	27	2.137	0.00011181	0.0040751	2.38986
GOBP name	modification-dependent macromolecule catabolic process	20577		33	378	6	9.8975	2.4998e-05	0.0051355	2.28942		697	378	29	2.2649	2.4374e-05	0.0011871	2.92551
GOBP name	macromolecule biosynthetic process	20577		33	2735	14	3.1918	2.8768e-05	0.0058046	2.23623		697	2735	265	2.8605	4.763e-63	4.1398e-60	59.383
GOBP name	macromolecule modification	20577		33	2396	13	3.3832	3.4261e-05	0.0067915	2.16803		697	2396	138	1.7004	8.7146e-11	9.7491e-09	8.01104
GOBP name	proteolysis involved in cellular protein catabolic process	20577		33	407	6	9.1923	3.7575e-05	0.00732	2.13549		697	407	28	2.031	0.00018941	0.0064077	2.1933
GOBP name	negative regulation of transcription from RNA polymerase II promoter	20577		33	628	7	6.9503	4.594e-05	0.008798	2.05562		697	628	51	2.3975	5.0592e-09	4.4659e-07	6.35009
GOBP name	transforming growth factor beta receptor signaling pathway	20577		33	130	4	19.186	5.2078e-05	0.0096464	2.01563		697	130	16	3.6335	6.5644e-06	0.00036901	3.43296
GOBP name	negative regulation of cellular process	20577		33	3325	15	2.813	5.7251e-05	0.010434	1.98155		697	3325	178	1.5804	3.648e-11	4.2937e-09	8.36717
GOBP name	cellular biosynthetic process	20577		33	3776	16	2.6421	6.0591e-05	0.010867	1.96389		697	3776	311	2.4315	1.2401e-59	9.3415e-57	56.0296
GOBP name	nucleosome organization	20577		33	137	4	18.206	6.3752e-05	0.011255	1.94865		697	137	16	3.4479	1.2614e-05	0.00065681	3.18256
GOBP name	response to DNA damage stimulus	20577		33	674	7	6.476	7.1123e-05	0.012176	1.9145		697	674	77	3.3727	3.6983e-21	1.0447e-18	17.981
GOBP name	transcription initiation, DNA-dependent	20577		33	278	5	11.215	7.0896e-05	0.012324	1.90925		697	278	28	2.9735	2.1248e-07	1.5099e-05	4.82105
GOBP name	cellular macromolecule catabolic process	20577		33	679	7	6.4283	7.4429e-05	0.012367	1.90774		697	679	60	2.6087	8.0704e-12	1.0021e-09	8.99909
GOBP name	biosynthetic process	20577		33	3912	16	2.5503	9.3052e-05	0.015238	1.81707		697	3912	318	2.3998	5.0403e-60	4.0679e-57	56.3906
GOBP name	positive regulation of apoptosis	20577		33	486	6	7.6981	9.8566e-05	0.01591	1.79833		697	486	38	2.3083	1.0363e-06	6.7294e-05	4.17202
GOBP name	positive regulation of programmed cell death	20577		33	489	6	7.6509	0.00010188	0.016213	1.79014		697	489	38	2.2942	1.1958e-06	7.6768e-05	4.11482
GOBP name	positive regulation of gene expression	20577		33	1279	9	4.3877	0.00011257	0.017666	1.75286		697	1279	83	1.9158	4.4309e-09	3.9421e-07	6.40427
GOBP name	cellular component assembly	20577		33	1618	10	3.8538	0.0001252	0.018862	1.72441		697	1618	86	1.5692	8.1469e-06	0.00044256	3.35403
GOBP name	positive regulation of cell death	20577		33	508	6	7.3647	0.00012497	0.019082	1.71938		697	508	38	2.2084	2.8574e-06	0.00016903	3.77204
GOBP name	cellular component organization	20577		33	4492	17	2.3598	0.00013012	0.019345	1.71343		697	4492	238	1.5642	9.4703e-15	1.4862e-12	11.8279
GOBP name	positive regulation of macromolecule metabolic process	20577		33	1984	11	3.4572	0.00013724	0.020139	1.69596		697	1984	122	1.8154	2.3425e-11	2.846e-09	8.54577
GOBP name	cellular component organization or biogenesis	20577		33	4524	17	2.3431	0.00014223	0.020604	1.68605		697	4524	244	1.5923	4.159e-16	8.1021e-14	13.0914
GOBP name	cellular response to stress	20577		33	1332	9	4.2131	0.00015203	0.021744	1.66266		697	1332	119	2.6375	4.9362e-23	1.5074e-20	19.8218
GOBP name	negative regulation of biological process	20577		33	3663	15	2.5534	0.00017178	0.024262	1.61507		697	3663	186	1.4991	8.6552e-10	8.5786e-08	7.06658
GOBP name	viral reproduction	20577		33	553	6	6.7654	0.0001962	0.027035	1.56807		697	553	70	3.737	8.3447e-22	2.4812e-19	18.6053
GOBP name	cellular protein metabolic process	20577		33	2866	13	2.8284	0.0002093	0.028154	1.55046		697	2866	180	1.8542	1.1294e-17	2.7741e-15	14.5569
GOBP name	regulation of gene expression, epigenetic	20577		33	187	4	13.338	0.00020858	0.028394	1.54677		697	187	19	2.9996	1.4971e-05	0.00077241	3.11215
GOBP name	protein polyubiquitination	20577		33	189	4	13.197	0.0002171	0.028859	1.53972		697	189	16	2.4992	0.00048143	0.014702	1.83262
GOBP name	macromolecule catabolic process	20577		33	821	7	5.3165	0.00023468	0.030833	1.51098		697	821	63	2.2654	7.5795e-10	7.5788e-08	7.1204
GOBP name	transmembrane receptor protein serine/threonine kinase signaling pathway	20577		33	196	4	12.725	0.00024889	0.032324	1.49047		697	196	16	2.41	0.0006956	0.020521	1.6878
GOBP name	positive regulation of metabolic process	20577		33	2144	11	3.1992	0.00026686	0.034264	1.46516		697	2144	125	1.7212	3.7129e-10	3.8138e-08	7.41864
GOBP name	chromatin organization	20577		33	599	6	6.2459	0.00029842	0.037887	1.42151		697	599	66	3.2529	1.8367e-17	4.4155e-15	14.355
GOBP name	regulation of protein ubiquitination	20577		33	208	4	11.991	0.00031088	0.039029	1.40861		697	208	21	2.9806	6.1415e-06	0.00034697	3.45971
GOBP name	proteolysis	20577		33	607	6	6.1635	0.00031978	0.039274	1.40589		697	607	33	1.605	0.0023729	0.058669	1.23159
GOBP name	positive regulation of transcription, DNA-dependent	20577		33	1155	8	4.3189	0.00031828	0.039519	1.40319		697	1155	77	1.9681	5.2789e-09	4.6237e-07	6.33501
GOBP name	chromatin silencing at rDNA	20577		33	17	2	73.358	0.00033161	0.039861	1.39945		697	17	2	3.4732	0.093048	0.67136	0.173045
GOBP name	protein heterooligomerization	20577		33	85	3	22.007	0.00032923	0.04	1.39794		697	85	4	1.3893	0.16383	0.80729	0.0929704
GOBP name	chromosome segregation	20577		33	88	3	21.257	0.00036418	0.043314	1.36337		697	88	12	4.0258	3.2402e-05	0.0015066	2.822
GOBP name	innate immune response in mucosa	20577		33	19	2	65.636	0.0004157	0.048927	1.31045		697	19	1	1.5538	0.34633	1	0
GOBP name	protein modification process	20577		33	2269	11	3.0229	0.0004291	0.049984	1.30117		697	2269	129	1.6784	8.9067e-10	8.751e-08	7.05794
GOBP name	one-carbon metabolic process	20577		33	228	4	10.939	0.00043733	0.050422	1.29738		697	228	15	1.9423	0.0062449	0.12876	0.890219
GOBP name	positive regulation of RNA metabolic process	20577		33	1229	8	4.0589	0.00047613	0.054342	1.26486		697	1229	82	1.9698	1.6007e-09	1.4704e-07	6.83256
GOBP name	regulation of biological process	20577		33	9629	25	1.6189	0.00050306	0.05684	1.24535		697	9629	461	1.4134	5.7587e-26	1.9717e-23	22.7052
GOBP name	protein stabilization	20577		33	99	3	18.895	0.00051221	0.057301	1.24184		697	99	9	2.6838	0.0044921	0.097235	1.01218
GOBP name	regulation of transforming growth factor beta receptor signaling pathway	20577		33	100	3	18.706	0.00052727	0.057842	1.23776		697	100	12	3.5427	0.00011019	0.0040423	2.39337
GOBP name	protein complex subunit organization	20577		33	942	7	4.6336	0.00052534	0.058195	1.23511		697	942	54	1.6924	5.4423e-05	0.0023031	2.63769
GOBP name	cellular component organization at cellular level	20577		33	3606	14	2.4209	0.00053725	0.058369	1.23382		697	3606	219	1.7929	3.8148e-20	1.0024e-17	16.999
GOBP name	transcription initiation from RNA polymerase II promoter	20577		33	243	4	10.264	0.00055324	0.059534	1.22523		697	243	26	3.1588	1.7806e-07	1.2734e-05	4.89504
GOBP name	cellular catabolic process	20577		33	1261	8	3.9559	0.00056144	0.059846	1.22296		697	1261	75	1.7559	6.8207e-07	4.5334e-05	4.34358
GOBP name	maintenance of protein location in cell	20577		33	103	3	18.162	0.00057415	0.060629	1.21732		697	103	10	2.8662	0.0018567	0.047356	1.32462
GOBP name	cellular component organization or biogenesis at cellular level	20577		33	3638	14	2.3996	0.00058669	0.06138	1.21197		697	3638	225	1.8259	8.5485e-22	2.4767e-19	18.6061
GOBP name	positive regulation of cellular metabolic process	20577		33	1983	10	3.1445	0.00061516	0.062619	1.20329		697	1983	119	1.7716	1.8925e-10	2.0761e-08	7.68275
GOBP name	regulation of cellular process	20577		33	9086	24	1.647	0.00061004	0.062662	1.203		697	9086	448	1.4556	7.8454e-28	2.7702e-25	24.5575
GOBP name	positive regulation of cellular protein metabolic process	20577		33	687	6	5.4458	0.00060481	0.062695	1.20277		697	687	42	1.8049	8.8099e-05	0.0033744	2.4718
GOBP name	response to stress	20577		33	2790	12	2.6819	0.00063612	0.064174	1.19264		697	2790	147	1.5555	7.8056e-09	6.6815e-07	6.17513
GOBP name	mucosal immune response	20577		33	24	2	51.962	0.00066591	0.066585	1.17662		697	24	1	1.2301	0.36826	1	0
GOBP name	protein metabolic process	20577		33	3250	13	2.4942	0.00069434	0.068221	1.16608		697	3250	184	1.6714	1.0861e-13	1.5733e-11	10.8032
GOBP name	DNA damage response, signal transduction by p53 class mediator	20577		33	110	3	17.006	0.00069351	0.068736	1.16282		697	110	17	4.5625	1.4125e-07	1.0297e-05	4.98729
GOBP name	viral transcription	20577		33	112	3	16.702	0.00073024	0.071129	1.14795		697	112	26	6.8534	4.3758e-15	7.2709e-13	12.1384
GOBP name	nucleosome assembly	20577		33	113	3	16.554	0.00074906	0.071725	1.14433		697	113	13	3.3964	8.9605e-05	0.0034204	2.46592
GOBP name	positive regulation of macromolecule biosynthetic process	20577		33	1323	8	3.7705	0.00076135	0.07229	1.14092		697	1323	86	1.9191	2.134e-09	1.9445e-07	6.71119
GOBP name	maintenance of protein location	20577		33	114	3	16.409	0.00076817	0.07233	1.14068		697	114	10	2.5897	0.0036794	0.082324	1.08447
GOBP name	maintenance of location in cell	20577		33	113	3	16.554	0.00074906	0.072338	1.14063		697	113	10	2.6126	0.0034732	0.078803	1.10346
GOBP name	organ or tissue specific immune response	20577		33	26	2	47.965	0.00078177	0.073002	1.13667		697	26	1	1.1355	0.37238	1	0
GOBP name	organelle organization	20577		33	2452	11	2.7973	0.00080882	0.074909	1.12547		697	2452	155	1.8662	2.3402e-15	4.0064e-13	12.3972
GOBP name	positive regulation of nucleobase-containing compound metabolic process	20577		33	1345	8	3.7088	0.00084453	0.07758	1.11025		697	1345	90	1.9755	2.1253e-10	2.309e-08	7.63658
GOBP name	macromolecular complex assembly	20577		33	1027	7	4.2501	0.00086073	0.07843	1.10552		697	1027	65	1.8685	4.863e-07	3.3301e-05	4.47754
GOBP name	antibacterial humoral response	20577		33	28	2	44.539	0.00090652	0.081942	1.08649		697	28	1	1.0544	0.37432	1	0
GOBP name	proteasomal ubiquitin-dependent protein catabolic process	20577		33	279	4	8.9397	0.00091615	0.082156	1.08536		697	279	22	2.3279	0.0001409	0.0049596	2.30455
GOBP name	positive regulation of nitrogen compound metabolic process	20577		33	1367	8	3.6491	0.00093475	0.083164	1.08006		697	1367	91	1.9653	2.1752e-10	2.3407e-08	7.63065
GOBP name	regulation of response to stress	20577		33	1051	7	4.153	0.00098043	0.086546	1.06275		697	1051	48	1.3483	0.0071575	0.14114	0.85035
GOBP name	proteasomal protein catabolic process	20577		33	286	4	8.7209	0.0010021	0.087771	1.05665		697	286	23	2.3742	7.7386e-05	0.0030256	2.51919
GOBP name	DNA damage response, signal transduction by p53 class mediator resulting in induction of apoptosis	20577		33	30	2	41.57	0.0010401	0.089708	1.04717		697	30	4	3.9363	0.014671	0.23547	0.628064
GOBP name	antimicrobial humoral response	20577		33	30	2	41.57	0.0010401	0.090398	1.04384		697	30	1	0.98407	0.37435	1	0
GOBP name	cellular macromolecular complex subunit organization	20577		33	774	6	4.8337	0.0011014	0.094281	1.02558		697	774	64	2.4411	2.6953e-11	3.2398e-09	8.48948
GOBP name	positive regulation of protein metabolic process	20577		33	783	6	4.7781	0.0011664	0.096905	1.01365		697	783	48	1.8098	2.8841e-05	0.0013692	2.86353
GOBP name	signal transduction by p53 class mediator	20577		33	131	3	14.28	0.0011408	0.09692	1.01359		697	131	20	4.5072	1.4401e-08	1.2053e-06	5.9189
GOBP name	protein ubiquitination	20577		33	517	5	6.0304	0.0011508	0.097039	1.01305		697	517	32	1.8273	0.0004199	0.013142	1.88134
GOBP name	protein-DNA complex assembly	20577		33	132	3	14.171	0.0011657	0.097562	1.01072		697	132	14	3.1311	0.00011591	0.0041977	2.37699
GOBP name	biological regulation	20577		33	10128	25	1.5392	0.0012266	0.10043	0.998137		697	10128	472	1.3758	4.5029e-24	1.4537e-21	20.8375
GOBP name	positive regulation of cellular biosynthetic process	20577		33	1430	8	3.4884	0.0012358	0.10045	0.99805		697	1430	92	1.8993	9.4822e-10	9.2361e-08	7.03451
GOBP name	innate immune response	20577		33	791	6	4.7298	0.0012265	0.10116	0.994991		697	791	34	1.269	0.027201	0.36632	0.436139
GOBP name	protein localization to nucleus	20577		33	34	2	36.679	0.0013333	0.10609	0.974326		697	34	6	5.2098	0.00076378	0.021738	1.66278
GOBP name	maintenance of location	20577		33	138	3	13.555	0.0013216	0.10666	0.971998		697	138	11	2.3532	0.0047636	0.10213	0.990847
GOBP name	chromatin silencing	20577		33	34	2	36.679	0.0013333	0.10684	0.971266		697	34	5	4.3415	0.0045334	0.09794	1.00904
GOBP name	positive regulation of biosynthetic process	20577		33	1456	8	3.4261	0.0013802	0.10905	0.962374		697	1456	93	1.8857	1.0921e-09	1.0458e-07	6.98055
GOBP name	viral infectious cycle	20577		33	145	3	12.901	0.001519	0.11919	0.92376		697	145	28	5.7008	5.511e-14	8.4148e-12	11.075
GOBP name	enzyme linked receptor protein signaling pathway	20577		33	829	6	4.513	0.0015444	0.12035	0.919554		697	829	43	1.5313	0.0015639	0.041	1.38722
GOBP name	regulation of translation in response to oxidative stress	20577		33	1	1	623.55	0.0016037	0.12161	0.915031		697	1	1	29.522	0.033873	0.40415	0.393457
GOBP name	protein-DNA complex subunit organization	20577		33	147	3	12.725	0.0015785	0.12216	0.913071		697	147	15	3.0125	0.00010386	0.003873	2.41195
GOBP name	positive regulation of retroviral genome replication	20577		33	1	1	623.55	0.0016037	0.12244	0.912077		697	1	1	29.522	0.033873	0.41021	0.386994
GOBP name	negative regulation of translation in response to oxidative stress	20577		33	1	1	623.55	0.0016037	0.12327	0.909143		697	1	1	29.522	0.033873	0.41421	0.382779
GOBP name	positive regulation of protein ubiquitination	20577		33	150	3	12.471	0.0016705	0.125	0.90309		697	150	16	3.149	3.7582e-05	0.0017123	2.76642
GOBP name	positive regulation of protein modification process	20577		33	564	5	5.5279	0.0016677	0.12562	0.900941		697	564	33	1.7274	0.00083779	0.023548	1.62805
GOBP name	regulation of protein stability	20577		33	153	3	12.226	0.0017656	0.13125	0.881901		697	153	16	3.0873	4.7394e-05	0.0020837	2.68116
GOBP name	response to cytokine stimulus	20577		33	579	5	5.3847	0.0018629	0.13757	0.861476		697	579	40	2.0395	9.943e-06	0.00053245	3.27372
GOBP name	catabolic process	20577		33	1534	8	3.2519	0.0018935	0.13893	0.857204		697	1534	81	1.5589	1.8028e-05	0.00090936	3.04126
GOBP name	cytokine-mediated signaling pathway	20577		33	346	4	7.2086	0.001977	0.14412	0.841276		697	346	21	1.7918	0.0038414	0.085273	1.06919
GOBP name	regulation of apoptosis	20577		33	1204	7	3.6253	0.002074	0.14832	0.8288		697	1204	77	1.8881	2.9343e-08	2.2866e-06	5.64081
GOBP name	induction of programmed cell death	20577		33	162	3	11.547	0.0020706	0.14902	0.826755		697	162	18	3.2802	7.5119e-06	0.00041606	3.38084
GOBP name	induction of apoptosis	20577		33	162	3	11.547	0.0020706	0.14997	0.823996		697	162	18	3.2802	7.5119e-06	0.00041811	3.37871
GOBP name	regulation of programmed cell death	20577		33	1212	7	3.6013	0.0021494	0.15274	0.816047		697	1212	78	1.8999	1.8433e-08	1.4877e-06	5.82748
GOBP name	signal transduction in response to DNA damage	20577		33	165	3	11.337	0.0021789	0.15387	0.812846		697	165	22	3.9363	3.4101e-08	2.6391e-06	5.57854
GOBP name	substantia nigra development	20577		33	45	2	27.713	0.002314	0.1614	0.792096		697	45	1	0.65605	0.33481	1	0
GOBP name	protein K48-linked ubiquitination	20577		33	45	2	27.713	0.002314	0.1624	0.789414		697	45	2	1.3121	0.25844	0.93683	0.0283392
GOBP name	signal transduction by p53 class mediator resulting in induction of apoptosis	20577		33	48	2	25.981	0.0026247	0.18194	0.740072		697	48	7	4.3053	0.00090196	0.025226	1.59815
GOBP name	protein phosphorylation	20577		33	631	5	4.9409	0.0026661	0.18369	0.735914		697	631	32	1.4972	0.0062614	0.12747	0.894592
GOBP name	regulation of cell death	20577		33	1265	7	3.4504	0.0027026	0.18396	0.735277		697	1265	79	1.8437	5.1349e-08	3.9202e-06	5.40669
GOBP name	protein oligomerization	20577		33	378	4	6.5984	0.0026938	0.18447	0.734074		697	378	18	1.4058	0.036004	0.41853	0.378273
GOBP name	cellular process	20577		33	13566	29	1.333	0.0031069	0.21021	0.677347		697	13566	622	1.3536	1.4826e-47	9.8543e-45	44.0064
GOBP name	response to prostaglandin F stimulus	20577		33	2	1	311.77	0.0032025	0.21038	0.676996		697	2	1	14.761	0.065454	0.5607	0.251269
GOBP name	regulation of natural killer cell degranulation	20577		33	2	1	311.77	0.0032025	0.21161	0.674464		697	2	1	14.761	0.065454	0.56283	0.249623
GOBP name	regulation of molecular function, epigenetic	20577		33	2	1	311.77	0.0032025	0.21285	0.671926		697	2	1	14.761	0.065454	0.56326	0.249291
GOBP name	protein localization to nuclear pore	20577		33	2	1	311.77	0.0032025	0.21411	0.669363		697	2	1	14.761	0.065454	0.5689	0.244964
GOBP name	positive regulation of natural killer cell degranulation	20577		33	2	1	311.77	0.0032025	0.21539	0.666774		697	2	1	14.761	0.065454	0.57198	0.242619
GOBP name	mitotic cell cycle	20577		33	407	4	6.1282	0.0034766	0.22707	0.64384		697	407	53	3.8444	2.6607e-17	6.1354e-15	14.2122
GOBP name	intracellular signal transduction	20577		33	1704	8	2.9274	0.0035139	0.22818	0.641722		697	1704	84	1.4553	0.00011594	0.0041853	2.37827
GOBP name	regulation of transmembrane receptor protein serine/threonine kinase signaling pathway	20577		33	199	3	9.4002	0.0036473	0.23549	0.628028		697	199	12	1.7802	0.020574	0.2988	0.524619
GOBP name	regulation of defense response	20577		33	684	5	4.5581	0.0037083	0.23807	0.623295		697	684	30	1.2948	0.028158	0.37651	0.424223
GOBP name	nucleus organization	20577		33	58	2	21.502	0.0037886	0.24049	0.618903		697	58	9	4.581	0.00011203	0.0040701	2.39039
GOBP name	defense response to Gram-positive bacterium	20577		33	58	2	21.502	0.0037886	0.24185	0.616454		697	58	3	1.527	0.18045	0.82782	0.0820641
GOBP name	DNA repair	20577		33	422	4	5.9104	0.0039345	0.24697	0.607356		697	422	53	3.7078	1.2698e-16	2.7592e-14	13.5592
GOBP name	ATP-dependent chromatin remodeling	20577		33	59	2	21.137	0.0039156	0.24716	0.607022		697	59	12	6.0045	4.7315e-07	3.2598e-05	4.48681
GOBP name	immune system process	20577		33	1745	8	2.8587	0.0040266	0.25136	0.599704		697	1745	72	1.2181	0.011311	0.19542	0.709031
GOBP name	viral reproductive process	20577		33	213	3	8.7823	0.0043856	0.27227	0.565		697	213	36	4.9897	1.1268e-15	2.0871e-13	12.6805
GOBP name	regulation of DNA repair	20577		33	63	2	19.795	0.0044424	0.2728	0.564156		697	63	7	3.2802	0.0040577	0.089372	1.0488
GOBP name	cell aging	20577		33	63	2	19.795	0.0044424	0.27429	0.56179		697	63	6	2.8116	0.014296	0.23175	0.63498
GOBP name	macromolecule localization	20577		33	440	4	5.6686	0.0045335	0.27689	0.557693		697	440	32	2.1471	2.6963e-05	0.0012964	2.88726
GOBP name	regulation of centromeric sister chromatid cohesion	20577		33	3	1	207.85	0.0047962	0.28826	0.540216		697	3	2	19.681	0.0033212	0.076118	1.11851
GOBP name	histone H4-K20 demethylation	20577		33	3	1	207.85	0.0047962	0.2898	0.537902		697	3	2	19.681	0.0033212	0.077215	1.1123
GOBP name	DNA damage response, signal transduction by p53 class mediator resulting in cell cycle arrest	20577		33	66	2	18.895	0.0048571	0.29037	0.537048		697	66	9	4.0258	0.0002964	0.0097073	2.0129
GOBP name	signal transduction involved in mitotic cell cycle G1/S transition DNA damage checkpoint	20577		33	67	2	18.613	0.004999	0.29115	0.535883		697	67	10	4.4063	6.6612e-05	0.0026409	2.57825
GOBP name	Golgi to lysosome transport	20577		33	3	1	207.85	0.0047962	0.29136	0.53557		697	3	1	9.8407	0.09486	0.66573	0.176702
GOBP name	signal transduction involved in mitotic cell cycle G1/S checkpoint	20577		33	67	2	18.613	0.004999	0.29266	0.533637		697	67	10	4.4063	6.6612e-05	0.0026502	2.57672
GOBP name	signal transduction involved in mitotic cell cycle checkpoint	20577		33	67	2	18.613	0.004999	0.29418	0.531387		697	67	10	4.4063	6.6612e-05	0.0026596	2.57518
GOBP name	phosphorylation	20577		33	735	5	4.2418	0.0049492	0.29432	0.53118		697	735	34	1.3657	0.014252	0.23137	0.635693
GOBP name	signal transduction involved in G1/S transition checkpoint	20577		33	67	2	18.613	0.004999	0.29572	0.529119		697	67	10	4.4063	6.6612e-05	0.002669	2.57365
GOBP name	chromatin assembly or disassembly	20577		33	68	2	18.34	0.0051426	0.29798	0.525813		697	68	12	5.2098	2.2672e-06	0.00013773	3.86097
GOBP name	protein complex assembly	20577		33	746	5	4.1793	0.0052497	0.30263	0.519088		697	746	36	1.4247	0.0078885	0.15262	0.816389
GOBP name	signal transduction involved in DNA integrity checkpoint	20577		33	70	2	17.816	0.0054355	0.31018	0.508386		697	70	10	4.2175	9.6203e-05	0.0036113	2.44234
GOBP name	signal transduction involved in DNA damage checkpoint	20577		33	70	2	17.816	0.0054355	0.31175	0.506194		697	70	10	4.2175	9.6203e-05	0.0036233	2.4409
GOBP name	signal transduction involved in cell cycle checkpoint	20577		33	71	2	17.565	0.0055846	0.31708	0.498831		697	71	10	4.1581	0.00010822	0.0039831	2.39978
GOBP name	negative regulation of transforming growth factor beta receptor signaling pathway	20577		33	72	2	17.321	0.0057354	0.32402	0.489428		697	72	7	2.8702	0.0079399	0.15257	0.816531
GOBP name	cellular response to cytokine stimulus	20577		33	474	4	5.262	0.0058193	0.32713	0.48528		697	474	33	2.0553	4.6429e-05	0.0020492	2.68842
GOBP name	establishment of protein localization to organelle	20577		33	241	3	7.762	0.0061054	0.34151	0.466597		697	241	33	4.0425	7.068e-12	8.9732e-10	9.04705
GOBP name	positive regulation of biological process	20577		33	4188	13	1.9356	0.0061919	0.34464	0.462634		697	4188	195	1.3746	2.1789e-07	1.5387e-05	4.81285
GOBP name	regulation of genetic imprinting	20577		33	4	1	155.89	0.006385	0.34685	0.459858		697	4	1	7.3806	0.1222	0.71541	0.145445
GOBP name	positive regulation of apoptosis involved in mammary gland involution	20577		33	4	1	155.89	0.006385	0.34852	0.457772		697	4	2	14.761	0.006418	0.12835	0.891604
GOBP name	embryonic placenta morphogenesis	20577		33	4	1	155.89	0.006385	0.35022	0.455659		697	4	1	7.3806	0.1222	0.73017	0.136576
GOBP name	DNA methylation involved in embryo development	20577		33	4	1	155.89	0.006385	0.35192	0.453556		697	4	1	7.3806	0.1222	0.73172	0.135655
GOBP name	interferon-gamma-mediated signaling pathway	20577		33	77	2	16.196	0.0065162	0.35228	0.453112		697	77	6	2.3004	0.030872	0.40703	0.390374
GOBP name	apoptotic chromosome condensation	20577		33	4	1	155.89	0.006385	0.35365	0.451426		697	4	1	7.3806	0.1222	0.73719	0.132421
GOBP name	gene silencing	20577		33	78	2	15.988	0.0066776	0.35758	0.446627		697	78	5	1.8925	0.076034	0.608	0.216096
GOBP name	DNA damage response, signal transduction resulting in induction of apoptosis	20577		33	78	2	15.988	0.0066776	0.35928	0.444567		697	78	10	3.7849	0.00023233	0.0077208	2.11234
GOBP name	positive regulation of cellular process	20577		33	3743	12	1.9991	0.0068396	0.36453	0.438267		697	3743	179	1.4118	1.3855e-07	1.0166e-05	4.99285
GOBP name	immune response	20577		33	1148	6	3.2589	0.0070501	0.37398	0.427152		697	1148	43	1.1058	0.050692	0.51324	0.28968
GOBP name	localization	20577		33	513	4	4.862	0.0075539	0.39884	0.399201		697	513	35	2.0142	4.1982e-05	0.0018749	2.72702
GOBP name	cellular component assembly at cellular level	20577		33	1181	6	3.1679	0.0079846	0.41008	0.387131		697	1181	69	1.7248	3.3144e-06	0.00019304	3.71435
GOBP name	negative regulation of gene expression, epigenetic	20577		33	86	2	14.501	0.0080295	0.41052	0.386666		697	86	9	3.0895	0.0018606	0.047242	1.32567
GOBP name	negative regulation of megakaryocyte differentiation	20577		33	5	1	124.71	0.0079689	0.41114	0.38601		697	5	1	5.9044	0.14758	0.77094	0.112979
GOBP name	positive regulation of cell cycle arrest	20577		33	85	2	14.672	0.0078547	0.41279	0.384271		697	85	11	3.8205	0.00010763	0.0039741	2.40076
GOBP name	induction of apoptosis by granzyme	20577		33	5	1	124.71	0.0079689	0.41303	0.384018		697	5	1	5.9044	0.14758	0.77596	0.110161
GOBP name	convergent extension involved in axis elongation	20577		33	5	1	124.71	0.0079689	0.41493	0.382025		697	5	1	5.9044	0.14758	0.77777	0.109149
GOBP name	blastocyst formation	20577		33	5	1	124.71	0.0079689	0.41685	0.38002		697	5	1	5.9044	0.14758	0.77923	0.108334
GOBP name	regulation of circadian rhythm	20577		33	87	2	14.334	0.008206	0.41766	0.379177		697	87	9	3.054	0.0020056	0.050358	1.29793
GOBP name	positive regulation of transcription from RNA polymerase II promoter	20577		33	839	5	3.716	0.0082927	0.42018	0.376565		697	839	50	1.7594	3.9846e-05	0.0017937	2.74625
GOBP name	positive regulation of ubiquitin-protein ligase activity	20577		33	89	2	14.012	0.0085639	0.43198	0.364536		697	89	12	3.9805	3.62e-05	0.0016627	2.77919
GOBP name	rhythmic process	20577		33	275	3	6.8023	0.0086401	0.43388	0.36263		697	275	31	3.328	3.7092e-09	3.3263e-07	6.47804
GOBP name	regulation of immune system process	20577		33	1204	6	3.1074	0.0086835	0.43414	0.36237		697	1204	49	1.2015	0.025493	0.35257	0.452755
GOBP name	regulation of histone modification	20577		33	91	2	13.704	0.0089283	0.44441	0.352216		697	91	13	4.2175	9.4492e-06	0.00050841	3.29379
GOBP name	ubiquitin-dependent SMAD protein catabolic process	20577		33	6	1	103.92	0.0095478	0.45712	0.33997		697	6	1	4.9204	0.17111	0.80624	0.0935357
GOBP name	photoreceptor cell outer segment organization	20577		33	6	1	103.92	0.0095478	0.45907	0.338121		697	6	1	4.9204	0.17111	0.81576	0.0884376
GOBP name	negative regulation of telomere maintenance via telomerase	20577		33	6	1	103.92	0.0095478	0.46103	0.336271		697	6	1	4.9204	0.17111	0.81749	0.0875176
GOBP name	regulation of cellular protein metabolic process	20577		33	1615	7	2.7027	0.0093169	0.46172	0.335621		697	1615	82	1.499	5.6561e-05	0.0023846	2.62258
GOBP name	maintenance of DNA methylation	20577		33	6	1	103.92	0.0095478	0.46301	0.33441		697	6	1	4.9204	0.17111	0.822	0.0851282
GOBP name	common-partner SMAD protein phosphorylation	20577		33	6	1	103.92	0.0095478	0.465	0.332547		697	6	2	9.8407	0.014979	0.23838	0.62273
GOBP name	reproductive process	20577		33	1230	6	3.0417	0.0095219	0.46575	0.331847		697	1230	64	1.5361	0.00017148	0.0059616	2.22464
GOBP name	cell cycle process	20577		33	870	5	3.5836	0.0095179	0.46758	0.330144		697	870	80	2.7147	2.4467e-16	4.9366e-14	13.3066
GOBP name	positive regulation of ligase activity	20577		33	94	2	13.267	0.0094869	0.46809	0.329671		697	94	12	3.7688	6.1437e-05	0.0025428	2.59469
GOBP name	regulation of protein modification process	20577		33	1242	6	3.0123	0.0099265	0.47324	0.324919		697	1242	62	1.4737	0.00054801	0.016468	1.78336
GOBP name	developmental process	20577		33	4477	13	1.8106	0.010339	0.49083	0.309069		697	4477	163	1.0749	0.020907	0.30248	0.519303
GOBP name	negative regulation of translation in response to stress	20577		33	7	1	89.078	0.011122	0.51714	0.286392		697	7	1	4.2175	0.19287	0.85161	0.0697592
GOBP name	negative regulation of telomerase activity	20577		33	7	1	89.078	0.011122	0.51928	0.284598		697	7	1	4.2175	0.19287	0.85194	0.069591
GOBP name	cellular response to interferon-gamma	20577		33	103	2	12.108	0.011247	0.52081	0.283321		697	103	7	2.0064	0.036929	0.42708	0.369491
GOBP name	negative regulation of protein ubiquitination involved in ubiquitin-dependent protein catabolic process	20577		33	7	1	89.078	0.011122	0.52143	0.282804		697	7	1	4.2175	0.19287	0.85227	0.0694228
GOBP name	embryonic cleavage	20577		33	7	1	89.078	0.011122	0.5236	0.281		697	7	3	12.652	0.0011809	0.032151	1.49281
GOBP name	autophagic cell death	20577		33	7	1	89.078	0.011122	0.52579	0.279188		697	7	1	4.2175	0.19287	0.86035	0.0653248
GOBP name	regulation of ubiquitin-protein ligase activity	20577		33	104	2	11.991	0.01145	0.52805	0.277325		697	104	13	3.6903	3.8767e-05	0.0017592	2.75468
GOBP name	negative regulation of transmembrane receptor protein serine/threonine kinase signaling pathway	20577		33	106	2	11.765	0.011861	0.54477	0.263787		697	106	8	2.2281	0.017689	0.26793	0.571979
GOBP name	regulation of response to DNA damage stimulus	20577		33	107	2	11.655	0.012068	0.54763	0.261513		697	107	15	4.1386	2.5749e-06	0.00015312	3.81497
GOBP name	defense response	20577		33	1299	6	2.8801	0.012003	0.5491	0.260349		697	1299	41	0.9318	0.058031	0.55804	0.253335
GOBP name	induction of apoptosis by intracellular signals	20577		33	107	2	11.655	0.012068	0.54984	0.259764		697	107	14	3.8627	1.2032e-05	0.00063529	3.19703
GOBP name	SRP-dependent cotranslational protein targeting to membrane	20577		33	108	2	11.547	0.012277	0.55489	0.255793		697	108	27	7.3806	1.7596e-16	3.6818e-14	13.4339
GOBP name	regulation of type I interferon production	20577		33	110	2	11.337	0.0127	0.55835	0.253093		697	110	9	2.4155	0.0082733	0.15764	0.802334
GOBP name	post-translational protein modification	20577		33	320	3	5.8457	0.012756	0.55863	0.252876		697	320	39	3.598	3.5514e-12	4.6123e-10	9.33608
GOBP name	regulation of ligase activity	20577		33	109	2	11.441	0.012488	0.55993	0.251866		697	109	13	3.521	6.2518e-05	0.0025687	2.59029
GOBP name	cotranslational protein targeting to membrane	20577		33	110	2	11.337	0.0127	0.56054	0.251393		697	110	27	7.2464	2.9002e-16	5.749e-14	13.2404
GOBP name	negative regulation of protein ubiquitination	20577		33	109	2	11.441	0.012488	0.56216	0.25014		697	109	13	3.521	6.2518e-05	0.0025781	2.5887
GOBP name	regulation of telomere maintenance via telomerase	20577		33	8	1	77.943	0.012691	0.56233	0.250009		697	8	1	3.6903	0.21297	0.87028	0.060341
GOBP name	regulation of retroviral genome replication	20577		33	8	1	77.943	0.012691	0.56454	0.248305		697	8	1	3.6903	0.21297	0.87091	0.0600267
GOBP name	phosphorus metabolic process	20577		33	946	5	3.2957	0.012995	0.56474	0.248151		697	946	38	1.1859	0.038355	0.43381	0.3627
GOBP name	nucleosome positioning	20577		33	8	1	77.943	0.012691	0.56677	0.246593		697	8	3	11.071	0.0018256	0.047203	1.32603
GOBP name	phosphate-containing compound metabolic process	20577		33	946	5	3.2957	0.012995	0.56692	0.246478		697	946	38	1.1859	0.038355	0.43424	0.36227
GOBP name	protein targeting to ER	20577		33	112	2	11.135	0.013128	0.56834	0.245392		697	112	27	7.117	4.7245e-16	9.0479e-14	13.0435
GOBP name	establishment of protein localization in endoplasmic reticulum	20577		33	113	2	11.036	0.013345	0.5755	0.239955		697	113	27	7.054	6.0046e-16	1.1308e-13	12.9466
GOBP name	small GTPase mediated signal transduction	20577		33	618	4	4.0359	0.01369	0.58814	0.230519		697	618	40	1.9108	4.0013e-05	0.0017941	2.74615
GOBP name	cell cycle	20577		33	620	4	4.0229	0.013828	0.59182	0.22781		697	620	68	3.2379	7.4185e-18	1.8627e-15	14.7299
GOBP name	SMAD protein import into nucleus	20577		33	9	1	69.283	0.014255	0.59434	0.225965		697	9	2	6.5605	0.032428	0.41496	0.381994
GOBP name	RNA localization	20577		33	9	1	69.283	0.014255	0.59654	0.22436		697	9	2	6.5605	0.032428	0.41543	0.381502
GOBP name	response to UV	20577		33	116	2	10.751	0.014002	0.59701	0.224018		697	116	16	4.072	1.508e-06	9.5726e-05	4.01897
GOBP name	protein localization to organelle	20577		33	118	2	10.569	0.014447	0.59795	0.223335		697	118	13	3.2524	0.00013698	0.0048518	2.3141
GOBP name	retinal rod cell development	20577		33	9	1	69.283	0.014255	0.59876	0.222747		697	9	1	3.2802	0.23148	0.88842	0.0513817
GOBP name	regulation of cellular response to stress	20577		33	337	3	5.5508	0.014535	0.59937	0.222305		697	337	21	1.8397	0.0029484	0.070135	1.15407
GOBP name	autophagy	20577		33	118	2	10.569	0.014447	0.60014	0.221747		697	118	5	1.2509	0.15933	0.79413	0.100108
GOBP name	retinal cone cell development	20577		33	9	1	69.283	0.014255	0.601	0.221126		697	9	1	3.2802	0.23148	0.88872	0.051235
GOBP name	DNA topological change	20577		33	9	1	69.283	0.014255	0.60325	0.219503		697	9	3	9.8407	0.0026461	0.064714	1.189
GOBP name	nuclear-transcribed mRNA catabolic process, nonsense-mediated decay	20577		33	117	2	10.659	0.014224	0.6042	0.218819		697	117	18	4.5419	6.5971e-08	5.0027e-06	5.3008
GOBP name	regulation of protein metabolic process	20577		33	1784	7	2.4466	0.014832	0.60942	0.215083		697	1784	91	1.5059	2.0235e-05	0.0009984	3.0007
GOBP name	regulation of defense response to virus by host	20577		33	122	2	10.222	0.015354	0.62858	0.201639		697	122	8	1.9359	0.032651	0.41639	0.3805
GOBP name	resolution of meiotic recombination intermediates	20577		33	10	1	62.355	0.015814	0.63139	0.199702		697	10	2	5.9044	0.039165	0.43642	0.360095
GOBP name	positive regulation of histone deacetylation	20577		33	10	1	62.355	0.015814	0.63363	0.198164		697	10	1	2.9522	0.2485	0.92058	0.0359385
GOBP name	response to interferon-gamma	20577		33	123	2	10.139	0.015584	0.63569	0.196755		697	123	8	1.9201	0.033746	0.42794	0.368617
GOBP name	negative regulation of telomere maintenance	20577		33	10	1	62.355	0.015814	0.63589	0.196618		697	10	1	2.9522	0.2485	0.92149	0.0355094
GOBP name	DNA unwinding involved in replication	20577		33	10	1	62.355	0.015814	0.63816	0.19507		697	10	4	11.809	0.00022321	0.007506	2.12459
GOBP name	DNA replication-dependent nucleosome organization	20577		33	10	1	62.355	0.015814	0.64045	0.193515		697	10	1	2.9522	0.2485	0.92574	0.033511
GOBP name	DNA replication-dependent nucleosome assembly	20577		33	10	1	62.355	0.015814	0.64275	0.191958		697	10	1	2.9522	0.2485	0.92605	0.0333656
GOBP name	regulation of innate immune response	20577		33	355	3	5.2694	0.01655	0.65845	0.181477		697	355	17	1.4137	0.038021	0.4357	0.360812
GOBP name	regulation of immune effector process	20577		33	363	3	5.1533	0.017489	0.67905	0.168098		697	363	17	1.3826	0.042607	0.46201	0.335349
GOBP name	viral protein processing	20577		33	11	1	56.686	0.017369	0.67906	0.168092		697	11	1	2.6838	0.2641	0.93135	0.0308871
GOBP name	cellular response to stimulus	20577		33	5359	14	1.629	0.017475	0.68088	0.166929		697	5359	234	1.2891	1.3803e-06	8.8111e-05	4.05497
GOBP name	response to UV-C	20577		33	11	1	56.686	0.017369	0.68141	0.166591		697	11	2	5.3677	0.046251	0.48433	0.314859
GOBP name	regulation of sister chromatid cohesion	20577		33	11	1	56.686	0.017369	0.68379	0.165077		697	11	3	8.0515	0.0048528	0.10307	0.986868
GOBP name	regulation of chromosome organization	20577		33	132	2	9.4477	0.017715	0.68548	0.164005		697	132	16	3.5785	7.9517e-06	0.00043404	3.36247
GOBP name	protein heterotrimerization	20577		33	11	1	56.686	0.017369	0.68618	0.163562		697	11	1	2.6838	0.2641	0.93808	0.0277601
GOBP name	DNA ligation	20577		33	11	1	56.686	0.017369	0.68859	0.162039		697	11	2	5.3677	0.046251	0.48841	0.311215
GOBP name	regulation of telomerase activity	20577		33	12	1	51.962	0.018918	0.72214	0.141379		697	12	1	2.4602	0.27836	0.93997	0.026886
GOBP name	meiotic chromosome separation	20577		33	12	1	51.962	0.018918	0.72459	0.139908		697	12	2	4.9204	0.053626	0.52919	0.276388
GOBP name	regulation of response to stimulus	20577		33	2812	9	1.9957	0.018799	0.72497	0.13968		697	2812	105	1.1024	0.024021	0.33632	0.473247
GOBP name	lens fiber cell differentiation	20577		33	12	1	51.962	0.018918	0.72706	0.13843		697	12	2	4.9204	0.053626	0.52965	0.276011
GOBP name	programmed cell death	20577		33	697	4	3.5785	0.019764	0.75188	0.123851		697	697	43	1.8213	6.1146e-05	0.00254	2.59517
GOBP name	positive regulation of leukocyte degranulation	20577		33	13	1	47.965	0.020463	0.76813	0.114565		697	13	1	2.2709	0.29135	0.96594	0.0150498
GOBP name	macroautophagy	20577		33	13	1	47.965	0.020463	0.77069	0.11312		697	13	0	0	0.63883	1	0
GOBP name	convergent extension	20577		33	13	1	47.965	0.020463	0.77327	0.111669		697	13	1	2.2709	0.29135	0.97107	0.0127495
GOBP name	protein targeting	20577		33	387	3	4.8337	0.02046	0.77576	0.110273		697	387	44	3.3565	1.6093e-12	2.1392e-10	9.66975
GOBP name	chromatin remodeling	20577		33	145	2	8.6006	0.020973	0.78467	0.105313		697	145	25	5.09	1.6423e-11	2.017e-09	8.69529
GOBP name	response to growth factor stimulus	20577		33	392	3	4.772	0.021108	0.78712	0.103959		697	392	20	1.5062	0.019348	0.28918	0.538832
GOBP name	humoral immune response	20577		33	149	2	8.3697	0.022016	0.7973	0.0983782		697	149	2	0.39627	0.079398	0.61615	0.210314
GOBP name	circadian rhythm	20577		33	149	2	8.3697	0.022016	0.79986	0.096986		697	149	18	3.5664	2.366e-06	0.0001422	3.8471
GOBP name	retinoic acid receptor signaling pathway	20577		33	14	1	44.539	0.022002	0.80195	0.0958527		697	14	2	4.2175	0.069026	0.57179	0.242763
GOBP name	positive regulation of cellular catabolic process	20577		33	150	2	8.3139	0.022279	0.80427	0.0945981		697	150	9	1.7713	0.03759	0.43208	0.364436
GOBP name	regulation of translation in response to stress	20577		33	14	1	44.539	0.022002	0.80455	0.094447		697	14	1	2.1087	0.30314	0.98368	0.00714616
GOBP name	protein targeting to membrane	20577		33	148	2	8.4263	0.021753	0.80587	0.093735		697	148	28	5.5853	9.4011e-14	1.3977e-11	10.8546
GOBP name	protein heterotetramerization	20577		33	14	1	44.539	0.022002	0.80716	0.0930404		697	14	1	2.1087	0.30314	0.98566	0.00627287
GOBP name	cell cycle arrest	20577		33	148	2	8.4263	0.021753	0.80852	0.0923092		697	148	7	1.3963	0.1063	0.68712	0.162967
GOBP name	positive regulation of protein deacetylation	20577		33	14	1	44.539	0.022002	0.80979	0.0916276		697	14	2	4.2175	0.069026	0.57347	0.241489
GOBP name	positive regulation of macroautophagy	20577		33	14	1	44.539	0.022002	0.81244	0.0902087		697	14	0	0	0.61718	1	0
GOBP name	protein localization	20577		33	404	3	4.6303	0.022703	0.81693	0.0878152		697	404	30	2.1922	3.2198e-05	0.0015033	2.82295
GOBP name	regulation of megakaryocyte differentiation	20577		33	15	1	41.57	0.023537	0.84161	0.0748891		697	15	2	3.9363	0.076953	0.60634	0.217284
GOBP name	inner cell mass cell proliferation	20577		33	15	1	41.57	0.023537	0.84428	0.0735135		697	15	3	5.9044	0.011665	0.1994	0.700275
GOBP name	positive regulation of cell cycle process	20577		33	158	2	7.893	0.024429	0.87074	0.0601115		697	158	18	3.3633	5.3438e-06	0.00030342	3.51796
GOBP name	response to organic substance	20577		33	2001	7	2.1813	0.024519	0.87119	0.0598871		697	2001	96	1.4164	0.00010393	0.0038627	2.41311
GOBP name	cell death	20577		33	752	4	3.3167	0.024727	0.87581	0.0575901		697	752	46	1.8059	4.3131e-05	0.0019187	2.71699
GOBP name	regulation of telomere maintenance	20577		33	16	1	38.972	0.025067	0.88236	0.0543542		697	16	3	5.5354	0.013872	0.2265	0.644932
GOBP name	death	20577		33	757	4	3.2948	0.025207	0.88451	0.0532973		697	757	47	1.833	2.5675e-05	0.0012398	2.90665
GOBP name	camera-type eye morphogenesis	20577		33	16	1	38.972	0.025067	0.88511	0.0530028		697	16	1	1.8451	0.32339	1	0
GOBP name	response to stimulus	20577		33	6792	16	1.4689	0.025495	0.89185	0.0497082		697	6792	278	1.2084	1.7559e-05	0.00088967	3.05077
GOBP name	regulation of defense response to virus	20577		33	164	2	7.6042	0.026087	0.90974	0.0410827		697	164	12	2.1602	0.0061995	0.12806	0.892587
GOBP name	regulation of histone deacetylation	20577		33	17	1	36.679	0.026593	0.91607	0.0380713		697	17	1	1.7366	0.33197	1	0
GOBP name	regulation of gene expression by genetic imprinting	20577		33	17	1	36.679	0.026593	0.91887	0.0367459		697	17	4	6.9464	0.00199	0.050077	1.30036
GOBP name	induction of apoptosis by oxidative stress	20577		33	17	1	36.679	0.026593	0.92169	0.0354151		697	17	3	5.2098	0.016276	0.25124	0.599911
GOBP name	histone lysine demethylation	20577		33	17	1	36.679	0.026593	0.92452	0.0340837		697	17	5	8.683	0.00018047	0.0062358	2.20511
GOBP name	cellular component disassembly at cellular level	20577		33	438	3	4.2709	0.027518	0.94505	0.0245452		697	438	42	2.8309	1.0149e-09	9.8011e-08	7.00873
GOBP name	virion assembly	20577		33	18	1	34.641	0.028113	0.94539	0.024389		697	18	1	1.6401	0.3396	1	0
GOBP name	protein homotrimerization	20577		33	18	1	34.641	0.028113	0.94821	0.0230955		697	18	1	1.6401	0.3396	1	0
GOBP name	cellular component disassembly	20577		33	440	3	4.2514	0.027814	0.94946	0.0225233		697	440	42	2.818	1.1613e-09	1.1026e-07	6.95758
GOBP name	positive regulation of natural killer cell mediated cytotoxicity	20577		33	18	1	34.641	0.028113	0.95105	0.0217967		697	18	1	1.6401	0.3396	1	0
GOBP name	translational termination	20577		33	170	2	7.3358	0.027782	0.95124	0.0217099		697	170	17	2.9522	4.886e-05	0.0021152	2.67465
GOBP name	cellular process involved in reproduction	20577		33	442	3	4.2322	0.028112	0.95387	0.0205108		697	442	35	2.3377	2.0246e-06	0.00012365	3.90781
GOBP name	intracellular receptor mediated signaling pathway	20577		33	171	2	7.2929	0.028068	0.95525	0.019883		697	171	14	2.417	0.0013637	0.036512	1.43756
GOBP name	establishment of protein localization	20577		33	1186	5	2.6288	0.028576	0.95809	0.0185937		697	1186	83	2.0661	1.3587e-10	1.5051e-08	7.82243
[truncated: 10,962 more rows]
