# Supplementary material for: Converging Small Ubiquitin-like Modifier (SUMO) and Ubiquitin Signaling: Improved Methodology Identifies Co-modified Target Proteins
Source: Mol Cell Proteomics. 2017 Sep 26;16(12):2281–95. doi: 10.1074/mcp.TIR117.000152 (PMC5724187; doi:10.1074/mcp.TIR117.000152)
Supplement: Supplemental Data [file supp_TIR117.000152_4742_1_supp_6079_nw7v3n.xlsx]

## Sheet: Sites known in MG132 targets
Gene name	Protein names		SUMO site(s) known	Ubiquitin site(s) known
AAAS	Aladin			+
AATF	Protein AATF		+	+
ACLY	ATP-citrate synthase			+
ACSL3	Long-chain-fatty-acid--CoA ligase 3			+
ACTB	Actin, cytoplasmic 1;Actin, cytoplasmic 1, N-terminally processed;Actin, cytoplasmic 2;Actin, cytoplasmic 2, N-terminally processed		+	+
ACTN1	Alpha-actinin-1			+
ACTR2	Actin-related protein 2		+	+
ADAM17	Disintegrin and metalloproteinase domain-containing protein 17			+
ADNP	Activity-dependent neuroprotector homeobox protein		+	+
ADNP2	ADNP homeobox protein 2		+	+
ADPGK	ADP-dependent glucokinase
AFG3L2	AFG3-like protein 2			+
AGO1	Protein argonaute;Protein argonaute-1			+
ALCAM	CD166 antigen			+
APOBEC3B	DNA dC->dU-editing enzyme APOBEC-3B			+
AQR	Intron-binding protein aquarius			+
AR	Androgen receptor		+	+
ARID1B	AT-rich interactive domain-containing protein 1B			+
ARID5B	AT-rich interactive domain-containing protein 5B		+	+
ASNS	Asparagine synthetase [glutamine-hydrolyzing]		+	+
ASPH	Aspartyl/asparaginyl beta-hydroxylase			+
ASUN	Protein asunder homolog		+	+
ASXH1	Putative Polycomb group protein ASXL1			+
ASXL2	Putative Polycomb group protein ASXL2		+	+
ATAD2	ATPase family AAA domain-containing protein 2		+	+
ATAD5	ATPase family AAA domain-containing protein 5		+	+
ATF6	Cyclic AMP-dependent transcription factor ATF-6 alpha;Processed cyclic AMP-dependent transcription factor ATF-6 alpha		+	+
ATF6B	Cyclic AMP-dependent transcription factor ATF-6 beta;Processed cyclic AMP-dependent transcription factor ATF-6 beta
ATP1A1	Sodium/potassium-transporting ATPase subunit alpha-1			+
ATP1B1	Sodium/potassium-transporting ATPase subunit beta-1			+
ATP2A2	Sarcoplasmic/endoplasmic reticulum calcium ATPase 2		+	+
ATRX	Transcriptional regulator ATRX		+	+
BAZ1B	Tyrosine-protein kinase BAZ1B		+	+
BCAT1	Branched-chain-amino-acid aminotransferase, cytosolic			+
BHLHE41	Class E basic helix-loop-helix protein 41		+
BLM	Bloom syndrome protein		+	+
BMP2K	BMP-2-inducible protein kinase			+
BRAT1	BRCA1-associated ATM activator 1			+
BRCA1	Breast cancer type 1 susceptibility protein		+	+
BRCC3	Lys-63-specific deubiquitinase BRCC36			+
BRD4	Bromodomain-containing protein 4		+	+
BSG	Basigin			+
C15orf39	Uncharacterized protein C15orf39		+	+
C17orf62	Uncharacterized protein C17orf62
C18orf25	Uncharacterized protein C18orf25		+
CAMK2G	Calcium/calmodulin-dependent protein kinase type II subunit gamma;Calcium/calmodulin-dependent protein kinase type II subunit beta			+
CANX	Calnexin		+	+
CASC5	Protein CASC5		+	+
CBL	E3 ubiquitin-protein ligase CBL			+
CCAR2	Cell cycle and apoptosis regulator protein 2		+	+
CCNT1	Cyclin-T1		+	+
CCNT2	Cyclin-T2		+	+
CCZ1	Vacuolar fusion protein CCZ1 homolog;Vacuolar fusion protein CCZ1 homolog B			+
CDC20	Cell division cycle protein 20 homolog		+	+
CDC7	Cell division cycle 7-related protein kinase		+	+
CDK1	Cyclin-dependent kinase 1		+	+
CDK11B	Cyclin-dependent kinase 11B;Cyclin-dependent kinase 11A		+	+
CDK4	Cyclin-dependent kinase 4		+	+
CDK9	Cyclin-dependent kinase 9		+	+
CHD4	Chromodomain-helicase-DNA-binding protein 4		+	+
CHD8	Chromodomain-helicase-DNA-binding protein 8		+	+
CHERP	Calcium homeostasis endoplasmic reticulum protein		+	+
CIRH1A	Cirhin		+	+
CKAP4	Cytoskeleton-associated protein 4			+
CLK1	Dual specificity protein kinase CLK1		+
CLK3	Dual specificity protein kinase CLK3		+	+
CLTC	Clathrin heavy chain;Clathrin heavy chain 1		+	+
CPSF1	Cleavage and polyadenylation specificity factor subunit 1		+	+
CPSF3	Cleavage and polyadenylation specificity factor subunit 3		+	+
CSNK2A1	Casein kinase II subunit alpha;Casein kinase II subunit alpha 3		+	+
CTCF	Transcriptional repressor CTCF		+	+
CTNNB1	Catenin beta-1			+
CYB5R3	NADH-cytochrome b5 reductase 3;NADH-cytochrome b5 reductase 3 membrane-bound form;NADH-cytochrome b5 reductase 3 soluble form			+
CYCS	Cytochrome c			+
DAXX	Death domain-associated protein 6		+	+
DCAF13	DDB1- and CUL4-associated factor 13		+	+
DCAF5	DDB1- and CUL4-associated factor 5			+
DCLRE1B	5 exonuclease Apollo			+
DCTN4	Dynactin subunit 4		+	+
DDOST	Dolichyl-diphosphooligosaccharide--protein glycosyltransferase 48 kDa subunit			+
DDX11	Probable ATP-dependent RNA helicase DDX11		+	+
DDX42	ATP-dependent RNA helicase DDX42		+
DDX43	Probable ATP-dependent RNA helicase DDX43			+
DDX5	Probable ATP-dependent RNA helicase DDX5		+	+
DDX52	Probable ATP-dependent RNA helicase DDX52		+	+
DERL1	Derlin-1
DHCR7	7-dehydrocholesterol reductase			+
DHRS2	Dehydrogenase/reductase SDR family member 2, mitochondrial			+
DHX15	Pre-mRNA-splicing factor ATP-dependent RNA helicase DHX15		+	+
DHX9	ATP-dependent RNA helicase A		+	+
DKC1	H/ACA ribonucleoprotein complex subunit 4		+	+
DKFZp566H1924	Neuroplastin			+
DNA2	DNA replication ATP-dependent helicase/nuclease DNA2;DNA replication nuclease DNA2;DNA replication ATP-dependent helicase DNA2			+
DNAJB12	DnaJ homolog subfamily B member 12			+
DNAJC10	DnaJ homolog subfamily C member 10			+
DNMT3B	DNA (cytosine-5)-methyltransferase 3B		+	+
DNTTIP2	Deoxynucleotidyltransferase terminal-interacting protein 2		+	+
DROSHA	Ribonuclease 3		+	+
DTL	Denticleless protein homolog		+	+
DUSP11	RNA/RNP complex-1-interacting phosphatase		+	+
DYRK1A	Dual specificity tyrosine-phosphorylation-regulated kinase 1A			+
E2F7	Transcription factor E2F7		+	+
ECT2	Protein ECT2		+	+
EIF3C	Eukaryotic translation initiation factor 3 subunit C;Eukaryotic translation initiation factor 3 subunit C-like protein			+
EIF3E	Eukaryotic translation initiation factor 3 subunit E		+	+
EIF3I	Eukaryotic translation initiation factor 3 subunit I		+	+
EIF4A1	Eukaryotic initiation factor 4A-I;Eukaryotic initiation factor 4A-II;Eukaryotic initiation factor 4A-II, N-terminally processed		+	+
ELP3	Elongator complex protein 3			+
EMD	Emerin			+
EME1	Crossover junction endonuclease EME1		+	+
EMSY	Protein EMSY		+	+
ENC1	Ectoderm-neural cortex protein 1			+
ERGIC3	Endoplasmic reticulum-Golgi intermediate compartment protein 3		+	+
ERLIN1	Erlin-1			+
ESCO2	N-acetyltransferase ESCO2		+	+
ESYT1	Extended synaptotagmin-1			+
FAM111A	Protein FAM111A		+	+
FAM208B	Protein FAM208B			+
FAM49B	Protein FAM49B			+
FANCL	E3 ubiquitin-protein ligase FANCL		+	+
FARS2	Phenylalanine--tRNA ligase, mitochondrial
FASN	Fatty acid synthase;[Acyl-carrier-protein] S-acetyltransferase;[Acyl-carrier-protein] S-malonyltransferase;3-oxoacyl-[acyl-carrier-protein] synthase;3-oxoacyl-[acyl-carrier-protein] reductase;3-hydroxyacyl-[acyl-carrier-protein] dehydratase;Enoyl-[acyl-carrier-protein] reductase;Oleoyl-[acyl-carrier-protein] hydrolase		+	+
FBN2	Fibrillin-2		+
FBRS	Probable fibrosin-1		+	+
FBXO11	F-box only protein 11		+	+
FEN1	Flap endonuclease 1
FLNA	Filamin-A		+	+
FOXM1	Forkhead box protein M1		+
FRMD6	FERM domain-containing protein 6
GALNT2	Polypeptide N-acetylgalactosaminyltransferase 2;Polypeptide N-acetylgalactosaminyltransferase 2 soluble form		+	+
GANAB	Neutral alpha-glucosidase AB			+
GAPDH	Glyceraldehyde-3-phosphate dehydrogenase		+	+
GEMIN5	Gem-associated protein 5		+	+
GLE1	Nucleoporin GLE1			+
GLG1	Golgi apparatus protein 1			+
GLYR1	Putative oxidoreductase GLYR1		+	+
GNAI2	Guanine nucleotide-binding protein G(i) subunit alpha-2;Guanine nucleotide-binding protein G(i) subunit alpha-1;Guanine nucleotide-binding protein G(k) subunit alpha			+
GNAS	Guanine nucleotide-binding protein G(s) subunit alpha isoforms short;Guanine nucleotide-binding protein G(s) subunit alpha isoforms XLas			+
GNB2L1	Guanine nucleotide-binding protein subunit beta-2-like 1;Guanine nucleotide-binding protein subunit beta-2-like 1, N-terminally processed		+	+
GNL3L	Guanine nucleotide-binding protein-like 3-like protein		+	+
GPI	Glucose-6-phosphate isomerase			+
GPX8	Probable glutathione peroxidase 8;Glutathione peroxidase			+
GSE1	Genetic suppressor element 1		+	+
GTF2I	General transcription factor II-I		+	+
GTF2IRD1	General transcription factor II-I repeat domain-containing protein 1		+	+
GTF3C1	General transcription factor 3C polypeptide 1		+	+
GTF3C5	General transcription factor 3C polypeptide 5		+	+
GTPBP4	Nucleolar GTP-binding protein 1		+	+
HACD3	Very-long-chain (3R)-3-hydroxyacyl-CoA dehydratase 3			+
HBP1	HMG box-containing protein 1			+
HDX	Highly divergent homeobox		+
HIF1A	Hypoxia-inducible factor 1-alpha		+	+
HIP1R	Huntingtin-interacting protein 1-related protein			+
HIPK1	Homeodomain-interacting protein kinase 1		+	+
HIST1H2AJ	Histone H2A type 1-J;Histone H2A type 1-H;Histone H2A.J;Histone H2A type 1-D;Histone H2A type 1;Histone H2A;Histone H2AX		+	+
HJURP	Holliday junction recognition protein		+	+
HLA-B	HLA class I histocompatibility antigen, B-44 alpha chain			+
HMCES	Embryonic stem cell-specific 5-hydroxymethylcytosine-binding protein		+	+
HMG20B	SWI/SNF-related matrix-associated actin-dependent regulator of chromatin subfamily E member 1-related		+	+
HMOX1	Heme oxygenase 1			+
HNRNPL	Heterogeneous nuclear ribonucleoprotein L		+	+
HNRNPM	Heterogeneous nuclear ribonucleoprotein M		+	+
HNRNPU	Heterogeneous nuclear ribonucleoprotein U		+	+
HNRNPUL1	Heterogeneous nuclear ribonucleoprotein U-like protein 1		+	+
HR	Lysine-specific demethylase hairless		+
HSD17B11	Estradiol 17-beta-dehydrogenase 11			+
HSP90AB1	Heat shock protein HSP 90-beta		+	+
HSPA1B	Heat shock 70 kDa protein 1B;Heat shock 70 kDa protein 1A		+	+
HSPB1	Heat shock protein beta-1		+	+
IFI16	Gamma-interferon-inducible protein 16		+	+
IFT140	Intraflagellar transport protein 140 homolog			+
ILF2	Interleukin enhancer-binding factor 2		+	+
INTS3	Integrator complex subunit 3			+
IP6K2	Inositol hexakisphosphate kinase 2		+	+
IQSEC1	IQ motif and SEC7 domain-containing protein 1			+
ITGA3	Integrin alpha-3;Integrin alpha-3 heavy chain;Integrin alpha-3 light chain			+
ITGAV	Integrin alpha-V;Integrin alpha-V heavy chain;Integrin alpha-V light chain		+	+
ITGB1	Integrin beta-1		+	+
JMJD1C	Probable JmjC domain-containing histone demethylation protein 2C		+	+
KDM1A	Lysine-specific histone demethylase 1A		+	+
KDM4A	Lysine-specific demethylase 4A		+	+
KDM5A	Lysine-specific demethylase 5A		+	+
KDM5B	Lysine-specific demethylase 5B		+	+
KIAA1551	Uncharacterized protein KIAA1551			+
KIF18A	Kinesin-like protein KIF18A		+	+
KIF23	Kinesin-like protein;Kinesin-like protein KIF23		+	+
KLHL24	Kelch-like protein 24			+
KPNA2	Importin subunit alpha-1		+	+
KPNB1	Importin subunit beta-1			+
KTN1	Kinectin			+
LAMB2	Laminin subunit beta-2		+
LAMB3	Laminin subunit beta-3		+	+
LAMC1	Laminin subunit gamma-1			+
LAMP1	Lysosome-associated membrane glycoprotein 1		+
LAS1L	Ribosomal biogenesis protein LAS1L		+	+
LDHB	L-lactate dehydrogenase B chain;L-lactate dehydrogenase		+	+
LGALS3BP	Galectin-3-binding protein			+
LMAN1	Protein ERGIC-53			+
LMAN2	Vesicular integral-membrane protein VIP36			+
LOXL4	Lysyl oxidase homolog 4
LRCH1	Leucine-rich repeat and calponin homology domain-containing protein 1
LRRC42	Leucine-rich repeat-containing protein 42		+	+
LRRC59	Leucine-rich repeat-containing protein 59		+	+
LSS	Lanosterol synthase			+
MAEA	Macrophage erythroblast attacher		+	+
MAF	Transcription factor Maf		+
MAGEA1	Melanoma-associated antigen 1			+
MAGEC1	Melanoma-associated antigen C1			+
MAGED2	Melanoma-associated antigen D2		+	+
MAGED4	Melanoma-associated antigen D4			+
MAGEF1	Melanoma-associated antigen F1		+	+
MARCH7	E3 ubiquitin-protein ligase MARCH7		+	+
MASTL	Serine/threonine-protein kinase greatwall		+	+
MATR3	Matrin-3		+	+
MCAM	Cell surface glycoprotein MUC18			+
MCM10	Protein MCM10 homolog		+	+
MCM2	DNA replication licensing factor MCM2		+	+
MCM3	DNA replication licensing factor MCM3		+	+
MCM7	DNA replication licensing factor MCM7		+	+
MCU	Calcium uniporter protein, mitochondrial		+
MECOM	MDS1 and EVI1 complex locus protein EVI1		+	+
MECP2	Methyl-CpG-binding protein 2			+
MED12	Mediator of RNA polymerase II transcription subunit 12			+
MELK	Maternal embryonic leucine zipper kinase		+	+
MEPCE	7SK snRNA methylphosphate capping enzyme		+	+
MFN1	Mitofusin-1			+
MFN2	Mitofusin-2			+
MGA	MAX gene-associated protein		+	+
MGA			+	+
MGEA5	Protein O-GlcNAcase			+
MIA3	Melanoma inhibitory activity protein 3			+
MIS18BP1	Mis18-binding protein 1		+	+
MORC3	MORC family CW-type zinc finger protein 3		+	+
MORF4L1	Mortality factor 4-like protein 1			+
MRPS7	28S ribosomal protein S7, mitochondrial			+
MSANTD4	Myb/SANT-like DNA-binding domain-containing protein 4		+	+
MSH6	DNA mismatch repair protein Msh6		+	+
MTPAP	Poly(A) RNA polymerase, mitochondrial			+
MTX1	Metaxin-1			+
MYC	Myc proto-oncogene protein		+	+
NCOR2	Nuclear receptor corepressor 2		+	+
NDUFA9	NADH dehydrogenase [ubiquinone] 1 alpha subcomplex subunit 9, mitochondrial			+
NEDD8	NEDD8		+	+
NEIL3	Endonuclease 8-like 3		+	+
NET1	Neuroepithelial cell-transforming gene 1 protein		+	+
NFKB2	Nuclear factor NF-kappa-B p100 subunit;Nuclear factor NF-kappa-B p52 subunit		+	+
NFRKB	Nuclear factor related to kappa-B-binding protein		+	+
NLK	Mitogen-activated protein kinase;Serine/threonine-protein kinase NLK			+
NOC4L	Nucleolar complex protein 4 homolog			+
NOL6	Nucleolar protein 6			+
NOMO1	Nodal modulator 1		+	+
NONO	Non-POU domain-containing octamer-binding protein		+	+
NOP56	Nucleolar protein 56		+	+
NOP58	Nucleolar protein 58		+	+
NOVA2	RNA-binding protein Nova-2		+	+
NPAT	Protein NPAT		+	+
NR3C1	Glucocorticoid receptor		+	+
NSUN2	tRNA (cytosine(34)-C(5))-methyltransferase		+	+
NSUN5	Probable 28S rRNA (cytosine-C(5))-methyltransferase		+	+
NUP107	Nuclear pore complex protein Nup107			+
NUP160	Nuclear pore complex protein Nup160			+
NUP210	Nuclear pore membrane glycoprotein 210			+
NUP43	Nucleoporin Nup43		+	+
NUP93	Nuclear pore complex protein Nup93		+	+
OGT	UDP-N-acetylglucosamine--peptide N-acetylglucosaminyltransferase 110 kDa subunit		+	+
OSBPL10	Oxysterol-binding protein-related protein 10;Oxysterol-binding protein			+
P4HA2	Prolyl 4-hydroxylase subunit alpha-2		+	+
PAF1	RNA polymerase II-associated factor 1 homolog		+	+
PAPD5	Non-canonical poly(A) RNA polymerase PAPD5		+	+
PATZ1	POZ-, AT hook-, and zinc finger-containing protein 1			+
PBXIP1	Pre-B-cell leukemia transcription factor-interacting protein 1			+
PCBP2	Poly(rC)-binding protein 2;Poly(rC)-binding protein 3		+	+
PCYT1A	Choline-phosphate cytidylyltransferase B;Choline-phosphate cytidylyltransferase A		+	+
PDCD7	Programmed cell death protein 7			+
PES1	Pescadillo homolog		+	+
PGRMC1	Membrane-associated progesterone receptor component 1			+
PGRMC2	Membrane-associated progesterone receptor component 2			+
PHF20L1	PHD finger protein 20-like protein 1		+	+
PHF21A	PHD finger protein 21A		+
PHF8	Histone lysine demethylase PHF8		+	+
PIAS1	E3 SUMO-protein ligase PIAS1		+	+
PIAS2	E3 SUMO-protein ligase PIAS2		+	+
PIAS3	E3 SUMO-protein ligase PIAS3		+	+
PIAS4	E3 SUMO-protein ligase PIAS4		+	+
PKP2	Plakophilin-2			+
PLEC	Plectin		+	+
PLOD1	Procollagen-lysine,2-oxoglutarate 5-dioxygenase 1
PLRG1	Pleiotropic regulator 1			+
PML	Protein PML		+	+
POGZ	Pogo transposable element with ZNF domain		+	+
POLD1	DNA polymerase;DNA polymerase delta catalytic subunit		+	+
POLR2A	DNA-directed RNA polymerase;DNA-directed RNA polymerase II subunit RPB1		+	+
POLR2B	DNA-directed RNA polymerase;DNA-directed RNA polymerase II subunit RPB2			+
PPP1CB	Serine/threonine-protein phosphatase PP1-beta catalytic subunit;Serine/threonine-protein phosphatase			+
PPP1R10	Serine/threonine-protein phosphatase 1 regulatory subunit 10		+	+
PRAME	Melanoma antigen preferentially expressed in tumors			+
PRKDC	DNA-dependent protein kinase catalytic subunit		+	+
PRPF4B	Serine/threonine-protein kinase PRP4 homolog		+	+
PRPF8	Pre-mRNA-processing-splicing factor 8			+
PSMA2	Proteasome subunit alpha type;Proteasome subunit alpha type-2		+	+
PSMA5	Proteasome subunit alpha type-5		+	+
PSMC5	26S protease regulatory subunit 8			+
PSMD1	26S proteasome non-ATPase regulatory subunit 1			+
PSMD12	26S proteasome non-ATPase regulatory subunit 12		+	+
PSMD2	26S proteasome non-ATPase regulatory subunit 2			+
PSMD3	26S proteasome non-ATPase regulatory subunit 3		+	+
PTRF	Polymerase I and transcript release factor		+	+
QRICH1	Glutamine-rich protein 1		+	+
QTRTD1	Queuine tRNA-ribosyltransferase subunit QTRTD1		+	+
RAB11A	Ras-related protein Rab-11A;Ras-related protein Rab-11B			+
RAB7A	Ras-related protein Rab-7a			+
RAD18	E3 ubiquitin-protein ligase RAD18		+	+
RAD54L2	Helicase ARIP4		+	+
RANBP2	E3 SUMO-protein ligase RanBP2		+	+
RBAK	RB-associated KRAB zinc finger protein		+
RDH11	Retinol dehydrogenase 11			+
RECQL4	ATP-dependent DNA helicase Q4		+	+
RERE	Arginine-glutamic acid dipeptide repeats protein		+	+
REV1	DNA repair protein REV1		+
RFWD3	E3 ubiquitin-protein ligase RFWD3		+	+
RLF	Zinc finger protein Rlf		+	+
RNF111	E3 ubiquitin-protein ligase Arkadia		+	+
RNF216	E3 ubiquitin-protein ligase RNF216		+	+
RNMT	mRNA cap guanine-N7 methyltransferase			+
RPL10	60S ribosomal protein L10		+	+
RPL13	60S ribosomal protein L13		+	+
RPL15	60S ribosomal protein L15;Ribosomal protein L15		+	+
RPL24	60S ribosomal protein L24		+	+
RPL3	60S ribosomal protein L3		+	+
RPL4	60S ribosomal protein L4		+	+
RPN1	Dolichyl-diphosphooligosaccharide--protein glycosyltransferase subunit 1		+	+
RPS11	40S ribosomal protein S11		+	+
RPS14	40S ribosomal protein S14		+	+
RPS16	40S ribosomal protein S16		+	+
RPSA	40S ribosomal protein SA		+	+
RREB1	Ras-responsive element-binding protein 1		+	+
RSBN1	Round spermatid basic protein 1		+	+
RSF1	Remodeling and spacing factor 1		+	+
RTN4	Reticulon-4;Reticulon		+	+
SBNO2	Protein strawberry notch homolog 2		+	+
SCAF11	Protein SCAF11		+	+
SCCPDH	Saccharopine dehydrogenase-like oxidoreductase			+
SEC11A	Signal peptidase complex catalytic subunit SEC11;Signal peptidase complex catalytic subunit SEC11A			+
SEC22B	Vesicle-trafficking protein SEC22b		+	+
SENP1	Sentrin-specific protease 1			+
SEPT10	Septin-10		+	+
SETDB1	Histone-lysine N-methyltransferase SETDB1		+	+
SETX	Probable helicase senataxin		+	+
SHPRH	E3 ubiquitin-protein ligase SHPRH		+	+
SIMC1	SUMO-interacting motif-containing protein 1			+
SIN3A	Paired amphipathic helix protein Sin3a			+
SLC25A3	Phosphate carrier protein, mitochondrial			+
SLC25A5	ADP/ATP translocase 2;ADP/ATP translocase 2, N-terminally processed			+
SLC3A2	4F2 cell-surface antigen heavy chain		+	+
SLFN5	Schlafen family member 5			+
SLU7	Pre-mRNA-splicing factor SLU7		+	+
SLX4	Structure-specific endonuclease subunit SLX4		+	+
SMARCAD1	SWI/SNF-related matrix-associated actin-dependent regulator of chromatin subfamily A containing DEAD/H box 1		+	+
SMC5	Structural maintenance of chromosomes protein 5		+	+
SMC6	Structural maintenance of chromosomes protein 6		+	+
SNRNP200	U5 small nuclear ribonucleoprotein 200 kDa helicase		+	+
SP100	Nuclear autoantigen Sp-100		+	+
SP140L	Nuclear body protein SP140-like protein		+	+
SPCS2	Signal peptidase complex subunit 2			+
SPTBN1	Spectrin beta chain, non-erythrocytic 1		+	+
SPTLC1	Serine palmitoyltransferase 1			+
SRPRB	Signal recognition particle receptor subunit beta			+
SRRM2	Serine/arginine repetitive matrix protein 2			+
SSR4	Translocon-associated protein subunit delta			+
STIM1	Stromal interaction molecule 1		+	+
STT3A	Dolichyl-diphosphooligosaccharide--protein glycosyltransferase subunit STT3A			+
SUMO1	Small ubiquitin-related modifier 1		+	+
SUMO2	Small ubiquitin-related modifier 2		+	+
SUN1	SUN domain-containing protein 1		+	+
SUPT16H	FACT complex subunit SPT16		+	+
SUPT20H	Transcription factor SPT20 homolog		+	+
SYNGAP1	Ras/Rap GTPase-activating protein SynGAP			+
TARDBP	TAR DNA-binding protein 43		+	+
TBL3	Transducin beta-like protein 3		+	+
TFRC	Transferrin receptor protein 1;Transferrin receptor protein 1, serum form			+
TMED10	Transmembrane emp24 domain-containing protein 10			+
TMED9	Transmembrane emp24 domain-containing protein 9			+
TMPO	Lamina-associated polypeptide 2, isoforms beta/gamma;Thymopoietin;Thymopentin;Lamina-associated polypeptide 2, isoform alpha;Thymopoietin;Thymopentin		+	+
TMX1	Thioredoxin-related transmembrane protein 1			+
TMX3	Protein disulfide-isomerase TMX3			+
TNRC18	Trinucleotide repeat-containing gene 18 protein		+	+
TONSL	Tonsoku-like protein
TOP2A	DNA topoisomerase 2-alpha		+	+
TOP2B	DNA topoisomerase 2-beta;DNA topoisomerase 2		+	+
TOPORS	E3 ubiquitin-protein ligase Topors		+	+
TRIB3	Tribbles homolog 3
TRIM24	Transcription intermediary factor 1-alpha		+	+
TRIM27	Zinc finger protein RFP		+	+
TRIM28	Transcription intermediary factor 1-beta		+	+
TSN	Translin			+
TSPYL2	Testis-specific Y-encoded-like protein 2		+	+
TUBA1B	Tubulin alpha-1B chain;Tubulin alpha-4A chain		+	+
TUBB	Tubulin beta chain;Tubulin beta-4B chain;Tubulin beta-2B chain;Tubulin beta-2A chain;Tubulin beta-4A chain		+	+
TYMS	Thymidylate synthase		+	+
UBA2	SUMO-activating enzyme subunit 2		+	+
ubiquitin	Ubiquitin-40S ribosomal protein S27a;Ubiquitin;40S ribosomal protein S27a		+	+
UIMC1	BRCA1-A complex subunit RAP80		+	+
USP11	Ubiquitin carboxyl-terminal hydrolase;Ubiquitin carboxyl-terminal hydrolase 11			+
USP22	Ubiquitin carboxyl-terminal hydrolase 22		+	+
USP42	Ubiquitin carboxyl-terminal hydrolase 42			+
UTP11L	Probable U3 small nucleolar RNA-associated protein 11		+	+
UTP18	U3 small nucleolar RNA-associated protein 18 homolog		+	+
VAPB	Vesicle-associated membrane protein-associated protein B/C		+	+
VDAC2	Voltage-dependent anion-selective channel protein 2			+
WDR18	WD repeat-containing protein 18			+
WDR33	pre-mRNA 3 end processing protein WDR33		+	+
WDR6	WD repeat-containing protein 6		+	+
WDR70	WD repeat-containing protein 70		+	+
XAB2	Pre-mRNA-splicing factor SYF1			+
XAGE1A	X antigen family member 1		+	+
XBP1	X-box-binding protein 1;X-box-binding protein 1, cytoplasmic form;X-box-binding protein 1, luminal form		+	+
XRCC5	X-ray repair cross-complementing protein 5		+	+
XRCC6	X-ray repair cross-complementing protein 6		+	+
XRN2	5-3 exoribonuclease 2		+	+
YEATS2	YEATS domain-containing protein 2		+	+
YTHDC1	YTH domain-containing protein 1		+
YY1AP1	YY1-associated protein 1		+
ZBTB1	Zinc finger and BTB domain-containing protein 1		+	+
ZBTB20	Zinc finger and BTB domain-containing protein 20		+	+
ZBTB25	Zinc finger and BTB domain-containing protein 25		+
ZBTB33	Transcriptional regulator Kaiso		+	+
ZBTB38	Zinc finger and BTB domain-containing protein 38		+	+
ZBTB6	Zinc finger and BTB domain-containing protein 6		+
ZCCHC7	Zinc finger CCHC domain-containing protein 7		+
ZEB1	Zinc finger E-box-binding homeobox 1		+	+
ZFP30	Zinc finger protein 30 homolog		+	+
ZFP69B	Zinc finger protein ZFP69B		+
ZKSCAN1	Zinc finger protein with KRAB and SCAN domains 1		+	+
ZKSCAN2	Zinc finger protein with KRAB and SCAN domains 2		+	+
ZKSCAN5	Zinc finger protein with KRAB and SCAN domains 5		+
ZMYM2	Zinc finger MYM-type protein 2		+	+
ZMYM3	Zinc finger MYM-type protein 3		+	+
ZMYM4	Zinc finger MYM-type protein 4		+	+
ZMYND11	Zinc finger MYND domain-containing protein 11		+	+
ZNF106	Zinc finger protein 106		+	+
ZNF12	Zinc finger protein 12		+	+
ZNF131	Zinc finger protein 131		+	+
ZNF140	Zinc finger protein 140		+
ZNF142	Zinc finger protein 142		+
ZNF195	Zinc finger protein 195		+	+
ZNF221	Zinc finger protein 221		+
ZNF224	Zinc finger protein 224		+	+
ZNF251	Zinc finger protein 251		+	+
ZNF256	Zinc finger protein 256			+
ZNF267	Zinc finger protein 267		+	+
ZNF28	Zinc finger protein 28		+	+
ZNF280B	Zinc finger protein 280B
ZNF280C	Zinc finger protein 280C		+	+
ZNF280D	Zinc finger protein 280D		+
ZNF281	Zinc finger protein 281		+	+
ZNF283	Zinc finger protein 283		+	+
ZNF316	Zinc finger protein 316		+
ZNF322	Zinc finger protein 322		+
ZNF33A	Zinc finger protein 33A;Zinc finger protein 33B		+	+
ZNF347	Zinc finger protein 347		+
ZNF37A	Zinc finger protein 37A			+
ZNF384	Zinc finger protein 384
ZNF426	Zinc finger protein 426		+	+
ZNF445	Zinc finger protein 445		+	+
ZNF451	Zinc finger protein 451		+	+
ZNF451	Zinc finger protein 451		+	+
ZNF460	Zinc finger protein 460		+	+
ZNF462	Zinc finger protein 462		+	+
ZNF473	Zinc finger protein 473		+	+
ZNF518A	Zinc finger protein 518A		+	+
ZNF518B	Zinc finger protein 518B			+
ZNF525			+	+
ZNF529	Zinc finger protein 529		+	+
ZNF532	Zinc finger protein 532			+
ZNF544	Zinc finger protein 544		+
ZNF548	Zinc finger protein 548		+	+
ZNF551	Zinc finger protein 551			+
ZNF644	Zinc finger protein 644		+	+
ZNF652	Zinc finger protein 652
ZNF658	Zinc finger protein 658;Zinc finger protein 658B		+	+
ZNF662	Zinc finger protein 662		+
ZNF687	Zinc finger protein 687		+
ZNF697	Zinc finger protein 697		+
ZNF7	Zinc finger protein 7		+	+
ZNF766	Zinc finger protein 766		+	+
ZNF772	Zinc finger protein 772		+	+
ZNF773	Zinc finger protein 773		+	+
ZNF780A	Zinc finger protein 780A		+	+
ZNF780B	Zinc finger protein 780B		+	+
ZNF800	Zinc finger protein 800		+
ZNF81	Zinc finger protein 81		+	+
ZNF814	Putative uncharacterized zinc finger protein 814		+
ZNF827	Zinc finger protein 827		+
ZNF841	Zinc finger protein 841		+
ZNF850	Zinc finger protein 850		+	+
ZNF860	Zinc finger protein 860		+	+
ZNHIT6	Box C/D snoRNA protein 1		+	+
ZXDC	Zinc finger protein ZXDC		+	+
	Total proteins		SUMOylation known	ubiquitylation known
	498		340	446
			0.682731	0.895582
