# Supplementary material for: Converging Small Ubiquitin-like Modifier (SUMO) and Ubiquitin Signaling: Improved Methodology Identifies Co-modified Target Proteins
Source: Mol Cell Proteomics. 2017 Sep 26;16(12):2281–95. doi: 10.1074/mcp.TIR117.000152 (PMC5724187; doi:10.1074/mcp.TIR117.000152)
Supplement: Supplemental Data [file supp_TIR117.000152_4742_1_supp_6086_9w7v3b.xlsx]

## Sheet: RAW Peptides
Sequence	N-term cleavage window	C-term cleavage window	Amino acid before	First amino acid	Second amino acid	Second last amino acid	Last amino acid	Amino acid after	A Count	R Count	N Count	D Count	C Count	Q Count	E Count	G Count	H Count	I Count	L Count	K Count	M Count	F Count	P Count	S Count	T Count	W Count	Y Count	V Count	U Count	O Count	Length	Missed cleavages	Mass	Proteins	Leading razor protein	Start position	End position	Gene names	Protein names	Unique (Groups)	Unique (Proteins)	Charges	PEP	Score	Identification type SU_double_DMSO_1	Identification type SU_double_DMSO_2	Identification type SU_double_DMSO_3	Identification type SU_double_DMSO_4	Identification type SU_double_MG_1
CQTGCWSPDGSR	RWPTLSGRCQTGCWSP	CWSPDGSRLLFTVLGE	R	C	Q	S	R	L	0	1	0	1	2	1	0	2	0	0	0	0	0	0	1	2	1	1	0	0	0	0	12	0	1409.55	Q9NRG9;Q9NRG9-2;F8VZ44;H3BU82	Q9NRG9	331	342	AAAS	Aladin	yes	no	2	0.0033525	46.069					By matching
CSLGLFPPPPPR	________________	LFPPPPPRGQVTLYEH	M	C	S	P	R	G	0	1	0	0	1	0	0	1	0	0	2	0	0	1	5	1	0	0	0	0	0	0	12	0	1336.7	Q9NRG9;Q9NRG9-2;F8VUB6	Q9NRG9	2	13	AAAS	Aladin	yes	no	2	0.0030549	45.653					By matching
FAVALLDDSVR	AWHPHTNKFAVALLDD	ALLDDSVRVYNASSTI	K	F	A	V	R	V	2	1	0	2	0	0	0	0	0	0	2	0	0	1	0	1	0	0	0	2	0	0	11	0	1204.65	Q9NRG9;F8VZ44;H3BU82	Q9NRG9	166	176	AAAS	Aladin	yes	no	2	0.00023149	77.062	By matching	By MS/MS	By matching		By MS/MS
GGGVTNLLWSPDGSK	CVPLPWFRGGGVTNLL	LWSPDGSKILATTPSA	R	G	G	S	K	I	0	0	1	1	0	0	0	4	0	0	2	1	0	0	1	2	1	1	0	1	0	0	15	0	1486.74	Q9NRG9;Q9NRG9-2;F8VZ44;H3BU82;F8VUB6	Q9NRG9	287	301	AAAS	Aladin	yes	no	2	2.1498e-55	120.92	By matching	By matching	By matching	By matching	By MS/MS
GQWINLPVLQLTK	ESPPPDFRGQWINLPV	LPVLQLTKDPLKTPGR	R	G	Q	T	K	D	0	0	1	0	0	2	0	1	0	1	3	1	0	0	1	0	1	1	0	1	0	0	13	0	1508.87	Q9NRG9;Q9NRG9-2;F8VUB6	Q9NRG9	40	52	AAAS	Aladin	yes	no	2	3.0239e-29	116.51	By matching	By matching	By matching		By MS/MS
GQWINLPVLQLTKDPLKTPGR	ESPPPDFRGQWINLPV	DPLKTPGRLDHGTRTA	R	G	Q	G	R	L	0	1	1	1	0	2	0	2	0	1	4	2	0	0	3	0	2	1	0	1	0	0	21	2	2373.35	Q9NRG9;Q9NRG9-2;F8VUB6	Q9NRG9	40	60	AAAS	Aladin	yes	no	4	0.00072069	34.649			By matching
ILATTPSAVFR	LWSPDGSKILATTPSA	TTPSAVFRVWEAQMWT	K	I	L	F	R	V	2	1	0	0	0	0	0	0	0	1	1	0	0	1	1	1	2	0	0	1	0	0	11	0	1174.67	Q9NRG9;Q9NRG9-2;F8VZ44;H3BU82	Q9NRG9	302	312	AAAS	Aladin	yes	no	2	0.0032226	67.214		By matching			By matching
LGGEAHSMVWDPSGER	QTPDGEERLGGEAHSM	VWDPSGERLAVLMKGK	R	L	G	E	R	L	1	1	0	1	0	0	2	3	1	0	1	0	1	0	1	2	0	1	0	1	0	0	16	0	1726.77	Q9NRG9;Q9NRG9-2;F8VZ44;H3BU82	Q9NRG9	395	410	AAAS	Aladin	yes	no	3	9.1663e-05	69.485			By matching		By MS/MS
LLFTVLGEPLIYSLSFPER	CWSPDGSRLLFTVLGE	YSLSFPERCGEGKGCV	R	L	L	E	R	C	0	1	0	0	0	0	2	1	0	1	5	0	0	2	2	2	1	0	1	1	0	0	19	0	2193.21	Q9NRG9;Q9NRG9-2;F8VZ44;H3BU82	Q9NRG9	343	361	AAAS	Aladin	yes	no	2	0.002376	40.432					By matching
LLSASPVDAAIR	AWAPSGGRLLSASPVD	SPVDAAIRVWDVSTET	R	L	L	I	R	V	3	1	0	1	0	0	0	0	0	1	2	0	0	0	1	2	0	0	0	1	0	0	12	0	1211.69	Q9NRG9;Q9NRG9-2;F8VZ44;H3BU82;F8VUB6	Q9NRG9	259	270	AAAS	Aladin	yes	no	2	8.6221e-36	119.39	By matching	By MS/MS	By MS/MS	By matching	By MS/MS
NSPVFELLPCGIIQGEPGAQPQLITFHPSFNK	VILLFRTRNSPVFELL	TFHPSFNKGALLSVGW	R	N	S	N	K	G	1	0	2	0	1	3	2	3	1	3	3	1	0	3	5	2	1	0	0	1	0	0	32	0	3534.8	Q9NRG9;Q9NRG9-2;F8VZ44	Q9NRG9	435	466	AAAS	Aladin	yes	no	3	4.68e-25	62.706					By matching
VQDGKPVILLFR	VLMKGKPRVQDGKPVI	KPVILLFRTRNSPVFE	R	V	Q	F	R	T	0	1	0	1	0	1	0	1	0	1	2	1	0	1	1	0	0	0	0	2	0	0	12	1	1383.82	Q9NRG9;Q9NRG9-2;F8VZ44;H3BU82	Q9NRG9	421	432	AAAS	Aladin	yes	no	3	1.0611e-07	89.301					By MS/MS
VWEAQMWTCER	TTPSAVFRVWEAQMWT	AQMWTCERWPTLSGRC	R	V	W	E	R	W	1	1	0	0	1	1	2	0	0	0	0	0	1	0	0	0	1	2	0	1	0	0	11	0	1494.64	Q9NRG9;Q9NRG9-2;F8VZ44;H3BU82	Q9NRG9	313	323	AAAS	Aladin	yes	no	2	0.017521	42.843
VYNASSTIVPSLK	ALLDDSVRVYNASSTI	STIVPSLKHRLQRNVA	R	V	Y	L	K	H	1	0	1	0	0	0	0	0	0	1	1	1	0	0	1	3	1	0	1	2	0	0	13	0	1377.75	Q9NRG9;F8VZ44;H3BU82	Q9NRG9	177	189	AAAS	Aladin	yes	no	2	3.2834e-05	70.889	By matching	By matching	By matching		By MS/MS
AAVQMDPELAKR	________________	MDPELAKRLFFEGATV	M	A	A	K	R	L	3	1	0	1	0	1	1	0	0	0	1	1	1	0	1	0	0	0	0	1	0	0	12	1	1327.69	A2A2Q9;Q9Y312	A2A2Q9	2	13	AAR2	Protein AAR2 homolog	yes	no	2	7.6169e-05	70.685		By matching			By MS/MS
ANLQELDQFLGPYPYATLKK	ESEVEAMRANLQELDQ	YPYATLKKWISLTNFI	R	A	N	K	K	W	2	0	1	1	0	2	1	1	0	0	4	2	0	1	2	0	1	0	2	0	0	0	20	1	2308.21	A2A2Q9;Q9Y312	A2A2Q9	113	132	AAR2	Protein AAR2 homolog	yes	no	3	0.0034004	29.603		By matching	By matching		By matching
FSELPTQMFPEGATPAEITK	PRAGTEIRFSELPTQM	ATPAEITKHSMDLSYA	R	F	S	T	K	H	2	0	0	0	0	1	3	1	0	1	1	1	1	2	3	1	3	0	0	0	0	0	20	0	2193.07	A2A2Q9;Q9Y312	A2A2Q9	208	227	AAR2	Protein AAR2 homolog	yes	no	2	0.019571	24.029
ALLTTNQLPQPDVFPLFK	EGRIKLQKALLTTNQL	PDVFPLFKDKGGPEFS	K	A	L	F	K	D	1	0	1	1	0	2	0	0	0	0	4	1	0	2	3	0	2	0	0	1	0	0	18	0	2041.12	Q9NY61	Q9NY61	247	264	AATF	Protein AATF	yes	yes	2;3	8.6353e-19	86.488					By MS/MS
DLDEEIFDDDDFYHQLLR	APANAHLKDLDEEIFD	DFYHQLLRELIERKTS	K	D	L	L	R	E	0	1	0	6	0	1	2	0	1	1	3	0	0	2	0	0	0	0	1	0	0	0	18	0	2297.01	Q9NY61;A0A087WWS8;A0A087WTH8	Q9NY61	452	469	AATF	Protein AATF	yes	no	3	1.2302e-14	83.54					By matching
FADFTVYR	YPSFMAKRFADFTVYR	FADFTVYRNRTLQKWH	R	F	A	Y	R	N	1	1	0	1	0	0	0	0	0	0	0	0	0	2	0	0	1	0	1	1	0	0	8	0	1017.49	Q9NY61	Q9NY61	356	363	AATF	Protein AATF	yes	yes	2	0.018904	50.04					By matching
GGPEFSSALK	VFPLFKDKGGPEFSSA	PEFSSALKNSHKALKA	K	G	G	L	K	N	1	0	0	0	0	0	1	2	0	0	1	1	0	1	1	2	0	0	0	0	0	0	10	0	991.497	Q9NY61	Q9NY61	267	276	AATF	Protein AATF	yes	yes	2	0.050308	21.78					By MS/MS
KTSSLDPNDQVAMGR	LLRELIERKTSSLDPN	NDQVAMGRQWLAIQKL	R	K	T	G	R	Q	1	1	1	2	0	1	0	1	0	0	1	1	1	0	1	2	1	0	0	1	0	0	15	1	1617.78	Q9NY61;A0A087WWS8;A0A087WTH8	Q9NY61	475	489	AATF	Protein AATF	yes	no	3	0.0019782	38.995					By MS/MS
LASASLLDTDKR	LVVGSIRKLASASLLD	SLLDTDKRYCGKTTSR	K	L	A	K	R	Y	2	1	0	2	0	0	0	0	0	0	3	1	0	0	0	2	1	0	0	0	0	0	12	1	1288.7	Q9NY61	Q9NY61	59	70	AATF	Protein AATF	yes	yes	3	0.0010313	46.069					By MS/MS
NQIALWDQLLEGR	VEKGRAVKNQIALWDQ	WDQLLEGRIKLQKALL	K	N	Q	G	R	I	1	1	1	1	0	2	1	1	0	1	3	0	0	0	0	0	0	1	0	0	0	0	13	0	1554.82	Q9NY61	Q9NY61	229	241	AATF	Protein AATF	yes	yes	2	1.3033e-70	138.02					By MS/MS
PSEADPEADPEEATAAR	LEQLLNPRPSEADPEA	PEEATAARVIDRFDEG	R	P	S	A	R	V	5	1	0	2	0	0	4	0	0	0	0	0	0	0	3	1	1	0	0	0	0	0	17	0	1754.76	Q9NY61;A0A087WW41	Q9NY61	19	35	AATF	Protein AATF	yes	no	2	0.0046234	41.088					By matching
SILTQIDHILMDKER	KGFGAFERSILTQIDH	HILMDKERLLRRTQTK	R	S	I	E	R	L	0	1	0	2	0	1	1	0	1	3	2	1	1	0	0	1	1	0	0	0	0	0	15	1	1810.96	Q9NY61;A0A087WWS8	Q9NY61	391	405	AATF	Protein AATF	yes	no	3	1.9381e-10	79.652					By MS/MS
SLVGLQEELLFQYPDTR	KALKALLRSLVGLQEE	LFQYPDTRYLVDGTKP	R	S	L	T	R	Y	0	1	0	1	0	2	2	1	0	0	4	0	0	1	1	1	1	0	1	1	0	0	17	0	2007.03	Q9NY61	Q9NY61	288	304	AATF	Protein AATF	yes	yes	2	1.7176e-05	71.601					By MS/MS
AILKDPPVILYDEATSSLDSITEETILGAMKDVVK	KQRVAIARAILKDPPV	GAMKDVVKHRTSIFIA	R	A	I	V	K	H	3	0	0	4	0	0	3	1	0	4	4	3	1	0	2	3	3	0	1	3	0	0	35	2	3773.99	B4DGL8;A0A087WW65;O75027-3;O75027;O75027-2	B4DGL8	596	630	ABCB7	ATP-binding cassette sub-family B member 7, mitochondrial	yes	no	4	1.0682e-05	31.589		By matching			By matching
MPHGYDTQVGER	GLHDAILRMPHGYDTQ	YDTQVGERGLKLSGGE	R	M	P	E	R	G	0	1	0	1	0	1	1	2	1	0	0	0	1	0	1	0	1	0	1	1	0	0	12	0	1388.61	B4DGL8;A0A087WW65;O75027-3;O75027;O75027-2	B4DGL8	568	579	ABCB7	ATP-binding cassette sub-family B member 7, mitochondrial	yes	no	3	0.0078823	33.589			By matching
EANAHEFITSFPEGYNTVVGER	EEVYTAAREANAHEFI	YNTVVGERGTTLSGGQ	R	E	A	E	R	G	2	1	2	0	0	0	4	2	1	1	0	0	0	2	1	1	2	0	1	2	0	0	22	0	2466.15	Q9NUT2-5;Q9NUT2-4;Q9NUT2-2;Q9NUT2;Q9NUT2-3	Q9NUT2-5	400	421	ABCB8	ATP-binding cassette sub-family B member 8, mitochondrial	yes	no	3	0.0028918	24.552
DAGIALLSITHRPSLWK	GKIFQAAKDAGIALLS	THRPSLWKYHTHLLQF	K	D	A	W	K	Y	2	1	0	1	0	0	0	1	1	2	3	1	0	0	1	2	1	1	0	0	0	0	17	1	1877.05	P33897	P33897	649	665	ABCD1	ATP-binding cassette sub-family D member 1	yes	yes	3	0.0015118	57.525	By matching	By matching	By matching		By matching
ELEDAQAGSGTIGR	RCHFKRPRELEDAQAG	AGSGTIGRSGVRVEGP	R	E	L	G	R	S	2	1	0	1	0	1	2	3	0	1	1	0	0	0	0	1	1	0	0	0	0	0	14	0	1402.67	P33897	P33897	439	452	ABCD1	ATP-binding cassette sub-family D member 1	yes	yes	2	9.5139e-08	83.087		By matching			By matching
GLQAPAGEPTQEASGVAAAK	RQCLAPARGLQAPAGE	ASGVAAAKAGMNRVFL	R	G	L	A	K	A	6	0	0	0	0	2	2	3	0	0	1	1	0	0	2	1	1	0	0	1	0	0	20	0	1851.93	P33897	P33897	45	64	ABCD1	ATP-binding cassette sub-family D member 1	yes	yes	2	0.0010504	40.968	By matching	By matching
NLLTAAADAIER	TEAFTIARNLLTAAAD	AAADAIERIMSSYKEV	R	N	L	E	R	I	4	1	1	1	0	0	1	0	0	1	2	0	0	0	0	0	1	0	0	0	0	0	12	0	1256.67	P33897	P33897	390	401	ABCD1	ATP-binding cassette sub-family D member 1	yes	yes	2	0.0098303	53.448
DQVIYPDGR	YMTLGTLRDQVIYPDG	QVIYPDGREDQKRKGI	R	D	Q	G	R	E	0	1	0	2	0	1	0	1	0	1	0	0	0	0	1	0	0	0	1	1	0	0	9	0	1061.51	P28288;P28288-2	P28288	521	529	ABCD3	ATP-binding cassette sub-family D member 3	yes	no	2	0.025986	40.727	By matching	By matching
DQVIYPDGREDQK	YMTLGTLRDQVIYPDG	PDGREDQKRKGISDLV	R	D	Q	Q	K	R	0	1	0	3	0	2	1	1	0	1	0	1	0	0	1	0	0	0	1	1	0	0	13	1	1561.74	P28288;P28288-2	P28288	521	533	ABCD3	ATP-binding cassette sub-family D member 3	yes	no	3	0.0036265	41.621	By matching	By matching	By matching		By MS/MS
EYLDNVQLGHILER	GISDLVLKEYLDNVQL	QLGHILEREGGWDSVQ	K	E	Y	E	R	E	0	1	1	1	0	1	2	1	1	1	3	0	0	0	0	0	0	0	1	1	0	0	14	0	1697.87	P28288;P28288-2	P28288	544	557	ABCD3	ATP-binding cassette sub-family D member 3	yes	no	3	2.7981e-11	91.812	By MS/MS	By MS/MS	By MS/MS		By MS/MS
FDHVPLATPNGDVLIR	IIADNIIKFDHVPLAT	PNGDVLIRDLNFEVRS	K	F	D	I	R	D	1	1	1	2	0	0	0	1	1	1	2	0	0	1	2	0	1	0	0	2	0	0	16	0	1762.94	P28288;P28288-2	P28288	442	457	ABCD3	ATP-binding cassette sub-family D member 3	yes	no	3	0.0022609	41.088	By matching	By MS/MS			By MS/MS
GISDLVLKEYLDNVQLGHILER	GREDQKRKGISDLVLK	QLGHILEREGGWDSVQ	K	G	I	E	R	E	0	1	1	2	0	1	2	2	1	2	5	1	0	0	0	1	0	0	1	2	0	0	22	1	2523.37	P28288;P28288-2	P28288	536	557	ABCD3	ATP-binding cassette sub-family D member 3	yes	no	4	3.9831e-13	78.272					By matching
IANPDQLLTQDVEK	KMGNLDNRIANPDQLL	LLTQDVEKFCNSVVDL	R	I	A	E	K	F	1	0	1	2	0	2	1	0	0	1	2	1	0	0	1	0	1	0	0	1	0	0	14	0	1582.82	P28288;P28288-2;P28288-3	P28288	182	195	ABCD3	ATP-binding cassette sub-family D member 3	yes	no	2	5.317e-28	108.58					By MS/MS
ITELMQVLK	RLAGFTARITELMQVL	TELMQVLKDLNHGKYE	R	I	T	L	K	D	0	0	0	0	0	1	1	0	0	1	2	1	1	0	0	0	1	0	0	1	0	0	9	0	1073.62	P28288;P28288-2	P28288	391	399	ABCD3	ATP-binding cassette sub-family D member 3	yes	no	2	0.00081394	80.787	By matching	By MS/MS	By matching		By MS/MS
KVGITLFTVSHR	GYIYSHCRKVGITLFT	TLFTVSHRKSLWKHHE	R	K	V	H	R	K	0	1	0	0	0	0	0	1	1	1	1	1	0	1	0	1	2	0	0	2	0	0	12	1	1356.79	P28288;P28288-2	P28288	615	626	ABCD3	ATP-binding cassette sub-family D member 3	yes	no	3	0.0025292	39.006		By matching			By matching
LFYVPQRPYMTLGTLR	LTKPERGKLFYVPQRP	YMTLGTLRDQVIYPDG	K	L	F	L	R	D	0	2	0	0	0	1	0	1	0	0	3	0	1	1	2	0	2	0	2	1	0	0	16	1	1954.05	P28288;P28288-2	P28288	505	520	ABCD3	ATP-binding cassette sub-family D member 3	yes	no	3	0.0020529	44.252	By matching	By matching			By MS/MS
LVEHLHNFILFR	TVHSVFRKLVEHLHNF	LHNFILFRFSMGFIDS	K	L	V	F	R	F	0	1	1	0	0	0	1	0	2	1	3	0	0	2	0	0	0	0	0	1	0	0	12	0	1536.86	P28288	P28288	299	310	ABCD3	ATP-binding cassette sub-family D member 3	yes	yes	3	0.000623	55.353		By matching			By MS/MS
MTITEQKYEGEYR	RLRRPIGKMTITEQKY	QKYEGEYRYVNSRLIT	K	M	T	Y	R	Y	0	1	0	0	0	1	3	1	0	1	0	1	1	0	0	0	2	0	2	0	0	0	13	1	1646.76	P28288;P28288-2	P28288	254	266	ABCD3	ATP-binding cassette sub-family D member 3	yes	no	3	1.533e-23	110.38	By matching	By MS/MS	By MS/MS		By MS/MS
QITEDTVEFGS	GRGNYEFKQITEDTVE	EDTVEFGS________	K	Q	I	G	S	-	0	0	0	1	0	1	2	1	0	1	0	0	0	1	0	1	2	0	0	1	0	0	11	0	1224.55	P28288;P28288-2	P28288	649	659	ABCD3	ATP-binding cassette sub-family D member 3	yes	no	2	0.045221	27.914	By matching	By matching	By matching		By matching
STHSELLEDYYQSGR	LSHPRHLKSTHSELLE	EDYYQSGRMLLRMSQA	K	S	T	G	R	M	0	1	0	1	0	1	2	1	1	0	2	0	0	0	0	3	1	0	2	0	0	0	15	0	1783.8	P28288	P28288	348	362	ABCD3	ATP-binding cassette sub-family D member 3	yes	yes	2;3	4.8058e-164	157.33	By MS/MS	By matching	By MS/MS		By MS/MS
VLGELWPLFGGR	CGKSSLFRVLGELWPL	LWPLFGGRLTKPERGK	R	V	L	G	R	L	0	1	0	0	0	0	1	3	0	0	3	0	0	1	1	0	0	1	0	1	0	0	12	0	1342.74	P28288;P28288-2	P28288	485	496	ABCD3	ATP-binding cassette sub-family D member 3	yes	no	2	1.6472e-11	94.767	By matching	By MS/MS			By MS/MS
NVEDLSGGELQR	DLTHLKERNVEDLSGG	LSGGELQRFACAVVCI	R	N	V	Q	R	F	0	1	1	1	0	1	2	2	0	0	2	0	0	0	0	1	0	0	0	1	0	0	12	0	1315.64	D6R9I9;P61221	D6R9I9	213	224	ABCE1	ATP-binding cassette sub-family E member 1	yes	no	2	0.0016145	53.448
VAETANEEEVKK	RDASLVFKVAETANEE	ANEEEVKKMCMYKYPG	K	V	A	K	K	M	2	0	1	0	0	0	4	0	0	0	0	2	0	0	0	0	1	0	0	2	0	0	12	1	1345.67	D6R9I9;P61221	D6R9I9	333	344	ABCE1	ATP-binding cassette sub-family E member 1	yes	no	3	0.014092	39.561
EVPIPEHIDIYHLTR	LLSAIGKREVPIPEHI	IDIYHLTREMPPSDKT	R	E	V	T	R	E	0	1	0	1	0	0	2	0	2	3	1	0	0	0	2	0	1	0	1	1	0	0	15	0	1830.96	C9JHK9;C9JZV3;Q9UG63;Q9UG63-2	C9JHK9	135	149	ABCF2	ATP-binding cassette sub-family F member 2	yes	no	4	0.00057524	49.595		By matching	By matching		By MS/MS
ETPPDALILESPFTNIREEAK	LVRRLCERETPPDALI	TNIREEAKSHPFSVIY	R	E	T	A	K	S	2	1	1	1	0	0	4	0	0	2	2	1	0	1	3	1	2	0	0	0	0	0	21	1	2369.21	Q8N2K0;Q8N2K0-2;Q8N2K0-3;I3L294;I3L1V0	Q8N2K0	263	283	ABHD12	Monoacylglycerol lipase ABHD12	yes	no	3	0.00011925	52.451
GMTYDALHVFDWIK	SVGTPSERGMTYDALH	LHVFDWIKARSGDNPV	R	G	M	I	K	A	1	0	0	2	0	0	0	1	1	1	1	1	1	1	0	0	1	1	1	1	0	0	14	0	1694.81	Q8N2K0;Q8N2K0-2;Q8N2K0-3;I3L294;I3L440;Q5T712	Q8N2K0	219	232	ABHD12	Monoacylglycerol lipase ABHD12	yes	no	3	0.00039664	56.569	By matching				By MS/MS
GWGDSVGTPSER	HVVTFDYRGWGDSVGT	SVGTPSERGMTYDALH	R	G	W	E	R	G	0	1	0	1	0	0	1	3	0	0	0	0	0	0	1	2	1	1	0	1	0	0	12	0	1246.56	Q8N2K0;Q8N2K0-2;Q8N2K0-3;I3L294;I3L440;Q5T712	Q8N2K0	207	218	ABHD12	Monoacylglycerol lipase ABHD12	yes	no	2	0.033969	27.681	By matching	By matching			By matching
HISCPLLILHAEDDPVVPFQLGR	FANDENVKHISCPLLI	VVPFQLGRKLYSIAAP	K	H	I	G	R	K	1	1	0	2	1	1	1	1	2	2	4	0	0	1	3	1	0	0	0	2	0	0	23	0	2625.37	Q8N2K0;Q8N2K0-2;Q8N2K0-3;I3L1V0	Q8N2K0	320	342	ABHD12	Monoacylglycerol lipase ABHD12	yes	no	4	6.9345e-05	37.4
LTGPAAAEPR	CRLKQNLRLTGPAAAE	GPAAAEPRCAADAGMK	R	L	T	P	R	C	3	1	0	0	0	0	1	1	0	0	1	0	0	0	2	0	1	0	0	0	0	0	10	0	981.524	Q8N2K0;Q8N2K0-2;I3L380	Q8N2K0	42	51	ABHD12	Monoacylglycerol lipase ABHD12	yes	no	2	0.0037654	55.314	By matching	By matching	By matching		By MS/MS
ALMPVLLQGQAR	GSVYLLQKALMPVLLQ	VLLQGQARLVEECNGR	K	A	L	A	R	L	2	1	0	0	0	2	0	1	0	0	3	0	1	0	1	0	0	0	0	1	0	0	12	0	1295.74	A0A0G2JJD3;O95870;O95870-2;A0A0G2JI89	A0A0G2JJD3	275	286	ABHD16A	Abhydrolase domain-containing protein 16A	yes	no	2	0.0016392	53.237	By matching	By matching	By matching
GTADTLLNR	LRPEPLHRGTADTLLN	TADTLLNRVKKLPCQI	R	G	T	N	R	V	1	1	1	1	0	0	0	1	0	0	2	0	0	0	0	0	2	0	0	0	0	0	9	0	959.504	A0A0G2JJD3;O95870;O95870-2;A0A0G2JI89	A0A0G2JJD3	234	242	ABHD16A	Abhydrolase domain-containing protein 16A	yes	no	2	0.0034978	63.216					By MS/MS
LLSCVLGPR	ARAGAMAKLLSCVLGP	LSCVLGPRLYKIYRER	K	L	L	P	R	L	0	1	0	0	1	0	0	1	0	0	3	0	0	0	1	1	0	0	0	1	0	0	9	0	1013.57	A0A0G2JJD3;O95870;F2Z3G6;F2Z3H2	A0A0G2JJD3	47	55	ABHD16A	Abhydrolase domain-containing protein 16A	yes	no	2	0.0033421	54.982	By matching	By matching	By matching		By MS/MS
MLYPGSVYLLQK	VAHTLGRRMLYPGSVY	GSVYLLQKALMPVLLQ	R	M	L	Q	K	A	0	0	0	0	0	1	0	1	0	0	3	1	1	0	1	1	0	0	2	1	0	0	12	0	1410.76	A0A0G2JJD3;O95870;O95870-2;A0A0G2JI89	A0A0G2JJD3	263	274	ABHD16A	Abhydrolase domain-containing protein 16A	yes	no	2	0.010178	37.968
QLALFLAR	DMSADGRRQLALFLAR	QLALFLARKHLHNFEA	R	Q	L	A	R	K	2	1	0	0	0	1	0	0	0	0	3	0	0	1	0	0	0	0	0	0	0	0	8	0	930.565	A0A0G2JJD3;O95870;O95870-2	A0A0G2JJD3	569	576	ABHD16A	Abhydrolase domain-containing protein 16A	yes	no	2	0.01639	52.786
YQGPVLLIR	NNAEQLCRYQGPVLLI	QGPVLLIRRTKDEIIT	R	Y	Q	I	R	R	0	1	0	0	0	1	0	1	0	1	2	0	0	0	1	0	0	0	1	1	0	0	9	0	1057.63	A0A0G2JJD3;O95870;O95870-2	A0A0G2JJD3	461	469	ABHD16A	Abhydrolase domain-containing protein 16A	yes	no	2	0.0026997	66.692	By matching	By matching	By matching		By matching
FKVPQQILQGLVDVR	LQLCSYVRFKVPQQIL	LQGLVDVRIPHNNFYR	R	F	K	V	R	I	0	1	0	1	0	3	0	1	0	1	2	1	0	1	1	0	0	0	0	3	0	0	15	1	1739.01	A0A087X2C5;Q9BV23	A0A087X2C5	222	236	ABHD6	Monoacylglycerol lipase ABHD6	yes	no	3	2.2612e-05	70.26		By matching	By matching		By MS/MS
AIYDIERPDLITYEPFYTSGYDDKQER	LAAIPKVKAIYDIERP	GYDDKQERQSLGESPR	K	A	I	E	R	Q	1	2	0	4	0	1	3	1	0	3	1	1	0	1	2	1	2	0	4	0	0	0	27	2	3296.55	O14639-3;O14639-5;O14639-4;J3QSX6;H0Y7N6;F6XFR5;O14639-2;O14639-6;F8W8M4;A0A0A0MRL6;O14639	O14639-2	334	360	ABLIM1	Actin-binding LIM protein 1	no	no	4	1.8582e-10	57.339
CEACHQFITGK	YQGLFGVKCEACHQFI	CHQFITGKVLEAGDKH	K	C	E	G	K	V	1	0	0	0	2	1	1	1	1	1	0	1	0	1	0	0	1	0	0	0	0	0	11	0	1349.59	O14639-2;O14639-6;F8W8M4;A0A0A0MRL6;O14639	O14639-2	225	235	ABLIM1	Actin-binding LIM protein 1	yes	no	3	0.0011946	54.259	By matching	By matching		By matching
CGEPCKGEVLR	KPVIHCHKCGEPCKGE	PCKGEVLRVQTKHFHI	K	C	G	L	R	V	0	1	0	0	2	0	2	2	0	0	1	1	0	0	1	0	0	0	0	1	0	0	11	1	1303.6	O14639-2;O14639-6;F8W8M4;A0A0A0MRL6;O14639	O14639-2	42	52	ABLIM1	Actin-binding LIM protein 1	yes	no	3	0.005882	45.653	By matching	By matching	By matching	By MS/MS	By matching
DGAPYCEKDYQGLFGVK	LTGEYISKDGAPYCEK	YQGLFGVKCEACHQFI	K	D	G	V	K	C	1	0	0	2	1	1	1	3	0	0	1	2	0	1	1	0	0	0	2	1	0	0	17	1	1945.89	O14639-2;O14639-6;F8W8M4;A0A0A0MRL6;O14639	O14639-2	208	224	ABLIM1	Actin-binding LIM protein 1	yes	no	3	0.0018471	54.768				By matching
DYQGLFGVK	DGAPYCEKDYQGLFGV	YQGLFGVKCEACHQFI	K	D	Y	V	K	C	0	0	0	1	0	1	0	2	0	0	1	1	0	1	0	0	0	0	1	1	0	0	9	0	1025.52	O14639-2;O14639-6;F8W8M4;A0A0A0MRL6;O14639	O14639-2	216	224	ABLIM1	Actin-binding LIM protein 1	yes	no	2	0.0094669	50.04	By matching	By matching		By matching	By MS/MS
DYQTLPDGHMPAMR	GDVSGGVRDYQTLPDG	DGHMPAMRMDRGVSMP	R	D	Y	M	R	M	1	1	0	2	0	1	0	1	1	0	1	0	2	0	2	0	1	0	1	0	0	0	14	0	1630.72	O14639-3;O14639-5;O14639-4;O14639-2;O14639-6;O14639	O14639-2	627	640	ABLIM1	Actin-binding LIM protein 1	no	no	3	0.00010404	66.989	By MS/MS	By MS/MS	By matching	By MS/MS	By MS/MS
ETTFSSNCAGCGR	QPMSSSPKETTFSSNC	SNCAGCGRDIKNGQAL	K	E	T	G	R	D	1	1	1	0	2	0	1	2	0	0	0	0	0	1	0	2	2	0	0	0	0	0	13	0	1445.57	O14639-2;O14639-6;F8W8M4;A0A0A0MRL6;O14639	O14639-2	159	171	ABLIM1	Actin-binding LIM protein 1	yes	no	2	0.0025496	50.222	By matching	By MS/MS			By MS/MS
FPAAQAPDPSETPK	EDIIKFSKFPAAQAPD	PDPSETPKIETDHWPG	K	F	P	P	K	I	3	0	0	1	0	1	1	0	0	0	0	1	0	1	4	1	1	0	0	0	0	0	14	0	1454.7	O14639-3;O14639-5;O14639-4;J3QSX6;O14639-2;O14639-6;F8W8M4;A0A0A0MRL6;O14639	O14639-2	490	503	ABLIM1	Actin-binding LIM protein 1	no	no	2	0.000655	60.157
FSKFPAAQAPDPSETPK	KSSEDIIKFSKFPAAQ	PDPSETPKIETDHWPG	K	F	S	P	K	I	3	0	0	1	0	1	1	0	0	0	0	2	0	2	4	2	1	0	0	0	0	0	17	1	1816.9	O14639-3;O14639-5;O14639-4;J3QSX6;O14639-2;O14639-6;F8W8M4;A0A0A0MRL6;O14639	O14639-2	487	503	ABLIM1	Actin-binding LIM protein 1	no	no	3	0.0094827	32.858				By matching	By matching
GVSMPNMLEPK	MPAMRMDRGVSMPNML	MPNMLEPKIFPYEMLM	R	G	V	P	K	I	0	0	1	0	0	0	1	1	0	0	1	1	2	0	2	1	0	0	0	1	0	0	11	0	1201.58	O14639-3;O14639-5;O14639-4;J3QSX6;O14639-2;O14639-6;F8W8M4;A0A0A0MRL6;O14639	O14639-2	644	654	ABLIM1	Actin-binding LIM protein 1	no	no	2	0.014076	41.399	By matching	By matching	By matching	By matching	By matching
HLAPEVFR	VDRTRLERHLAPEVFR	HLAPEVFREIFGMSIQ	R	H	L	F	R	E	1	1	0	0	0	0	1	0	1	0	1	0	0	1	1	0	0	0	0	1	0	0	8	0	967.524	O14639-3;O14639-5;O14639-4;J3QSX6;O14639-2;O14639-6;F8W8M4;A0A0A0MRL6;O14639	O14639-2	683	690	ABLIM1	Actin-binding LIM protein 1	no	no	2	0.010005	60.91	By matching	By MS/MS	By matching	By matching	By MS/MS
HSYTPTTSR	INSPVYSRHSYTPTTS	SYTPTTSRSPQHFHRP	R	H	S	S	R	S	0	1	0	0	0	0	0	0	1	0	0	0	0	0	1	2	3	0	1	0	0	0	9	0	1048.49	O14639-3;O14639-5;O14639-4;J3QSX6;H0Y7N6;F6XFR5;O14639-2;O14639-6;F8W8M4;A0A0A0MRL6;O14639	O14639-2	404	412	ABLIM1	Actin-binding LIM protein 1	no	no	2	0.011457	48.091	By matching		By matching	By matching	By MS/MS
LNSGLGQLILKEEMEKESR	LQEEQLMKLNSGLGQL	EEMEKESRERSSLLAS	K	L	N	S	R	E	0	1	1	0	0	1	4	2	0	1	4	2	1	0	0	2	0	0	0	0	0	0	19	2	2173.14	O14639-3;O14639-5;O14639-4;J3QSX6;O14639-2;O14639-6;F8W8M4;A0A0A0MRL6;O14639	O14639-2	550	568	ABLIM1	Actin-binding LIM protein 1	no	no	4	6.1988e-35	95.5	By matching	By matching	By matching	By matching	By matching
NGEYLCTLDYQR	AQGGFFIKNGEYLCTL	LCTLDYQRMYGTRCHG	K	N	G	Q	R	M	0	1	1	1	1	1	1	1	0	0	2	0	0	0	0	0	1	0	2	0	0	0	12	0	1530.68	O14639-2;O14639-6;F8W8M4;A0A0A0MRL6;O14639	O14639-2	81	92	ABLIM1	Actin-binding LIM protein 1	yes	no	2	0.0015189	54.343				By MS/MS
QLQEEQLMK	DEELLRRRQLQEEQLM	LQEEQLMKLNSGLGQL	R	Q	L	M	K	L	0	0	0	0	0	3	2	0	0	0	2	1	1	0	0	0	0	0	0	0	0	0	9	0	1145.58	O14639-3;O14639-5;O14639-4;J3QSX6;O14639-2;O14639-6;F8W8M4;A0A0A0MRL6;O14639	O14639-2	541	549	ABLIM1	Actin-binding LIM protein 1	no	no	2	6.2101e-13	107.69	By matching	By MS/MS	By MS/MS	By MS/MS	By MS/MS
QSLGESPR	GYDDKQERQSLGESPR	QSLGESPRTLSPTPSA	R	Q	S	P	R	T	0	1	0	0	0	1	1	1	0	0	1	0	0	0	1	2	0	0	0	0	0	0	8	0	872.435	O14639-3;O14639-5;O14639-4;J3QSX6;H0Y7N6;F6XFR5;O14639-2;O14639-6;F8W8M4;A0A0A0MRL6;O14639	O14639-2	361	368	ABLIM1	Actin-binding LIM protein 1	no	no	2	0.018904	50.04	By matching	By matching	By matching	By matching
RSSGREEDDEELLR	VVGPDMKRRSSGREED	EDDEELLRRRQLQEEQ	R	R	S	L	R	R	0	3	0	2	0	0	4	1	0	0	2	0	0	0	0	2	0	0	0	0	0	0	14	2	1689.79	O14639-3;O14639-5;O14639-4;J3QSX6;O14639-2;O14639-6;F8W8M4;A0A0A0MRL6;O14639	O14639-2	525	538	ABLIM1	Actin-binding LIM protein 1	no	no	4	0.0035128	36.292		By matching	By matching	By MS/MS
SPQHFHRPDQGINIYR	SYTPTTSRSPQHFHRP	DQGINIYRKPPIYKQH	R	S	P	Y	R	K	0	2	1	1	0	2	0	1	2	2	0	0	0	1	2	1	0	0	1	0	0	0	16	1	1963.98	O14639-3;O14639-5;O14639-4;J3QSX6;H0Y7N6;F6XFR5	O14639-3	157	172	ABLIM1	Actin-binding LIM protein 1	yes	no	4	0.0010904	58.885	By MS/MS	By MS/MS	By MS/MS	By MS/MS	By matching
SSGREEDDEELLR	VGPDMKRRSSGREEDD	EDDEELLRRRQLQEEQ	R	S	S	L	R	R	0	2	0	2	0	0	4	1	0	0	2	0	0	0	0	2	0	0	0	0	0	0	13	1	1533.69	O14639-3;O14639-5;O14639-4;J3QSX6;O14639-2;O14639-6;F8W8M4;A0A0A0MRL6;O14639	O14639-2	526	538	ABLIM1	Actin-binding LIM protein 1	no	no	3	2.9293e-85	142.38	By MS/MS	By MS/MS	By MS/MS	By MS/MS
SSLLASRYDSPINSASHIPSSK	MEKESRERSSLLASRY	ASHIPSSKTASLPGYG	R	S	S	S	K	T	2	1	1	1	0	0	0	0	1	2	2	1	0	0	2	8	0	0	1	0	0	0	22	1	2316.17	O14639-3;O14639-5;O14639-4;J3QSX6;O14639-2;O14639-6;F8W8M4;A0A0A0MRL6;O14639	O14639-2	571	592	ABLIM1	Actin-binding LIM protein 1	no	no	3;4	0.0083073	22.24			By matching	By matching
STSQGSINSPVYSR	VRDRMIHRSTSQGSIN	INSPVYSRHSYTPTTS	R	S	T	S	R	H	0	1	1	0	0	1	0	1	0	1	0	0	0	0	1	5	1	0	1	1	0	0	14	0	1481.71	O14639-3;O14639-5;O14639-4;J3QSX6;H0Y7N6;F6XFR5;O14639-2;O14639-6;F8W8M4;A0A0A0MRL6;O14639	O14639-2	390	403	ABLIM1	Actin-binding LIM protein 1	no	no	2	4.9288e-27	106.58	By MS/MS	By MS/MS	By MS/MS	By MS/MS	By MS/MS
TASLPGYGR	ASHIPSSKTASLPGYG	ASLPGYGRNGLHRPVS	K	T	A	G	R	N	1	1	0	0	0	0	0	2	0	0	1	0	0	0	1	1	1	0	1	0	0	0	9	0	920.472	O14639-3;O14639-5;O14639-4;J3QSX6;O14639-2;O14639-6;F8W8M4;A0A0A0MRL6;O14639	O14639-2	593	601	ABLIM1	Actin-binding LIM protein 1	no	no	2	0.0052218	59.35	By matching	By MS/MS	By matching	By MS/MS	By MS/MS
TLSPTPSAEGYQDVR	QSLGESPRTLSPTPSA	AEGYQDVRDRMIHRST	R	T	L	V	R	D	1	1	0	1	0	1	1	1	0	0	1	0	0	0	2	2	2	0	1	1	0	0	15	0	1619.78	O14639-3;O14639-5;O14639-4;J3QSX6;H0Y7N6;F6XFR5;O14639-2;O14639-6;F8W8M4;A0A0A0MRL6;O14639	O14639-2	369	383	ABLIM1	Actin-binding LIM protein 1	no	no	2	1.3337e-55	121.99	By MS/MS	By MS/MS	By MS/MS	By MS/MS	By MS/MS
TLSPTPSAEGYQDVRDR	QSLGESPRTLSPTPSA	GYQDVRDRMIHRSTSQ	R	T	L	D	R	M	1	2	0	2	0	1	1	1	0	0	1	0	0	0	2	2	2	0	1	1	0	0	17	1	1890.91	O14639-3;O14639-5;O14639-4;J3QSX6;H0Y7N6;F6XFR5;O14639-2;O14639-6;F8W8M4;A0A0A0MRL6;O14639	O14639-2	369	385	ABLIM1	Actin-binding LIM protein 1	no	no	3	1.5522e-21	91.355	By matching	By matching	By MS/MS	By MS/MS	By matching
TSSESIYSRPGSSIPGSPGHTIYAK	EEKLRPTRTSSESIYS	PGHTIYAKVDNEILDY	R	T	S	A	K	V	1	1	0	0	0	0	1	3	1	3	0	1	0	0	3	7	2	0	2	0	0	0	25	1	2578.27	O14639-3;O14639-5;H0Y7N6;F6XFR5;O14639-2;O14639-6;F8W8M4;A0A0A0MRL6;O14639	O14639-2	291	315	ABLIM1	Actin-binding LIM protein 1	no	no	4	0.026414	15.765	By matching	By matching	By matching	By matching	By matching
TYHPNCFACTICK	EVVTALGKTYHPNCFA	CFACTICKRPFPPGDR	K	T	Y	C	K	R	1	0	1	0	3	0	0	0	1	1	0	1	0	1	1	0	2	0	1	0	0	0	13	0	1670.7	O14639-2;O14639-6;F8W8M4;A0A0A0MRL6;O14639	O14639-2	116	128	ABLIM1	Actin-binding LIM protein 1	yes	no	3	0.00012909	66.004	By matching	By matching	By matching	By MS/MS
VAHPQDPHHPSEKPVIHCHK	HHTMGDYKVAHPQDPH	KPVIHCHKCGEPCKGE	K	V	A	H	K	C	1	0	0	1	1	1	1	0	5	1	0	2	0	0	4	1	0	0	0	2	0	0	20	1	2349.15	O14639-2;O14639-6;F8W8M4;A0A0A0MRL6	O14639-2	22	41	ABLIM1	Actin-binding LIM protein 1	yes	no	5	0.047391	12.133
VDNEILDYKDLAAIPK	PGHTIYAKVDNEILDY	KDLAAIPKVKAIYDIE	K	V	D	P	K	V	2	0	1	3	0	0	1	0	0	2	2	2	0	0	1	0	0	0	1	1	0	0	16	1	1815.96	O14639-3;O14639-5;O14639-4;J3QSX6;H0Y7N6;F6XFR5;O14639-2;O14639-6;F8W8M4;A0A0A0MRL6;O14639	O14639-2	316	331	ABLIM1	Actin-binding LIM protein 1	no	no	3	1.4456e-05	71.601	By MS/MS	By MS/MS	By MS/MS	By MS/MS	By MS/MS
VLEAGDKHYHPSCAR	CHQFITGKVLEAGDKH	HYHPSCARCSRCNQMF	K	V	L	A	R	C	2	1	0	1	1	0	1	1	2	0	1	1	0	0	1	1	0	0	1	1	0	0	15	1	1738.82	O14639-2;O14639-6;F8W8M4;A0A0A0MRL6;O14639	O14639-2	236	250	ABLIM1	Actin-binding LIM protein 1	yes	no	3;4	6.0294e-06	72.898	By MS/MS	By MS/MS	By MS/MS	By MS/MS	By MS/MS
VLTGEYISK	FKCKSCGKVLTGEYIS	LTGEYISKDGAPYCEK	K	V	L	S	K	D	0	0	0	0	0	0	1	1	0	1	1	1	0	0	0	1	1	0	1	1	0	0	9	0	1008.55	O14639-2;O14639-6;F8W8M4;A0A0A0MRL6;O14639	O14639-2	199	207	ABLIM1	Actin-binding LIM protein 1	yes	no	2	0.0022263	70.028		By matching	By matching	By matching
YDSPINSASHIPSSK	RSSLLASRYDSPINSA	ASHIPSSKTASLPGYG	R	Y	D	S	K	T	1	0	1	1	0	0	0	0	1	2	0	1	0	0	2	5	0	0	1	0	0	0	15	0	1601.77	O14639-3;O14639-5;O14639-4;J3QSX6;O14639-2;O14639-6;F8W8M4;A0A0A0MRL6;O14639	O14639-2	578	592	ABLIM1	Actin-binding LIM protein 1	no	no	3	1.6131e-08	68.576
AFDSGIIPMEFVNK	AAAKMFSKAFDSGIIP	IPMEFVNKMKKEGKLI	K	A	F	N	K	M	1	0	1	1	0	0	1	1	0	2	0	1	1	2	1	1	0	0	0	1	0	0	14	0	1566.78	P53396-2;P53396;P53396-3	P53396-2	939	952	ACLY	ATP-citrate synthase	yes	no	2	0.0079623	38.3
AGKDLVSSLTSGLLTIGDR	HNTIICARAGKDLVSS	GLLTIGDRFGGALDAA	R	A	G	D	R	F	1	1	0	2	0	0	0	3	0	1	4	1	0	0	0	3	2	0	0	1	0	0	19	1	1902.04	P53396-2;P53396;P53396-3	P53396-2	906	924	ACLY	ATP-citrate synthase	yes	no	3	0.00088426	43.696
AIVWGMQTR	TLFSRHTKAIVWGMQT	IVWGMQTRAVQGMLDF	K	A	I	T	R	A	1	1	0	0	0	1	0	1	0	1	0	0	1	0	0	0	1	1	0	1	0	0	9	0	1060.55	P53396-2;P53396;P53396-3	P53396-2	489	497	ACLY	ATP-citrate synthase	yes	no	2	0.00059513	82.287
DEPSVAAMVYPFTGDHK	DFDYVCSRDEPSVAAM	YPFTGDHKQKFYWGHK	R	D	E	H	K	Q	2	0	0	2	0	0	1	1	1	0	0	1	1	1	2	1	1	0	1	2	0	0	17	0	1862.85	P53396-2;P53396;P53396-3	P53396-2	512	528	ACLY	ATP-citrate synthase	yes	no	3	0.035165	18.234
DGVYVLDLAAK	INPLVVTKDGVYVLDL	YVLDLAAKVDATADYI	K	D	G	A	K	V	2	0	0	2	0	0	0	1	0	0	2	1	0	0	0	0	0	0	1	2	0	0	11	0	1162.62	P53396-2;P53396	P53396-2	210	220	ACLY	ATP-citrate synthase	yes	no	2	0.0045046	50.354					By matching
EAYPEEAYIADLDAK	EFPPPFGREAYPEEAY	YIADLDAKSGASLKLT	R	E	A	A	K	S	4	0	0	2	0	0	3	0	0	1	1	1	0	0	1	0	0	0	2	0	0	0	15	0	1696.78	P53396-2;P53396	P53396-2	245	259	ACLY	ATP-citrate synthase	yes	no	2	0.00021912	67.646
FICTTSAIQNR	TGKELLYKFICTTSAI	TTSAIQNRFKYARVTP	K	F	I	N	R	F	1	1	1	0	1	1	0	0	0	2	0	0	0	1	0	1	2	0	0	0	0	0	11	0	1309.64	P53396-2;P53396;P53396-3;K7ESG8	P53396-2	18	28	ACLY	ATP-citrate synthase	yes	no	2	0.00047213	72.2					By matching
GVTIIGPATVGGIKPGCFK	LIKKADQKGVTIIGPA	GIKPGCFKIGNTGGML	K	G	V	F	K	I	1	0	0	0	1	0	0	5	0	3	0	2	0	1	2	0	2	0	0	2	0	0	19	1	1871.03	P53396-2;P53396;P53396-3	P53396-2	607	625	ACLY	ATP-citrate synthase	yes	no	3	0.00081187	56.817					By matching
KHPEVDVLINFASLR	KNMADAMRKHPEVDVL	LINFASLRSAYDSTME	R	K	H	L	R	S	1	1	1	1	0	0	1	0	1	1	2	1	0	1	1	1	0	0	0	2	0	0	15	1	1736.96	P53396-2;P53396;P53396-3	P53396-2	552	566	ACLY	ATP-citrate synthase	yes	no	3	0.025796	31.614					By matching
LLQDHPWLLSQNLVVKPDQLIK	TPDTDWARLLQDHPWL	VKPDQLIKRRGKLGLV	R	L	L	I	K	R	0	0	1	2	0	3	0	0	1	1	6	2	0	0	2	1	0	1	0	2	0	0	22	1	2596.47	P53396-2;P53396;P53396-3;K7ESG8	P53396-2	43	64	ACLY	ATP-citrate synthase	yes	no	4	0.0031125	26.361					By matching
LYRPGSVAYVSR	LDNILASKLYRPGSVA	GSVAYVSRSGGMSNEL	K	L	Y	S	R	S	1	2	0	0	0	0	0	1	0	0	1	0	0	0	1	2	0	0	2	2	0	0	12	1	1366.74	P53396-2;P53396;P53396-3	P53396-2	641	652	ACLY	ATP-citrate synthase	yes	no	3	0.00026475	65.295					By matching
RGGPNYQEGLR	HEVTIFVRRGGPNYQE	PNYQEGLRVMGEVGKT	R	R	G	L	R	V	0	2	1	0	0	1	1	3	0	0	1	0	0	0	1	0	0	0	1	0	0	0	11	1	1245.62	P53396-2;P53396;P53396-3;K7EIE7	P53396-2	379	389	ACLY	ATP-citrate synthase	yes	no	3	0.011471	30.205					By matching
SGGMSNELNNIISR	GSVAYVSRSGGMSNEL	ELNNIISRTTDGVYEG	R	S	G	S	R	T	0	1	3	0	0	0	1	2	0	2	1	0	1	0	0	3	0	0	0	0	0	0	14	0	1490.71	P53396-2;P53396;P53396-3	P53396-2	653	666	ACLY	ATP-citrate synthase	yes	no	2	0.00022915	67.136
SINNPDMR	MGIGHRVKSINNPDMR	SINNPDMRVQILKDYV	K	S	I	M	R	V	0	1	2	1	0	0	0	0	0	1	0	0	1	0	1	1	0	0	0	0	0	0	8	0	945.434	P53396-2;P53396;P53396-3	P53396-2	969	976	ACLY	ATP-citrate synthase	yes	no	2	0.040981	41.448
TIAIIAEGIPEALTR	TMNYAQIRTIAIIAEG	GIPEALTRKLIKKADQ	R	T	I	T	R	K	3	1	0	0	0	0	2	1	0	4	1	0	0	0	1	0	2	0	0	0	0	0	15	0	1566.9	P53396-2;P53396;P53396-3	P53396-2	583	597	ACLY	ATP-citrate synthase	yes	no	2	2.0522e-12	87.519					By matching
TILSLMTR	QQTYDYAKTILSLMTR	TILSLMTREKHPDGKI	K	T	I	T	R	E	0	1	0	0	0	0	0	0	0	1	2	0	1	0	0	1	2	0	0	0	0	0	8	0	933.532	P53396-2;P53396	P53396-2	322	329	ACLY	ATP-citrate synthase	yes	no	2	0.018904	50.04					By matching
VDATADYICK	YVLDLAAKVDATADYI	ATADYICKVKWGDIEF	K	V	D	C	K	V	2	0	0	2	1	0	0	0	0	1	0	1	0	0	0	0	1	0	1	1	0	0	10	0	1154.53	P53396-2;P53396	P53396-2	221	230	ACLY	ATP-citrate synthase	yes	no	2	0.001232	70.942					By MS/MS
VTPDTDWAR	QNRFKYARVTPDTDWA	TPDTDWARLLQDHPWL	R	V	T	A	R	L	1	1	0	2	0	0	0	0	0	0	0	0	0	0	1	0	2	1	0	1	0	0	9	0	1059.5	P53396-2;P53396;P53396-3;K7ESG8	P53396-2	34	42	ACLY	ATP-citrate synthase	yes	no	2	0.0081364	62.463					By matching
ASLHALVGSPIIWGGEPR	PPYFPLCRASLHALVG	IIWGGEPRAHAMAQVD	R	A	S	P	R	A	2	1	0	0	0	0	1	3	1	2	2	0	0	0	2	2	0	1	0	1	0	0	18	0	1859.01	G3V4F2;A0A087X0W7;A0A087WT95;P49753-2;Q86TX2;P49753	G3V4F2	346	363	ACOT1;ACOT2	Acyl-coenzyme A thioesterase 2, mitochondrial;Acyl-coenzyme A thioesterase 1	yes	no	3	0.0012759	42.059
HFTQPHAQDFLR	KLMEYYDRHFTQPHAQ	PHAQDFLRAVCEEKIR	R	H	F	L	R	A	1	1	0	1	0	2	0	0	2	0	1	0	0	2	1	0	1	0	0	0	0	0	12	0	1495.73	F5H362;F5H755;F5H5A1;Q4G176	F5H362	42	53	ACSF3	Acyl-CoA synthetase family member 3, mitochondrial	no	no	3	0.001416	46.159					By MS/MS
VTPGFEEKEGELLVR	EGDERGTKVTPGFEEK	KEGELLVRGPSVFREY	K	V	T	V	R	G	0	1	0	0	0	0	4	2	0	0	2	1	0	1	1	0	1	0	0	2	0	0	15	1	1701.89	F5H362;F5H755;F5H5A1;Q4G176	F5H362	149	163	ACSF3	Acyl-CoA synthetase family member 3, mitochondrial	yes	no	3	4.7816e-11	79.652	By matching	By matching	By matching		By matching
AFNFGNGLQMLGQKPK	SYEDVFVRAFNFGNGL	QMLGQKPKTNIAIFCE	R	A	F	P	K	T	1	0	2	0	0	2	0	3	0	0	2	2	1	2	1	0	0	0	0	0	0	0	16	1	1748.9	O95573	O95573	144	159	ACSL3	Long-chain-fatty-acid--CoA ligase 3	yes	yes	3	0.0010109	60.55					By matching
ASMENQPHSKPLPSDIAVIMYTSGSTGLPK	AVEALGAKASMENQPH	SGSTGLPKGVMISHSN	K	A	S	P	K	G	2	0	1	1	0	1	1	2	1	2	2	2	2	0	4	5	2	0	1	1	0	0	30	1	3155.56	O95573	O95573	266	295	ACSL3	Long-chain-fatty-acid--CoA ligase 3	yes	yes	4	2.3206e-14	54.934	By matching	By matching	By matching
ELTELAR	GFVVPNQKELTELARK	KELTELARKKGLKGTW	K	E	L	A	R	K	1	1	0	0	0	0	2	0	0	0	2	0	0	0	0	0	1	0	0	0	0	0	7	0	830.45	O95573	O95573	631	637	ACSL3	Long-chain-fatty-acid--CoA ligase 3	yes	yes	2	0.031781	51.787
EVLNEEDEVQPNGK	NKRLLGTREVLNEEDE	DEVQPNGKIFKKVILG	R	E	V	G	K	I	0	0	2	1	0	1	4	1	0	0	1	1	0	0	1	0	0	0	0	2	0	0	14	0	1598.74	O95573	O95573	109	122	ACSL3	Long-chain-fatty-acid--CoA ligase 3	yes	yes	2	0	185.95	By MS/MS	By MS/MS			By MS/MS
GDTSMLKPTLMAAVPEIMDR	SKIKKGSKGDTSMLKP	AVPEIMDRIYKNVMNK	K	G	D	D	R	I	2	1	0	2	0	0	1	1	0	1	2	1	3	0	2	1	2	0	0	1	0	0	20	1	2175.07	O95573	O95573	370	389	ACSL3	Long-chain-fatty-acid--CoA ligase 3	yes	yes	3	0.0013405	37.683	By matching	By matching			By MS/MS
GEILIGGQSVTMGYYK	NTDKPHPRGEILIGGQ	SVTMGYYKNEAKTKAD	R	G	E	Y	K	N	0	0	0	0	0	1	1	4	0	2	1	1	1	0	0	1	1	0	2	1	0	0	16	0	1714.86	O95573	O95573	526	541	ACSL3	Long-chain-fatty-acid--CoA ligase 3	yes	yes	2	7.4933e-08	74.141					By MS/MS
GEILIGGQSVTMGYYKNEAK	NTDKPHPRGEILIGGQ	GYYKNEAKTKADFFED	R	G	E	A	K	T	1	0	1	0	0	1	2	4	0	2	1	2	1	0	0	1	1	0	2	1	0	0	20	1	2157.08	O95573	O95573	526	545	ACSL3	Long-chain-fatty-acid--CoA ligase 3	yes	yes	3	0.00042812	50.957
GIIVHTMAAVEALGAK	PTWSEFPKGIIVHTMA	AVEALGAKASMENQPH	K	G	I	A	K	A	4	0	0	0	0	0	1	2	1	2	1	1	1	0	0	0	1	0	0	2	0	0	16	0	1579.88	O95573;F5GWH2	O95573	250	265	ACSL3	Long-chain-fatty-acid--CoA ligase 3	yes	no	3	1.1914e-05	71.08	By matching	By MS/MS	By matching		By matching
GVMISHSNIIAGITGMAER	SGSTGLPKGVMISHSN	GITGMAERIPELGEED	K	G	V	E	R	I	2	1	1	0	0	0	1	3	1	4	0	0	2	0	0	2	1	0	0	1	0	0	19	0	1955.99	O95573	O95573	296	314	ACSL3	Long-chain-fatty-acid--CoA ligase 3	yes	yes	3	0.0005585	44.788	By matching	By matching			By matching
HIITVDGKPPTWSEFPK	VSLVPRLRHIITVDGK	PTWSEFPKGIIVHTMA	R	H	I	P	K	G	0	0	0	1	0	0	1	1	1	2	0	2	0	1	3	1	2	1	0	1	0	0	17	1	1951.02	O95573;F5GWH2	O95573	233	249	ACSL3	Long-chain-fatty-acid--CoA ligase 3	yes	no	3;4	1.2298e-104	136.34	By MS/MS	By MS/MS	By matching		By MS/MS
IGYSSPQTLADQSSK	VCLSHGCRIGYSSPQT	TLADQSSKIKKGSKGD	R	I	G	S	K	I	1	0	0	1	0	2	0	1	0	1	1	1	0	0	1	4	1	0	1	0	0	0	15	0	1580.77	O95573	O95573	349	363	ACSL3	Long-chain-fatty-acid--CoA ligase 3	yes	yes	2	3.2078e-55	119.54					By matching
LKNWEEGGYFNTDKPHPR	PLVCCEIKLKNWEEGG	NTDKPHPRGEILIGGQ	K	L	K	P	R	G	0	1	2	1	0	0	2	2	1	0	1	2	0	1	2	0	1	1	1	0	0	0	18	2	2187.05	O95573	O95573	508	525	ACSL3	Long-chain-fatty-acid--CoA ligase 3	yes	yes	4;5	6.1166e-14	81.157	By matching	By matching	By matching		By MS/MS
LLLCGGAPLSATTQR	SLLGGNIRLLLCGGAP	PLSATTQRFMNICFCC	R	L	L	Q	R	F	2	1	0	0	1	1	0	2	0	0	4	0	0	0	1	1	2	0	0	0	0	0	15	0	1556.83	O95573	O95573	447	461	ACSL3	Long-chain-fatty-acid--CoA ligase 3	yes	yes	2	2.5584e-34	104.95	By matching				By MS/MS
MNNHVSSKPSTMK	________________	SSKPSTMKLKHTINPI	-	M	N	M	K	L	0	0	2	0	0	0	0	0	1	0	0	2	2	0	1	3	1	0	0	1	0	0	13	1	1459.69	O95573;C9JC11;F5H062	O95573	1	13	ACSL3	Long-chain-fatty-acid--CoA ligase 3	yes	no	3	0.0022749	50.222	By matching	By matching	By matching		By matching
NLFILAYNYK	SEMSSFQRNLFILAYN	FILAYNYKMEQISKGR	R	N	L	Y	K	M	1	0	2	0	0	0	0	0	0	1	2	1	0	1	0	0	0	0	2	0	0	0	10	0	1257.68	O95573	O95573	407	416	ACSL3	Long-chain-fatty-acid--CoA ligase 3	yes	yes	2	2.644e-08	105.36	By matching		By matching		By matching
NTPLCDSFVFR	MEQISKGRNTPLCDSF	LCDSFVFRKVRSLLGG	R	N	T	F	R	K	0	1	1	1	1	0	0	0	0	0	1	0	0	2	1	1	1	0	0	1	0	0	11	0	1354.63	O95573	O95573	425	435	ACSL3	Long-chain-fatty-acid--CoA ligase 3	yes	yes	2	0.00024316	74.962	By matching		By matching		By MS/MS
NTPLCDSFVFRK	MEQISKGRNTPLCDSF	CDSFVFRKVRSLLGGN	R	N	T	R	K	V	0	1	1	1	1	0	0	0	0	0	1	1	0	2	1	1	1	0	0	1	0	0	12	1	1482.73	O95573	O95573	425	436	ACSL3	Long-chain-fatty-acid--CoA ligase 3	yes	yes	3	0.00049666	53.448	By matching	By matching	By matching		By matching
NWEEGGYFNTDKPHPR	VCCEIKLKNWEEGGYF	NTDKPHPRGEILIGGQ	K	N	W	P	R	G	0	1	2	1	0	0	2	2	1	0	0	1	0	1	2	0	1	1	1	0	0	0	16	1	1945.87	O95573	O95573	510	525	ACSL3	Long-chain-fatty-acid--CoA ligase 3	yes	yes	4	2.6072e-20	94.487	By matching	By MS/MS	By matching		By MS/MS
SLLGGNIR	SFVFRKVRSLLGGNIR	SLLGGNIRLLLCGGAP	R	S	L	I	R	L	0	1	1	0	0	0	0	2	0	1	2	0	0	0	0	1	0	0	0	0	0	0	8	0	828.482	O95573	O95573	439	446	ACSL3	Long-chain-fatty-acid--CoA ligase 3	yes	yes	2	0.013693	55.676	By matching	By matching	By matching		By MS/MS
THYQADIER	KLKRKELKTHYQADIE	HYQADIERMYGRK___	K	T	H	E	R	M	1	1	0	1	0	1	1	0	1	1	0	0	0	0	0	0	1	0	1	0	0	0	9	0	1131.53	O95573	O95573	707	715	ACSL3	Long-chain-fatty-acid--CoA ligase 3	yes	yes	2	0.00029889	84.687	By MS/MS	By MS/MS			By MS/MS
TKADFFEDENGQR	GYYKNEAKTKADFFED	FEDENGQRWLCTGDIG	K	T	K	Q	R	W	1	1	1	2	0	1	2	1	0	0	0	1	0	2	0	0	1	0	0	0	0	0	13	1	1555.69	O95573	O95573	546	558	ACSL3	Long-chain-fatty-acid--CoA ligase 3	yes	yes	2;3	7.7138e-08	92.939	By matching	By matching	By matching		By MS/MS
TNIAIFCETR	QMLGQKPKTNIAIFCE	IAIFCETRAEWMIAAQ	K	T	N	T	R	A	1	1	1	0	1	0	1	0	0	2	0	0	0	1	0	0	2	0	0	0	0	0	10	0	1223.6	O95573;F5GWH2	O95573	160	169	ACSL3	Long-chain-fatty-acid--CoA ligase 3	yes	no	2	0.034408	34.75					By matching
VGAPLVCCEIK	VWDYNTGRVGAPLVCC	PLVCCEIKLKNWEEGG	R	V	G	I	K	L	1	0	0	0	2	0	1	1	0	1	1	1	0	0	1	0	0	0	0	2	0	0	11	0	1244.63	O95573	O95573	497	507	ACSL3	Long-chain-fatty-acid--CoA ligase 3	yes	yes	2	0.00024316	79.659	By matching	By matching	By matching		By MS/MS
VILGQYNWLSYEDVFVR	PNGKIFKKVILGQYNW	SYEDVFVRAFNFGNGL	K	V	I	V	R	A	0	1	1	1	0	1	1	1	0	1	2	0	0	1	0	1	0	1	2	3	0	0	17	0	2100.07	O95573	O95573	127	143	ACSL3	Long-chain-fatty-acid--CoA ligase 3	yes	yes	2	0.00012141	68.41					By MS/MS
VLSEAAISASLEKFEIPVK	EMENEVLKVLSEAAIS	EKFEIPVKIRLSPEPW	K	V	L	V	K	I	3	0	0	0	0	0	3	0	0	2	2	2	0	1	1	3	0	0	0	2	0	0	19	1	2030.13	O95573	O95573	661	679	ACSL3	Long-chain-fatty-acid--CoA ligase 3	yes	yes	3	4.2815e-51	106.75	By MS/MS	By MS/MS	By MS/MS		By MS/MS
VSEMSSFQR	IYKNVMNKVSEMSSFQ	SEMSSFQRNLFILAYN	K	V	S	Q	R	N	0	1	0	0	0	1	1	0	0	0	0	0	1	1	0	3	0	0	0	1	0	0	9	0	1069.49	O95573	O95573	398	406	ACSL3	Long-chain-fatty-acid--CoA ligase 3	yes	yes	2	1.765e-38	133.13	By matching	By MS/MS	By matching		By MS/MS
WLCTGDIGEFEPDGCLK	FEDENGQRWLCTGDIG	FEPDGCLKIIDRKKDL	R	W	L	L	K	I	0	0	0	2	2	0	2	3	0	1	2	1	0	1	1	0	1	1	0	0	0	0	17	0	1995.87	O95573	O95573	559	575	ACSL3	Long-chain-fatty-acid--CoA ligase 3	yes	yes	2	4.4251e-59	114.63	By matching	By MS/MS	By matching		By MS/MS
LQAGEYVSLGK	DRKKDLVKLQAGEYVS	GEYVSLGKVEAALKNL	K	L	Q	G	K	V	1	0	0	0	0	1	1	2	0	0	2	1	0	0	0	1	0	0	1	1	0	0	11	0	1163.62	O95573;O60488-2;O60488	O95573	586	596	ACSL3;ACSL4	Long-chain-fatty-acid--CoA ligase 3;Long-chain-fatty-acid--CoA ligase 4	yes	no	2	5.8954e-05	87.667	By MS/MS	By MS/MS	By matching		By MS/MS
LQAGEYVSLGKVEAALK	DRKKDLVKLQAGEYVS	GKVEAALKNLPLVDNI	K	L	Q	L	K	N	3	0	0	0	0	1	2	2	0	0	3	2	0	0	0	1	0	0	1	2	0	0	17	1	1774.98	O95573;O60488-2;O60488	O95573	586	602	ACSL3;ACSL4	Long-chain-fatty-acid--CoA ligase 3;Long-chain-fatty-acid--CoA ligase 4	yes	no	3	0.0006238	62.94			By matching		By matching
LSPEPWTPETGLVTDAFK	FEIPVKIRLSPEPWTP	GLVTDAFKLKRKELKT	R	L	S	F	K	L	1	0	0	1	0	0	2	1	0	0	2	1	0	1	3	1	3	1	0	1	0	0	18	0	1986.99	O95573;O60488-2;O60488	O95573	682	699	ACSL3;ACSL4	Long-chain-fatty-acid--CoA ligase 3;Long-chain-fatty-acid--CoA ligase 4	yes	no	2	4.6535e-09	77.505	By matching		By MS/MS		By MS/MS
LSPEPWTPETGLVTDAFKLK	FEIPVKIRLSPEPWTP	VTDAFKLKRKELKTHY	R	L	S	L	K	R	1	0	0	1	0	0	2	1	0	0	3	2	0	1	3	1	3	1	0	1	0	0	20	1	2228.17	O95573;O60488-2;O60488	O95573	682	701	ACSL3;ACSL4	Long-chain-fatty-acid--CoA ligase 3;Long-chain-fatty-acid--CoA ligase 4	yes	no	3	0.040525	16.312
YPIEHGIITNWDDMEK	KRGILTLKYPIEHGII	TNWDDMEKIWHHTFYN	K	Y	P	E	K	I	0	0	1	2	0	0	2	1	1	3	0	1	1	0	1	0	1	1	1	0	0	0	16	0	1959.9	P68133;P68032;P63267;P62736;A6NL76;F8WB63;B8ZZJ2;C9JFL5;F6UVQ4;F6QUT6	P68133	71	86	ACTA1;ACTC1;ACTG2;ACTA2	Actin, alpha skeletal muscle;Actin, alpha cardiac muscle 1;Actin, gamma-enteric smooth muscle;Actin, aortic smooth muscle	yes	no	3	8.336e-09	77.746					By MS/MS
DDDIAALVVDNGSGMCK	________________	DNGSGMCKAGFAGDDA	M	D	D	C	K	A	2	0	1	4	1	0	0	2	0	1	1	1	1	0	0	1	0	0	0	2	0	0	17	0	1778.78	P60709;G5E9R0;E7EVS6;C9JZR7;C9JTX5	P60709	2	18	ACTB	Actin, cytoplasmic 1;Actin, cytoplasmic 1, N-terminally processed	yes	no	2	0.0015516	51.495					By matching
DLYANTVLSGGTTMYPGIADR	KCDVDIRKDLYANTVL	MYPGIADRMQKEITAL	K	D	L	D	R	M	2	1	1	2	0	0	0	3	0	1	2	0	1	0	1	1	3	0	2	1	0	0	21	0	2214.06	P60709;P63261	P60709	292	312	ACTB;ACTG1	Actin, cytoplasmic 1;Actin, cytoplasmic 1, N-terminally processed;Actin, cytoplasmic 2;Actin, cytoplasmic 2, N-terminally processed	yes	no	2	3.8391e-24	86.539					By MS/MS
GYSFTTTAER	LMKILTERGYSFTTTA	SFTTTAEREIVRDIKE	R	G	Y	E	R	E	1	1	0	0	0	0	1	1	0	0	0	0	0	1	0	1	3	0	1	0	0	0	10	0	1131.52	P60709;P63261;I3L3I0;I3L1U9;I3L4N8	P60709	197	206	ACTB;ACTG1	Actin, cytoplasmic 1;Actin, cytoplasmic 1, N-terminally processed;Actin, cytoplasmic 2;Actin, cytoplasmic 2, N-terminally processed	yes	no	2	2.5415e-16	113.93	By MS/MS	By MS/MS	By MS/MS	By matching	By MS/MS
GYSFTTTAEREIVR	LMKILTERGYSFTTTA	TAEREIVRDIKEKLCY	R	G	Y	V	R	D	1	2	0	0	0	0	2	1	0	1	0	0	0	1	0	1	3	0	1	1	0	0	14	1	1628.82	P60709;P63261;I3L3I0;I3L1U9;I3L4N8	P60709	197	210	ACTB;ACTG1	Actin, cytoplasmic 1;Actin, cytoplasmic 1, N-terminally processed;Actin, cytoplasmic 2;Actin, cytoplasmic 2, N-terminally processed	yes	no	3	1.0044e-54	123.95			By matching
KDLYANTVLSGGTTMYPGIADR	MKCDVDIRKDLYANTV	MYPGIADRMQKEITAL	R	K	D	D	R	M	2	1	1	2	0	0	0	3	0	1	2	1	1	0	1	1	3	0	2	1	0	0	22	1	2342.16	P60709;P63261	P60709	291	312	ACTB;ACTG1	Actin, cytoplasmic 1;Actin, cytoplasmic 1, N-terminally processed;Actin, cytoplasmic 2;Actin, cytoplasmic 2, N-terminally processed	yes	no	3	2.9831e-06	58.324
TTGIVMDSGDGVTHTVPIYEGYALPHAILR	LSLYASGRTTGIVMDS	ALPHAILRLDLAGRDL	R	T	T	L	R	L	2	1	0	2	0	0	1	4	2	3	2	0	1	0	2	1	4	0	2	3	0	0	30	0	3182.61	P60709;P63261;I3L3I0;I3L1U9;I3L4N8	P60709	148	177	ACTB;ACTG1	Actin, cytoplasmic 1;Actin, cytoplasmic 1, N-terminally processed;Actin, cytoplasmic 2;Actin, cytoplasmic 2, N-terminally processed	yes	no	3;4	1.6241e-111	109.25	By matching	By matching	By matching		By MS/MS
VAPEEHPVLLTEAPLNPK	HTFYNELRVAPEEHPV	TEAPLNPKANREKMTQ	R	V	A	P	K	A	2	0	1	0	0	0	3	0	1	0	3	1	0	0	4	0	1	0	0	2	0	0	18	0	1953.06	P60709;P63261;I3L3I0;I3L1U9;I3L4N8;G5E9R0;E7EVS6;K7EM38;I3L3R2;J3KT65	P60709	96	113	ACTB;ACTG1	Actin, cytoplasmic 1;Actin, cytoplasmic 1, N-terminally processed;Actin, cytoplasmic 2;Actin, cytoplasmic 2, N-terminally processed	yes	no	2;3	3.7939e-69	122.14	By MS/MS	By MS/MS	By MS/MS	By matching	By MS/MS
DSYVGDEAQSK	VMVGMGQKDSYVGDEA	VGDEAQSKRGILTLKY	K	D	S	S	K	R	1	0	0	2	0	1	1	1	0	0	0	1	0	0	0	2	0	0	1	1	0	0	11	0	1197.52	P60709;P63261;I3L3I0;I3L1U9;G5E9R0;E7EVS6;C9JZR7;K7EM38;I3L3R2;J3KT65;C9JTX5;C9JUM1;P68133;P68032;P63267;P62736;A6NL76;F8WB63;B8ZZJ2;C9JFL5;F6UVQ4;F6QUT6	P60709	51	61	ACTB;ACTG1;ACTA1;ACTC1;ACTG2;ACTA2	Actin, cytoplasmic 1;Actin, cytoplasmic 1, N-terminally processed;Actin, cytoplasmic 2;Actin, cytoplasmic 2, N-terminally processed;Actin, alpha skeletal muscle;Actin, alpha cardiac muscle 1;Actin, gamma-enteric smooth muscle;Actin, aortic smooth muscle	no	no	2	0.0001272	86.114	By matching	By matching	By matching		By MS/MS
DSYVGDEAQSKR	VMVGMGQKDSYVGDEA	GDEAQSKRGILTLKYP	K	D	S	K	R	G	1	1	0	2	0	1	1	1	0	0	0	1	0	0	0	2	0	0	1	1	0	0	12	1	1353.62	P60709;P63261;I3L3I0;I3L1U9;G5E9R0;E7EVS6;C9JZR7;K7EM38;I3L3R2;J3KT65;C9JTX5;C9JUM1;P68133;P68032;P63267;P62736;A6NL76;F8WB63;B8ZZJ2;C9JFL5;F6UVQ4;F6QUT6	P60709	51	62	ACTB;ACTG1;ACTA1;ACTC1;ACTG2;ACTA2	Actin, cytoplasmic 1;Actin, cytoplasmic 1, N-terminally processed;Actin, cytoplasmic 2;Actin, cytoplasmic 2, N-terminally processed;Actin, alpha skeletal muscle;Actin, alpha cardiac muscle 1;Actin, gamma-enteric smooth muscle;Actin, aortic smooth muscle	no	no	2;3	1.2305e-56	128.85	By matching	By matching	By matching		By MS/MS
HQGVMVGMGQK	PSIVGRPRHQGVMVGM	VMVGMGQKDSYVGDEA	R	H	Q	Q	K	D	0	0	0	0	0	2	0	3	1	0	0	1	2	0	0	0	0	0	0	2	0	0	11	0	1170.56	P60709;P63261;I3L3I0;I3L1U9;G5E9R0;E7EVS6;C9JZR7;K7EM38;I3L3R2;J3KT65;C9JTX5;C9JUM1;Q562R1;P68133;P68032;P63267;P62736;A6NL76;F8WB63;B8ZZJ2;C9JFL5;F6UVQ4;F6QUT6	P60709	40	50	ACTB;ACTG1;ACTBL2;ACTA1;ACTC1;ACTG2;ACTA2	Actin, cytoplasmic 1;Actin, cytoplasmic 1, N-terminally processed;Actin, cytoplasmic 2;Actin, cytoplasmic 2, N-terminally processed;Beta-actin-like protein 2;Actin, alpha skeletal muscle;Actin, alpha cardiac muscle 1;Actin, gamma-enteric smooth muscle;Actin, aortic smooth muscle	no	no	2	1.2248e-06	91.549					By MS/MS
EITALAPSTMK	GIADRMQKEITALAPS	ALAPSTMKIKIIAPPE	K	E	I	M	K	I	2	0	0	0	0	0	1	0	0	1	1	1	1	0	1	1	2	0	0	0	0	0	11	0	1160.61	P60709;P63261;P63267-2;P68133;P68032;P63267;P62736;A6NL76	P60709	316	326	ACTB;ACTG1;ACTG2;ACTA1;ACTC1;ACTA2	Actin, cytoplasmic 1;Actin, cytoplasmic 1, N-terminally processed;Actin, cytoplasmic 2;Actin, cytoplasmic 2, N-terminally processed;Actin, gamma-enteric smooth muscle;Actin, alpha skeletal muscle;Actin, alpha cardiac muscle 1;Actin, aortic smooth muscle	no	no	2	2.9668e-07	93.345	By MS/MS	By MS/MS	By matching		By MS/MS
MQKEITALAPSTMK	MYPGIADRMQKEITAL	ALAPSTMKIKIIAPPE	R	M	Q	M	K	I	2	0	0	0	0	1	1	0	0	1	1	2	2	0	1	1	2	0	0	0	0	0	14	1	1547.81	P60709;P63261;P63267-2;P68133;P68032;P63267;P62736;A6NL76	P60709	313	326	ACTB;ACTG1;ACTG2;ACTA1;ACTC1;ACTA2	Actin, cytoplasmic 1;Actin, cytoplasmic 1, N-terminally processed;Actin, cytoplasmic 2;Actin, cytoplasmic 2, N-terminally processed;Actin, gamma-enteric smooth muscle;Actin, alpha skeletal muscle;Actin, alpha cardiac muscle 1;Actin, aortic smooth muscle	no	no	3	0.0065902	36.345
DLTDYLMK	LRLDLAGRDLTDYLMK	DLTDYLMKILTERGYS	R	D	L	M	K	I	0	0	0	2	0	0	0	0	0	0	2	1	1	0	0	0	1	0	1	0	0	0	8	0	997.479	P60709;P63261;I3L3I0;I3L1U9;I3L4N8;P63267-2;Q562R1;P68133;P68032;P63267;P62736	P60709	184	191	ACTB;ACTG1;ACTG2;ACTBL2;ACTA1;ACTC1;ACTA2	Actin, cytoplasmic 1;Actin, cytoplasmic 1, N-terminally processed;Actin, cytoplasmic 2;Actin, cytoplasmic 2, N-terminally processed;Actin, gamma-enteric smooth muscle;Beta-actin-like protein 2;Actin, alpha skeletal muscle;Actin, alpha cardiac muscle 1;Actin, aortic smooth muscle	no	no	2	0.0053701	73.248	By matching	By matching	By matching	By matching	By MS/MS
LDLAGRDLTDYLMK	ALPHAILRLDLAGRDL	DLTDYLMKILTERGYS	R	L	D	M	K	I	1	1	0	3	0	0	0	1	0	0	4	1	1	0	0	0	1	0	1	0	0	0	14	1	1622.83	P60709;P63261;I3L3I0;I3L1U9;I3L4N8;P63267-2;Q562R1;P68133;P68032;P63267;P62736	P60709	178	191	ACTB;ACTG1;ACTG2;ACTBL2;ACTA1;ACTC1;ACTA2	Actin, cytoplasmic 1;Actin, cytoplasmic 1, N-terminally processed;Actin, cytoplasmic 2;Actin, cytoplasmic 2, N-terminally processed;Actin, gamma-enteric smooth muscle;Beta-actin-like protein 2;Actin, alpha skeletal muscle;Actin, alpha cardiac muscle 1;Actin, aortic smooth muscle	no	no	3	2.0539e-08	85.909
AGFAGDDAPR	DNGSGMCKAGFAGDDA	FAGDDAPRAVFPSIVG	K	A	G	P	R	A	3	1	0	2	0	0	0	2	0	0	0	0	0	1	1	0	0	0	0	0	0	0	10	0	975.441	P60709;P63261;I3L3I0;I3L1U9;I3L4N8;G5E9R0;E7EVS6;C9JZR7;K7EM38;I3L3R2;J3KT65;C9JTX5;C9JUM1;P63267-2;Q6S8J3;A5A3E0;F8WCH0;P68133;P68032;P63267;P62736;A6NL76;F8WB63;B8ZZJ2;C9JFL5;F6UVQ4;F6QUT6	P60709	19	28	ACTB;ACTG1;ACTG2;POTEE;POTEF;ACTA1;ACTC1;ACTA2	Actin, cytoplasmic 1;Actin, cytoplasmic 1, N-terminally processed;Actin, cytoplasmic 2;Actin, cytoplasmic 2, N-terminally processed;Actin, gamma-enteric smooth muscle;POTE ankyrin domain family member E;POTE ankyrin domain family member F;Actin, alpha skeletal muscle;Actin, alpha cardiac muscle 1;Actin, aortic smooth muscle	no	no	2	0.00159	68.557	By matching	By matching	By matching	By matching	By MS/MS
AVFPSIVGR	FAGDDAPRAVFPSIVG	VFPSIVGRPRHQGVMV	R	A	V	G	R	P	1	1	0	0	0	0	0	1	0	1	0	0	0	1	1	1	0	0	0	2	0	0	9	0	944.544	P60709;P63261;I3L3I0;I3L1U9;I3L4N8;G5E9R0;E7EVS6;C9JZR7;K7EM38;I3L3R2;J3KT65;C9JTX5;C9JUM1;P63267-2;Q6S8J3;A5A3E0;F8WCH0;P68133;P68032;P63267;P62736;A6NL76;F8WB63;B8ZZJ2;C9JFL5;F6UVQ4;F6QUT6	P60709	29	37	ACTB;ACTG1;ACTG2;POTEE;POTEF;ACTA1;ACTC1;ACTA2	Actin, cytoplasmic 1;Actin, cytoplasmic 1, N-terminally processed;Actin, cytoplasmic 2;Actin, cytoplasmic 2, N-terminally processed;Actin, gamma-enteric smooth muscle;POTE ankyrin domain family member E;POTE ankyrin domain family member F;Actin, alpha skeletal muscle;Actin, alpha cardiac muscle 1;Actin, aortic smooth muscle	no	no	2	0.0089291	51.066					By MS/MS
AVFPSIVGRPR	FAGDDAPRAVFPSIVG	PSIVGRPRHQGVMVGM	R	A	V	P	R	H	1	2	0	0	0	0	0	1	0	1	0	0	0	1	2	1	0	0	0	2	0	0	11	1	1197.7	P60709;P63261;I3L3I0;I3L1U9;I3L4N8;G5E9R0;E7EVS6;C9JZR7;K7EM38;I3L3R2;J3KT65;C9JTX5;C9JUM1;P63267-2;Q6S8J3;A5A3E0;F8WCH0;P68133;P68032;P63267;P62736;A6NL76;F8WB63;B8ZZJ2;C9JFL5;F6UVQ4;F6QUT6	P60709	29	39	ACTB;ACTG1;ACTG2;POTEE;POTEF;ACTA1;ACTC1;ACTA2	Actin, cytoplasmic 1;Actin, cytoplasmic 1, N-terminally processed;Actin, cytoplasmic 2;Actin, cytoplasmic 2, N-terminally processed;Actin, gamma-enteric smooth muscle;POTE ankyrin domain family member E;POTE ankyrin domain family member F;Actin, alpha skeletal muscle;Actin, alpha cardiac muscle 1;Actin, aortic smooth muscle	no	no	3	2.866e-22	117.7	By MS/MS	By MS/MS	By matching		By matching
SYELPDGQVITIGNER	ASSSSLEKSYELPDGQ	VITIGNERFRCPEALF	K	S	Y	E	R	F	0	1	1	1	0	1	2	2	0	2	1	0	0	0	1	1	1	0	1	1	0	0	16	0	1789.88	P60709;P63261;P63267-2;Q6S8J3;A5A3E0;Q562R1;P68133;P68032;P63267;P62736	P60709	239	254	ACTB;ACTG1;ACTG2;POTEE;POTEF;ACTBL2;ACTA1;ACTC1;ACTA2	Actin, cytoplasmic 1;Actin, cytoplasmic 1, N-terminally processed;Actin, cytoplasmic 2;Actin, cytoplasmic 2, N-terminally processed;Actin, gamma-enteric smooth muscle;POTE ankyrin domain family member E;POTE ankyrin domain family member F;Beta-actin-like protein 2;Actin, alpha skeletal muscle;Actin, alpha cardiac muscle 1;Actin, aortic smooth muscle	no	no	2	6.4689e-27	102.08					By MS/MS
QEYDESGPSIVHR	FQQMWISKQEYDESGP	SGPSIVHRKCF_____	K	Q	E	H	R	K	0	1	0	1	0	1	2	1	1	1	0	0	0	0	1	2	0	0	1	1	0	0	13	0	1515.7	P60709;P63261;Q6S8J3;A5A3E0	P60709	360	372	ACTB;ACTG1;POTEE;POTEF	Actin, cytoplasmic 1;Actin, cytoplasmic 1, N-terminally processed;Actin, cytoplasmic 2;Actin, cytoplasmic 2, N-terminally processed;POTE ankyrin domain family member E;POTE ankyrin domain family member F	no	no	2;3	0.0025907	50.088		By matching			By matching
QEYDESGPSIVHRK	FQQMWISKQEYDESGP	GPSIVHRKCF______	K	Q	E	R	K	C	0	1	0	1	0	1	2	1	1	1	0	1	0	0	1	2	0	0	1	1	0	0	14	1	1643.79	P60709;P63261;Q6S8J3;A5A3E0	P60709	360	373	ACTB;ACTG1;POTEE;POTEF	Actin, cytoplasmic 1;Actin, cytoplasmic 1, N-terminally processed;Actin, cytoplasmic 2;Actin, cytoplasmic 2, N-terminally processed;POTE ankyrin domain family member E;POTE ankyrin domain family member F	no	no	4	0.042554	10.452					By matching
IWHHTFYNELR	TNWDDMEKIWHHTFYN	HTFYNELRVAPEEHPV	K	I	W	L	R	V	0	1	1	0	0	0	1	0	2	1	1	0	0	1	0	0	1	1	1	0	0	0	11	0	1514.74	P60709;P63261;I3L3I0;I3L1U9;I3L4N8;G5E9R0;E7EVS6;C9JZR7;K7EM38;I3L3R2;J3KT65;C9JUM1;Q6S8J3;A5A3E0;P68133;P68032;A6NL76	P60709	85	95	ACTB;ACTG1;POTEE;POTEF;ACTA1;ACTC1	Actin, cytoplasmic 1;Actin, cytoplasmic 1, N-terminally processed;Actin, cytoplasmic 2;Actin, cytoplasmic 2, N-terminally processed;POTE ankyrin domain family member E;POTE ankyrin domain family member F;Actin, alpha skeletal muscle;Actin, alpha cardiac muscle 1	no	no	3	8.353e-110	149.96	By matching	By MS/MS			By MS/MS
RGILTLK	VGDEAQSKRGILTLKY	KRGILTLKYPIEHGIV	K	R	G	L	K	Y	0	1	0	0	0	0	0	1	0	1	2	1	0	0	0	0	1	0	0	0	0	0	7	1	799.528	P60709;P63261;I3L3I0;I3L1U9;I3L4N8;G5E9R0;E7EVS6;C9JZR7;K7EM38;I3L3R2;J3KT65;C9JTX5;C9JUM1;Q6S8J3;A5A3E0;P68133;P68032;P63267;P62736;A6NL76;F8WB63;B8ZZJ2;C9JFL5;F6UVQ4;F6QUT6	P60709	62	68	ACTB;ACTG1;POTEE;POTEF;ACTA1;ACTC1;ACTG2;ACTA2	Actin, cytoplasmic 1;Actin, cytoplasmic 1, N-terminally processed;Actin, cytoplasmic 2;Actin, cytoplasmic 2, N-terminally processed;POTE ankyrin domain family member E;POTE ankyrin domain family member F;Actin, alpha skeletal muscle;Actin, alpha cardiac muscle 1;Actin, gamma-enteric smooth muscle;Actin, aortic smooth muscle	no	no	2	0.037369	75.109					By matching
AGTQIENIEEDFRDGLK	WCNSHLRKAGTQIENI	EDFRDGLKLMLLLEVI	K	A	G	L	K	L	1	1	1	2	0	1	3	2	0	2	1	1	0	1	0	0	1	0	0	0	0	0	17	1	1933.94	P12814-2;P12814;P12814-3;P12814-4;G3V2N5;G3V5M4;G3V380	P12814-2	48	64	ACTN1	Alpha-actinin-1	yes	no	3	0.011924	31.115
GISQEQMNEFR	QILTRDAKGISQEQMN	QEQMNEFRASFNHFDR	K	G	I	F	R	A	0	1	1	0	0	2	2	1	0	1	0	0	1	1	0	1	0	0	0	0	0	0	11	0	1337.6	P12814-2;P12814;P12814-3;P12814-4;H9KV75;H0YJ11;H7C5W8;H0YJW3	P12814-2	742	752	ACTN1	Alpha-actinin-1	yes	no	2	0.0032068	53.237		By matching	By matching
HRPELIDYGK	GFCALIHRHRPELIDY	PELIDYGKLRKDDPLT	R	H	R	G	K	L	0	1	0	1	0	0	1	1	1	1	1	1	0	0	1	0	0	0	1	0	0	0	10	1	1226.64	P12814-2;P12814;P12814-3;P12814-4;H9KV75;G3V2W4;G3V2N5;G3V2X9	P12814-2	186	195	ACTN1	Alpha-actinin-1	yes	no	3	0.00036854	80.102	By matching	By matching	By matching		By matching
ICDQWDNLGALTQK	SVNARCQKICDQWDNL	NLGALTQKRREALERT	K	I	C	Q	K	R	1	0	1	2	1	2	0	1	0	1	2	1	0	0	0	0	1	1	0	0	0	0	14	0	1660.79	P12814-2;P12814;P12814-3;P12814-4;H9KV75;H7C5W8	P12814-2	479	492	ACTN1	Alpha-actinin-1	yes	no	2	0.00081426	57.794
LAILGIHNEVSK	LPDADKERLAILGIHN	GIHNEVSKIVQTYHVN	R	L	A	S	K	I	1	0	1	0	0	0	1	1	1	2	2	1	0	0	0	1	0	0	0	1	0	0	12	0	1292.75	P12814-2;P12814;P12814-3;P12814-4;H9KV75;H7C5W8	P12814-2	566	577	ACTN1	Alpha-actinin-1	yes	no	2;3	0.0022436	42.629					By matching
LLETIDQLYLEYAK	EALERTEKLLETIDQL	QLYLEYAKRAAPFNNW	K	L	L	A	K	R	1	0	0	1	0	1	2	0	0	1	4	1	0	0	0	0	1	0	2	0	0	0	14	0	1710.91	P12814-2;P12814;P12814-3;P12814-4;H9KV75;H0YJ11;H7C5W8	P12814-2	503	516	ACTN1	Alpha-actinin-1	yes	no	2	0.024612	29.355
LLETIDQLYLEYAKR	EALERTEKLLETIDQL	LYLEYAKRAAPFNNWM	K	L	L	K	R	A	1	1	0	1	0	1	2	0	0	1	4	1	0	0	0	0	1	0	2	0	0	0	15	1	1867.01	P12814-2;P12814;P12814-3;P12814-4;H9KV75;H0YJ11;H7C5W8	P12814-2	503	517	ACTN1	Alpha-actinin-1	yes	no	3	0.042683	13.513
MLDAEDIVGTARPDEK	EKYLDIPKMLDAEDIV	GTARPDEKAIMTYVSS	K	M	L	E	K	A	2	1	0	3	0	0	2	1	0	1	1	1	1	0	1	0	1	0	0	1	0	0	16	1	1758.85	P12814-2;P12814;P12814-3;P12814-4;H9KV75;G3V2W4;G3V2N5	P12814-2	221	236	ACTN1	Alpha-actinin-1	yes	no	3	0.0033255	41.088	By matching
QFGAQANVIGPWIQTK	QHNERLRKQFGAQANV	IGPWIQTKMEEIGRIS	K	Q	F	T	K	M	2	0	1	0	0	3	0	2	0	2	0	1	0	1	1	0	1	1	0	1	0	0	16	0	1756.93	P12814-2;P12814;P12814-3;P12814-4;H9KV75;H0YJ11;H0YJW3	P12814-2	634	649	ACTN1	Alpha-actinin-1	yes	no	2	0.039332	25.365
RDQALTEEHAR	HVRQLVPRRDQALTEE	ALTEEHARQQHNERLR	R	R	D	A	R	Q	2	2	0	1	0	1	2	0	1	0	1	0	0	0	0	0	1	0	0	0	0	0	11	1	1324.65	P12814-2;P12814;P12814-3;P12814-4;H9KV75;H0YJ11	P12814-2	614	624	ACTN1	Alpha-actinin-1	yes	no	3	0.041353	16.773
GISQEQMQEFR	QILTRDAKGISQEQMQ	QEQMQEFRASFNHFDK	K	G	I	F	R	A	0	1	0	0	0	3	2	1	0	1	0	0	1	1	0	1	0	0	0	0	0	0	11	0	1351.62	O43707;O43707-2;F5GXS2;O43707-3;H7C144	O43707	761	771	ACTN4	Alpha-actinin-4	yes	no	2	0.0045046	50.354					By MS/MS
HRDYETATLSDIK	DGKEAMLKHRDYETAT	TATLSDIKALIRKHEA	K	H	R	I	K	A	1	1	0	2	0	0	1	0	1	1	1	1	0	0	0	1	2	0	1	0	0	0	13	1	1547.76	O43707;O43707-2	O43707	438	450	ACTN4	Alpha-actinin-4	yes	no	3	0.032505	23.711
ASIHEAWTDGK	LAEKFRQKASIHEAWT	HEAWTDGKEAMLRQKD	K	A	S	G	K	E	2	0	0	1	0	0	1	1	1	1	0	1	0	0	0	1	1	1	0	0	0	0	11	0	1213.57	O43707;O43707-2;P12814-2;P12814;P12814-3;P12814-4;H9KV75	P12814-2	403	413	ACTN4;ACTN1	Alpha-actinin-4;Alpha-actinin-1	no	no	3	0.001408	53.034
LASDLLEWIR	QLMEDYEKLASDLLEW	SDLLEWIRRTIPWLEN	K	L	A	I	R	R	1	1	0	1	0	0	1	0	0	1	3	0	0	0	0	1	0	1	0	0	0	0	10	0	1214.67	O43707;O43707-2;K7EJH8;P12814-2;P12814;P12814-3;P12814-4;H9KV75;G3V2W4	P12814-2	282	291	ACTN4;ACTN1	Alpha-actinin-4;Alpha-actinin-1	no	no	2	5.846e-07	100.88	By matching	By matching			By MS/MS
TINEVENQILTR	QLLTTIARTINEVENQ	VENQILTRDAKGISQE	R	T	I	T	R	D	0	1	2	0	0	1	2	0	0	2	1	0	0	0	0	0	2	0	0	1	0	0	12	0	1428.76	O43707;O43707-2;F5GXS2;O43707-3;H7C144;P12814-2;P12814;P12814-3;P12814-4;H9KV75;H0YJ11;H7C5W8;H0YJW3	P12814-2	727	738	ACTN4;ACTN1	Alpha-actinin-4;Alpha-actinin-1	no	no	2	1.6322e-22	109	By matching	By matching	By matching	By matching	By matching
VGWEQLLTTIAR	NYTMEHIRVGWEQLLT	QLLTTIARTINEVENQ	R	V	G	A	R	T	1	1	0	0	0	1	1	1	0	1	2	0	0	0	0	0	2	1	0	1	0	0	12	0	1385.77	O43707;O43707-2;F5GXS2;O43707-3;H7C144;P12814-2;P12814;P12814-3;P12814-4;H9KV75;H0YJ11;H7C5W8;H0YJW3	P12814-2	715	726	ACTN4;ACTN1	Alpha-actinin-4;Alpha-actinin-1	no	no	2	8.1149e-17	101.89	By matching	By matching			By matching
GYEEWLLNEIR	GCLEQVEKGYEEWLLN	EWLLNEIRRLERLDHL	K	G	Y	I	R	R	0	1	1	0	0	0	3	1	0	1	2	0	0	0	0	0	0	1	1	0	0	0	11	0	1420.7	O43707;O43707-2;P35609-2;P35609;F6THM6;P12814-2;P12814;P12814-3;P12814-4;H9KV75	P12814-2	377	387	ACTN4;ACTN2;ACTN1	Alpha-actinin-4;Alpha-actinin-2;Alpha-actinin-1	no	no	2	0.0045046	50.354					By matching
HTNYTMEHIR	EALIFDNKHTNYTMEH	NYTMEHIRVGWEQLLT	K	H	T	I	R	V	0	1	1	0	0	0	1	0	2	1	0	0	1	0	0	0	2	0	1	0	0	0	10	0	1300.6	O43707;O43707-2;F5GXS2;O43707-3;H7C144;P35609-2;P35609;F6THM6;P12814-2;P12814;P12814-3;P12814-4;H9KV75;H0YJ11;H7C5W8;H0YJW3	P12814-2	705	714	ACTN4;ACTN2;ACTN1	Alpha-actinin-4;Alpha-actinin-2;Alpha-actinin-1	no	no	3	0.00028342	76.927		By matching			By matching
FAIQDISVEETSAK	MIWTIILRFAIQDISV	SVEETSAKEGLLLWCQ	R	F	A	A	K	E	2	0	0	1	0	1	2	0	0	2	0	1	0	1	0	2	1	0	0	1	0	0	14	0	1536.77	O43707;P35609-2;P35609;Q08043;G3V2E8;A0A087WSZ2;P12814-2;P12814;P12814-3;P12814-4;H9KV75;G3V2W4;G3V2N5;G3V5M4;G3V2X9	P12814-2	134	147	ACTN4;ACTN2;ACTN3;ACTN1	Alpha-actinin-4;Alpha-actinin-2;Alpha-actinin-3;Alpha-actinin-1	no	no	2	7.3178e-15	94.09					By matching
KTFTAWCNSHLR	PAWEKQQRKTFTAWCN	AWCNSHLRKAGTQIEN	R	K	T	L	R	K	1	1	1	0	1	0	0	0	1	0	1	1	0	1	0	1	2	1	0	0	0	0	12	1	1519.74	O43707;F5GXS2;O43707-3;P35609-2;P35609;Q08043;K7EP19;P12814-2;P12814;P12814-3;P12814-4	P12814-2	35	46	ACTN4;ACTN2;ACTN3;ACTN1	Alpha-actinin-4;Alpha-actinin-2;Alpha-actinin-3;Alpha-actinin-1	no	no	3	0.03469	17.064					By matching
GYAFNHSADFETVR	LIKLLLLRGYAFNHSA	SADFETVRMIKEKLCY	R	G	Y	V	R	M	2	1	1	1	0	0	1	1	1	0	0	0	0	2	0	1	1	0	1	1	0	0	14	0	1612.73	P61160;F5H6T1;P61160-2	P61160	201	214	ACTR2	Actin-related protein 2	yes	no	3	4.2303e-23	103.76					By MS/MS
HIVLSGGSTMYPGLPSRLER	DTRSEFYKHIVLSGGS	GLPSRLERELKQLYLE	K	H	I	E	R	E	0	2	0	0	0	0	1	3	1	1	3	0	1	0	2	3	1	0	1	1	0	0	20	1	2169.14	P61160;F5H6T1;P61160-2	P61160	300	319	ACTR2	Actin-related protein 2	yes	no	4	0.042318	14.89
HLWDYTFGPEK	VRNWDDMKHLWDYTFG	DYTFGPEKLNIDTRNC	K	H	L	E	K	L	0	0	0	1	0	0	1	1	1	0	1	1	0	1	1	0	1	1	1	0	0	0	11	0	1391.65	P61160;F5H6T1;P61160-2	P61160	87	97	ACTR2	Actin-related protein 2	yes	no	2	0.033881	42.976
ILLTEPPMNPTK	NIDTRNCKILLTEPPM	EPPMNPTKNREKIVEV	K	I	L	T	K	N	0	0	1	0	0	0	1	0	0	1	2	1	1	0	3	0	2	0	0	0	0	0	12	0	1352.74	P61160;F5H6T1;P61160-2	P61160	107	118	ACTR2	Actin-related protein 2	yes	no	2	1.6292e-05	86.114					By MS/MS
LCYVGYNIEQEQK	TVRMIKEKLCYVGYNI	YNIEQEQKLALETTVL	K	L	C	Q	K	L	0	0	1	0	1	2	2	1	0	1	1	1	0	0	0	0	0	0	2	1	0	0	13	0	1642.77	P61160;F5H6T1;P61160-2	P61160	220	232	ACTR2	Actin-related protein 2	yes	no	2	9.3862e-06	82.069					By MS/MS
VGNIEIKDLMVGDEASELR	PIIRSTTKVGNIEIKD	GDEASELRSMLEVNYP	K	V	G	L	R	S	1	1	1	2	0	0	3	2	0	2	2	1	1	0	0	1	0	0	0	2	0	0	19	1	2087.06	P61160	P61160	47	65	ACTR2	Actin-related protein 2	yes	yes	3	1.1091e-07	73.928
GVDDLDFFIGDEAIEKPTYATK	QAQRRVMKGVDDLDFF	EKPTYATKWPIRHGIV	K	G	V	T	K	W	2	0	0	4	0	0	2	2	0	2	1	2	0	2	1	0	2	0	1	1	0	0	22	1	2443.18	P61158;B4DXW1;F8WDR7	P61158	54	75	ACTR3	Actin-related protein 3	yes	no	3	9.185e-05	42.384					By matching
LPACVVDCGTGYTK	________________	DCGTGYTKLGYAGNTE	R	L	P	T	K	L	1	0	0	1	2	0	0	2	0	0	1	1	0	0	1	0	2	0	1	2	0	0	14	0	1539.71	P61158;F8WEW2;F8WE84	P61158	5	18	ACTR3	Actin-related protein 3	yes	no	2	1.621e-07	74.789					By MS/MS
YSYVCPDLVK	TAKAVKERYSYVCPDL	YVCPDLVKEFNKYDTD	R	Y	S	V	K	E	0	0	0	1	1	0	0	0	0	0	1	1	0	0	1	1	0	0	2	2	0	0	10	0	1242.6	P61158;B4DXW1	P61158	231	240	ACTR3	Actin-related protein 3	yes	no	2	0.0037923	55.353
AIDTIYQTTDFSGIR	AQISSHVKAIDTIYQT	TTDFSGIRNISFMVKR	K	A	I	I	R	N	1	1	0	2	0	1	0	1	0	3	0	0	0	1	0	1	3	0	1	0	0	0	15	0	1699.84	O14672	O14672	252	266	ADAM10	Disintegrin and metalloproteinase domain-containing protein 10	yes	yes	2	0.0047468	41.621					By matching
HYEGLSYNVDSLHQK	NPLNKYIRHYEGLSYN	NVDSLHQKHQRAKRAV	R	H	Y	Q	K	H	0	0	1	1	0	1	1	1	2	0	2	1	0	0	0	2	0	0	2	1	0	0	15	0	1788.84	O14672;H0YK87;C9J9B4	O14672	31	45	ADAM10	Disintegrin and metalloproteinase domain-containing protein 10	yes	no	3	2.5657e-05	68.972	By matching	By matching
GYGIQIEQIR	SWDNAGFKGYGIQIEQ	GIQIEQIRILKSPQEV	K	G	Y	I	R	I	0	1	0	0	0	2	1	2	0	3	0	0	0	0	0	0	0	0	1	0	0	0	10	0	1175.63	P78536;P78536-2	P78536	274	283	ADAM17	Disintegrin and metalloproteinase domain-containing protein 17	yes	no	2	0.00159	68.557	By matching	By matching	By matching		By MS/MS
IIKPFPAPQTPGR	SMDSASVRIIKPFPAP	PAPQTPGRLQPAPVIP	R	I	I	G	R	L	1	1	0	0	0	1	0	1	0	2	0	1	0	1	4	0	1	0	0	0	0	0	13	1	1420.82	P78536	P78536	726	738	ADAM17	Disintegrin and metalloproteinase domain-containing protein 17	yes	yes	3	0.0098566	39.016					By MS/MS
LQPAPVIPSAPAAPK	PAPQTPGRLQPAPVIP	PSAPAAPKLDHQRMDT	R	L	Q	P	K	L	4	0	0	0	0	1	0	0	0	1	1	1	0	0	5	1	0	0	0	1	0	0	15	0	1455.84	P78536	P78536	739	753	ADAM17	Disintegrin and metalloproteinase domain-containing protein 17	yes	yes	2	0.015142	32.702					By matching
QYESLSLFHPSNVEMLSSMDSASVR	CVDKKLDKQYESLSLF	SMDSASVRIIKPFPAP	K	Q	Y	V	R	I	1	1	1	1	0	1	2	0	1	0	3	0	2	1	1	7	0	0	1	2	0	0	25	0	2813.3	P78536	P78536	701	725	ADAM17	Disintegrin and metalloproteinase domain-containing protein 17	yes	yes	5	0.042082	7.5739	By matching	By MS/MS			By matching
SFEDLTDHPVTR	PNSSTAAKSFEDLTDH	LTDHPVTRSEKAASFK	K	S	F	T	R	S	0	1	0	2	0	0	1	0	1	0	1	0	0	1	1	1	2	0	0	1	0	0	12	0	1415.67	P78536	P78536	791	802	ADAM17	Disintegrin and metalloproteinase domain-containing protein 17	yes	yes	3	0.00073297	52.576	By matching	By matching	By matching		By matching
VLAHIRDDDVIIR	VVGEPDSRVLAHIRDD	RDDDVIIRINTDGAEY	R	V	L	I	R	I	1	2	0	3	0	0	0	0	1	3	1	0	0	0	0	0	0	0	0	2	0	0	13	1	1533.86	P78536;P78536-2;A6H8L4;E7EUI5	P78536	127	139	ADAM17	Disintegrin and metalloproteinase domain-containing protein 17	yes	no	3	0.023905	26.532					By matching
WQDFFTGHVVGEPDSR	NESEYTVKWQDFFTGH	VVGEPDSRVLAHIRDD	K	W	Q	S	R	V	0	1	0	2	0	1	1	2	1	0	0	0	0	2	1	1	1	1	0	2	0	0	16	0	1875.85	P78536;P78536-2;A6H8L4;E7EUI5	P78536	111	126	ADAM17	Disintegrin and metalloproteinase domain-containing protein 17	yes	no	3	0.010759	29.099					By MS/MS
LQCENVQEIPVFGIVPAIIQTPSR	TGNALCGKLQCENVQE	AIIQTPSRGTKCWGVD	K	L	Q	S	R	G	1	1	1	0	1	3	2	1	0	4	1	0	0	1	3	1	1	0	0	3	0	0	24	0	2707.44	Q13443;F8WC54;A0AVL1;Q13443-2	Q13443	573	596	ADAM9	Disintegrin and metalloproteinase domain-containing protein 9	yes	no	3	0.0034177	22.886
SQTYESDGKNQANPSRQPGSVPR	RSYFRKKRSQTYESDG	RQPGSVPRHVSPVTPP	R	S	Q	P	R	H	1	2	2	1	0	3	1	2	0	0	0	1	0	0	3	4	1	0	1	1	0	0	23	2	2502.18	Q13443	Q13443	733	755	ADAM9	Disintegrin and metalloproteinase domain-containing protein 9	yes	yes	4	0.016052	16.06
LLDMTFSSK	TWRKMCRKLLDMTFSS	LDMTFSSKTNTLVVRQ	K	L	L	S	K	T	0	0	0	1	0	0	0	0	0	0	2	1	1	1	0	2	1	0	0	0	0	0	9	0	1040.52	A0A0C4DFV8;Q76LX8-3;Q76LX8-2;Q76LX8	A0A0C4DFV8	53	61	ADAMTS13	A disintegrin and metalloproteinase with thrombospondin motifs 13	yes	no	2	0.0085801	57.047	By matching	By matching	By matching	By matching	By matching
DGSAFEDGLR	AICCRVTRDGSAFEDG	SAFEDGLRHPFIVNHP	R	D	G	L	R	H	1	1	0	2	0	0	1	2	0	0	1	0	0	1	0	1	0	0	0	0	0	0	10	0	1065.47	H0YCK3;P55265-5;P55265-3;P55265-2;P55265;P55265-4	H0YCK3	1056	1065	ADAR	Double-stranded RNA-specific adenosine deaminase	yes	no	2	0.038995	33.057	By matching	By MS/MS	By matching	By matching	By matching
DINAVLIDMER	NIGLTKARDINAVLID	AVLIDMERQGDVYRQG	R	D	I	E	R	Q	1	1	1	2	0	0	1	0	0	2	1	0	1	0	0	0	0	0	0	1	0	0	11	0	1287.65	H0YCK3;P55265-5;P55265-3;P55265-2;P55265;P55265-4	H0YCK3	324	334	ADAR	Double-stranded RNA-specific adenosine deaminase	yes	no	2	0.013414	53.448	By matching	By MS/MS	By matching		By MS/MS
LVDQSGPPHEPK	HGFAAEFKLVDQSGPP	SGPPHEPKFVYQAKVG	K	L	V	P	K	F	0	0	0	1	0	1	1	1	1	0	1	1	0	0	3	1	0	0	0	1	0	0	12	0	1302.66	H0YCK3;P55265-5;P55265-3;P55265-2;P55265;P55265-4	H0YCK3	741	752	ADAR	Double-stranded RNA-specific adenosine deaminase	yes	no	3	0.010659	30.205	By MS/MS	By MS/MS	By MS/MS	By matching	By matching
SVTLGYLFSQGHLTR	FLQPIYLKSVTLGYLF	FSQGHLTRAICCRVTR	K	S	V	T	R	A	0	1	0	0	0	1	0	2	1	0	3	0	0	1	0	2	2	0	1	1	0	0	15	0	1677.88	H0YCK3;P55265-5;P55265-3;P55265-2;P55265;P55265-4	H0YCK3	1033	1047	ADAR	Double-stranded RNA-specific adenosine deaminase	yes	no	3	0.0025317	39.629	By matching	By MS/MS	By matching		By matching
VLIGENEKAER	EAADAALRVLIGENEK	GENEKAERMGFTELPL	R	V	L	E	R	M	1	1	1	0	0	0	3	1	0	1	1	1	0	0	0	0	0	0	0	1	0	0	11	1	1256.67	H0YCK3;P55265-5;P55265-3;P55265-2;P55265;P55265-4	H0YCK3	786	796	ADAR	Double-stranded RNA-specific adenosine deaminase	yes	no	3	0.0066812	44.612	By matching	By MS/MS	By MS/MS		By matching
EHFQHVAAPYIAK	IVRKHIYREHFQHVAA	VAAPYIAKAGEKSLNG	R	E	H	A	K	A	3	0	0	0	0	1	1	0	2	1	0	1	0	1	1	0	0	0	1	1	0	0	13	0	1509.77	Q9H2P0	Q9H2P0	187	199	ADNP	Activity-dependent neuroprotector homeobox protein	yes	yes	3	0.002039	59.935	By matching				By MS/MS
ICTICNELFPENVYSVHFEK	TSSTQKWKICTICNEL	VYSVHFEKEHKAEKVP	K	I	C	E	K	E	0	0	2	0	2	0	3	0	1	2	1	1	0	2	1	1	1	0	1	2	0	0	20	0	2498.16	Q9H2P0	Q9H2P0	448	467	ADNP	Activity-dependent neuroprotector homeobox protein	yes	yes	3	3.1645e-10	75.533		By matching	By matching		By MS/MS
IGSLASGNVR	KSMGLPPRIGSLASGN	SLASGNVRSLPSQQMV	R	I	G	V	R	S	1	1	1	0	0	0	0	2	0	1	1	0	0	0	0	2	0	0	0	1	0	0	10	0	972.535	Q9H2P0	Q9H2P0	287	296	ADNP	Activity-dependent neuroprotector homeobox protein	yes	yes	2	0.0088586	47.894	By MS/MS	By MS/MS	By matching		By matching
ILLNCPYCTFNADKK	HSEDFENRILLNCPYC	CTFNADKKTLETHIKI	R	I	L	K	K	T	1	0	2	1	2	0	0	0	0	1	2	2	0	1	1	0	1	0	1	0	0	0	15	1	1855.9	Q9H2P0;E9PQK8	Q9H2P0	105	119	ADNP	Activity-dependent neuroprotector homeobox protein	yes	no	3	2.3427e-11	79.652	By matching	By MS/MS	By MS/MS	By matching	By matching
ISNDNPEEHVLK	PVFEVEPKISNDNPEE	NPEEHVLKVIPEDASE	K	I	S	L	K	V	0	0	2	1	0	0	2	0	1	1	1	1	0	0	1	1	0	0	0	1	0	0	12	0	1393.68	Q9H2P0	Q9H2P0	903	914	ADNP	Activity-dependent neuroprotector homeobox protein	yes	yes	3	0.00032898	62.338	By matching	By MS/MS	By MS/MS	By matching	By MS/MS
LAASLWLWK	PTRREIEKLAASLWLW	AASLWLWKSDIASHFS	K	L	A	W	K	S	2	0	0	0	0	0	0	0	0	0	3	1	0	0	0	1	0	2	0	0	0	0	9	0	1086.62	Q9H2P0	Q9H2P0	789	797	ADNP	Activity-dependent neuroprotector homeobox protein	yes	yes	2	0.0075191	53.756		By MS/MS			By MS/MS
LGLGGNAPVSIPQQSQSVK	YSVGQSMRLGLGGNAP	PQQSQSVKQLLPSGNG	R	L	G	V	K	Q	1	0	1	0	0	3	0	3	0	1	2	1	0	0	2	3	0	0	0	2	0	0	19	0	1879.02	Q9H2P0	Q9H2P0	349	367	ADNP	Activity-dependent neuroprotector homeobox protein	yes	yes	2	6.0314e-21	86.8	By matching	By matching	By matching	By matching	By MS/MS
LNQSPSLAPVKR	DKTNAPSRLNQSPSLA	PSLAPVKRTYEQMEFP	R	L	N	K	R	T	1	1	1	0	0	1	0	0	0	0	2	1	0	0	2	2	0	0	0	1	0	0	12	1	1308.75	Q9H2P0	Q9H2P0	706	717	ADNP	Activity-dependent neuroprotector homeobox protein	yes	yes	3	0.00028654	61.235	By matching	By MS/MS	By MS/MS	By matching	By MS/MS
NTTWEDVGLWDPSLTK	EPNDFYLKNTTWEDVG	LWDPSLTKNQDYRTKP	K	N	T	T	K	N	0	0	1	2	0	0	1	1	0	0	2	1	0	0	1	1	3	2	0	1	0	0	16	0	1860.89	Q9H2P0;E9PQK8	Q9H2P0	50	65	ADNP	Activity-dependent neuroprotector homeobox protein	yes	no	2	0.045198	31.41					By MS/MS
QADSVEQAVYYCK	KNDGLKPKQADSVEQA	EQAVYYCKKCTYRDPL	K	Q	A	C	K	K	2	0	0	1	1	2	1	0	0	0	0	1	0	0	0	1	0	0	2	2	0	0	13	0	1559.69	Q9H2P0;E9PQK8	Q9H2P0	156	168	ADNP	Activity-dependent neuroprotector homeobox protein	yes	no	2	0.0018314	52.576	By matching	By matching	By matching		By MS/MS
SDIASHFSNKR	AASLWLWKSDIASHFS	ASHFSNKRKKCVRDCE	K	S	D	K	R	K	1	1	1	1	0	0	0	0	1	1	0	1	0	1	0	3	0	0	0	0	0	0	11	1	1260.62	Q9H2P0	Q9H2P0	798	808	ADNP	Activity-dependent neuroprotector homeobox protein	yes	yes	3	0.0038642	42.843			By matching
SPSLSQSQASR	SLSSGQLKSPSLSQSQ	LSQSQASRVLGQSSSK	K	S	P	S	R	V	1	1	0	0	0	2	0	0	0	0	1	0	0	0	1	5	0	0	0	0	0	0	11	0	1146.56	Q9H2P0	Q9H2P0	409	419	ADNP	Activity-dependent neuroprotector homeobox protein	yes	yes	2	1.5604e-48	131.17	By MS/MS	By MS/MS	By MS/MS	By matching	By MS/MS
SYEALVQHVIEDHER	KRCLFMPKSYEALVQH	HVIEDHERIGYQVTAM	K	S	Y	E	R	I	1	1	0	1	0	1	3	0	2	1	1	0	0	0	0	1	0	0	1	2	0	0	15	0	1823.88	Q9H2P0	Q9H2P0	232	246	ADNP	Activity-dependent neuroprotector homeobox protein	yes	yes	3;4	1.9333e-08	76.82	By matching		By matching		By MS/MS
SYGLGSEQR	LLPSGNGRSYGLGSEQ	YGLGSEQRSQAPARYS	R	S	Y	Q	R	S	0	1	0	0	0	1	1	2	0	0	1	0	0	0	0	2	0	0	1	0	0	0	9	0	995.467	Q9H2P0	Q9H2P0	377	385	ADNP	Activity-dependent neuroprotector homeobox protein	yes	yes	2	0.0127	50.353					By MS/MS
TLCPLCFSILK	PYKKDVGKTLCPLCFS	PLCFSILKGPISDALA	K	T	L	L	K	G	0	0	0	0	2	0	0	0	0	1	3	1	0	1	1	1	1	0	0	0	0	0	11	0	1350.7	Q9H2P0	Q9H2P0	622	632	ADNP	Activity-dependent neuroprotector homeobox protein	yes	yes	2	0.034691	32.329	By matching	By MS/MS	By matching		By matching
VLGQSSSKPAAAATGPPPGNTSSTQK	LSQSQASRVLGQSSSK	GNTSSTQKWKICTICN	R	V	L	Q	K	W	4	0	1	0	0	2	0	3	0	0	1	2	0	0	4	5	3	0	0	1	0	0	26	1	2438.24	Q9H2P0	Q9H2P0	420	445	ADNP	Activity-dependent neuroprotector homeobox protein	yes	yes	3	4.6882e-13	62.193					By MS/MS
YSLQSANASSLSSGQLK	QRSQAPARYSLQSANA	SLSSGQLKSPSLSQSQ	R	Y	S	L	K	S	2	0	1	0	0	2	0	1	0	0	3	1	0	0	0	6	0	0	1	0	0	0	17	0	1739.87	Q9H2P0	Q9H2P0	392	408	ADNP	Activity-dependent neuroprotector homeobox protein	yes	yes	2	3.4074e-21	90.385	By matching	By MS/MS	By matching		By MS/MS
EVYLAILAGIHSK	PKEKLGEREVYLAILA	ILAGIHSKSLVPVYVK	R	E	V	S	K	S	2	0	0	0	0	0	1	1	1	2	2	1	0	0	0	1	0	0	1	1	0	0	13	0	1412.8	Q6IQ32	Q6IQ32	838	850	ADNP2	ADNP homeobox protein 2	yes	yes	3	0.0085759	32.295					By MS/MS
GILVDIGLDSCKELLK	RKVRKKVKGILVDIGL	DSCKELLKDLKGFDPG	K	G	I	L	K	D	0	0	0	2	1	0	1	2	0	2	4	2	0	0	0	1	0	0	0	1	0	0	16	1	1771.98	Q6IQ32;H0YLN6	Q6IQ32	21	36	ADNP2	ADNP homeobox protein 2	yes	no	3	0.022604	32.152					By matching
HGEEQPPILNADAAPGPEK	HLGAEDQRHGEEQPPI	DAAPGPEKVTSVVPFK	R	H	G	E	K	V	3	0	1	1	0	1	3	2	1	1	1	1	0	0	4	0	0	0	0	0	0	0	19	0	1968.95	Q6IQ32	Q6IQ32	992	1010	ADNP2	ADNP homeobox protein 2	yes	yes	3	9.5581e-154	145.88	By matching	By matching	By matching		By MS/MS
IDVASFFGK	SSLFWVWKIDVASFFG	DVASFFGKRRYICMKA	K	I	D	G	K	R	1	0	0	1	0	0	0	1	0	1	0	1	0	2	0	1	0	0	0	1	0	0	9	0	982.512	Q6IQ32	Q6IQ32	1085	1093	ADNP2	ADNP homeobox protein 2	yes	yes	2	0.0081364	52.579	By matching	By matching	By matching		By MS/MS
KLPDGHLGAEDQR	DSSFSVKRKLPDGHLG	HLGAEDQRHGEEQPPI	R	K	L	Q	R	H	1	1	0	2	0	1	1	2	1	0	2	1	0	0	1	0	0	0	0	0	0	0	13	1	1434.72	Q6IQ32	Q6IQ32	979	991	ADNP2	ADNP homeobox protein 2	yes	yes	3	1.2722e-05	69.92	By matching	By matching	By matching		By MS/MS
KVQNYTVNILGETK	RMFHAPVRKVQNYTVN	VNILGETKSSRSDVIS	R	K	V	T	K	S	0	0	2	0	0	1	1	1	0	1	1	2	0	0	0	0	2	0	1	2	0	0	14	1	1605.87	Q6IQ32;H0YLN6;H0YM09	Q6IQ32	133	146	ADNP2	ADNP homeobox protein 2	yes	no	3	0.026723	18.503		By matching	By matching		By matching
TCPVCNELFPSNVYQVHMEVAHK	LKQAKQWKTCPVCNEL	VHMEVAHKHSESKSGE	K	T	C	H	K	H	1	0	2	0	2	1	2	0	2	0	1	1	1	1	2	1	1	0	1	4	0	0	23	0	2758.27	Q6IQ32	Q6IQ32	695	717	ADNP2	ADNP homeobox protein 2	yes	yes	4	3.942e-10	63.869		By matching			By MS/MS
TEGPIVKDEALQILALDPK	KRQRNESRTEGPIVKD	QILALDPKKYEGRSYE	R	T	E	P	K	K	2	0	0	2	0	1	2	1	0	2	3	2	0	0	2	0	1	0	0	1	0	0	19	1	2049.14	Q6IQ32	Q6IQ32	1026	1044	ADNP2	ADNP homeobox protein 2	yes	yes	3	5.6579e-05	67.396					By MS/MS
TNDTVSIEK	EEMGEQPKTNDTVSIE	NDTVSIEKIPPPDKYY	K	T	N	E	K	I	0	0	1	1	0	0	1	0	0	1	0	1	0	0	0	1	2	0	0	1	0	0	9	0	1005.5	Q6IQ32;H0YM09	Q6IQ32	200	208	ADNP2	ADNP homeobox protein 2	yes	no	2	0.0087354	51.436					By matching
APQEFMTSHSEAGSR	DTSRVSLRAPQEFMTS	SHSEAGSRIVLNPNKP	R	A	P	S	R	I	2	1	0	0	0	1	2	1	1	0	0	0	1	1	1	3	1	0	0	0	0	0	15	0	1633.72	Q9BRR6-2;Q9BRR6;Q9BRR6-4;Q9BRR6-3	Q9BRR6-2	428	442	ADPGK	ADP-dependent glucokinase	yes	no	3	5.238e-107	142.45	By MS/MS	By MS/MS	By MS/MS		By MS/MS
EGISFHFTPVLVCKDPIR	KPVVEWHREGISFHFT	LVCKDPIRTVGLGDAI	R	E	G	I	R	T	0	1	0	1	1	0	1	1	1	2	1	1	0	2	2	1	1	0	0	2	0	0	18	1	2114.1	Q9BRR6-2;Q9BRR6;Q9BRR6-4;Q9BRR6-3	Q9BRR6-2	457	474	ADPGK	ADP-dependent glucokinase	yes	no	3;4	0.0020039	40.432	By matching	By matching	By MS/MS		By matching
FAANSDLK	NAALIGQKFAANSDLK	FAANSDLKVLLCGPVG	K	F	A	L	K	V	2	0	1	1	0	0	0	0	0	0	1	1	0	1	0	1	0	0	0	0	0	0	8	0	864.434	Q9BRR6-2;Q9BRR6;H3BRS6;H3BU35;Q9BRR6-5	Q9BRR6-2	167	174	ADPGK	ADP-dependent glucokinase	yes	no	2	0.0053858	71.692	By matching	By MS/MS	By matching	By matching	By matching
FFSDKETFHDIAQVASEFPGAQHYVGGNAALIGQK	GKGAAAERFFSDKETF	NAALIGQKFAANSDLK	R	F	F	Q	K	F	5	0	1	2	0	3	2	4	2	2	1	2	0	4	1	2	1	0	1	2	0	0	35	1	3778.84	Q9BRR6-2;Q9BRR6;H3BRS6;H3BU35;Q9BRR6-5	Q9BRR6-2	132	166	ADPGK	ADP-dependent glucokinase	yes	no	5	0.027967	12.926
IVLNPNKPVVEWHR	SHSEAGSRIVLNPNKP	KPVVEWHREGISFHFT	R	I	V	H	R	E	0	1	2	0	0	0	1	0	1	1	1	1	0	0	2	0	0	1	0	3	0	0	14	1	1699.95	Q9BRR6-2;Q9BRR6;Q9BRR6-4;Q9BRR6-3	Q9BRR6-2	443	456	ADPGK	ADP-dependent glucokinase	yes	no	3;4	1.683e-05	69.92	By matching	By MS/MS	By MS/MS		By matching
LAAAWDALIVRPVRR	GPVSPEGRLAAAWDAL	LIVRPVRRWRRVAVGV	R	L	A	R	R	W	4	3	0	1	0	0	0	0	0	1	2	0	0	0	1	0	0	1	0	2	0	0	15	2	1706.01	Q9BRR6-2;Q9BRR6;H3BRS6;H3BTH4;H3BN66;Q9BRR6-6	Q9BRR6-2	57	71	ADPGK	ADP-dependent glucokinase	yes	no	4	9.9067e-05	66.989					By MS/MS
NDLEEAFIHFMGK	DHSILHSRNDLEEAFI	AFIHFMGKGAAAERFF	R	N	D	G	K	G	1	0	1	1	0	0	2	1	1	1	1	1	1	2	0	0	0	0	0	0	0	0	13	0	1549.72	Q9BRR6-2;Q9BRR6;H3BRS6	Q9BRR6-2	113	125	ADPGK	ADP-dependent glucokinase	yes	no	2;3	1.7148e-12	94.122	By matching	By matching	By matching		By MS/MS
TVGLGDAISAEGLFYSEVHPHY	LVCKDPIRTVGLGDAI	YSEVHPHY________	R	T	V	H	Y	-	2	0	0	1	0	0	2	3	2	1	2	0	0	1	1	2	1	0	2	2	0	0	22	0	2361.13	Q9BRR6-2;Q9BRR6;Q9BRR6-4;Q9BRR6-3	Q9BRR6-2	475	496	ADPGK	ADP-dependent glucokinase	yes	no	3	2.9703e-25	87.676			By MS/MS		By MS/MS
VAGTQACATETIDTSR	AAVAAGARVAGTQACA	TETIDTSRVSLRAPQE	R	V	A	S	R	V	3	1	0	1	1	1	1	1	0	1	0	0	0	0	0	1	4	0	0	1	0	0	16	0	1679.78	Q9BRR6-2;Q9BRR6;Q9BRR6-4;Q9BRR6-3	Q9BRR6-2	408	423	ADPGK	ADP-dependent glucokinase	yes	no	2	9.5942e-48	116			By MS/MS		By matching
VLLCGPVGPK	FAANSDLKVLLCGPVG	LCGPVGPKLHELLDDN	K	V	L	P	K	L	0	0	0	0	1	0	0	2	0	0	2	1	0	0	2	0	0	0	0	2	0	0	10	0	1038.59	Q9BRR6-2;Q9BRR6;H3BRS6;H3BU35;Q9BRR6-5	Q9BRR6-2	175	184	ADPGK	ADP-dependent glucokinase	yes	no	2	0.0017103	66.299	By matching	By matching	By MS/MS	By matching	By matching
ESQQSNFGTGEQKR	SKFPFPTKESQQSNFG	FGTGEQKRYNPSKTSN	K	E	S	K	R	Y	0	1	1	0	0	3	2	2	0	0	0	1	0	1	0	2	1	0	0	0	0	0	14	1	1594.73	Q9UHB7;Q9UHB7-2;H7C319	Q9UHB7	351	364	AFF4	AF4/FMR2 family member 4	yes	no	3	0.01376	24.415					By matching
IDLNLLTR	DRYPLIVKIDLNLLTR	IDLNLLTRIPGKPYKE	K	I	D	T	R	I	0	1	1	1	0	0	0	0	0	1	3	0	0	0	0	0	1	0	0	0	0	0	8	0	956.565	Q9UHB7;Q9UHB7-2	Q9UHB7	718	725	AFF4	AF4/FMR2 family member 4	yes	no	2	0.023338	47.187
NYLAPDATAADKR	IKYTMKLKNYLAPDAT	DATAADKRLTVLCLRC	K	N	Y	K	R	L	4	1	1	2	0	0	0	0	0	0	1	1	0	0	1	0	1	0	1	0	0	0	13	1	1404.7	Q9UHB7	Q9UHB7	985	997	AFF4	AF4/FMR2 family member 4	yes	yes	3	0.043277	29.912
SNPNFFEQR	VPPSADEKSNPNFFEQ	NPNFFEQRHGGSHQSS	K	S	N	Q	R	H	0	1	2	0	0	1	1	0	0	0	0	0	0	2	1	1	0	0	0	0	0	0	9	0	1137.52	Q9UHB7;Q9UHB7-2;C9JCE0;Q9UHB7-3	Q9UHB7	90	98	AFF4	AF4/FMR2 family member 4	yes	no	2	0.045813	34.692
EVLDKNDMVELLGPRPFAEK	VALLLLEKEVLDKNDM	GPRPFAEKSTYEEFVE	K	E	V	E	K	S	1	1	1	2	0	0	3	1	0	0	3	2	1	1	2	0	0	0	0	2	0	0	20	2	2299.19	Q9Y4W6	Q9Y4W6	734	753	AFG3L2	AFG3-like protein 2	yes	yes	4	0.012742	19.255
GAILTGPPGTGK	DLGAKIPKGAILTGPP	TGPPGTGKTLLAKATA	K	G	A	G	K	T	1	0	0	0	0	0	0	4	0	1	1	1	0	0	2	0	2	0	0	0	0	0	12	0	1067.6	Q9Y4W6	Q9Y4W6	343	354	AFG3L2	AFG3-like protein 2	yes	yes	2	0.017211	34.241			By matching
GMGGLFSVGETTAK	AGIGRTGRGMGGLFSV	SVGETTAKVLKDEIDV	R	G	M	A	K	V	1	0	0	0	0	0	1	4	0	0	1	1	1	1	0	1	2	0	0	1	0	0	14	0	1353.66	Q9Y4W6;K7EP56	Q9Y4W6	284	297	AFG3L2	AFG3-like protein 2	yes	no	2	0.01555	33.265
HFEQAIER	LSDSINQKHFEQAIER	HFEQAIERVIGGLEKK	K	H	F	E	R	V	1	1	0	0	0	1	2	0	1	1	0	0	0	1	0	0	0	0	0	0	0	0	8	0	1028.5	Q9Y4W6	Q9Y4W6	544	551	AFG3L2	AFG3-like protein 2	yes	yes	2	0.010005	60.436	By matching	By matching	By matching		By MS/MS
ITTGAQDDLR	SEEIFFGRITTGAQDD	TGAQDDLRKVTQSAYA	R	I	T	L	R	K	1	1	0	2	0	1	0	1	0	1	1	0	0	0	0	0	2	0	0	0	0	0	10	0	1088.55	Q9Y4W6	Q9Y4W6	642	651	AFG3L2	AFG3-like protein 2	yes	yes	2	0.047289	43.604					By matching
ITTGAQDDLRK	SEEIFFGRITTGAQDD	GAQDDLRKVTQSAYAQ	R	I	T	R	K	V	1	1	0	2	0	1	0	1	0	1	1	1	0	0	0	0	2	0	0	0	0	0	11	1	1216.64	Q9Y4W6	Q9Y4W6	642	652	AFG3L2	AFG3-like protein 2	yes	yes	3	0.028371	37.327
KNAPCILFIDEIDAVGR	RDLFALARKNAPCILF	DEIDAVGRKRGRGNFG	R	K	N	G	R	K	2	1	1	2	1	0	1	1	0	3	1	1	0	1	1	0	0	0	0	1	0	0	17	1	1930	Q9Y4W6	Q9Y4W6	398	414	AFG3L2	AFG3-like protein 2	yes	yes	3	1.1571e-08	75.018		By matching	By matching		By matching
QGDMVLEKPYSEATAR	QISFDLPRQGDMVLEK	PYSEATARLIDDEVRI	R	Q	G	A	R	L	2	1	0	1	0	1	2	1	0	0	1	1	1	0	1	1	1	0	1	1	0	0	16	1	1793.86	Q9Y4W6	Q9Y4W6	680	695	AFG3L2	AFG3-like protein 2	yes	yes	3	0.021079	32.366
VGQISFDLPR	VQFGMNEKVGQISFDL	QISFDLPRQGDMVLEK	K	V	G	P	R	Q	0	1	0	1	0	1	0	1	0	1	1	0	0	1	1	1	0	0	0	1	0	0	10	0	1130.61	Q9Y4W6	Q9Y4W6	670	679	AFG3L2	AFG3-like protein 2	yes	yes	2	0.008391	61.344					By MS/MS
VSEEIFFGR	MCMTLGGRVSEEIFFG	SEEIFFGRITTGAQDD	R	V	S	G	R	I	0	1	0	0	0	0	2	1	0	1	0	0	0	2	0	1	0	0	0	1	0	0	9	0	1082.54	Q9Y4W6	Q9Y4W6	633	641	AFG3L2	AFG3-like protein 2	yes	yes	2	0.0022232	70.056			By matching		By MS/MS
SGSLAVDNADPILKIPFASLASR	TQFSPHFKSGSLAVDN	PFASLASRLTLAELNQ	K	S	G	S	R	L	4	1	1	2	0	0	0	1	0	2	3	1	0	1	2	4	0	0	0	1	0	0	23	1	2341.26	P35573-2;P35573-3;P35573	P35573-2	859	881	AGL	Glycogen debranching enzyme;4-alpha-glucanotransferase;Amylo-alpha-1,6-glucosidase	yes	no	3	0.00024873	35.091
DGVPEGQLPQILHYELLAIR	PTRIIFYRDGVPEGQL	HYELLAIRDACIKLEK	R	D	G	I	R	D	1	1	0	1	0	2	2	2	1	2	4	0	0	0	2	0	0	0	1	1	0	0	20	0	2260.22	Q5TA58;Q9UL18	Q5TA58	592	611	AGO1	Protein argonaute;Protein argonaute-1	yes	no	3	0.04127	13.436					By matching
NASYNLDPYIQEFGIK	EEISRLMKNASYNLDP	YIQEFGIKVKDDMTEV	K	N	A	I	K	V	1	0	2	1	0	1	1	1	0	2	1	1	0	1	1	1	0	0	2	0	0	0	16	0	1870.91	Q5TA58;Q9UL18	Q5TA58	308	323	AGO1	Protein argonaute;Protein argonaute-1	yes	no	2	0.0045082	42.314
NIDEQPKPLTDSQR	MCEVLDIRNIDEQPKP	KPLTDSQRVRFTKEIK	R	N	I	Q	R	V	0	1	1	2	0	2	1	0	0	1	1	1	0	0	2	1	1	0	0	0	0	0	14	1	1639.82	Q5TA58;Q9UL18	Q5TA58	165	178	AGO1	Protein argonaute;Protein argonaute-1	yes	no	3	0.0061159	36.928					By matching
SAPDRQEEISR	TMIKATARSAPDRQEE	DRQEEISRLMKNASYN	R	S	A	S	R	L	1	2	0	1	0	1	2	0	0	1	0	0	0	0	1	2	0	0	0	0	0	0	11	1	1286.62	Q5TA58;Q9UL18	Q5TA58	294	304	AGO1	Protein argonaute;Protein argonaute-1	no	no	3	0.007887	42.843		By matching	By matching		By matching
VLPAPILQYGGR	DMTEVTGRVLPAPILQ	PILQYGGRNRAIATPN	R	V	L	G	R	N	1	1	0	0	0	1	0	2	0	1	2	0	0	0	2	0	0	0	1	1	0	0	12	0	1282.74	Q5TA58;Q9UL18	Q5TA58	335	346	AGO1	Protein argonaute;Protein argonaute-1	yes	no	2	0.0017558	52.247					By matching
AIATPVQGVWDMR	ILYGGRNKAIATPVQG	VQGVWDMRNKQFHTGI	K	A	I	M	R	N	2	1	0	1	0	1	0	1	0	1	0	0	1	0	1	0	1	1	0	2	0	0	13	0	1442.73	Q9UKV8-2;Q9UKV8	Q9UKV8-2	426	438	AGO2	Protein argonaute-2	yes	no	2	0.017327	33.589
DKVELEVTLPGEGK	AMPLPIGRDKVELEVT	VTLPGEGKDRIFKVSI	R	D	K	G	K	D	0	0	0	1	0	0	3	2	0	0	2	2	0	0	1	0	1	0	0	2	0	0	14	1	1512.8	Q9UKV8-2;Q9UKV8	Q9UKV8-2	111	124	AGO2	Protein argonaute-2	yes	no	3	0.006396	44.426	By matching	By matching
NLYTAMPLPIGR	KPVFDGRKNLYTAMPL	AMPLPIGRDKVELEVT	K	N	L	G	R	D	1	1	1	0	0	0	0	1	0	1	2	0	1	0	2	0	1	0	1	0	0	0	12	0	1344.72	Q9UKV8-2;Q9UKV8	Q9UKV8-2	99	110	AGO2	Protein argonaute-2	yes	no	2	0.014791	35.523
SASFNTDPYVR	EEISKLMRSASFNTDP	FNTDPYVREFGIMVKD	R	S	A	V	R	E	1	1	1	1	0	0	0	0	0	0	0	0	0	1	1	2	1	0	1	1	0	0	11	0	1255.58	Q9UKV8-2;Q9UKV8	Q9UKV8-2	385	395	AGO2	Protein argonaute-2	yes	no	2	0.0035558	59.418
SFFTASEGCSNPLGGGR	MRYTPVGRSFFTASEG	SNPLGGGREVWFGFHQ	R	S	F	G	R	E	1	1	1	0	1	0	1	4	0	0	1	0	0	2	1	3	1	0	0	0	0	0	17	0	1742.77	Q9UKV8-2;Q9UKV8	Q9UKV8-2	180	196	AGO2	Protein argonaute-2	yes	no	2	0.0031977	46.892					By MS/MS
SIEEQQKPLTDSQR	VCEVLDFKSIEEQQKP	KPLTDSQRVKFTKEIK	K	S	I	Q	R	V	0	1	0	1	0	3	2	0	0	1	1	1	0	0	1	2	1	0	0	0	0	0	14	1	1657.83	Q9UKV8-2;Q9UKV8	Q9UKV8-2	242	255	AGO2	Protein argonaute-2	yes	no	3	0.00049446	58.079	By matching	By matching			By MS/MS
SVSIPAPAYYAHLVAFR	HTYVRCTRSVSIPAPA	YAHLVAFRARYHLVDK	R	S	V	F	R	A	4	1	0	0	0	0	0	0	1	1	1	0	0	1	2	2	0	0	2	2	0	0	17	0	1860.99	Q9UKV8-2;Q9UKV8	Q9UKV8-2	762	778	AGO2	Protein argonaute-2	no	no	3	3.602e-13	80.632					By MS/MS
VLQPPSILYGGR	EMTDVTGRVLQPPSIL	PSILYGGRNKAIATPV	R	V	L	G	R	N	0	1	0	0	0	1	0	2	0	1	2	0	0	0	2	1	0	0	1	1	0	0	12	0	1298.73	Q9UKV8-2;Q9UKV8	Q9UKV8-2	412	423	AGO2	Protein argonaute-2	yes	no	2	0.017166	34.264		By matching			By matching
AVQVHQDTLR	RDHQALAKAVQVHQDT	QVHQDTLRTMYFA___	K	A	V	L	R	T	1	1	0	1	0	2	0	0	1	0	1	0	0	0	0	0	1	0	0	2	0	0	10	0	1165.62	Q9UKV8-2;Q9UKV8;Q5TA58;Q9UL18	Q9UKV8-2	811	820	AGO2;AGO1	Protein argonaute-2;Protein argonaute;Protein argonaute-1	no	no	2	0.005445	51.762					By matching
DAGMPIQGQPCFCK	EQLRKISRDAGMPIQG	QGQPCFCKYAQGADSV	R	D	A	C	K	Y	1	0	0	1	2	2	0	2	0	1	0	1	1	1	2	0	0	0	0	0	0	0	14	0	1607.69	Q9UKV8-2;Q9UKV8;Q5TA58;Q9UL18	Q9UKV8-2	480	493	AGO2;AGO1	Protein argonaute-2;Protein argonaute;Protein argonaute-1	no	no	2	0.018354	37.613
ELLIQFYK	QDLAAMVRELLIQFYK	ELLIQFYKSTRFKPTR	R	E	L	Y	K	S	0	0	0	0	0	1	1	0	0	1	2	1	0	1	0	0	0	0	1	0	0	0	8	0	1052.59	Q9UKV8-2;Q9UKV8;Q5TA58;Q9UL18	Q9UKV8-2	648	655	AGO2;AGO1	Protein argonaute-2;Protein argonaute;Protein argonaute-1	no	no	2	0.0051804	69.198		By matching			By MS/MS
HTYLPLEVCNIVAGQR	LQVGQEQKHTYLPLEV	CNIVAGQRCIKKLTDN	K	H	T	Q	R	C	1	1	1	0	1	1	1	1	1	1	2	0	0	0	1	0	1	0	1	2	0	0	16	0	1868.96	Q9UKV8-2;Q9UKV8;Q5TA58;Q9UL18	Q9UKV8-2	336	351	AGO2;AGO1	Protein argonaute-2;Protein argonaute;Protein argonaute-1	no	no	3	0.0013508	51.03
YAQGADSVEPMFR	QGQPCFCKYAQGADSV	DSVEPMFRHLKNTYAG	K	Y	A	F	R	H	2	1	0	1	0	1	1	1	0	0	0	0	1	1	1	1	0	0	1	1	0	0	13	0	1469.66	Q9UKV8-2;Q9UKV8;Q5TA58;Q9UL18	Q9UKV8-2	494	506	AGO2;AGO1	Protein argonaute-2;Protein argonaute;Protein argonaute-1	no	no	2	1.7794e-08	91.62		By matching	By matching	By matching	By matching
YPHLPCLQVGQEQK	DRHKLVLRYPHLPCLQ	LQVGQEQKHTYLPLEV	R	Y	P	Q	K	H	0	0	0	0	1	3	1	1	1	0	2	1	0	0	2	0	0	0	1	1	0	0	14	0	1695.84	Q9UKV8-2;Q9UKV8;Q5TA58;Q9UL18	Q9UKV8-2	322	335	AGO2;AGO1	Protein argonaute-2;Protein argonaute;Protein argonaute-1	no	no	3	0.00026749	61.042			By matching		By matching
DVPEEQEHMRR	HIDRIDKKDVPEEQEH	EEQEHMRRWLHERFEI	K	D	V	R	R	W	0	2	0	1	0	1	3	0	1	0	0	0	1	0	1	0	0	0	0	1	0	0	11	1	1424.65	Q9NUQ2;H0YC22	Q9NUQ2	269	279	AGPAT5	1-acyl-sn-glycerol-3-phosphate acyltransferase epsilon	yes	no	3	0.038925	17.666
ESPTMTEFLCK	KDDGGQRRESPTMTEF	TMTEFLCKECPKIHIH	R	E	S	C	K	E	0	0	0	0	1	0	2	0	0	0	1	1	1	1	1	1	2	0	0	0	0	0	11	0	1341.59	Q9NUQ2	Q9NUQ2	243	253	AGPAT5	1-acyl-sn-glycerol-3-phosphate acyltransferase epsilon	yes	yes	2	0.0381	29.544
VLSASQAFAAQR	RYNPEQTKVLSASQAF	SQAFAAQRGLAVLKHV	K	V	L	Q	R	G	4	1	0	0	0	2	0	0	0	0	1	0	0	1	0	2	0	0	0	1	0	0	12	0	1247.66	Q9NUQ2	Q9NUQ2	184	195	AGPAT5	1-acyl-sn-glycerol-3-phosphate acyltransferase epsilon	yes	yes	2	2.8381e-05	74.611	By matching	By matching	By matching		By matching
EADEDAVQFANR	WYLPPMTREADEDAVQ	DAVQFANRVKSAIARQ	R	E	A	N	R	V	3	1	1	2	0	1	2	0	0	0	0	0	0	1	0	0	0	0	0	1	0	0	12	0	1363.6	Q86UL3	Q86UL3	394	405	AGPAT6	Glycerol-3-phosphate acyltransferase 4	yes	yes	2	2.8381e-05	74.611	By matching		By matching		By MS/MS
QGGLVDLLWDGGLKR	RVKSAIARQGGLVDLL	LWDGGLKREKVKDTFK	R	Q	G	K	R	E	0	1	0	2	0	1	0	4	0	0	4	1	0	0	0	0	0	1	0	1	0	0	15	1	1625.89	Q86UL3	Q86UL3	413	427	AGPAT6	Glycerol-3-phosphate acyltransferase 4	yes	yes	3	0.036462	16.886
EEGEDAVQFANR	WYMPPMTREEGEDAVQ	DAVQFANRVKSAIAIQ	R	E	E	N	R	V	2	1	1	1	0	1	3	1	0	0	0	0	0	1	0	0	0	0	0	1	0	0	12	0	1363.6	Q53EU6	Q53EU6	375	386	AGPAT9	Glycerol-3-phosphate acyltransferase 3	yes	yes	2	0.005099	42.843					By matching
SAIAIQGGLTELPWDGGLKR	VQFANRVKSAIAIQGG	PWDGGLKRAKVKDIFK	K	S	A	K	R	A	2	1	0	1	0	1	1	4	0	2	3	1	0	0	1	1	1	1	0	0	0	0	20	1	2081.13	Q53EU6	Q53EU6	389	408	AGPAT9	Glycerol-3-phosphate acyltransferase 3	yes	yes	3	0.00013904	54.964					By MS/MS
ESISDVGFGMLK	KLRKQWLKESISDVGF	DVGFGMLKSVKEYVDP	K	E	S	L	K	S	0	0	0	1	0	0	1	2	0	1	1	1	1	1	0	2	0	0	0	1	0	0	12	0	1281.63	O00116;B8ZZ81	O00116	629	640	AGPS	Alkyldihydroxyacetonephosphate synthase, peroxisomal	yes	no	2	0.039503	37.236		By matching			By matching
EYVDPNNIFGNR	FGMLKSVKEYVDPNNI	PNNIFGNRNLL_____	K	E	Y	N	R	N	0	1	3	1	0	0	1	1	0	1	0	0	0	1	1	0	0	0	1	1	0	0	12	0	1436.67	O00116;B8ZZ81	O00116	644	655	AGPS	Alkyldihydroxyacetonephosphate synthase, peroxisomal	yes	no	2	0.040438	37.144					By MS/MS
FGGLAAGEDNGQR	QVYDIAAKFGGLAAGE	AGEDNGQRGYLLTYVI	K	F	G	Q	R	G	2	1	1	1	0	1	1	4	0	0	1	0	0	1	0	0	0	0	0	0	0	0	13	0	1290.6	O00116	O00116	491	503	AGPS	Alkyldihydroxyacetonephosphate synthase, peroxisomal	yes	yes	2	0.0078688	39.006
FKGFDPNQLSVATLLFEGDREK	LKKFYITKFKGFDPNQ	LFEGDREKVLQHEKQV	K	F	K	E	K	V	1	1	1	2	0	1	2	2	0	0	3	2	0	3	1	1	1	0	0	1	0	0	22	2	2510.28	O00116	O00116	455	476	AGPS	Alkyldihydroxyacetonephosphate synthase, peroxisomal	yes	yes	4	3.5555e-05	51.31					By matching
GVQFAPFSTCR	ITRECKEKGVQFAPFS	FAPFSTCRVTQTYDAG	K	G	V	C	R	V	1	1	0	0	1	1	0	1	0	0	0	0	0	2	1	1	1	0	0	1	0	0	11	0	1268.6	O00116	O00116	556	566	AGPS	Alkyldihydroxyacetonephosphate synthase, peroxisomal	yes	yes	2	0.037632	29.926
IPDIVLWPTCHDDVVK	LREGMFERIPDIVLWP	TCHDDVVKIVNLACKY	R	I	P	V	K	I	0	0	0	3	1	0	0	0	1	2	1	1	0	0	2	0	1	1	0	3	0	0	16	0	1905.97	O00116	O00116	205	220	AGPS	Alkyldihydroxyacetonephosphate synthase, peroxisomal	yes	yes	3	0.041611	17.241	By matching				By matching
NIYGNIEDLVVHIK	TRASGMKKNIYGNIED	EDLVVHIKMVTPRGII	K	N	I	I	K	M	0	0	2	1	0	0	1	1	1	3	1	1	0	0	0	0	0	0	1	2	0	0	14	0	1625.88	O00116	O00116	324	337	AGPS	Alkyldihydroxyacetonephosphate synthase, peroxisomal	yes	yes	3	7.7903e-16	97.69	By matching		By matching		By MS/MS
RAASAATAAPTATPAAQESGTIPK	STNECKARRAASAATA	QESGTIPKKRQEVMKW	R	R	A	P	K	K	9	1	0	0	0	1	1	1	0	1	0	1	0	0	3	2	4	0	0	0	0	0	24	1	2238.16	O00116;B8ZZ81	O00116	62	85	AGPS	Alkyldihydroxyacetonephosphate synthase, peroxisomal	yes	no	3	6.7925e-10	62.082	By matching	By matching	By matching		By matching
SVKEYVDPNNIFGNR	DVGFGMLKSVKEYVDP	PNNIFGNRNLL_____	K	S	V	N	R	N	0	1	3	1	0	0	1	1	0	1	0	1	0	1	1	1	0	0	1	2	0	0	15	1	1750.86	O00116;B8ZZ81	O00116	641	655	AGPS	Alkyldihydroxyacetonephosphate synthase, peroxisomal	yes	no	3	0.0034817	40.278
YGSVAFPNFEQGVACLR	RPVPEYQKYGSVAFPN	EQGVACLREIAKQRCA	K	Y	G	L	R	E	2	1	1	0	1	1	1	2	0	0	1	0	0	2	1	1	0	0	1	2	0	0	17	0	1913.91	O00116	O00116	390	406	AGPS	Alkyldihydroxyacetonephosphate synthase, peroxisomal	yes	yes	2	0.0014456	61.265
EISEASENIYSDVR	RKKTRKAKEISEASEN	ENIYSDVRGLSQNQQI	K	E	I	V	R	G	1	1	1	1	0	0	3	0	0	2	0	0	0	0	0	3	0	0	1	1	0	0	14	0	1610.74	Q8WYP5;Q8WYP5-3;Q8WYP5-2	Q8WYP5	1781	1794	AHCTF1	Protein ELYS	yes	no	2	0.028956	28.283	By matching
FSGVNEQPPVVLAVK	GERLSAYRFSGVNEQP	PPVVLAVKEFSWQKRT	R	F	S	V	K	E	1	0	1	0	0	1	1	1	0	0	1	1	0	1	2	1	0	0	0	4	0	0	15	0	1582.87	Q8WYP5;Q8WYP5-3;Q8WYP5-2	Q8WYP5	70	84	AHCTF1	Protein ELYS	yes	no	2	0.0070479	38.399
LLDLVVQPVPR	KASQKISRLLDLVVQP	LVVQPVPRPSQCSEFI	R	L	L	P	R	P	0	1	0	1	0	1	0	0	0	0	3	0	0	0	2	0	0	0	0	3	0	0	11	0	1247.76	Q8WYP5;Q8WYP5-3;Q8WYP5-2	Q8WYP5	1117	1127	AHCTF1	Protein ELYS	yes	no	2	0.027729	48.284	By matching	By matching		By matching	By matching
QVVTGTVLTR	KPLSAVPKQVVTGTVL	VTGTVLTRSVFINNVL	K	Q	V	T	R	S	0	1	0	0	0	1	0	1	0	0	1	0	0	0	0	0	3	0	0	3	0	0	10	0	1072.62	Q8WYP5;Q8WYP5-3;Q8WYP5-2	Q8WYP5	1042	1051	AHCTF1	Protein ELYS	yes	no	2	0.0037131	54.259	By matching	By matching	By matching		By MS/MS
SAQQEASADVATPK	RIQNVNVKSAQQEASA	SADVATPKMPGQSVRK	K	S	A	P	K	M	4	0	0	1	0	2	1	0	0	0	0	1	0	0	1	2	1	0	0	1	0	0	14	0	1401.67	Q8WYP5;Q8WYP5-3;Q8WYP5-2	Q8WYP5	1753	1766	AHCTF1	Protein ELYS	yes	no	2	0.0031863	45.614	By matching	By matching	By matching		By matching
SKVPVLDEGLTSVETYTPAIR	EGKIFTQKSKVPVLDE	ETYTPAIRANDNKSMA	K	S	K	I	R	A	1	1	0	1	0	0	2	1	0	1	2	1	0	0	2	2	3	0	1	3	0	0	21	1	2274.21	Q8WYP5;Q8WYP5-3;Q8WYP5-2	Q8WYP5	1426	1446	AHCTF1	Protein ELYS	yes	no	3	0.0035785	31.067
SSQLLEPAVEETTKK	GRESKRLKSSQLLEPA	AVEETTKKEVKVSSVT	K	S	S	K	K	E	1	0	0	0	0	1	3	0	0	0	2	2	0	0	1	2	2	0	0	1	0	0	15	1	1658.87	Q8WYP5;Q8WYP5-3;Q8WYP5-2	Q8WYP5	1846	1860	AHCTF1	Protein ELYS	yes	no	3	0.00019891	64.04					By MS/MS
SVENQESVEIINDLK	RTPRRIKRSVENQESV	VEIINDLKVSTVTSPS	R	S	V	L	K	V	0	0	2	1	0	1	3	0	0	2	1	1	0	0	0	2	0	0	0	2	0	0	15	0	1715.86	Q8WYP5;Q8WYP5-3;Q8WYP5-2	Q8WYP5	1878	1892	AHCTF1	Protein ELYS	yes	no	2	0.0077004	37.77					By matching
TSPHGILDILVHER	SLESVVSRTSPHGILD	LDILVHERSLNRGVPP	R	T	S	E	R	S	0	1	0	1	0	0	1	1	2	2	2	0	0	0	1	1	1	0	0	1	0	0	14	0	1585.86	Q8WYP5;Q8WYP5-3;Q8WYP5-2	Q8WYP5	440	453	AHCTF1	Protein ELYS	yes	no	3	0.032302	19.694	By matching	By matching	By matching		By MS/MS
VAIAENLLDVIK	PYVPEPIKVAIAENLL	ENLLDVIKDTRSKEIT	K	V	A	I	K	D	2	0	1	1	0	0	1	0	0	2	2	1	0	0	0	0	0	0	0	2	0	0	12	0	1296.77	Q8WYP5;Q8WYP5-3;Q8WYP5-2	Q8WYP5	1666	1677	AHCTF1	Protein ELYS	yes	no	2	5.4509e-05	80.69					By MS/MS
VADIGLAAWGR	MSDKLPYKVADIGLAA	IGLAAWGRKALDIAEN	K	V	A	G	R	K	3	1	0	1	0	0	0	2	0	1	1	0	0	0	0	0	0	1	0	1	0	0	11	0	1127.61	P23526	P23526	9	19	AHCY	Adenosylhomocysteinase	yes	yes	2	0.045221	27.914					By matching
VAVVAGYGDVGK	TDVMIAGKVAVVAGYG	AGYGDVGKGCAQALRG	K	V	A	G	K	G	2	0	0	1	0	0	0	3	0	0	0	1	0	0	0	0	0	0	1	4	0	0	12	0	1133.61	P23526;P23526-2	P23526	215	226	AHCY	Adenosylhomocysteinase	yes	no	2	0.0035653	55.261
PTAESEAKVK	________________	AESEAKVKTKVRFEEL	M	P	T	V	K	T	2	0	0	0	0	0	2	0	0	0	0	2	0	0	1	1	1	0	0	1	0	0	10	1	1058.56	E9PI51;Q9NQN3;E9PML3;Q8N157-3;Q8N157-2;Q8N157	E9PI51	2	11	AHI1	Jouberin	yes	no	2	0.0074054	46.001
MIKTGESGMIVFR	YCAESHIRMIKTGESG	ESGMIVFRLLTKNNRW	R	M	I	F	R	L	0	1	0	0	0	0	1	2	0	2	0	1	2	1	0	1	1	0	0	1	0	0	13	1	1467.76	P35869	P35869	340	352	AHR	Aryl hydrocarbon receptor	yes	yes	3	0.00065115	57.175	By matching	By matching	By matching	By MS/MS	By matching
QIGDALPVSCTISASR	NPSGEVTRQIGDALPV	SCTISASRNATVVWMK	R	Q	I	S	R	N	2	1	0	1	1	1	0	1	0	2	1	0	0	0	1	3	1	0	0	1	0	0	16	0	1673.84	F5GXJ9;Q13740-2;Q13740;H7C543;Q13740-4	F5GXJ9	294	309	ALCAM	CD166 antigen	yes	no	2	8.0828e-16	92.38	By matching	By matching	By matching		By MS/MS
SSNTYTLTDVRR	PGQPEGIRSSNTYTLT	YTLTDVRRNATGDYKC	R	S	S	R	R	N	0	2	1	1	0	0	0	0	0	0	1	0	0	0	0	2	3	0	1	1	0	0	12	1	1411.71	F5GXJ9;Q13740-2;Q13740	F5GXJ9	243	254	ALCAM	CD166 antigen	yes	no	3	1.2058e-05	75.819	By matching	By MS/MS	By MS/MS	By matching	By MS/MS
SVQYDDVPEYKDR	AFRSSTKKSVQYDDVP	DVPEYKDRLNLSENYT	K	S	V	D	R	L	0	1	0	3	0	1	1	0	0	0	0	1	0	0	1	1	0	0	2	2	0	0	13	1	1612.74	F5GXJ9;Q13740-2;Q13740;Q13740-3	F5GXJ9	26	38	ALCAM	CD166 antigen	yes	no	3	0.0063688	37.657					By matching
VLHPLEGAVVIIFK	ITWYRNGKVLHPLEGA	GAVVIIFKKEMDPVTQ	K	V	L	F	K	K	1	0	0	0	0	0	1	1	1	2	2	1	0	1	1	0	0	0	0	3	0	0	14	0	1533.93	F5GXJ9;Q13740-2;Q13740;H7C543	F5GXJ9	125	138	ALCAM	CD166 antigen	yes	no	3	0.017865	33.317		By matching			By matching
WKYEKPDGSPVFIAFR	________________	SPVFIAFRSSTKKSVQ	K	W	K	F	R	S	1	1	0	1	0	0	1	1	0	1	0	2	0	2	2	1	0	1	1	1	0	0	16	2	1939	F5GXJ9;Q13740-2;Q13740;Q13740-3	F5GXJ9	5	20	ALCAM	CD166 antigen	yes	no	4	0.00036735	62.68	By matching	By MS/MS	By matching		By MS/MS
FASYLTFSPSEVK	VKIHAGPKFASYLTFS	TFSPSEVKSLRTEYGD	K	F	A	V	K	S	1	0	0	0	0	0	1	0	0	0	1	1	0	2	1	3	1	0	1	1	0	0	13	0	1474.73	P54886-2;P54886	P54886-2	648	660	ALDH18A1	Delta-1-pyrroline-5-carboxylate synthase;Glutamate 5-kinase;Gamma-glutamyl phosphate reductase	yes	no	2	0.044737	24.929
ILHLLTQEALSIHGVK	KEAAHSNRILHLLTQE	ALSIHGVKEAVQLVNT	R	I	L	V	K	E	1	0	0	0	0	1	1	1	2	2	4	1	0	0	0	1	1	0	0	1	0	0	16	0	1771.04	P54886-2;P54886	P54886-2	513	528	ALDH18A1	Delta-1-pyrroline-5-carboxylate synthase;Glutamate 5-kinase;Gamma-glutamyl phosphate reductase	yes	no	4	0.018489	26.825	By matching
LRHEILLSQSVR	AVAFGKQRLRHEILLS	ILLSQSVRQALHSGQN	R	L	R	V	R	Q	0	2	0	0	0	1	1	0	1	1	3	0	0	0	0	2	0	0	0	1	0	0	12	1	1449.84	P54886-2;P54886	P54886-2	127	138	ALDH18A1	Delta-1-pyrroline-5-carboxylate synthase;Glutamate 5-kinase;Gamma-glutamyl phosphate reductase	yes	no	3	0.0080439	36.572					By matching
QIAASSQDSVGR	NSLAIGLRQIAASSQD	SSQDSVGRVLRRTRIA	R	Q	I	G	R	V	2	1	0	1	0	2	0	1	0	1	0	0	0	0	0	3	0	0	0	1	0	0	12	0	1217.6	P54886-2;P54886	P54886-2	440	451	ALDH18A1	Delta-1-pyrroline-5-carboxylate synthase;Glutamate 5-kinase;Gamma-glutamyl phosphate reductase	yes	no	2	0.025487	29.937	By matching	By matching	By matching	By matching	By matching
AAQLQGLGR	RTRPAEFRAAQLQGLG	AQLQGLGRFLQENKQL	R	A	A	G	R	F	2	1	0	0	0	2	0	2	0	0	2	0	0	0	0	0	0	0	0	0	0	0	9	0	912.514	P43353-2;P43353;A0A087X192;Q9BUJ8;A0A087WUF8;A0A087X2D4	P43353-2	27	35	ALDH3B1	Aldehyde dehydrogenase family 3 member B1	yes	no	2	0.0052647	71.692					By matching
FDYIFFTGSPR	TGQLLEHRFDYIFFTG	IFFTGSPRVGKIVMTA	R	F	D	P	R	V	0	1	0	1	0	0	0	1	0	1	0	0	0	3	1	1	1	0	1	0	0	0	11	0	1348.65	P43353-2;P43353;A0A087X192;Q9BUJ8	P43353-2	144	154	ALDH3B1	Aldehyde dehydrogenase family 3 member B1	yes	no	2	0.027865	35.677					By matching
FYGDDPQSSPNLGR	ALQSTITRFYGDDPQS	QSSPNLGRIINQKQFQ	R	F	Y	G	R	I	0	1	1	2	0	1	0	2	0	0	1	0	0	1	2	2	0	0	1	0	0	0	14	0	1551.7	P43353-2;P43353	P43353-2	234	247	ALDH3B1	Aldehyde dehydrogenase family 3 member B1	yes	no	2	9.525e-09	88.075					By matching
LLPALQSTITR	CSPEMQERLLPALQST	ALQSTITRFYGDDPQS	R	L	L	T	R	F	1	1	0	0	0	1	0	0	0	1	3	0	0	0	1	1	2	0	0	0	0	0	11	0	1211.72	P43353-2;P43353;P48448	P43353-2	223	233	ALDH3B1;ALDH3B2	Aldehyde dehydrogenase family 3 member B1;Aldehyde dehydrogenase family 3 member B2	yes	no	2	0.0045046	50.354					By matching
AVTVYDKPASFFK	LADNWHIRAVTVYDKP	DKPASFFKETPLDLQH	R	A	V	F	K	E	2	0	0	1	0	0	0	0	0	0	0	2	0	2	1	1	1	0	1	2	0	0	13	1	1471.77	K7EID2;Q9BT22-2;Q9BT22	K7EID2	100	112	ALG1	Chitobiosyldiphosphodolichol beta-mannosyltransferase	yes	no	3	0.0019626	47.987
SGSAAQAEGLCK	AGLRKRGRSGSAAQAE	AQAEGLCKQWLQRAWQ	R	S	G	C	K	Q	3	0	0	0	1	1	1	2	0	0	1	1	0	0	0	2	0	0	0	0	0	0	12	0	1177.54	F8WF93;H7BZZ2;F8WE30;H7C0X4;Q92685	F8WF93	11	22	ALG3	Dol-P-Man:Man(5)GlcNAc(2)-PP-Dol alpha-1,3-mannosyltransferase	yes	no	2	0.0004305	65.179
ETLPSIWDSPTK	FLNAKGQKETLPSIWD	SIWDSPTKQLSVVVPS	K	E	T	T	K	Q	0	0	0	1	0	0	1	0	0	1	1	1	0	0	2	2	2	1	0	0	0	0	12	0	1372.69	Q9Y673-2;Q9Y673	Q9Y673-2	54	65	ALG5	Dolichyl-phosphate beta-glucosyltransferase	yes	no	2	0.032531	38.3					By matching
QLSVVVPSYNEEK	SIWDSPTKQLSVVVPS	VPSYNEEKRLPVMMDE	K	Q	L	E	K	R	0	0	1	0	0	1	2	0	0	0	1	1	0	0	1	2	0	0	1	3	0	0	13	0	1490.76	Q9Y673-2;Q9Y673	Q9Y673-2	66	78	ALG5	Dolichyl-phosphate beta-glucosyltransferase	yes	no	2	0.00068673	61.11	By matching	By matching			By MS/MS
EAAAAAAAAVAAAAAAAAAAEPYPVSGAK	DNYKAGSREAAAAAAA	PYPVSGAKRKYQEDSD	R	E	A	A	K	R	19	0	0	0	0	0	2	1	0	0	0	1	0	0	2	1	0	0	1	2	0	0	29	0	2453.26	Q6P6C2;Q6P6C2-1	Q6P6C2	29	57	ALKBH5	RNA demethylase ALKBH5	yes	no	3	2.8783e-36	80.355					By MS/MS
EKPMLKFSVSFKANP	SICLLRPREKPMLKFS	SVSFKANP________	R	E	K	N	P	-	1	0	1	0	0	0	1	0	0	0	1	3	1	2	2	2	0	0	0	1	0	0	15	3	1721.92	B4DY77;Q8N6M5-2;Q8N6M5	B4DY77	377	391	ALLC	Probable allantoicase	yes	no	2	0.0027747	44.511		By matching	By matching		By matching
FASSSSVQQVTFSR	KLRKAPVKFASSSSVQ	VQQVTFSRGTDGQPLL	K	F	A	S	R	G	1	1	0	0	0	2	0	0	0	0	0	0	0	2	0	5	1	0	0	2	0	0	14	0	1529.75	A0A087WTU9;A0A087WZY3;Q8TCU4-2;Q8TCU4;A0A087WV20;Q8TCU4-3	A0A087WTU9	3202	3215	ALMS1	Alstrom syndrome protein 1	yes	no	2	0.00066938	59.709
NAEEEESRVR	NHAKEILRNAEEEESR	EEEESRVRAHAWNMKF	R	N	A	V	R	A	1	2	1	0	0	0	4	0	0	0	0	0	0	0	0	1	0	0	0	1	0	0	10	1	1217.56	A0A087WTU9;A0A087WZY3;Q8TCU4-2;Q8TCU4;A0A087WV20;Q8TCU4-3;H7C1D9	A0A087WTU9	2460	2469	ALMS1	Alstrom syndrome protein 1	yes	no	3	0.032358	28.958
NSHEGVSWFVPVENVESR	RKLKKNKKNSHEGVSW	PVENVESRSKKENVPN	K	N	S	S	R	S	0	1	2	0	0	0	3	1	1	0	0	0	0	1	1	3	0	1	0	4	0	0	18	0	2070.98	A0A087WTU9;A0A087WZY3;Q8TCU4-2;Q8TCU4	A0A087WTU9	3912	3929	ALMS1	Alstrom syndrome protein 1	yes	no	3	0.0031323	35.625
NVTITPDLPSCIFLEQR	SRLGVKEKNVTITPDL	SCIFLEQRELFEQSKA	K	N	V	Q	R	E	0	1	1	1	1	1	1	0	0	2	2	0	0	1	2	1	2	0	0	1	0	0	17	0	2002.02	A0A087WTU9;A0A087WZY3;Q8TCU4-2;Q8TCU4;A0A087WV20;Q8TCU4-3	A0A087WTU9	2827	2843	ALMS1	Alstrom syndrome protein 1	yes	no	2	0.011093	34.928
SHISNINVEAK	KNNQHKPKSHISNINV	SNINVEAKFNTVVSQS	K	S	H	A	K	F	1	0	2	0	0	0	1	0	1	2	0	1	0	0	0	2	0	0	0	1	0	0	11	0	1210.63	A0A087WTU9;A0A087WZY3;Q8TCU4-2;Q8TCU4;A0A087WV20;Q8TCU4-3	A0A087WTU9	2963	2973	ALMS1	Alstrom syndrome protein 1	yes	no	3	0.021077	39.179			By matching	By matching
TIPSQNSQIVTSR	NTITQDLKTIPSQNSQ	NSQIVTSRQIQVNISD	K	T	I	S	R	Q	0	1	1	0	0	2	0	0	0	2	0	0	0	0	1	3	2	0	0	1	0	0	13	0	1429.75	A0A087WTU9;A0A087WZY3;Q8TCU4-2;Q8TCU4;A0A087WV20;Q8TCU4-3	A0A087WTU9	3102	3114	ALMS1	Alstrom syndrome protein 1	yes	no	2	0.044737	24.929
TSSKLDSGTLDER	VHITLCPKTSSKLDSG	DSGTLDERFHSLDAAS	K	T	S	E	R	F	0	1	0	2	0	0	1	1	0	0	2	1	0	0	0	3	2	0	0	0	0	0	13	1	1407.68	A0A087WTU9;A0A087WZY3;Q8TCU4-2;Q8TCU4;A0A087WV20;Q8TCU4-3	A0A087WTU9	3013	3025	ALMS1	Alstrom syndrome protein 1	yes	no	3	0.043534	28.986
EVMSDLEESKYQNAELR	KYFAHIIKEVMSDLEE	KYQNAELRLSIYGRSR	K	E	V	L	R	L	1	1	1	1	0	1	4	0	0	0	2	1	1	0	0	2	0	0	1	1	0	0	17	1	2039.95	H0Y360;Q01433-3;Q01433-5;Q01433-2;Q01433-4;Q01433	H0Y360	495	511	AMPD2	AMP deaminase 2	yes	no	3	3.5517e-14	83.758		By matching			By MS/MS
HLEEIVHVEQGR	FIKRAMKRHLEEIVHV	IVHVEQGREQTLREVF	R	H	L	G	R	E	0	1	0	0	0	1	3	1	2	1	1	0	0	0	0	0	0	0	0	2	0	0	12	0	1444.74	H0Y360;Q01433-3;Q01433-5;Q01433-2;Q01433-4;Q01433	H0Y360	412	423	AMPD2	AMP deaminase 2	yes	no	3	2.3323e-06	88.021	By matching	By MS/MS			By MS/MS
KVDTHIHASSCMNQK	HRDFYNIRKVDTHIHA	ASSCMNQKHLLRFIKR	R	K	V	Q	K	H	1	0	1	1	1	1	0	0	2	1	0	2	1	0	0	2	1	0	0	1	0	0	15	1	1754.82	H0Y360;Q01433-3;Q01433-5;Q01433-2;Q01433-4;Q01433	H0Y360	385	399	AMPD2	AMP deaminase 2	yes	no	4	0.016256	20.783		By matching			By matching
NPLPEYLSR	SLFLSYHRNPLPEYLS	PLPEYLSRGLMVSLST	R	N	P	S	R	G	0	1	1	0	0	0	1	0	0	0	2	0	0	0	2	1	0	0	1	0	0	0	9	0	1087.57	H0Y360;Q01433-3;Q01433-5;Q01433-2;Q01433-4;Q01433;H0YF16	H0Y360	718	726	AMPD2	AMP deaminase 2	yes	no	2	0.021753	42.348	By matching	By matching	By matching		By MS/MS
SAPYEFPEESPIEQLEERR	SLAESELRSAPYEFPE	IEQLEERRQRLERQIS	R	S	A	R	R	Q	1	2	0	0	0	1	6	0	0	1	1	0	0	1	3	2	0	0	1	0	0	0	19	1	2305.09	H0Y360;Q01433-3;Q01433-5;Q01433-2;Q01433-4;Q01433;E9PIJ1;E9PJF6;H0YCL9	H0Y360	113	131	AMPD2	AMP deaminase 2	yes	no	3	0.042366	11.657	By matching			By matching
YLQQLAEKPLETR	SFCPTTRRYLQQLAEK	AEKPLETRTYEQGPDT	R	Y	L	T	R	T	1	1	0	0	0	2	2	0	0	0	3	1	0	0	1	0	1	0	1	0	0	0	13	1	1587.86	H0Y360;Q01433-3;Q01433-5;Q01433-2;Q01433-4;Q01433	H0Y360	240	252	AMPD2	AMP deaminase 2	yes	no	3	0.00032709	63.29			By matching	By matching	By matching
HMWPGDIK	GFRLDASKHMWPGDIK	HMWPGDIKAILDKLHN	K	H	M	I	K	A	0	0	0	1	0	0	0	1	1	1	0	1	1	0	1	0	0	1	0	0	0	0	8	0	982.469	CON__Q3MHH8;Q5T085;P04746;P19961;P04745;P19961-2;P04746-2	P04746	216	223	AMY1B;AMY2A;AMY2B;AMY1A	Alpha-amylase;Pancreatic alpha-amylase;Alpha-amylase 2B;Alpha-amylase 1	no	no	2	0.032819	47.082	By matching	By MS/MS	By matching	By matching	By matching
LTGLLDLALEK	ATQVRDCRLTGLLDLA	LLDLALEKDYVRSKIA	R	L	T	E	K	D	1	0	0	1	0	0	1	1	0	0	5	1	0	0	0	0	1	0	0	0	0	0	11	0	1184.7	P04746;P04746-2	P04746	177	187	AMY2A	Pancreatic alpha-amylase	yes	no	2	0.0028824	61.11	By matching	By matching			By matching
LTGLLDLALEKDYVR	ATQVRDCRLTGLLDLA	ALEKDYVRSKIAEYMN	R	L	T	V	R	S	1	1	0	2	0	0	1	1	0	0	5	1	0	0	0	0	1	0	1	1	0	0	15	1	1717.96	P04746;P04746-2	P04746	177	191	AMY2A	Pancreatic alpha-amylase	yes	no	3	2.9284e-41	112.17	By MS/MS	By MS/MS	By MS/MS	By matching	By MS/MS
AHFSISNSAEDPFIAIHAESKL	IYVSDDGKAHFSISNS	AIHAESKL________	K	A	H	K	L	-	4	0	1	1	0	0	2	0	2	3	1	1	0	2	1	4	0	0	0	0	0	0	22	1	2383.18	P04746;P19961;P04745	P04746	490	511	AMY2A;AMY2B;AMY1A	Pancreatic alpha-amylase;Alpha-amylase 2B;Alpha-amylase 1	yes	no	3;4	3.7718e-86	114.37		By matching	By MS/MS		By matching
ALVFVDNHDNQR	WGFVPSDRALVFVDNH	VDNHDNQRGHGAGGAS	R	A	L	Q	R	G	1	1	2	2	0	1	0	0	1	0	1	0	0	1	0	0	0	0	0	2	0	0	12	0	1426.7	CON__Q3MHH8;P04746;P19961;P04745;P19961-2	P04746	307	318	AMY2A;AMY2B;AMY1A	Pancreatic alpha-amylase;Alpha-amylase 2B;Alpha-amylase 1	no	no	2;3	2.7671e-84	142.08	By MS/MS	By MS/MS	By MS/MS	By MS/MS	By MS/MS
GHGAGGASILTFWDAR	VDNHDNQRGHGAGGAS	ILTFWDARLYKMAVGF	R	G	H	A	R	L	3	1	0	1	0	0	0	4	1	1	1	0	0	1	0	1	1	1	0	0	0	0	16	0	1614.79	CON__Q3MHH8;P04746;P19961;P04745;P19961-2	P04746	319	334	AMY2A;AMY2B;AMY1A	Pancreatic alpha-amylase;Alpha-amylase 2B;Alpha-amylase 1	no	no	2;3	1.922e-107	142.1	By MS/MS	By MS/MS	By MS/MS	By MS/MS	By MS/MS
MAVGFMLAHPYGFTR	FWDARLYKMAVGFMLA	AHPYGFTRVMSSYRWP	K	M	A	T	R	V	2	1	0	0	0	0	0	2	1	0	1	0	2	2	1	0	1	0	1	1	0	0	15	0	1696.82	P04746;P19961;P04745;P19961-2	P04746	338	352	AMY2A;AMY2B;AMY1A	Pancreatic alpha-amylase;Alpha-amylase 2B;Alpha-amylase 1	yes	no	3	1.0102e-19	95.57	By MS/MS	By MS/MS	By MS/MS	By MS/MS	By MS/MS
DLQEFVPFGR	RTTMIAARDLQEFVPF	QEFVPFGRDHCKHHPN	R	D	L	G	R	D	0	1	0	1	0	1	1	1	0	0	1	0	0	2	1	0	0	0	0	1	0	0	10	0	1206.6	Q9H1A4;F8WAS1	Q9H1A4	16	25	ANAPC1	Anaphase-promoting complex subunit 1	yes	no	2	0.002569	62.466	By matching	By matching	By matching		By MS/MS
EMSETSELWQIK	AIRRLGRREMSETSEL	TSELWQIKLVLEFFSS	R	E	M	I	K	L	0	0	0	0	0	1	3	0	0	1	1	1	1	0	0	2	1	1	0	0	0	0	12	0	1479.69	Q9H1A4;H0Y564	Q9H1A4	1804	1815	ANAPC1	Anaphase-promoting complex subunit 1	yes	no	2	0.0066204	40.767
FSEQGGTPQNVATSSSLTAHLR	EEENVVLKFSEQGGTP	SSLTAHLRSLSKGDSP	K	F	S	L	R	S	2	1	1	0	0	2	1	2	1	0	2	0	0	1	1	4	3	0	0	1	0	0	22	0	2287.12	Q9H1A4	Q9H1A4	285	306	ANAPC1	Anaphase-promoting complex subunit 1	yes	yes	3	9.8231e-18	79.942	By matching	By matching	By matching		By MS/MS
HHPNALNLQLR	PFGRDHCKHHPNALNL	NALNLQLRQLQPASEL	K	H	H	L	R	Q	1	1	2	0	0	1	0	0	2	0	3	0	0	0	1	0	0	0	0	0	0	0	11	0	1311.72	Q9H1A4;F8WAS1	Q9H1A4	30	40	ANAPC1	Anaphase-promoting complex subunit 1	yes	no	3	0.0019535	50.194					By matching
HSTSVSSLAER	EENRFSFRHSTSVSSL	SVSSLAERLVVWMTNV	R	H	S	E	R	L	1	1	0	0	0	0	1	0	1	0	1	0	0	0	0	4	1	0	0	1	0	0	11	0	1172.58	Q9H1A4;H0Y564	Q9H1A4	919	929	ANAPC1	Anaphase-promoting complex subunit 1	yes	no	2	0.0032226	60.255	By matching	By matching			By MS/MS
IAPASQIDSAWIVYNKPK	NGVAAGLKIAPASQID	WIVYNKPKHAELANEY	K	I	A	P	K	H	3	0	1	1	0	1	0	0	0	3	0	2	0	0	2	2	0	1	1	1	0	0	18	1	2000.07	Q9H1A4;H0Y564	Q9H1A4	1147	1164	ANAPC1	Anaphase-promoting complex subunit 1	yes	no	3	1.5619e-06	73.279	By matching	By matching			By matching
LATLNIHDYLTK	GLNGHLTKLATLNIHD	NIHDYLTKGHEMTSIG	K	L	A	T	K	G	1	0	1	1	0	0	0	0	1	1	3	1	0	0	0	0	2	0	1	0	0	0	12	0	1400.77	Q9H1A4;H0Y564	Q9H1A4	1188	1199	ANAPC1	Anaphase-promoting complex subunit 1	yes	no	3	0.015602	27.098	By matching	By matching			By matching
LLGSLDEVVLLSPVPELR	STPKPLSKLLGSLDEV	LSPVPELRDSSKLHDS	K	L	L	L	R	D	0	1	0	1	0	0	2	1	0	0	6	0	0	0	2	2	0	0	0	3	0	0	18	0	1948.12	Q9H1A4;H0Y564	Q9H1A4	544	561	ANAPC1	Anaphase-promoting complex subunit 1	yes	no	2	1.6916e-07	60.764
LLQLCQR	FIEEKENRLLQLCQRT	RLLQLCQRTMALPVGR	R	L	L	Q	R	T	0	1	0	0	1	2	0	0	0	0	3	0	0	0	0	0	0	0	0	0	0	0	7	0	929.512	Q9H1A4;H0Y564	Q9H1A4	1070	1076	ANAPC1	Anaphase-promoting complex subunit 1	yes	no	2	0.0023074	94.163					By matching
LQVEQEENR	RITIAPQKLQVEQEEN	QVEQEENRFSFRHSTS	K	L	Q	N	R	F	0	1	1	0	0	2	3	0	0	0	1	0	0	0	0	0	0	0	0	1	0	0	9	0	1143.55	Q9H1A4;H0Y564	Q9H1A4	906	914	ANAPC1	Anaphase-promoting complex subunit 1	yes	no	2	0.0088191	51.276		By matching	By matching		By matching
NFDFEGSLSPVIAPK	TDRLAWTRNFDFEGSL	LSPVIAPKKARPSETG	R	N	F	P	K	K	1	0	1	1	0	0	1	1	0	1	1	1	0	2	2	2	0	0	0	1	0	0	15	0	1619.82	Q9H1A4;H0Y564	Q9H1A4	680	694	ANAPC1	Anaphase-promoting complex subunit 1	yes	no	2	0.0035751	43.592
IEELFSIVR	YRIYASLRIEELFSIV	EELFSIVRDSRPAIED	R	I	E	V	R	D	0	1	0	0	0	0	2	0	0	2	1	0	0	1	0	1	0	0	0	1	0	0	9	0	1104.62	Q9UJX6-2;Q9UJX6	Q9UJX6-2	341	349	ANAPC2	Anaphase-promoting complex subunit 2	yes	no	2	0.028849	61.161					By MS/MS
LLHQFSFSPER	YRSLLADRLLHQFSFS	QFSFSPEREIRNVELL	R	L	L	E	R	E	0	1	0	0	0	1	1	0	1	0	2	0	0	2	1	2	0	0	0	0	0	0	11	0	1359.69	Q9UJX6-2;Q9UJX6	Q9UJX6-2	524	534	ANAPC2	Anaphase-promoting complex subunit 2	yes	no	3	0.015731	30.563	By matching	By matching	By matching		By MS/MS
DLIALANTAGEVLLHR	FLVWSPKRDLIALANT	AGEVLLHRLASFHRVW	R	D	L	H	R	L	3	1	1	1	0	0	1	1	1	1	4	0	0	0	0	0	1	0	0	1	0	0	16	0	1704.95	Q9UJX5;Q9UJX5-3;Q9UJX5-2;D6RFM7;D6RAP6	Q9UJX5	33	48	ANAPC4	Anaphase-promoting complex subunit 4	yes	no	3	2.7846e-56	120.7					By matching
ESPLLFPYYPR	LQNSSHLKESPLLFPY	LLFPYYPRKSLHFVKR	K	E	S	P	R	K	0	1	0	0	0	0	1	0	0	0	2	0	0	1	3	1	0	0	2	0	0	0	11	0	1380.71	Q9UJX5;Q9UJX5-3;Q9UJX5-2	Q9UJX5	509	519	ANAPC4	Anaphase-promoting complex subunit 4	yes	no	2	0.013756	41.704		By matching	By matching		By matching
LDEQCSAIPTR	FTGTYSTRLDEQCSAI	QCSAIPTRTMHFEKHW	R	L	D	T	R	T	1	1	0	1	1	1	1	0	0	1	1	0	0	0	1	1	1	0	0	0	0	0	11	0	1288.61	Q9UJX5;Q9UJX5-3	Q9UJX5	693	703	ANAPC4	Anaphase-promoting complex subunit 4	yes	no	2	0.00014045	85.813	By matching	By MS/MS	By matching		By MS/MS
LGQSIESSYSSIQK	LTVKGLKKLGQSIESS	SSYSSIQKLVISHLQS	K	L	G	Q	K	L	0	0	0	0	0	2	1	1	0	2	1	1	0	0	0	5	0	0	1	0	0	0	14	0	1525.76	Q9UJX5;Q9UJX5-3;Q9UJX5-2	Q9UJX5	333	346	ANAPC4	Anaphase-promoting complex subunit 4	yes	no	2	0.020594	31.089		By matching	By matching		By matching
RDLIALANTAGEVLLHR	IFLVWSPKRDLIALAN	AGEVLLHRLASFHRVW	K	R	D	H	R	L	3	2	1	1	0	0	1	1	1	1	4	0	0	0	0	0	1	0	0	1	0	0	17	1	1861.05	Q9UJX5;Q9UJX5-3;Q9UJX5-2;D6RFM7;D6RAP6	Q9UJX5	32	48	ANAPC4	Anaphase-promoting complex subunit 4	yes	no	3	0.00074069	57.525		By matching			By MS/MS
VEKLDPELDS	LAPEIVIKVEKLDPEL	KLDPELDS________	K	V	E	D	S	-	0	0	0	2	0	0	2	0	0	0	2	1	0	0	1	1	0	0	0	1	0	0	10	1	1143.57	Q9UJX5;Q9UJX5-3	Q9UJX5	799	808	ANAPC4	Anaphase-promoting complex subunit 4	yes	no	2	0.040438	57.785					By MS/MS
ELNNLLKFNPDFAEAHYLSYLNNLR	LTPASLQKELNNLLKF	LSYLNNLRVQDVFSST	K	E	L	L	R	V	2	1	5	1	0	0	2	0	1	0	6	1	0	2	1	1	0	0	2	0	0	0	25	1	3007.52	F5H0F9;Q9UJX4;F5GY68;H0YFB5;Q9UJX4-2;Q9UJX4-3	F5H0F9	239	263	ANAPC5	Anaphase-promoting complex subunit 5	yes	no	4	0.049165	12.813	By matching	By matching	By matching	By matching	By MS/MS
FNPDFAEAHYLSYLNNLR	KELNNLLKFNPDFAEA	LSYLNNLRVQDVFSST	K	F	N	L	R	V	2	1	3	1	0	0	1	0	1	0	3	0	0	2	1	1	0	0	2	0	0	0	18	0	2183.04	F5H0F9;Q9UJX4;F5GY68;H0YFB5;Q9UJX4-2;Q9UJX4-3	F5H0F9	246	263	ANAPC5	Anaphase-promoting complex subunit 5	yes	no	3	0.0050709	32.858
LIEESCPQLANSVQIR	ITLSKLYKLIEESCPQ	LANSVQIRIKLMAEGE	K	L	I	I	R	I	1	1	1	0	1	2	2	0	0	2	2	0	0	0	1	2	0	0	0	1	0	0	16	0	1855.95	F5H0F9;Q9UJX4;F5H3S5	F5H0F9	81	96	ANAPC5	Anaphase-promoting complex subunit 5	yes	no	2	5.0253e-09	78.69					By MS/MS
VQDVFSSTHSLLHYFDR	LSYLNNLRVQDVFSST	SLLHYFDRLILTGAES	R	V	Q	D	R	L	0	1	0	2	0	1	0	0	2	0	2	0	0	2	0	3	1	0	1	2	0	0	17	0	2049.99	F5H0F9;Q9UJX4;F5GY68;H0YFB5;Q9UJX4-2;Q9UJX4-3	F5H0F9	264	280	ANAPC5	Anaphase-promoting complex subunit 5	yes	no	4	0.053346	11.115					By matching
AIQLNSNSVQALLLK	RALYLGAKAIQLNSNS	SVQALLLKGAALRNMG	K	A	I	L	K	G	2	0	2	0	0	2	0	0	0	1	4	1	0	0	0	2	0	0	0	1	0	0	15	0	1610.94	Q9UJX3-2;Q9UJX3	Q9UJX3-2	365	379	ANAPC7	Anaphase-promoting complex subunit 7	yes	no	2	0.0022991	47.506					By matching
EGRLEDVENLGCR	VYGYLLAREGRLEDVE	DVENLGCRLFNISDQH	R	E	G	C	R	L	0	2	1	1	1	0	3	2	0	0	2	0	0	0	0	0	0	0	0	1	0	0	13	1	1545.72	Q9UJX3-2;Q9UJX3	Q9UJX3-2	318	330	ANAPC7	Anaphase-promoting complex subunit 7	yes	no	3	0.0054575	42.469
NALANQSDCVLHR	EDGIALLRNALANQSD	QSDCVLHRILGDFLVA	R	N	A	H	R	I	2	1	2	1	1	1	0	0	1	0	2	0	0	0	0	1	0	0	0	1	0	0	13	0	1496.72	Q9UJX3-2;Q9UJX3;H0YIW2	Q9UJX3-2	501	513	ANAPC7	Anaphase-promoting complex subunit 7	yes	no	3	6.4949e-06	86.803					By matching
IPYAACPAICVANTHLLYNPR	LVLLLQPKIPYAACPA	THLLYNPRRGDIKLTQ	K	I	P	P	R	R	4	1	2	0	2	0	0	0	1	2	2	0	0	0	3	0	1	0	2	1	0	0	21	0	2413.2	Q5VTE6;Q5VTE6-2	Q5VTE6	296	316	ANGEL2	Protein angel homolog 2	yes	no	3	3.2473e-73	112.74					By MS/MS
NWEYICSHDKEK	KHQGVIKRNWEYICSH	ICSHDKEKTKILGDKN	R	N	W	E	K	T	0	0	1	1	1	0	2	0	1	1	0	2	0	0	0	1	0	1	1	0	0	0	12	1	1607.7	Q5VTE6;Q96AL9	Q5VTE6	134	145	ANGEL2	Protein angel homolog 2	yes	no	3	0.025688	26.112					By MS/MS
TDSDLTQTQLK	QQVPKVEKTDSDLTQT	DLTQTQLKQTEVLVTA	K	T	D	L	K	Q	0	0	0	2	0	2	0	0	0	0	2	1	0	0	0	1	3	0	0	0	0	0	11	0	1248.62	Q5VTE6;Q5VTE6-2	Q5VTE6	420	430	ANGEL2	Protein angel homolog 2	yes	no	2	0.024622	66.267		By matching		By matching	By matching
DKLLSTALHVAVR	KGAKISARDKLLSTAL	TALHVAVRTGHYECAE	R	D	K	V	R	T	2	1	0	1	0	0	0	0	1	0	3	1	0	0	0	1	1	0	0	2	0	0	13	1	1421.84	Q15327	Q15327	216	228	ANKRD1	Ankyrin repeat domain-containing protein 1	yes	yes	3	0.0020128	47.621
VSEPLPGSSHEK	TKQCVPEKVSEPLPGS	LPGSSHEKGNRIVNGQ	K	V	S	E	K	G	0	0	0	0	0	0	2	1	1	0	1	1	0	0	2	3	0	0	0	1	0	0	12	0	1265.63	Q5VUR7;Q5TYW2;Q5SQ80;Q4UJ75;A0A087WXR0	Q5VUR7	305	316	ANKRD20A3;ANKRD20A1;ANKRD20A2;ANKRD20A4	Ankyrin repeat domain-containing protein 20A3;Ankyrin repeat domain-containing protein 20A1;Ankyrin repeat domain-containing protein 20A2;Ankyrin repeat domain-containing protein 20A4	yes	no	2	0.0084687	38.875		By MS/MS	By MS/MS	By matching
KLMNECDHLK	LVLEEKSKKLMNECDH	MNECDHLKESLFQYER	K	K	L	L	K	E	0	0	1	1	1	0	1	0	1	0	2	2	1	0	0	0	0	0	0	0	0	0	10	1	1286.61	Q5VUR7;Q5TYW2;Q5SQ80;Q4UJ75;Q8NF67;Q5CZ79-2;Q5CZ79	Q5VUR7	784	793	ANKRD20A3;ANKRD20A1;ANKRD20A2;ANKRD20A4;ANKRD20A12P;ANKRD20A8P	Ankyrin repeat domain-containing protein 20A3;Ankyrin repeat domain-containing protein 20A1;Ankyrin repeat domain-containing protein 20A2;Ankyrin repeat domain-containing protein 20A4;Putative ankyrin repeat domain-containing protein 20A12 pseudogene;Ankyrin repeat domain-containing protein 20B	yes	no	1	0.0047729	50.04	By matching	By matching	By matching
ALIDMHLSK	GRIRSLPKALIDMHLS	LIDMHLSKSVSKSDSD	K	A	L	S	K	S	1	0	0	1	0	0	0	0	1	1	2	1	1	0	0	1	0	0	0	0	0	0	9	0	1026.55	Q7Z6G8-6;Q7Z6G8	Q7Z6G8-6	305	313	ANKS1B	Ankyrin repeat and sterile alpha motif domain-containing protein 1B	yes	no	2	0.023235	44.349	By matching	By matching		By matching	By matching
GVDEVTIVNILTNR	IETAIKTKGVDEVTIV	IVNILTNRSNAQRQDI	K	G	V	N	R	S	0	1	2	1	0	0	1	1	0	2	1	0	0	0	0	0	2	0	0	3	0	0	14	0	1541.84	P07355;P07355-2;H0YKS4;H0YMD0;H0YMU9;H0YN42;H0YMM1;H0YKZ7;H0YLV6;H0YMT9;H0YKX9;H0YKV8;H0YKL9;H0YMW4;H0YMD9	P07355	50	63	ANXA2	Annexin A2;Annexin	yes	no	2;3	0.0024348	48.527
QDIAFAYQR	TNRSNAQRQDIAFAYQ	DIAFAYQRRTKKELAS	R	Q	D	Q	R	R	2	1	0	1	0	2	0	0	0	1	0	0	0	1	0	0	0	0	1	0	0	0	9	0	1110.55	P07355;P07355-2;H0YKS4;H0YMD0;H0YMU9;H0YN42;H0YMM1;H0YKZ7;H0YLV6;H0YMT9;H0YKX9;H0YKV8;H0YKL9;H0YMW4;H0YM50	P07355	69	77	ANXA2	Annexin A2;Annexin	yes	no	2	0.001658	74.92	By matching		By matching	By matching
SNAQRQDIAFAYQR	IVNILTNRSNAQRQDI	DIAFAYQRRTKKELAS	R	S	N	Q	R	R	3	2	1	1	0	3	0	0	0	1	0	0	0	1	0	1	0	0	1	0	0	0	14	1	1666.82	P07355;P07355-2;H0YKS4;H0YMD0;H0YMU9;H0YN42;H0YMM1;H0YKZ7;H0YLV6;H0YMT9;H0YKX9;H0YKV8;H0YKL9;H0YMW4;H0YM50	P07355	64	77	ANXA2	Annexin A2;Annexin	yes	no	3	3.1624e-06	73.386
TKGVDEVTIVNILTNR	LNIETAIKTKGVDEVT	IVNILTNRSNAQRQDI	K	T	K	N	R	S	0	1	2	1	0	0	1	1	0	2	1	1	0	0	0	0	3	0	0	3	0	0	16	1	1770.98	P07355;P07355-2;H0YKS4;H0YMD0;H0YMU9;H0YN42;H0YMM1;H0YKZ7;H0YLV6;H0YMT9;H0YKX9;H0YKV8;H0YKL9;H0YMW4;H0YMD9	P07355	48	63	ANXA2	Annexin A2;Annexin	yes	no	3	0.016945	28.627
AYTNFDAERDALNIETAIK	PSAYGSVKAYTNFDAE	LNIETAIKTKGVDEVT	K	A	Y	I	K	T	4	1	2	2	0	0	2	0	0	2	1	1	0	1	0	0	2	0	1	0	0	0	19	1	2154.06	P07355;P07355-2;H0YKS4;H0YMD0;H0YMU9;H0YN42;H0YMM1;A6NMY6;H0YKZ7;H0YLV6;H0YMT9;H0YKX9;H0YKV8;H0YKL9;H0YMW4;H0YMD9;H0YNB8;H0YKN4	P07355	29	47	ANXA2;ANXA2P2	Annexin A2;Annexin;Putative annexin A2-like protein	yes	no	3	0.0031948	35.625
GLGTDEDSLIEIICSR	SELKASMKGLGTDEDS	LIEIICSRTNQELQEI	K	G	L	S	R	T	0	1	0	2	1	0	2	2	0	3	2	0	0	0	0	2	1	0	0	0	0	0	16	0	1776.86	P07355;P07355-2;H0YKS4;H0YMD0;H0YMU9;H0YN42;H0YMM1;A6NMY6;H0YM50;H0YNP5;H0YN52;H0YNA0;H0YN28;H0YL33;H0YLE2	P07355	120	135	ANXA2;ANXA2P2	Annexin A2;Annexin;Putative annexin A2-like protein	yes	no	2	0.0052964	41.088
LSLEGDHSTPPSAYGSVK	TVHEILCKLSLEGDHS	PSAYGSVKAYTNFDAE	K	L	S	V	K	A	1	0	0	1	0	0	1	2	1	0	2	1	0	0	2	4	1	0	1	1	0	0	18	0	1843.9	P07355;P07355-2;H0YKS4;H0YMD0;H0YMU9;H0YN42;H0YMM1;A6NMY6;H0YKZ7;H0YLV6;H0YMT9;H0YKX9;H0YKV8;H0YKL9;H0YMW4;H0YMD9;H0YNB8;H0YKN4	P07355	11	28	ANXA2;ANXA2P2	Annexin A2;Annexin;Putative annexin A2-like protein	yes	no	3	1.3738e-27	97.095
SEVDMLK	LIRIMVSRSEVDMLKI	RSEVDMLKIRSEFKRK	R	S	E	L	K	I	0	0	0	1	0	0	1	0	0	0	1	1	1	0	0	1	0	0	0	1	0	0	7	0	820.4	P07355;P07355-2;A6NMY6	P07355	296	302	ANXA2;ANXA2P2	Annexin A2;Putative annexin A2-like protein	yes	no	2	0.038387	45.081					By matching
SLYYYIQQDTK	EFKRKYGKSLYYYIQQ	YYIQQDTKGDYQKALL	K	S	L	T	K	G	0	0	0	1	0	2	0	0	0	1	1	1	0	0	0	1	1	0	3	0	0	0	11	0	1420.69	P07355;P07355-2;A6NMY6	P07355	314	324	ANXA2;ANXA2P2	Annexin A2;Putative annexin A2-like protein	yes	no	2	0.003069	60.641
STVHEILCK	________________	TVHEILCKLSLEGDHS	M	S	T	C	K	L	0	0	0	0	1	0	1	0	1	1	1	1	0	0	0	1	1	0	0	1	0	0	9	0	1085.55	P07355;H0YKS4;H0YMD0;H0YMU9;H0YN42;H0YMM1;A6NMY6;H0YKZ7;H0YLV6;H0YMT9;H0YKX9;H0YKV8;H0YKL9;H0YNP5;H0YMD9;H0YNB8;H0YKN4	P07355	2	10	ANXA2;ANXA2P2	Annexin A2;Annexin;Putative annexin A2-like protein	yes	no	2	3.633e-09	113.18
TDLEKDIISDTSGDFRK	RVYKEMYKTDLEKDII	DTSGDFRKLMVALAKG	K	T	D	R	K	L	0	1	0	4	0	0	1	1	0	2	1	2	0	1	0	2	2	0	0	0	0	0	17	2	1938.95	P07355;P07355-2;H0YKS4;H0YMD0;H0YMU9;H0YN42;A6NMY6;H0YM50;H0YNP5;H0YN52;H0YNA0;H0YN28;H0YL33	P07355	153	169	ANXA2;ANXA2P2	Annexin A2;Annexin;Putative annexin A2-like protein	yes	no	3	2.6399e-12	83.37				By matching
TNQELQEINR	LIEIICSRTNQELQEI	QELQEINRVYKEMYKT	R	T	N	N	R	V	0	1	2	0	0	2	2	0	0	1	1	0	0	0	0	0	1	0	0	0	0	0	10	0	1243.62	P07355;P07355-2;H0YKS4;H0YMD0;H0YMU9;H0YN42;H0YMM1;A6NMY6;H0YM50;H0YNP5;H0YN52;H0YNA0;H0YN28;H0YL33;H0YLE2	P07355	136	145	ANXA2;ANXA2P2	Annexin A2;Annexin;Putative annexin A2-like protein	yes	no	2	1.9805e-84	146.11
TPAQYDASELK	TVILGLLKTPAQYDAS	QYDASELKASMKGLGT	K	T	P	L	K	A	2	0	0	1	0	1	1	0	0	0	1	1	0	0	1	1	1	0	1	0	0	0	11	0	1221.59	P07355;P07355-2;H0YKS4;H0YMD0;H0YMU9;H0YN42;H0YMM1;A6NMY6;H0YKZ7;H0YLV6;H0YMT9;H0YKX9;H0YMW4;H0YM50;H0YNP5	P07355	105	115	ANXA2;ANXA2P2	Annexin A2;Annexin;Putative annexin A2-like protein	yes	no	2	5.2948e-10	95.094	By matching		By matching		By matching
TPAQYDASELKASMK	TVILGLLKTPAQYDAS	SELKASMKGLGTDEDS	K	T	P	M	K	G	3	0	0	1	0	1	1	0	0	0	1	2	1	0	1	2	1	0	1	0	0	0	15	1	1638.79	P07355;P07355-2;H0YKS4;H0YMD0;H0YMU9;H0YN42;H0YMM1;A6NMY6;H0YKZ7;H0YLV6;H0YMT9;H0YKX9;H0YM50;H0YNP5	P07355	105	119	ANXA2;ANXA2P2	Annexin A2;Annexin;Putative annexin A2-like protein	yes	no	3	0.00051798	60.631
AIEQADLLQEEDESPR	TSKKSVLKAIEQADLL	QEEDESPR________	K	A	I	P	R	-	2	1	0	2	0	2	4	0	0	1	2	0	0	0	1	1	0	0	0	0	0	0	16	0	1841.86	H7C1E4;P61966	H7C1E4	176	191	AP1S1	AP-1 complex subunit sigma-1A	yes	no	2	8.6172e-35	104.2					By MS/MS
AADLLYAMCDR	RDVSVRQRAADLLYAM	LLYAMCDRSNAKQIVS	R	A	A	D	R	S	3	1	0	2	1	0	0	0	0	0	2	0	1	0	0	0	0	0	1	0	0	0	11	0	1297.58	O95782-2;O95782	O95782-2	389	399	AP2A1	AP-2 complex subunit alpha-1	yes	no	2	0.0040849	51.286	By matching	By matching			By MS/MS
ALQVGCLLR	GAGIIQTKALQVGCLL	LQVGCLLRLEPNAQAQ	K	A	L	L	R	L	1	1	0	0	1	1	0	1	0	0	3	0	0	0	0	0	0	0	0	1	0	0	9	0	1028.58	O95782-2;O95782	O95782-2	914	922	AP2A1	AP-2 complex subunit alpha-1	yes	no	2	0.0010056	79.474	By MS/MS	By MS/MS	By MS/MS
ANHPMDAEVTK	QEAQKIFKANHPMDAE	PMDAEVTKAKLLGFGS	K	A	N	T	K	A	2	0	1	1	0	0	1	0	1	0	0	1	1	0	1	0	1	0	0	1	0	0	11	0	1211.56	O95782-2;O95782	O95782-2	873	883	AP2A1	AP-2 complex subunit alpha-1	yes	no	3	0.0027785	47.991	By matching	By matching	By matching		By MS/MS
ASPDLVPMGEWTAR	LCLLRLYKASPDLVPM	PMGEWTARVVHLLNDQ	K	A	S	A	R	V	2	1	0	1	0	0	1	1	0	0	1	0	1	0	2	1	1	1	0	1	0	0	14	0	1528.73	O95782-2;O95782	O95782-2	178	191	AP2A1	AP-2 complex subunit alpha-1	yes	no	2	0.0024348	48.527					By MS/MS
DFLTPPLLSVR	VLNIECLRDFLTPPLL	TPPLLSVRFRYGGAPQ	R	D	F	V	R	F	0	1	0	1	0	0	0	0	0	0	3	0	0	1	2	1	1	0	0	1	0	0	11	0	1256.71	O95782-2;O95782	O95782-2	811	821	AP2A1	AP-2 complex subunit alpha-1	yes	no	2	5.668e-10	94.767	By MS/MS	By matching	By matching		By MS/MS
EMGEAFAADIPR	CIANVGSREMGEAFAA	AFAADIPRILVAGDSM	R	E	M	P	R	I	3	1	0	1	0	0	2	1	0	1	0	0	1	1	1	0	0	0	0	0	0	0	12	0	1305.6	O95782-2;O95782	O95782-2	142	153	AP2A1	AP-2 complex subunit alpha-1	yes	no	2	0.019334	45.28					By MS/MS
FFQPTEMAAQDFFQR	KLPVTINKFFQPTEMA	AAQDFFQRWKQLSLPQ	K	F	F	Q	R	W	2	1	0	1	0	3	1	0	0	0	0	0	1	4	1	0	1	0	0	0	0	0	15	0	1861.85	O95782-2;O95782	O95782-2	842	856	AP2A1	AP-2 complex subunit alpha-1	yes	no	2	6.0105e-05	68.972					By MS/MS
FINLFPETK	LLLSTYIKFINLFPET	INLFPETKATIQGVLR	K	F	I	T	K	A	0	0	1	0	0	0	1	0	0	1	1	1	0	2	1	0	1	0	0	0	0	0	9	0	1107.6	O95782-2;O95782	O95782-2	548	556	AP2A1	AP-2 complex subunit alpha-1	yes	no	2	0.019247	44.863	By matching	By matching	By matching		By MS/MS
HLCELLAQQF	TSKEPVSRHLCELLAQ	CELLAQQF________	R	H	L	Q	F	-	1	0	0	0	1	2	1	0	1	0	3	0	0	1	0	0	0	0	0	0	0	0	10	0	1257.62	O95782-2;O95782	O95782-2	946	955	AP2A1	AP-2 complex subunit alpha-1	yes	no	2	5.8823e-07	96.668	By matching				By MS/MS
ILVAGDSMDSVK	AFAADIPRILVAGDSM	GDSMDSVKQSAALCLL	R	I	L	V	K	Q	1	0	0	2	0	0	0	1	0	1	1	1	1	0	0	2	0	0	0	2	0	0	12	0	1233.63	O95782-2;O95782	O95782-2	154	165	AP2A1	AP-2 complex subunit alpha-1	yes	no	2	0.024355	42.031		By matching	By matching		By MS/MS
LEPNAQAQMYR	LQVGCLLRLEPNAQAQ	NAQAQMYRLTLRTSKE	R	L	E	Y	R	L	2	1	1	0	0	2	1	0	0	0	1	0	1	0	1	0	0	0	1	0	0	0	11	0	1319.63	O95782-2;O95782	O95782-2	923	933	AP2A1	AP-2 complex subunit alpha-1	yes	no	2	0.0022	64.82					By MS/MS
LVECLETVLNK	EDAAVKGRLVECLETV	CLETVLNKAQEPPKSK	R	L	V	N	K	A	0	0	1	0	1	0	2	0	0	0	3	1	0	0	0	0	1	0	0	2	0	0	11	0	1316.7	O95782-2;O95782	O95782-2	280	290	AP2A1	AP-2 complex subunit alpha-1	yes	no	2	3.997e-10	96.229		By MS/MS			By MS/MS
MYLFYGNK	EFRQNLGRMYLFYGNK	MYLFYGNKTSVQFQNF	R	M	Y	N	K	T	0	0	1	0	0	0	0	1	0	0	1	1	1	1	0	0	0	0	2	0	0	0	8	0	1034.49	O95782-2;O95782	O95782-2	754	761	AP2A1	AP-2 complex subunit alpha-1	yes	no	2	0.033607	42.869	By matching	By matching	By matching		By matching
QLSLPQQEAQK	QDFFQRWKQLSLPQQE	LPQQEAQKIFKANHPM	K	Q	L	Q	K	I	1	0	0	0	0	4	1	0	0	0	2	1	0	0	1	1	0	0	0	0	0	0	11	0	1268.67	O95782-2;O95782	O95782-2	859	869	AP2A1	AP-2 complex subunit alpha-1	yes	no	2	0.00035034	79.889	By matching	By matching	By matching		By MS/MS
SSPPVQFSLLHSK	NLIAGDPRSSPPVQFS	QFSLLHSKFHLCSVAT	R	S	S	S	K	F	0	0	0	0	0	1	0	0	1	0	2	1	0	1	2	4	0	0	0	1	0	0	13	0	1425.76	O95782-2;O95782	O95782-2	517	529	AP2A1	AP-2 complex subunit alpha-1	yes	no	3	9.3352e-05	67.019				By matching	By MS/MS
THIDTVINALK	EFSHEAVKTHIDTVIN	DTVINALKTERDVSVR	K	T	H	L	K	T	1	0	1	1	0	0	0	0	1	2	1	1	0	0	0	0	2	0	0	1	0	0	11	0	1223.69	O95782-2;O95782	O95782-2	368	378	AP2A1	AP-2 complex subunit alpha-1	yes	no	2	4.1551e-17	113.38	By matching	By matching			By MS/MS
THIDTVINALKTER	EFSHEAVKTHIDTVIN	INALKTERDVSVRQRA	K	T	H	E	R	D	1	1	1	1	0	0	1	0	1	2	1	1	0	0	0	0	3	0	0	1	0	0	14	1	1609.88	O95782-2;O95782	O95782-2	368	381	AP2A1	AP-2 complex subunit alpha-1	yes	no	3	0.00014388	67.136	By matching	By matching	By matching		By MS/MS
TSVQFQNFSPTVVHPGDLQTQLAVQTK	MYLFYGNKTSVQFQNF	TQLAVQTKRVAAQVDG	K	T	S	T	K	R	1	0	1	1	0	5	0	1	1	0	2	1	0	2	2	2	4	0	0	4	0	0	27	0	2969.52	O95782-2;O95782	O95782-2	762	788	AP2A1	AP-2 complex subunit alpha-1	yes	no	3	4.3008e-129	119.45	By matching	By matching	By matching		By MS/MS
TVFEALQAPACHENMVK	DVQGYAAKTVFEALQA	ACHENMVKVGGYILGE	K	T	V	V	K	V	3	0	1	0	1	1	2	0	1	0	1	1	1	1	1	0	1	0	0	2	0	0	17	0	1943.92	O95782-2;O95782	O95782-2	482	498	AP2A1	AP-2 complex subunit alpha-1	yes	no	3	0.0014337	51.76		By matching	By matching		By MS/MS
YGGAPQALTLK	PLLSVRFRYGGAPQAL	APQALTLKLPVTINKF	R	Y	G	L	K	L	2	0	0	0	0	1	0	2	0	0	2	1	0	0	1	0	1	0	1	0	0	0	11	0	1117.61	O95782-2;O95782	O95782-2	824	834	AP2A1	AP-2 complex subunit alpha-1	yes	no	2	0.0019424	63.473	By matching		By matching
YGGAPQALTLKLPVTINK	PLLSVRFRYGGAPQAL	KLPVTINKFFQPTEMA	R	Y	G	N	K	F	2	0	1	0	0	1	0	2	0	1	3	2	0	0	2	0	2	0	1	1	0	0	18	1	1883.09	O95782-2;O95782	O95782-2	824	841	AP2A1	AP-2 complex subunit alpha-1	yes	no	3	0.002868	38.777
FFQPTEMASQDFFQR	QLPITLNKFFQPTEMA	ASQDFFQRWKQLSNPQ	K	F	F	Q	R	W	1	1	0	1	0	3	1	0	0	0	0	0	1	4	1	1	1	0	0	0	0	0	15	0	1877.84	O94973;O94973-2;A0A0G2JS82	O94973	826	840	AP2A2	AP-2 complex subunit alpha-2	yes	no	2	0.048888	23.456					By MS/MS
LTECLETILNK	PDPAVRGRLTECLETI	CLETILNKAQEPPKSK	R	L	T	N	K	A	0	0	1	0	1	0	2	0	0	1	3	1	0	0	0	0	2	0	0	0	0	0	11	0	1332.7	O94973;O94973-2;A0A0G2JS82;O94973-3;A0A0G2JQM1;E9PR62;A0A0G2JRF9;A0A0G2JQA4	O94973	279	289	AP2A2	AP-2 complex subunit alpha-2	yes	no	2	0.010353	44.847		By matching			By MS/MS
TTQIGCLLR	GAGIIHTKTTQIGCLL	TQIGCLLRLEPNLQAQ	K	T	T	L	R	L	0	1	0	0	1	1	0	1	0	1	2	0	0	0	0	0	2	0	0	0	0	0	9	0	1060.57	O94973;O94973-2;A0A0G2JS82	O94973	898	906	AP2A2	AP-2 complex subunit alpha-2	yes	no	2	0.0027649	66.27	By matching	By matching	By matching		By matching
VVHLLNDQHLGVVTAATSLITTLAQK	PMGDWTSRVVHLLNDQ	LITTLAQKNPEEFKTS	R	V	V	Q	K	N	3	0	1	1	0	2	0	1	2	1	5	1	0	0	0	1	4	0	0	4	0	0	26	0	2741.54	O94973;O94973-2;A0A0G2JS82;O94973-3;A0A0G2JQM1;E9PR62;A0A0G2JRF9;A0A0G2JQA4;E9PNC4;A0A0G2JRS3	O94973	192	217	AP2A2	AP-2 complex subunit alpha-2	yes	no	4	2.7557e-08	43.241					By MS/MS
ACNQLGQFLQHR	SEPNLLVRACNQLGQF	LGQFLQHRETNLRYLA	R	A	C	H	R	E	1	1	1	0	1	3	0	1	1	0	2	0	0	1	0	0	0	0	0	0	0	0	12	0	1470.71	O94973;O94973-2;A0A0G2JS82;O94973-3;A0A0G2JQM1;O95782-2;O95782	O95782-2	330	341	AP2A2;AP2A1	AP-2 complex subunit alpha-2;AP-2 complex subunit alpha-1	no	no	3	8.0029e-05	68.355	By MS/MS	By MS/MS	By matching		By MS/MS
ALLLSTYIK	HLCSVATRALLLSTYI	LLLSTYIKFINLFPET	R	A	L	I	K	F	1	0	0	0	0	0	0	0	0	1	3	1	0	0	0	1	1	0	1	0	0	0	9	0	1020.62	O94973;O94973-2;A0A0G2JS82;O94973-3;A0A0G2JQM1;O95782-2;O95782	O95782-2	539	547	AP2A2;AP2A1	AP-2 complex subunit alpha-2;AP-2 complex subunit alpha-1	no	no	2	0.036535	37.344	By matching	By matching	By matching		By matching
GLAVFISDIR	VSKGDGMRGLAVFISD	AVFISDIRNCKSKEAE	R	G	L	I	R	N	1	1	0	1	0	0	0	1	0	2	1	0	0	1	0	1	0	0	0	1	0	0	10	0	1089.62	O94973;O94973-2;O94973-3;E9PR62;M0R2D9;O95782-2;O95782	O95782-2	12	21	AP2A2;AP2A1	AP-2 complex subunit alpha-2;AP-2 complex subunit alpha-1	no	no	2	0.0038423	57.532	By MS/MS	By MS/MS	By matching		By matching
IAGDYVSEEVWYR	DTILNLIRIAGDYVSE	VSEEVWYRVLQIVTNR	R	I	A	Y	R	V	1	1	0	1	0	0	2	1	0	1	0	0	0	0	0	1	0	1	2	2	0	0	13	0	1585.74	O94973;O94973-2;A0A0G2JS82;O94973-3;A0A0G2JQM1;O95782-2;O95782	O95782-2	452	464	AP2A2;AP2A1	AP-2 complex subunit alpha-2;AP-2 complex subunit alpha-1	no	no	2	0.0048573	49.298					By matching
NADVELQQR	LRAGSQLRNADVELQQ	ADVELQQRAVEYLTLS	R	N	A	Q	R	A	1	1	1	1	0	2	1	0	0	0	1	0	0	0	0	0	0	0	0	1	0	0	9	0	1071.53	O94973;O94973-2;A0A0G2JS82;O94973-3;A0A0G2JQM1;O95782-2;O95782	O95782-2	571	579	AP2A2;AP2A1	AP-2 complex subunit alpha-2;AP-2 complex subunit alpha-1	no	no	2	0.013218	43.308		By MS/MS
QSAALCLLR	GDSMDSVKQSAALCLL	SAALCLLRLYKASPDL	K	Q	S	L	R	L	2	1	0	0	1	1	0	0	0	0	3	0	0	0	0	1	0	0	0	0	0	0	9	0	1030.56	O94973;O94973-2;A0A0G2JS82;O94973-3;A0A0G2JQM1;E9PR62;A0A0G2JRF9;A0A0G2JQA4;E9PNC4;A0A0G2JRS3;A0A0G2JS17;A0A0G2JQT9;H0YEG0;H0YDE9;O95782-2;O95782	O95782-2	166	174	AP2A2;AP2A1	AP-2 complex subunit alpha-2;AP-2 complex subunit alpha-1	no	no	2	0.002658	66.962					By MS/MS
VGGYILGEFGNLIAGDPR	ACHENMVKVGGYILGE	NLIAGDPRSSPPVQFS	K	V	G	P	R	S	1	1	1	1	0	0	1	5	0	2	2	0	0	1	1	0	0	0	1	1	0	0	18	0	1846.96	O94973;O94973-2;A0A0G2JS82;O94973-3;A0A0G2JQM1;O95782-2;O95782	O95782-2	499	516	AP2A2;AP2A1	AP-2 complex subunit alpha-2;AP-2 complex subunit alpha-1	no	no	2;3	3.2183e-27	97.095	By matching	By MS/MS			By MS/MS
FILIQNR	________________	RFILIQNRAGKTRLAK	R	F	I	N	R	A	0	1	1	0	0	1	0	0	0	2	1	0	0	1	0	0	0	0	0	0	0	0	7	0	902.534	M0R0N4;M0QYZ2;P53680;X6R390;P53680-2	M0R0N4	6	12	AP2S1	AP-2 complex subunit sigma	yes	no	2	0.0029796	79.454
HTNFVEFR	VVTVRDAKHTNFVEFR	HTNFVEFRNFKIIYRR	K	H	T	F	R	N	0	1	1	0	0	0	1	0	1	0	0	0	0	2	0	0	1	0	0	1	0	0	8	0	1048.51	M0R0N4;M0QYZ2;P53680;M0QZ21	M0R0N4	48	55	AP2S1	AP-2 complex subunit sigma	yes	no	2	1.081e-06	111.46	By matching	By matching			By matching
LIEEVHAVVTVR	FDDDEKQKLIEEVHAV	VHAVVTVRDAKHTNFV	K	L	I	V	R	D	1	1	0	0	0	0	2	0	1	1	1	0	0	0	0	0	1	0	0	4	0	0	12	0	1363.78	M0R0N4;M0QYZ2;P53680;X6R390;P53680-2;M0QZ21	M0R0N4	33	44	AP2S1	AP-2 complex subunit sigma	yes	no	2	0.016034	43.897					By MS/MS
QLLMLQSLE	TSQTKVLKQLLMLQSL	LLMLQSLE________	K	Q	L	L	E	-	0	0	0	0	0	2	1	0	0	0	4	0	1	0	0	1	0	0	0	0	0	0	9	0	1073.58	M0R0N4;M0QYZ2;P53680;X6R390;P53680-2;M0QZ21;M0R1S0	M0R0N4	136	144	AP2S1	AP-2 complex subunit sigma	yes	no	2	0.035818	37.549
WYMQFDDDEKQK	AGKTRLAKWYMQFDDD	FDDDEKQKLIEEVHAV	K	W	Y	Q	K	L	0	0	0	3	0	2	1	0	0	0	0	2	1	1	0	0	0	1	1	0	0	0	12	1	1631.69	M0R0N4;M0QYZ2;P53680;X6R390;P53680-2	M0R0N4	21	32	AP2S1	AP-2 complex subunit sigma	yes	no	3	0.00059626	61.11	By matching	By matching	By matching		By matching
ALDIDLDKPLADSEKLPIQK	KDPNDPYRALDIDLDK	SEKLPIQKHRNTETSK	R	A	L	Q	K	H	2	0	0	4	0	1	1	0	0	2	4	3	0	0	2	1	0	0	0	0	0	0	20	2	2221.22	O14617;O14617-5;O14617-3;O14617-2	O14617	801	820	AP3D1	AP-3 complex subunit delta-1	yes	no	4	0.00019205	52.814	By matching	By MS/MS	By matching		By MS/MS
ALDLLYGMVSK	KDESIRLRALDLLYGM	LLYGMVSKKNLMEIVK	R	A	L	S	K	K	1	0	0	1	0	0	0	1	0	0	3	1	1	0	0	1	0	0	1	1	0	0	11	0	1208.65	O14617;O14617-5;O14617-3;O14617-4;O14617-2	O14617	360	370	AP3D1	AP-3 complex subunit delta-1	yes	no	2	0.02811	50.354					By MS/MS
ASCILQLVK	ADLEVQERASCILQLV	SCILQLVKHIQKLQAK	R	A	S	V	K	H	1	0	0	0	1	1	0	0	0	1	2	1	0	0	0	1	0	0	0	1	0	0	9	0	1030.58	O14617;O14617-5;O14617-3;O14617-4;O14617-2	O14617	572	580	AP3D1	AP-3 complex subunit delta-1	yes	no	2	0.00057484	82.426	By matching	By matching	By matching		By MS/MS
DVPVAEEVSALFAGELNPVAPK	HIQKLQAKDVPVAEEV	ELNPVAPKAQKKVPVP	K	D	V	P	K	A	4	0	1	1	0	0	3	1	0	0	2	1	0	1	3	1	0	0	0	4	0	0	22	0	2251.17	O14617;O14617-5;O14617-3;O14617-4;O14617-2	O14617	589	610	AP3D1	AP-3 complex subunit delta-1	yes	no	2	2.3335e-05	56.29					By MS/MS
HRPSEADEEELAR	EEEQRRPKHRPSEADE	ADEEELARRREARKQE	K	H	R	A	R	R	2	2	0	1	0	0	4	0	1	0	1	0	0	0	1	1	0	0	0	0	0	0	13	1	1537.71	O14617;O14617-5;O14617-3;O14617-4;O14617-2	O14617	655	667	AP3D1	AP-3 complex subunit delta-1	yes	no	3	0.0039331	60.55		By matching	By matching		By MS/MS
KQEQANNPFYIK	LARRREARKQEQANNP	ANNPFYIKSSPSPQKR	R	K	Q	I	K	S	1	0	2	0	0	2	1	0	0	1	0	2	0	1	1	0	0	0	1	0	0	0	12	1	1478.75	O14617;O14617-5;O14617-3;O14617-4;O14617-2	O14617	673	684	AP3D1	AP-3 complex subunit delta-1	yes	no	3	0.041889	14.631
NYLSLAPLFFK	ELARRNPKNYLSLAPL	SLAPLFFKLMTSSTNN	K	N	Y	F	K	L	1	0	1	0	0	0	0	0	0	0	3	1	0	2	1	1	0	0	1	0	0	0	11	0	1311.72	O14617;O14617-5;O14617-4;A0A087WYN6	O14617	217	227	AP3D1	AP-3 complex subunit delta-1	yes	no	2	0.036453	30.889					By matching
GLVNLQSGAPKPEENPSLNIQFK	PQKLPSLKGLVNLQSG	PSLNIQFKIQQLAISG	K	G	L	F	K	I	1	0	3	0	0	2	2	2	0	1	3	2	0	1	3	2	0	0	0	1	0	0	23	1	2479.31	Q9Y2T2	Q9Y2T2	356	378	AP3M1	AP-3 complex subunit mu-1	yes	yes	3	3.6528e-29	85.737					By matching
LLDDVSFHPCIR	SLSFMNPRLLDDVSFH	VSFHPCIRFKRWESER	R	L	L	I	R	F	0	1	0	2	1	0	0	0	1	1	2	0	0	1	1	1	0	0	0	1	0	0	12	0	1470.73	Q9Y2T2	Q9Y2T2	227	238	AP3M1	AP-3 complex subunit mu-1	yes	yes	3	0.023239	23.676
VLSFIPPDGNFR	FKRWESERVLSFIPPD	IPPDGNFRLISYRVSS	R	V	L	F	R	L	0	1	1	1	0	0	0	1	0	1	1	0	0	2	2	1	0	0	0	1	0	0	12	0	1360.71	Q9Y2T2	Q9Y2T2	247	258	AP3M1	AP-3 complex subunit mu-1	yes	yes	2	0.021214	32.159
IQQLAISGLK	PSLNIQFKIQQLAISG	QLAISGLKVNRLDMYG	K	I	Q	L	K	V	1	0	0	0	0	2	0	1	0	2	2	1	0	0	0	1	0	0	0	0	0	0	10	0	1069.65	Q9Y2T2;H0YBM0;E5RJ52;P53677	Q9Y2T2	379	388	AP3M1;AP3M2	AP-3 complex subunit mu-1;AP-3 complex subunit mu-2	yes	no	2	0.0037895	55.353					By matching
LLDDDKDFVESR	KALLFELRLLDDDKDF	DKDFVESRDSCSRINK	R	L	L	S	R	D	0	1	0	4	0	0	1	0	0	0	2	1	0	1	0	1	0	0	0	1	0	0	12	1	1450.69	E7EQ45;Q9H0R1-2;Q9H0R1	E7EQ45	75	86	AP5M1	AP-5 complex subunit mu-1	yes	no	3	0.0010137	53.448
ATELLTLLK	GAEAIRTRATELLTLL	TELLTLLKMPSVAQFV	R	A	T	L	K	M	1	0	0	0	0	0	1	0	0	0	4	1	0	0	0	0	2	0	0	0	0	0	9	0	1000.62	O43299	O43299	751	759	AP5Z1	AP-5 complex subunit zeta-1	yes	yes	2	0.039753	36.424					By matching
DANTALPLALR	VCSPRYHRDANTALPL	TALPLALRTVSRLVER	R	D	A	L	R	T	3	1	1	1	0	0	0	0	0	0	3	0	0	0	1	0	1	0	0	0	0	0	11	0	1153.65	O43299	O43299	782	792	AP5Z1	AP-5 complex subunit zeta-1	yes	yes	2	0.019637	38.238					By matching
MFSAGAESLLHQAR	________________	ESLLHQAREIQDEELK	-	M	F	A	R	E	3	1	0	0	0	1	1	1	1	0	2	0	1	1	0	2	0	0	0	0	0	0	14	0	1516.75	O43299;O43299-2	O43299	1	14	AP5Z1	AP-5 complex subunit zeta-1	yes	no	2	1.5853e-15	97.69					By matching
SAPAASERPLWDTSLR	AVLDLQLRSAPAASER	PLWDTSLRAPSCLEAF	R	S	A	L	R	A	3	2	0	1	0	0	1	0	0	0	2	0	0	0	2	3	1	1	0	0	0	0	16	1	1755.89	O43299;O43299-2;O43299-3	O43299	486	501	AP5Z1	AP-5 complex subunit zeta-1	yes	no	3	0.046454	19.297
TLAHSPATSSTHSEEGAEAIR	SLLLSKMRTLAHSPAT	EEGAEAIRTRATELLT	R	T	L	I	R	T	4	1	0	0	0	0	3	1	2	1	1	0	0	0	1	4	3	0	0	0	0	0	21	0	2151.02	O43299	O43299	728	748	AP5Z1	AP-5 complex subunit zeta-1	yes	yes	4	7.0113e-05	51.876					By matching
VVVLSPGTLQEDQATLLSK	HLLPVMAKVVVLSPGT	DQATLLSKRLVDWLRY	K	V	V	S	K	R	1	0	0	1	0	2	1	1	0	0	4	1	0	0	1	2	2	0	0	3	0	0	19	0	1997.1	O43299;O43299-2;O43299-3	O43299	160	178	AP5Z1	AP-5 complex subunit zeta-1	yes	no	2	0.041104	21.676					By matching
VVVLSPGTLQEDQATLLSKR	HLLPVMAKVVVLSPGT	QATLLSKRLVDWLRYA	K	V	V	K	R	L	1	1	0	1	0	2	1	1	0	0	4	1	0	0	1	2	2	0	0	3	0	0	20	1	2153.21	O43299;O43299-2;O43299-3	O43299	160	179	AP5Z1	AP-5 complex subunit zeta-1	yes	no	3	1.64e-07	72.359
ALDVSASDDEIAR	AESFFQTKALDVSASD	ASDDEIARLKKPDQAI	K	A	L	A	R	L	3	1	0	3	0	0	1	0	0	1	1	0	0	0	0	2	0	0	0	1	0	0	13	0	1360.65	C9JIF9;P13798;C9JLK2;H7C393;H7C1U0	C9JIF9	181	193	APEH	Acylamino-acid-releasing enzyme	yes	no	2	0.0012692	54.898
SALYYVDLIGGK	IRFCTNRRSALYYVDL	YVDLIGGKCELLSDDS	R	S	A	G	K	C	1	0	0	1	0	0	0	2	0	1	2	1	0	0	0	1	0	0	2	1	0	0	12	0	1297.69	C9JIF9;P13798;C9JLK2;H7C393;H7C1U0	C9JIF9	280	291	APEH	Acylamino-acid-releasing enzyme	yes	no	2	0.035526	27.33					By matching
SFNLSALEK	WEKNRKLKSFNLSALE	FNLSALEKHGPVYEDD	K	S	F	E	K	H	1	0	1	0	0	0	1	0	0	0	2	1	0	1	0	2	0	0	0	0	0	0	9	0	1007.53	C9JIF9;P13798;C9JLK2;H7C393;H7C1U0	C9JIF9	132	140	APEH	Acylamino-acid-releasing enzyme	yes	no	2	0.020788	42.718					By matching
TPLLLMLGQEDR	IRYIPQVKTPLLLMLG	LMLGQEDRRVPFKQGM	K	T	P	D	R	R	0	1	0	1	0	1	1	1	0	0	4	0	1	0	1	0	1	0	0	0	0	0	12	0	1384.74	C9JIF9;P13798	C9JIF9	670	681	APEH	Acylamino-acid-releasing enzyme	yes	no	2	0.0073806	39.73
GLFEVNPWK	LFVADAYKGLFEVNPW	LFEVNPWKREVKLLLS	K	G	L	W	K	R	0	0	1	0	0	0	1	1	0	0	1	1	0	1	1	0	0	1	0	1	0	0	9	0	1088.57	Q9HDC9;H0Y512;Q9HDC9-2	Q9HDC9	171	179	APMAP	Adipocyte plasma membrane-associated protein	yes	no	2	0.0059348	57.59					By MS/MS
LFENQLVGPESIAHIGDVMFTGTADGR	TKLRQAERLFENQLVG	FTGTADGRVVKLENGE	R	L	F	G	R	V	2	1	1	2	0	1	2	4	1	2	2	0	1	2	1	1	2	0	0	2	0	0	27	0	2873.4	Q9HDC9;H0Y512;Q9HDC9-2	Q9HDC9	94	120	APMAP	Adipocyte plasma membrane-associated protein	yes	no	3	4.5973e-10	55.662					By matching
LLEYDTVTR	MEGTDDGRLLEYDTVT	LEYDTVTREVKVLLDQ	R	L	L	T	R	E	0	1	0	1	0	0	1	0	0	0	2	0	0	0	0	0	2	0	1	1	0	0	9	0	1108.58	Q9HDC9;H0Y512;Q9HDC9-2	Q9HDC9	239	247	APMAP	Adipocyte plasma membrane-associated protein	yes	no	2	0.0054913	58.699	By matching	By matching			By MS/MS
LLLSSETPIEGK	NPWKREVKLLLSSETP	SETPIEGKNMSFVNDL	K	L	L	G	K	N	0	0	0	0	0	0	2	1	0	1	3	1	0	0	1	2	1	0	0	0	0	0	12	0	1285.71	Q9HDC9;H0Y512;Q9HDC9-2	Q9HDC9	184	195	APMAP	Adipocyte plasma membrane-associated protein	yes	no	2	1.966e-05	85.522	By matching	By matching	By matching		By MS/MS
RPLRPQVVTDDDGQAPEAK	EADGLRQRRPLRPQVV	DGQAPEAKDGSSFSGR	R	R	P	A	K	D	2	2	0	3	0	2	1	1	0	0	1	1	0	0	3	0	1	0	0	2	0	0	19	2	2091.07	Q9HDC9;Q9HDC9-2	Q9HDC9	11	29	APMAP	Adipocyte plasma membrane-associated protein	yes	no	4	5.8739e-08	73.928	By matching				By MS/MS
SLHDPDGLVATYISEVHEHDGHLYLGSFR	SDSGAFRRSLHDPDGL	HLYLGSFRSPFLCRLS	R	S	L	F	R	S	1	1	0	3	0	0	2	3	4	1	4	0	0	1	1	3	1	0	2	2	0	0	29	0	3263.56	Q9HDC9;H0Y512	Q9HDC9	376	404	APMAP	Adipocyte plasma membrane-associated protein	yes	no	5	0.046852	6.988		By matching			By matching
TRDDEPVCGRPLGIR	RFGSGPCKTRDDEPVC	CGRPLGIRAGPNGTLF	K	T	R	I	R	A	0	3	0	2	1	0	1	2	0	1	1	0	0	0	2	0	1	0	0	1	0	0	15	2	1739.87	Q9HDC9;H0Y512;Q9HDC9-2	Q9HDC9	142	156	APMAP	Adipocyte plasma membrane-associated protein	yes	no	4	0.0026003	37.654		By matching			By MS/MS
FDENYAFLHR	QQFMPWYKFDENYAFL	ENYAFLHRTLKEILRY	K	F	D	H	R	T	1	1	1	1	0	0	1	0	1	0	1	0	0	2	0	0	0	0	1	0	0	0	10	0	1310.6	B0QYD3;Q9UH17;Q9UH17-3;Q9UH17-2	B0QYD3	174	183	APOBEC3B	DNA dC->dU-editing enzyme APOBEC-3B	yes	no	2;3	0.00065956	77.662	By matching	By matching	By matching		By matching
LAEFLSEHPNVTLTISAAR	PCPDCVAKLAEFLSEH	TLTISAARLYYYWERD	K	L	A	A	R	L	3	1	1	0	0	0	2	0	1	1	3	0	0	1	1	2	2	0	0	1	0	0	19	0	2068.1	B0QYD3;Q9UH17;Q9UH17-3;Q9UH17-2	B0QYD3	104	122	APOBEC3B	DNA dC->dU-editing enzyme APOBEC-3B	yes	no	3	7.852e-94	128.38	By matching	By MS/MS			By MS/MS
QGCPFQPWDGLEEHSQALSGR	CWDTFVYRQGCPFQPW	HSQALSGRLRAILQVR	R	Q	G	G	R	L	1	1	0	1	1	3	2	3	1	0	2	0	0	1	2	2	0	1	0	0	0	0	21	0	2398.08	B0QYD3;Q9UH17;Q9UH17-3	B0QYD3	352	372	APOBEC3B	DNA dC->dU-editing enzyme APOBEC-3B	yes	no	3	1.3798e-152	139.11	By MS/MS	By MS/MS	By MS/MS		By MS/MS
QTYLCYEVER	DPLVLRRRQTYLCYEV	YLCYEVERLDNGTWVL	R	Q	T	E	R	L	0	1	0	0	1	1	2	0	0	0	1	0	0	0	0	0	1	0	2	1	0	0	10	0	1359.61	B0QYD3;Q9UH17;Q9UH17-3	B0QYD3	213	222	APOBEC3B	DNA dC->dU-editing enzyme APOBEC-3B	yes	no	2	0.0015912	68.536
AFLQENTHVR	WGCAGEVRAFLQENTH	LQENTHVRLRIFAARI	R	A	F	V	R	L	1	1	1	0	0	1	1	0	1	0	1	0	0	1	0	0	1	0	0	1	0	0	10	0	1213.62	B0QYD3;Q9UH17;Q9UH17-3;P31941-2;P31941	B0QYD3	295	304	APOBEC3B;APOBEC3A	DNA dC->dU-editing enzyme APOBEC-3B;DNA dC->dU-editing enzyme APOBEC-3A	yes	no	2;3	1.803e-32	127.76	By MS/MS	By MS/MS	By MS/MS		By MS/MS
FLDLVPSLQLDPAQIYR	YGRHAELRFLDLVPSL	LDPAQIYRVTWFISWS	R	F	L	Y	R	V	1	1	0	2	0	2	0	0	0	1	4	0	0	1	2	1	0	0	1	1	0	0	17	0	1987.08	B0QYD3;Q9UH17;P31941-2;P31941	B0QYD3	258	274	APOBEC3B;APOBEC3A	DNA dC->dU-editing enzyme APOBEC-3B;DNA dC->dU-editing enzyme APOBEC-3A	yes	no	2	8.1702e-13	80.738					By MS/MS
IYDYDPLYK	RLRIFAARIYDYDPLY	YDYDPLYKEALQMLRD	R	I	Y	Y	K	E	0	0	0	2	0	0	0	0	0	1	1	1	0	0	1	0	0	0	3	0	0	0	9	0	1188.57	B0QYD3;Q9UH17;Q9UH17-3;P31941-2;P31941	B0QYD3	312	320	APOBEC3B;APOBEC3A	DNA dC->dU-editing enzyme APOBEC-3B;DNA dC->dU-editing enzyme APOBEC-3A	yes	no	2	0.0049731	59.908	By matching		By matching		By MS/MS
IYDYDPLYKEALQMLR	RLRIFAARIYDYDPLY	KEALQMLRDAGAQVSI	R	I	Y	L	R	D	1	1	0	2	0	1	1	0	0	1	3	1	1	0	1	0	0	0	3	0	0	0	16	1	2030.02	B0QYD3;Q9UH17;Q9UH17-3;P31941-2;P31941	B0QYD3	312	327	APOBEC3B;APOBEC3A	DNA dC->dU-editing enzyme APOBEC-3B;DNA dC->dU-editing enzyme APOBEC-3A	yes	no	3	0.00021487	55.011			By matching
NLLCGFYGR	GFLCNEAKNLLCGFYG	LLCGFYGRHAELRFLD	K	N	L	G	R	H	0	1	1	0	1	0	0	2	0	0	2	0	0	1	0	0	0	0	1	0	0	0	9	0	1098.53	B0QYD3;Q9UH17;P31941-2;P31941	B0QYD3	244	252	APOBEC3B;APOBEC3A	DNA dC->dU-editing enzyme APOBEC-3B;DNA dC->dU-editing enzyme APOBEC-3A	yes	no	2	4.3909e-05	101.43					By matching
LYYYWER	TLTISAARLYYYWERD	RLYYYWERDYRRALCR	R	L	Y	E	R	D	0	1	0	0	0	0	1	0	0	0	1	0	0	0	0	0	0	1	3	0	0	0	7	0	1091.51	B0QYD3;Q9UH17;Q9UH17-3;Q9UH17-2;Q8IUX4	B0QYD3	123	129	APOBEC3B;APOBEC3F	DNA dC->dU-editing enzyme APOBEC-3B;DNA dC->dU-editing enzyme APOBEC-3F	yes	no	2	1.3255e-05	89.55					By MS/MS
DTFYDNFENEPILYGR	NPMERMYRDTFYDNFE	NEPILYGRSYTWLCYE	R	D	T	G	R	S	0	1	2	2	0	0	2	1	0	1	1	0	0	2	1	0	1	0	2	0	0	0	16	0	1991.89	B0QYD3;Q9UH17;Q9UH17-3;Q9UH17-2;Q6ICH2;Q96AK3	B0QYD3	15	30	APOBEC3B;bK150C2.9;APOBEC3D	DNA dC->dU-editing enzyme APOBEC-3B;DNA dC->dU-editing enzyme APOBEC-3D	yes	no	2	3.7918e-237	170.11	By matching	By matching	By matching		By MS/MS
GRSNLLWDTGVFR	CYEVKIKRGRSNLLWD	LWDTGVFRGQVYFKPQ	R	G	R	F	R	G	0	2	1	1	0	0	0	2	0	0	2	0	0	1	0	1	1	1	0	1	0	0	13	1	1519.79	B0QYD3;Q9UH17;Q9UH17-3;Q9UH17-2;Q6ICH2;Q96AK3	B0QYD3	44	56	APOBEC3B;bK150C2.9;APOBEC3D	DNA dC->dU-editing enzyme APOBEC-3B;DNA dC->dU-editing enzyme APOBEC-3D	yes	no	3	0.007814	36.292
MYRDTFYDNFENEPILYGR	QIRNPMERMYRDTFYD	NEPILYGRSYTWLCYE	R	M	Y	G	R	S	0	2	2	2	0	0	2	1	0	1	1	0	1	2	1	0	1	0	3	0	0	0	19	1	2442.09	B0QYD3;Q9UH17;Q9UH17-3;Q9UH17-2;Q6ICH2;Q96AK3	B0QYD3	12	30	APOBEC3B;bK150C2.9;APOBEC3D	DNA dC->dU-editing enzyme APOBEC-3B;DNA dC->dU-editing enzyme APOBEC-3D	yes	no	3	3.4171e-34	96.447			By matching		By MS/MS
SNLLWDTGVFR	EVKIKRGRSNLLWDTG	LWDTGVFRGQVYFKPQ	R	S	N	F	R	G	0	1	1	1	0	0	0	1	0	0	2	0	0	1	0	1	1	1	0	1	0	0	11	0	1306.67	B0QYD3;Q9UH17;Q9UH17-3;Q9UH17-2;Q6ICH2;Q96AK3	B0QYD3	46	56	APOBEC3B;bK150C2.9;APOBEC3D	DNA dC->dU-editing enzyme APOBEC-3B;DNA dC->dU-editing enzyme APOBEC-3D	yes	no	2	0.00021905	74.237	By MS/MS		By matching		By MS/MS
SYTWLCYEVK	NEPILYGRSYTWLCYE	TWLCYEVKIKRGRSNL	R	S	Y	V	K	I	0	0	0	0	1	0	1	0	0	0	1	1	0	0	0	1	1	1	2	1	0	0	10	0	1347.62	B0QYD3;Q9UH17;Q9UH17-3;Q9UH17-2;Q6ICH2;Q96AK3	B0QYD3	31	40	APOBEC3B;bK150C2.9;APOBEC3D	DNA dC->dU-editing enzyme APOBEC-3B;DNA dC->dU-editing enzyme APOBEC-3D	yes	no	2	0.0037895	55.314
ESLGHWSQGLK	GKDAPIKKESLGHWSQ	GHWSQGLKISMQDPKM	K	E	S	L	K	I	0	0	0	0	0	1	1	2	1	0	2	1	0	0	0	2	0	1	0	0	0	0	11	0	1240.62	Q7Z2E3-9;Q7Z2E3-11;Q7Z2E3-7;Q7Z2E3;C9JZ40;Q7Z2E3-13;Q7Z2E3-5;Q7Z2E3-10;C9J8U3;Q7Z2E3-4	Q7Z2E3-9	162	172	APTX	Aprataxin	yes	no	3	0.015191	31.597	By matching	By matching	By matching		By matching
IRLPHLEAVVIGR	RQDSRHQRIRLPHLEA	LEAVVIGRGPETKITD	R	I	R	G	R	G	1	2	0	0	0	0	1	1	1	2	2	0	0	0	1	0	0	0	0	2	0	0	13	1	1471.9	Q7Z2E3-9;Q7Z2E3-11;Q7Z2E3-7;Q7Z2E3;F8W6G5;C9JZ40;A0A0A0MRW7;Q7Z2E3-13;Q7Z2E3-3;Q7Z2E3-5;Q7Z2E3-10;Q7Z2E3-8;C9J8U3;F8WBD6;E7EUY4;F8WBM3;Q6JV79;E7EVB7;Q7Z2E3-12	Q7Z2E3-9	17	29	APTX	Aprataxin	yes	no	3	0.0096848	39.581	By matching	By matching			By matching
QVGVNPTSIDSVVIGK	NKGYVKVKQVGVNPTS	IDSVVIGKDQEVKLQP	K	Q	V	G	K	D	0	0	1	1	0	1	0	2	0	2	0	1	0	0	1	2	1	0	0	4	0	0	16	0	1611.88	Q7Z2E3-9;Q7Z2E3-11;Q7Z2E3-7;Q7Z2E3;F8W6G5;A0A0A0MRW7;Q7Z2E3-13;Q7Z2E3-3;Q7Z2E3-8	Q7Z2E3-9	60	75	APTX	Aprataxin	yes	no	2	0.010098	36.597		By matching			By matching
YHWLVLPWTSISSLK	KDKYPKARYHWLVLPW	WTSISSLKAVAREHLE	R	Y	H	L	K	A	0	0	0	0	0	0	0	0	1	1	3	1	0	0	1	3	1	2	1	1	0	0	15	0	1828.99	Q7Z2E3-9;Q7Z2E3-11;Q7Z2E3-7;Q7Z2E3;F8W6G5;C9JZ40;A0A0A0MRW7;Q7Z2E3-3;Q7Z2E3-5;Q7Z2E3-10;Q7Z2E3-8;Q7Z2E3-4;Q7Z2E3-6;Q7Z2E3-2	Q7Z2E3-9	200	214	APTX	Aprataxin	yes	no	3	0.00071994	50.806	By matching	By matching			By MS/MS
ASLCNLYNWR	LDAQGRARASLCNLYN	LCNLYNWRYKNLGNLP	R	A	S	W	R	Y	1	1	2	0	1	0	0	0	0	0	2	0	0	0	0	1	0	1	1	0	0	0	10	0	1295.61	O60306	O60306	1141	1150	AQR	Intron-binding protein aquarius	yes	yes	2	0.034553	44.863		By matching			By matching
LGHGEEELETEKDFSR	IDERHLLRLGHGEEEL	ETEKDFSRYGRVNYVL	R	L	G	S	R	Y	0	1	0	1	0	0	5	2	1	0	2	1	0	1	0	1	1	0	0	0	0	0	16	1	1874.86	O60306	O60306	879	894	AQR	Intron-binding protein aquarius	yes	yes	4	0.0018244	47.548	By matching	By matching	By matching		By matching
LNLQFLTLHDYLLR	EGCLALPKLNLQFLTL	TLHDYLLRNFNLFRLE	K	L	N	L	R	N	0	1	1	1	0	1	0	0	1	0	6	0	0	1	0	0	1	0	1	0	0	0	14	0	1757.98	O60306;H0YH15	O60306	455	468	AQR	Intron-binding protein aquarius	yes	no	3	5.9472e-05	68.044	By matching	By matching			By MS/MS
TDVAVQIISNIYHNFPEQR	VGPPGTGKTDVAVQII	YHNFPEQRTLIVTHSN	K	T	D	Q	R	T	1	1	2	1	0	2	1	0	1	3	0	0	0	1	1	1	1	0	1	2	0	0	19	0	2243.13	O60306	O60306	830	848	AQR	Intron-binding protein aquarius	yes	yes	3	4.6125e-22	88.565	By matching	By matching			By MS/MS
TLIVTHSNQALNQLFEK	YHNFPEQRTLIVTHSN	ALNQLFEKIMALDIDE	R	T	L	E	K	I	1	0	2	0	0	2	1	0	1	1	3	1	0	1	0	1	2	0	0	1	0	0	17	0	1955.05	O60306	O60306	849	865	AQR	Intron-binding protein aquarius	yes	yes	3	0.0095712	29.577	By matching	By matching	By matching		By MS/MS
VGVPTVDLDAQGR	SLFTRFVRVGVPTVDL	VDLDAQGRARASLCNL	R	V	G	G	R	A	1	1	0	2	0	1	0	2	0	0	1	0	0	0	1	0	1	0	0	3	0	0	13	0	1325.69	O60306	O60306	1126	1138	AQR	Intron-binding protein aquarius	yes	yes	2	0.025177	35.809	By matching	By matching			By matching
VIEDGPEPRPNLR	GMLDDKGRVIEDGPEP	PEPRPNLRGESRTFRV	R	V	I	L	R	G	0	2	1	1	0	0	2	1	0	1	1	0	0	0	3	0	0	0	0	1	0	0	13	1	1490.78	O60306	O60306	607	619	AQR	Intron-binding protein aquarius	yes	yes	3	0.0018829	48.568	By matching	By matching			By MS/MS
YSNMEQSLFTR	IKNMAFQKYSNMEQSL	MEQSLFTRFVRVGVPT	K	Y	S	T	R	F	0	1	1	0	0	1	1	0	0	0	1	0	1	1	0	2	1	0	1	0	0	0	11	0	1374.62	O60306	O60306	1112	1122	AQR	Intron-binding protein aquarius	yes	yes	2	0.003492	58.172					By matching
DNYLGGTSTISDNAK	SGAPTSSKDNYLGGTS	STISDNAKELCKAVSV	K	D	N	A	K	E	1	0	2	2	0	0	0	2	0	1	1	1	0	0	0	2	2	0	1	0	0	0	15	0	1554.72	P10275;A0A087WUX9;E9PEG3;A0A087WZ66;F5GZG9;A0A087X1B6;P10275-3;P10275-4	P10275	223	237	AR	Androgen receptor	yes	no	2	0.0083087	37.182					By MS/MS
DYYNFPLALAGPPPPPPPPHPHAR	EAAAYQSRDYYNFPLA	PPPHPHARIKLENPLD	R	D	Y	A	R	I	3	1	1	1	0	0	0	1	2	0	2	0	0	1	10	0	0	0	2	0	0	0	24	0	2617.32	P10275;A0A087WUX9;E9PEG3;A0A087WZ66;F5GZG9;A0A087X1B6;P10275-3;P10275-4	P10275	363	386	AR	Androgen receptor	yes	no	4	0.025647	20.296					By MS/MS
EVIQNPGPR	QNLFQSVREVIQNPGP	VIQNPGPRHPEAASAA	R	E	V	P	R	H	0	1	1	0	0	1	1	1	0	1	0	0	0	0	2	0	0	0	0	1	0	0	9	0	1008.54	P10275;A0A087WUX9;E9PEG3;A0A087WZ66;F5GZG9;P10275-3;P10275-4	P10275	32	40	AR	Androgen receptor	yes	no	2	0.0049233	60.019		By matching	By matching	By matching	By MS/MS
GAFQNLFQSVR	RPPSKTYRGAFQNLFQ	QNLFQSVREVIQNPGP	R	G	A	V	R	E	1	1	1	0	0	2	0	1	0	0	1	0	0	2	0	1	0	0	0	1	0	0	11	0	1265.65	P10275;A0A087WUX9;E9PEG3;A0A087WZ66;F5GZG9;P10275-3;P10275-4	P10275	21	31	AR	Androgen receptor	yes	no	2	0.032718	43.68
LLDSVQPIAR	RRFYQLTKLLDSVQPI	DSVQPIARELHQFTFD	K	L	L	A	R	E	1	1	0	1	0	1	0	0	0	1	2	0	0	0	1	1	0	0	0	1	0	0	10	0	1110.64	P10275;A0A087X1B6;P10275-2	P10275	863	872	AR	Androgen receptor	yes	no	2	0.0015847	68.657					By MS/MS
MLYFAPDLVFNEYR	SFTNVNSRMLYFAPDL	DLVFNEYRMHKSRMYS	R	M	L	Y	R	M	1	1	1	1	0	0	1	0	0	0	2	0	1	2	1	0	0	0	2	1	0	0	14	0	1776.85	P10275;A0A087X1B6;P10275-2	P10275	762	775	AR	Androgen receptor	yes	no	2	0.0056399	40.941					By matching
SGALDEAAAYQSR	PSTLSLYKSGALDEAA	EAAAYQSRDYYNFPLA	K	S	G	S	R	D	4	1	0	1	0	1	1	1	0	0	1	0	0	0	0	2	0	0	1	0	0	0	13	0	1337.62	P10275;A0A087WUX9;E9PEG3;A0A087WZ66;F5GZG9;A0A087X1B6;P10275-3;P10275-4	P10275	350	362	AR	Androgen receptor	yes	no	2	0.0010276	57.267					By MS/MS
STEDTAEYSPFK	LLDDSAGKSTEDTAEY	TAEYSPFKGGYTKGLE	K	S	T	F	K	G	1	0	0	1	0	0	2	0	0	0	0	1	0	1	1	2	2	0	1	0	0	0	12	0	1373.6	P10275;A0A087WUX9;E9PEG3;A0A087WZ66;F5GZG9;A0A087X1B6;P10275-3;P10275-4	P10275	302	313	AR	Androgen receptor	yes	no	2	1.3872e-11	95.417					By MS/MS
FQVITGQR	TRSSKDNKFQVITGQR	FQVITGQRVFVFRTES	K	F	Q	Q	R	V	0	1	0	0	0	2	0	1	0	1	0	0	0	1	0	0	1	0	0	1	0	0	8	0	947.519	G5E9Y3;Q8WWN8;Q8WWN8-2;Q05CH1	G5E9Y3	270	277	ARAP3	Arf-GAP with Rho-GAP domain, ANK repeat and PH domain-containing protein 3	yes	no	2	0.018904	50.04
GDHLFLCSAPGPGPPAPEDMVHLR	LSGFGLLRGDHLFLCS	PEDMVHLRRLQEISVV	R	G	D	L	R	R	2	1	0	2	1	0	1	3	2	0	3	0	1	1	5	1	0	0	0	1	0	0	24	0	2569.22	G5E9Y3;Q8WWN8;Q8WWN8-2	G5E9Y3	731	754	ARAP3	Arf-GAP with Rho-GAP domain, ANK repeat and PH domain-containing protein 3	yes	no	4	0.006418	19.109
LQEISVVSAADTPDKK	EDMVHLRRLQEISVVS	AADTPDKKEHLVLVET	R	L	Q	K	K	E	2	0	0	2	0	1	1	0	0	1	1	2	0	0	1	2	1	0	0	2	0	0	16	1	1699.9	G5E9Y3;Q8WWN8;Q8WWN8-2	G5E9Y3	756	771	ARAP3	Arf-GAP with Rho-GAP domain, ANK repeat and PH domain-containing protein 3	yes	no	3	0.00044311	61.265					By matching
NLALLFAPSVFQTDGRGEHEVR	ALNQMCTRNLALLFAP	GRGEHEVRVLQELIDG	R	N	L	V	R	V	2	2	1	1	0	1	2	2	1	0	3	0	0	2	1	1	1	0	0	2	0	0	22	1	2455.26	G5E9Y3;Q8WWN8;Q8WWN8-2	G5E9Y3	885	906	ARAP3	Arf-GAP with Rho-GAP domain, ANK repeat and PH domain-containing protein 3	yes	no	4	3.4908e-05	46.953
SPSHTAPAPGLWLSGFGLLR	RLGRLWLRSPSHTAPA	LSGFGLLRGDHLFLCS	R	S	P	L	R	G	2	1	0	0	0	0	0	3	1	0	4	0	0	1	3	3	1	1	0	0	0	0	20	0	2063.1	G5E9Y3;Q8WWN8;Q8WWN8-2	G5E9Y3	711	730	ARAP3	Arf-GAP with Rho-GAP domain, ANK repeat and PH domain-containing protein 3	yes	no	3	0.00049388	40.432
SSTLGQEERPPEPPPGPPSK	LDQPFLSKSSTLGQEE	PPPGPPSKSSPQARGS	K	S	S	S	K	S	0	1	0	0	0	1	3	2	0	0	1	1	0	0	7	3	1	0	0	0	0	0	20	1	2086.03	G5E9Y3;Q8WWN8;Q8WWN8-2	G5E9Y3	1284	1303	ARAP3	Arf-GAP with Rho-GAP domain, ANK repeat and PH domain-containing protein 3	yes	no	3	0.017446	21.848
TVFGGLSGPATTQRPGLSPALGGPGVSR	PKPVPKPRTVFGGLSG	LGGPGVSRSPEPSPRP	R	T	V	S	R	S	2	2	0	0	0	1	0	7	0	0	3	0	0	1	4	3	3	0	0	2	0	0	28	1	2636.4	G5E9Y3;Q8WWN8;Q05CH1	G5E9Y3	22	49	ARAP3	Arf-GAP with Rho-GAP domain, ANK repeat and PH domain-containing protein 3	yes	no	3	0.001072	27.419
VFAALSPGELALYK	ELRGHKAKVFAALSPG	PGELALYKSEQAFSLG	K	V	F	Y	K	S	3	0	0	0	0	0	1	1	0	0	3	1	0	1	1	1	0	0	1	1	0	0	14	0	1477.82	G5E9Y3;Q8WWN8;Q8WWN8-2;Q05CH1	G5E9Y3	332	345	ARAP3	Arf-GAP with Rho-GAP domain, ANK repeat and PH domain-containing protein 3	yes	no	2	0.021995	30.484
MLAEDELRDAVLLVFANK	EAREELMRMLAEDELR	VLLVFANKQDLPNAMN	R	M	L	N	K	Q	3	1	1	2	0	0	2	0	0	0	4	1	1	1	0	0	0	0	0	2	0	0	18	1	2046.08	P61204-2;P84077;P61204;F5H423	P61204-2	73	90	ARF3;ARF1	ADP-ribosylation factor 3;ADP-ribosylation factor 1	yes	no	3	5.1121e-10	78.95		By matching			By matching
QDLPNAMNAAEITDK	VLLVFANKQDLPNAMN	NAAEITDKLGLHSLRH	K	Q	D	D	K	L	3	0	2	2	0	1	1	0	0	1	1	1	1	0	1	0	1	0	0	0	0	0	15	0	1629.77	P61204-2;P84077;P61204;H0YGG7	P61204-2	91	105	ARF3;ARF1	ADP-ribosylation factor 3;ADP-ribosylation factor 1	yes	no	2	0.00021912	67.646		By matching			By MS/MS
VNEAREELMR	VDSNDRERVNEAREEL	EAREELMRMLAEDELR	R	V	N	M	R	M	1	2	1	0	0	0	3	0	0	0	1	0	1	0	0	0	0	0	0	1	0	0	10	1	1245.61	P61204-2;P84077;P61204;F5H423	P61204-2	63	72	ARF3;ARF1	ADP-ribosylation factor 3;ADP-ribosylation factor 1	yes	no	3	0.00044569	73.885		By matching
DAVLLVFANK	MLAEDELRDAVLLVFA	VLLVFANKQDLPNAMN	R	D	A	N	K	Q	2	0	1	1	0	0	0	0	0	0	2	1	0	1	0	0	0	0	0	2	0	0	10	0	1088.62	P61204-2;P84077;P61204;F5H423;C9J1Z8;P84085	P61204-2	81	90	ARF3;ARF1;ARF5	ADP-ribosylation factor 3;ADP-ribosylation factor 1;ADP-ribosylation factor 5	yes	no	2	0.0015847	68.657		By matching			By MS/MS
IQEVADELQK	VDSNDRERIQEVADEL	EVADELQKMLLVDELR	R	I	Q	Q	K	M	1	0	0	1	0	2	2	0	0	1	1	1	0	0	0	0	0	0	0	1	0	0	10	0	1171.61	C9JPM4;C9JAK5;P18085	C9JPM4	100	109	ARF4	ADP-ribosylation factor 4	yes	no	2	0.0043834	53.237	By matching	By matching			By matching
MGLTISSLFSR	________________	TISSLFSRLFGKKQMR	-	M	G	S	R	L	0	1	0	0	0	0	0	1	0	1	2	0	1	1	0	3	1	0	0	0	0	0	11	0	1210.64	C9JPM4;C9JAK5;P18085;C9J6P1;F8WDB3	C9JPM4	1	11	ARF4	ADP-ribosylation factor 4	yes	no	3	0.04408	20.207	By matching	By MS/MS	By MS/MS	By matching
MLLVDELR	EVADELQKMLLVDELR	MLLVDELRDAVLLLFA	K	M	L	L	R	D	0	1	0	1	0	0	1	0	0	0	3	0	1	0	0	0	0	0	0	1	0	0	8	0	987.542	C9JPM4;C9JAK5;P18085;U3KQF2	C9JPM4	110	117	ARF4	ADP-ribosylation factor 4	yes	no	2	0.037799	57.59					By MS/MS
LLLQQNK	NEAVSHYKLLLQQNKK	KLLLQQNKKFQNLIKK	K	L	L	N	K	K	0	0	1	0	0	2	0	0	0	0	3	1	0	0	0	0	0	0	0	0	0	0	7	0	855.518	M0QZS0;A0A087WZG4;Q6ZSZ5-2;Q6ZSZ5	M0QZS0	23	29	ARHGEF18	Rho guanine nucleotide exchange factor 18	yes	no	2	0.0029796	79.454	By matching	By matching			By MS/MS
ALALDLGSPAALR	AGTFQEMRALALDLGS	LGSPAALREWGRCQAR	R	A	L	L	R	E	4	1	0	1	0	0	0	1	0	0	4	0	0	0	1	1	0	0	0	0	0	0	13	0	1266.73	Q8TER5-4;Q8TER5;Q8TER5-3;Q8TER5-2	Q8TER5-4	924	936	ARHGEF40	Rho guanine nucleotide exchange factor 40	yes	no	2	0.00075922	60.157					By matching
ALQQPLEQLTR	EAGPYLPRALQQPLEQ	QPLEQLTRYGRLLEEL	R	A	L	T	R	Y	1	1	0	0	0	3	1	0	0	0	3	0	0	0	1	0	1	0	0	0	0	0	11	0	1295.72	Q8TER5-4;Q8TER5;Q8TER5-3;Q8TER5-2	Q8TER5-4	1203	1213	ARHGEF40	Rho guanine nucleotide exchange factor 40	yes	no	2	0.010641	44.612
EAGPELSSECR	RLLEELLREAGPELSS	PELSSECRALGAAVQL	R	E	A	C	R	A	1	1	0	0	1	0	3	1	0	0	1	0	0	0	1	2	0	0	0	0	0	0	11	0	1233.53	Q8TER5-4;Q8TER5;Q8TER5-3;Q8TER5-2	Q8TER5-4	1224	1234	ARHGEF40	Rho guanine nucleotide exchange factor 40	yes	no	2	0.025489	36.417
EALALEENATSQK	QERLAQAREALALEEN	EENATSQKVLDIFEQR	R	E	A	Q	K	V	3	0	1	0	0	1	3	0	0	0	2	1	0	0	0	1	1	0	0	0	0	0	13	0	1402.69	Q8TER5-4;Q8TER5;Q8TER5-3;Q8TER5-2	Q8TER5-4	840	852	ARHGEF40	Rho guanine nucleotide exchange factor 40	yes	no	2	1.5215e-05	72.891					By matching
EAVLAALALR	LAGAGPGREAVLAALA	VLAALALRRAPEPSAG	R	E	A	L	R	R	4	1	0	0	0	0	1	0	0	0	3	0	0	0	0	0	0	0	0	1	0	0	10	0	1025.62	Q8TER5-4;Q8TER5;Q8TER5-3;Q8TER5-2	Q8TER5-4	900	909	ARHGEF40	Rho guanine nucleotide exchange factor 40	yes	no	2	0.0012379	91.867
EAYTLQATSPEIK	WFRRRRAREAYTLQAT	QATSPEIKLKWTSSIA	R	E	A	I	K	L	2	0	0	0	0	1	2	0	0	1	1	1	0	0	1	1	2	0	1	0	0	0	13	0	1449.74	Q8TER5-4;Q8TER5;Q8TER5-3;Q8TER5-2	Q8TER5-4	1348	1360	ARHGEF40	Rho guanine nucleotide exchange factor 40	yes	no	2	0.013517	35.657
ELQGCATHPLR	FHRTHFLRELQGCATH	GCATHPLRIGACFLRH	R	E	L	L	R	I	1	1	0	0	1	1	1	1	1	0	2	0	0	0	1	0	1	0	0	0	0	0	11	0	1280.63	Q8TER5-4;Q8TER5;Q8TER5-3;Q8TER5-2	Q8TER5-4	1144	1154	ARHGEF40	Rho guanine nucleotide exchange factor 40	yes	no	3	0.015561	30.889
GSPTDAEGSPGLSR	LEVTLPVRGSPTDAEG	EGSPGLSRVRTVPTRK	R	G	S	S	R	V	1	1	0	1	0	0	1	3	0	0	1	0	0	0	2	3	1	0	0	0	0	0	14	0	1329.62	Q8TER5-4;Q8TER5;Q8TER5-3;G3V485;G3V3N2;G3V5C1	Q8TER5-4	254	267	ARHGEF40	Rho guanine nucleotide exchange factor 40	yes	no	2	0.0031863	45.614
LCQGVLGSVR	QEVVRLCRLCQGVLGS	QGVLGSVRQAIEELEG	R	L	C	V	R	Q	0	1	0	0	1	1	0	2	0	0	2	0	0	0	0	1	0	0	0	2	0	0	10	0	1087.58	Q8TER5-4;Q8TER5;Q8TER5-3	Q8TER5-4	686	695	ARHGEF40	Rho guanine nucleotide exchange factor 40	yes	no	2	0.022347	39.625
LEGQGPATLYQEVDEAIHQLVR	LRSTPSSKLEGQGPAT	EAIHQLVRLSNLHVQQ	K	L	E	V	R	L	2	1	0	1	0	3	3	2	1	1	3	0	0	0	1	0	1	0	1	2	0	0	22	0	2465.26	Q8TER5-4;Q8TER5;Q8TER5-3;Q8TER5-2	Q8TER5-4	750	771	ARHGEF40	Rho guanine nucleotide exchange factor 40	yes	no	3	1.9418e-12	74.364
LSTCLLSAPSGIQR	NKDRPTGRLSTCLLSA	SAPSGIQRLPWAELIC	R	L	S	Q	R	L	1	1	0	0	1	1	0	1	0	1	3	0	0	0	1	3	1	0	0	0	0	0	14	0	1501.79	Q8TER5-4;Q8TER5;Q8TER5-3;G3V485;G3V3N2;G3V5C1	Q8TER5-4	162	175	ARHGEF40	Rho guanine nucleotide exchange factor 40	yes	no	2	0.00065375	60.196
NSPSLQPPHPGSSTPTLASR	GDVSPGPRNSPSLQPP	STPTLASRGILGLSRQ	R	N	S	S	R	G	1	1	1	0	0	1	0	1	1	0	2	0	0	0	5	5	2	0	0	0	0	0	20	0	2030.02	Q8TER5-4;Q8TER5;Q8TER5-2	Q8TER5-4	1431	1450	ARHGEF40	Rho guanine nucleotide exchange factor 40	yes	no	3	0.029783	15.725
RAPEPSAGTFQEMR	VLAALALRRAPEPSAG	AGTFQEMRALALDLGS	R	R	A	M	R	A	2	2	0	0	0	1	2	1	0	0	0	0	1	1	2	1	1	0	0	0	0	0	14	1	1575.75	Q8TER5-4;Q8TER5;Q8TER5-3;Q8TER5-2	Q8TER5-4	910	923	ARHGEF40	Rho guanine nucleotide exchange factor 40	yes	no	3	0.016856	34.432
TLSALLTGR	DIKALGERTLSALLTG	LSALLTGRAPETLDSS	R	T	L	G	R	A	1	1	0	0	0	0	0	1	0	0	3	0	0	0	0	1	2	0	0	0	0	0	9	0	930.55	Q8TER5-4;Q8TER5;Q8TER5-3;Q8TER5-2	Q8TER5-4	1406	1414	ARHGEF40	Rho guanine nucleotide exchange factor 40	yes	no	2	0.039753	36.424					By matching
YTLDFLVPAK	TYREDALRYTLDFLVP	LDFLVPAKHLLAKVQQ	R	Y	T	A	K	H	1	0	0	1	0	0	0	0	0	0	2	1	0	1	1	0	1	0	1	1	0	0	10	0	1165.64	Q8TER5-4;Q8TER5;Q8TER5-3;G3V485;G3V3N2;G3V5C1	Q8TER5-4	47	56	ARHGEF40	Rho guanine nucleotide exchange factor 40	yes	no	2	0.0064588	50.353
AAAGSAAGGFQR	GGAASLSKAAAGSAAG	SAAGGFQRFAGQNQHP	K	A	A	Q	R	F	5	1	0	0	0	1	0	3	0	0	0	0	0	1	0	1	0	0	0	0	0	0	12	0	1062.52	Q8NFD5;Q8NFD5-2;Q8NFD5-3	Q8NFD5	393	404	ARID1B	AT-rich interactive domain-containing protein 1B	yes	no	2	8.4556e-211	172.8	By MS/MS		By MS/MS	By MS/MS	By MS/MS
ADGKEEGTPQPESK	SKLPLPLKADGKEEGT	GTPQPESKSKKSSSST	K	A	D	S	K	S	1	0	0	1	0	1	3	2	0	0	0	2	0	0	2	1	1	0	0	0	0	0	14	1	1471.68	Q8NFD5;Q8NFD5-2;Q8NFD5-3;H0Y7H8;Q8NFD5-4;H0Y2R3;H0Y3S9;A0A0J9YY80	Q8NFD5	1017	1030	ARID1B	AT-rich interactive domain-containing protein 1B	yes	no	3	0.016826	28.812					By MS/MS
AHNAGAAAAAGTHSAK	________________	AAGTHSAKSGGSEAAL	M	A	H	A	K	S	8	0	1	0	0	0	0	2	2	0	0	1	0	0	0	1	1	0	0	0	0	0	16	0	1404.69	Q8NFD5;Q8NFD5-2;Q8NFD5-3	Q8NFD5	2	17	ARID1B	AT-rich interactive domain-containing protein 1B	yes	no	2;3	4.0448e-107	139.66	By MS/MS	By MS/MS	By MS/MS	By matching	By MS/MS
APQTYEKEEDEDK	HEHPERKRAPQTYEKE	EKEEDEDKGVACSKDE	R	A	P	D	K	G	1	0	0	2	0	1	4	0	0	0	0	2	0	0	1	0	1	0	1	0	0	0	13	1	1580.68	Q8NFD5;Q8NFD5-2;Q8NFD5-3;H0Y7H8;Q8NFD5-4	Q8NFD5	1978	1990	ARID1B	AT-rich interactive domain-containing protein 1B	yes	no	3	0.011759	32.933			By matching		By matching
AQEAAAAVMQAAANSAQSR	PMPTVNRKAQEAAAAV	AANSAQSRQGSFPGMN	K	A	Q	S	R	Q	9	1	1	0	0	3	1	0	0	0	0	0	1	0	0	2	0	0	0	1	0	0	19	0	1844.88	Q8NFD5;Q8NFD5-2;Q8NFD5-3;H0Y7H8;Q8NFD5-4;H0Y2R3;A0A0J9YY80	Q8NFD5	929	947	ARID1B	AT-rich interactive domain-containing protein 1B	yes	no	2;3	0	183.71	By MS/MS	By MS/MS	By MS/MS		By MS/MS
CICVSNIVR	WQDSLAKRCICVSNIV	ICVSNIVRSLSFVPGN	R	C	I	V	R	S	0	1	1	0	2	0	0	0	0	2	0	0	0	0	0	1	0	0	0	2	0	0	9	0	1119.55	Q8NFD5;Q8NFD5-2;Q8NFD5-3;H0Y7H8;Q8NFD5-4	Q8NFD5	1932	1940	ARID1B	AT-rich interactive domain-containing protein 1B	yes	no	2	1.2997e-05	88.819	By matching	By MS/MS	By MS/MS		By MS/MS
DETPLCTIAHWQDSLAK	LEDEPRSRDETPLCTI	HWQDSLAKRCICVSNI	R	D	E	A	K	R	2	0	0	2	1	1	1	0	1	1	2	1	0	0	1	1	2	1	0	0	0	0	17	0	1983.94	Q8NFD5;Q8NFD5-2;Q8NFD5-3;H0Y7H8;Q8NFD5-4	Q8NFD5	1914	1930	ARID1B	AT-rich interactive domain-containing protein 1B	yes	no	3	0.0014889	49.595		By matching			By matching
DIVTPEAWR	QRRKITSKDIVTPEAW	IVTPEAWRVMMSLKSG	K	D	I	W	R	V	1	1	0	1	0	0	1	0	0	1	0	0	0	0	1	0	1	1	0	1	0	0	9	0	1085.55	Q8NFD5;Q8NFD5-2;Q8NFD5-3;H0Y7H8;Q8NFD5-4	Q8NFD5	1617	1625	ARID1B	AT-rich interactive domain-containing protein 1B	yes	no	2	1.6161e-05	105.52	By matching	By matching		By matching	By MS/MS
DMGAQYAAASPAWAAAQQR	AAGMGLGKDMGAQYAA	AWAAAQQRSHPAMSPG	K	D	M	Q	R	S	8	1	0	1	0	3	0	1	0	0	0	0	1	0	1	1	0	1	1	0	0	0	19	0	1962.9	Q8NFD5;Q8NFD5-2;Q8NFD5-3	Q8NFD5	478	496	ARID1B	AT-rich interactive domain-containing protein 1B	yes	no	2;3	5.761e-105	131.48	By MS/MS	By MS/MS	By MS/MS		By MS/MS
DSAAGGQADPPGPPLLSKPGDEDDAPPK	QPQHGGAKDSAAGGQA	DEDDAPPKMGEPAGGR	K	D	S	P	K	M	4	0	0	5	0	1	1	4	0	0	2	2	0	0	7	2	0	0	0	0	0	0	28	1	2698.27	Q8NFD5;Q8NFD5-2;Q8NFD5-3	Q8NFD5	164	191	ARID1B	AT-rich interactive domain-containing protein 1B	yes	no	3	3.7194e-129	114.74	By MS/MS	By MS/MS	By matching		By MS/MS
EIGGLAQVNK	FRLYVCVKEIGGLAQV	GGLAQVNKNKKWRELA	K	E	I	N	K	N	1	0	1	0	0	1	1	2	0	1	1	1	0	0	0	0	0	0	0	1	0	0	10	0	1027.57	Q8NFD5;Q8NFD5-2;Q8NFD5-3;H0Y7H8;Q8NFD5-4;H0Y2R3;H0Y3S9	Q8NFD5	1096	1105	ARID1B	AT-rich interactive domain-containing protein 1B	yes	no	2	2.2207e-54	134.05	By MS/MS	By MS/MS	By MS/MS		By MS/MS
EIGGLAQVNKNKK	FRLYVCVKEIGGLAQV	AQVNKNKKWRELATNL	K	E	I	K	K	W	1	0	2	0	0	1	1	2	0	1	1	3	0	0	0	0	0	0	0	1	0	0	13	2	1397.8	Q8NFD5;Q8NFD5-2;Q8NFD5-3;H0Y7H8;Q8NFD5-4;H0Y2R3;H0Y3S9	Q8NFD5	1096	1108	ARID1B	AT-rich interactive domain-containing protein 1B	yes	no	3	0.00014882	73.632			By matching
EITFPPGSVEASQPVLK	PQPPPIRREITFPPGS	EASQPVLKQRRKITSK	R	E	I	L	K	Q	1	0	0	0	0	1	2	1	0	1	1	1	0	1	3	2	1	0	0	2	0	0	17	0	1797.95	Q8NFD5;Q8NFD5-2;Q8NFD5-3;H0Y7H8;Q8NFD5-4	Q8NFD5	1592	1608	ARID1B	AT-rich interactive domain-containing protein 1B	yes	no	2	0.001015	62.861	By matching	By matching	By matching		By MS/MS
EMSMALLSNLAQGDALAAR	DRKNPVCREMSMALLS	QGDALAARAIAVQKGS	R	E	M	A	R	A	5	1	1	1	0	1	1	1	0	0	4	0	2	0	0	2	0	0	0	0	0	0	19	0	1960.97	Q8NFD5;Q8NFD5-2;Q8NFD5-3;H0Y7H8;Q8NFD5-4	Q8NFD5	2116	2134	ARID1B	AT-rich interactive domain-containing protein 1B	yes	no	2;3	3.2945e-119	135.24	By matching	By matching	By MS/MS		By MS/MS
FAGQNQHPSGATPTLNQLLTSPSPMMR	SAAGGFQRFAGQNQHP	TSPSPMMRSYGGSYPE	R	F	A	M	R	S	2	1	2	0	0	3	0	2	1	0	3	0	2	1	4	3	3	0	0	0	0	0	27	0	2880.4	Q8NFD5;Q8NFD5-2;Q8NFD5-3	Q8NFD5	405	431	ARID1B	AT-rich interactive domain-containing protein 1B	yes	no	3	4.5813e-100	110.03	By matching	By matching	By matching		By MS/MS
FDKLPIK	EKPKQASKFDKLPIKI	KFDKLPIKIVKKNNLF	K	F	D	I	K	I	0	0	0	1	0	0	0	0	0	1	1	2	0	1	1	0	0	0	0	0	0	0	7	1	859.517	Q8NFD5;Q8NFD5-2;Q8NFD5-3;H0Y7H8;Q8NFD5-4	Q8NFD5	1771	1777	ARID1B	AT-rich interactive domain-containing protein 1B	yes	no	2	0.030313	79.474	By matching	By matching	By matching		By matching
FPFGIQQAK	GPQTESSKFPFGIQQA	PFGIQQAKSHRNIKLL	K	F	P	A	K	S	1	0	0	0	0	2	0	1	0	1	0	1	0	2	1	0	0	0	0	0	0	0	9	0	1034.55	Q8NFD5;Q8NFD5-2;Q8NFD5-3;H0Y7H8;Q8NFD5-4	Q8NFD5	1890	1898	ARID1B	AT-rich interactive domain-containing protein 1B	yes	no	2	0.00055974	82.529	By matching	By matching			By MS/MS
FYATLVR	PPFSRQEKFYATLVRY	KFYATLVRYVGDRKNP	K	F	Y	V	R	Y	1	1	0	0	0	0	0	0	0	0	1	0	0	1	0	0	1	0	1	1	0	0	7	0	868.481	Q8NFD5;Q8NFD5-2;Q8NFD5-3;H0Y7H8;Q8NFD5-4	Q8NFD5	2098	2104	ARID1B	AT-rich interactive domain-containing protein 1B	yes	no	2	2.0831e-05	110.63	By MS/MS	By MS/MS	By MS/MS		By MS/MS
GEEPPPEVFSTGDTK	AFECKIERGEEPPPEV	VFSTGDTKKQPKLQPP	R	G	E	T	K	K	0	0	0	1	0	0	3	2	0	0	0	1	0	1	3	1	2	0	0	1	0	0	15	0	1588.73	Q8NFD5;Q8NFD5-2;Q8NFD5-3;H0Y7H8;Q8NFD5-4;H0Y2R3;H0Y3S9	Q8NFD5	1146	1160	ARID1B	AT-rich interactive domain-containing protein 1B	yes	no	2	0.0010787	57.288	By matching	By MS/MS			By MS/MS
GFMAGTQR	QSPMPQERGFMAGTQR	GFMAGTQRNPQMAQYG	R	G	F	Q	R	N	1	1	0	0	0	1	0	2	0	0	0	0	1	1	0	0	1	0	0	0	0	0	8	0	866.407	Q8NFD5;Q8NFD5-2;Q8NFD5-3;Q8NFD5-4;H0Y2R3	Q8NFD5	778	785	ARID1B	AT-rich interactive domain-containing protein 1B	yes	no	2	0.0008364	84.568	By matching		By MS/MS	By matching	By MS/MS
GSPVSSLPAVGK	YLTFMEERGSPVSSLP	SSLPAVGKKPLDLFRL	R	G	S	G	K	K	1	0	0	0	0	0	0	2	0	0	1	1	0	0	2	3	0	0	0	2	0	0	12	0	1097.61	Q8NFD5;Q8NFD5-2;Q8NFD5-3;H0Y7H8;Q8NFD5-4;H0Y2R3;H0Y3S9;A0A0J9YY80	Q8NFD5	1071	1082	ARID1B	AT-rich interactive domain-containing protein 1B	yes	no	2	0.00010996	70.089	By matching	By MS/MS	By MS/MS		By MS/MS
GSPVSSLPAVGKKPLDLFR	YLTFMEERGSPVSSLP	KKPLDLFRLYVCVKEI	R	G	S	F	R	L	1	1	0	1	0	0	0	2	0	0	3	2	0	1	3	3	0	0	0	2	0	0	19	2	1967.12	Q8NFD5;Q8NFD5-2;Q8NFD5-3;H0Y7H8;Q8NFD5-4;H0Y2R3;H0Y3S9;A0A0J9YY80	Q8NFD5	1071	1089	ARID1B	AT-rich interactive domain-containing protein 1B	yes	no	3;4	0.00024628	61.942			By MS/MS	By matching
HEPYGQQYPGQGPPSGQPPYGGHQPGLYPQQPNYK	YGASYDRRHEPYGQQY	YPQQPNYKRHMDGMYG	R	H	E	Y	K	R	0	0	1	0	0	7	1	7	2	0	1	1	0	0	9	1	0	0	5	0	0	0	35	0	3847.78	Q8NFD5;Q8NFD5-2;Q8NFD5-3;H0Y7H8;Q8NFD5-4	Q8NFD5	1326	1360	ARID1B	AT-rich interactive domain-containing protein 1B	yes	no	4	7.7509e-29	54.867					By MS/MS
HEPYGQQYPGQGPPSGQPPYGGHQPGLYPQQPNYKR	YGASYDRRHEPYGQQY	PQQPNYKRHMDGMYGP	R	H	E	K	R	H	0	1	1	0	0	7	1	7	2	0	1	1	0	0	9	1	0	0	5	0	0	0	36	1	4003.88	Q8NFD5;Q8NFD5-2;Q8NFD5-3;H0Y7H8;Q8NFD5-4	Q8NFD5	1326	1361	ARID1B	AT-rich interactive domain-containing protein 1B	yes	no	5	3.1796e-09	37.944	By matching	By matching	By matching		By MS/MS
HMDGMYGPPAK	PQQPNYKRHMDGMYGP	GMYGPPAKRHEGDMYN	R	H	M	A	K	R	1	0	0	1	0	0	0	2	1	0	0	1	2	0	2	0	0	0	1	0	0	0	11	0	1202.52	Q8NFD5;Q8NFD5-2;Q8NFD5-3;H0Y7H8;Q8NFD5-4	Q8NFD5	1362	1372	ARID1B	AT-rich interactive domain-containing protein 1B	yes	no	2;3	8.3181e-61	133.89	By matching	By matching	By matching		By MS/MS
HMDGMYGPPAKR	PQQPNYKRHMDGMYGP	MYGPPAKRHEGDMYNM	R	H	M	K	R	H	1	1	0	1	0	0	0	2	1	0	0	1	2	0	2	0	0	0	1	0	0	0	12	1	1358.62	Q8NFD5;Q8NFD5-2;Q8NFD5-3;H0Y7H8;Q8NFD5-4	Q8NFD5	1362	1373	ARID1B	AT-rich interactive domain-containing protein 1B	yes	no	3	0.00037031	59.367	By matching	By matching	By matching	By matching	By matching
HPGLVLILGK	GNDAEMSKHPGLVLIL	GLVLILGKLILLHHEH	K	H	P	G	K	L	0	0	0	0	0	0	0	2	1	1	3	1	0	0	1	0	0	0	0	1	0	0	10	0	1045.66	Q8NFD5;Q8NFD5-2;Q8NFD5-3;H0Y7H8;Q8NFD5-4	Q8NFD5	1955	1964	ARID1B	AT-rich interactive domain-containing protein 1B	yes	no	2	0.0011128	71.614		By matching			By MS/MS
IERGEEPPPEVFSTGDTK	YLFAFECKIERGEEPP	VFSTGDTKKQPKLQPP	K	I	E	T	K	K	0	1	0	1	0	0	4	2	0	1	0	1	0	1	3	1	2	0	0	1	0	0	18	1	1986.95	Q8NFD5;Q8NFD5-2;Q8NFD5-3;H0Y7H8;Q8NFD5-4;H0Y2R3;H0Y3S9	Q8NFD5	1143	1160	ARID1B	AT-rich interactive domain-containing protein 1B	yes	no	3	2.075e-91	131.25	By MS/MS	By MS/MS	By MS/MS		By MS/MS
IERGEEPPPEVFSTGDTKK	YLFAFECKIERGEEPP	FSTGDTKKQPKLQPPS	K	I	E	K	K	Q	0	1	0	1	0	0	4	2	0	1	0	2	0	1	3	1	2	0	0	1	0	0	19	2	2115.05	Q8NFD5;Q8NFD5-2;Q8NFD5-3;H0Y7H8;Q8NFD5-4;H0Y2R3;H0Y3S9	Q8NFD5	1143	1161	ARID1B	AT-rich interactive domain-containing protein 1B	yes	no	4	0.00060118	42.348	By matching	By MS/MS	By matching		By MS/MS
INHESQWPSHVSQR	DMMVPDQRINHESQWP	WPSHVSQRQPYMSSSA	R	I	N	Q	R	Q	0	1	1	0	0	2	1	0	2	1	0	0	0	0	1	3	0	1	0	1	0	0	14	0	1703.81	Q8NFD5;Q8NFD5-2;Q8NFD5-3;H0Y7H8;Q8NFD5-4	Q8NFD5	1493	1506	ARID1B	AT-rich interactive domain-containing protein 1B	yes	no	2;3;4	2.2911e-224	148.48	By MS/MS	By MS/MS	By MS/MS		By MS/MS
ITSKDIVTPEAWR	PVLKQRRKITSKDIVT	IVTPEAWRVMMSLKSG	K	I	T	W	R	V	1	1	0	1	0	0	1	0	0	2	0	1	0	0	1	1	2	1	0	1	0	0	13	1	1514.81	Q8NFD5;Q8NFD5-2;Q8NFD5-3;H0Y7H8;Q8NFD5-4	Q8NFD5	1613	1625	ARID1B	AT-rich interactive domain-containing protein 1B	yes	no	3	0.0027606	43.594	By matching	By matching	By MS/MS		By matching
KAQEAAAAVMQAAANSAQSR	PPMPTVNRKAQEAAAA	AANSAQSRQGSFPGMN	R	K	A	S	R	Q	9	1	1	0	0	3	1	0	0	0	0	1	1	0	0	2	0	0	0	1	0	0	20	1	1972.97	Q8NFD5;Q8NFD5-2;Q8NFD5-3;H0Y7H8;Q8NFD5-4;H0Y2R3;A0A0J9YY80	Q8NFD5	928	947	ARID1B	AT-rich interactive domain-containing protein 1B	yes	no	3	5.6964e-94	127.22	By MS/MS	By MS/MS	By MS/MS		By MS/MS
KNNLFVVDR	KLPIKIVKKNNLFVVD	NNLFVVDRSDKLGRVQ	K	K	N	D	R	S	0	1	2	1	0	0	0	0	0	0	1	1	0	1	0	0	0	0	0	2	0	0	9	1	1103.61	Q8NFD5;Q8NFD5-2;Q8NFD5-3;H0Y7H8;Q8NFD5-4	Q8NFD5	1781	1789	ARID1B	AT-rich interactive domain-containing protein 1B	yes	no	2	0.0003021	98.254	By matching	By matching	By matching	By matching	By MS/MS
LILLHHEHPER	GLVLILGKLILLHHEH	LHHEHPERKRAPQTYE	K	L	I	E	R	K	0	1	0	0	0	0	2	0	3	1	3	0	0	0	1	0	0	0	0	0	0	0	11	0	1392.76	Q8NFD5;Q8NFD5-2;Q8NFD5-3;H0Y7H8;Q8NFD5-4	Q8NFD5	1965	1975	ARID1B	AT-rich interactive domain-containing protein 1B	yes	no	3	0.00012753	73.435	By MS/MS	By MS/MS	By MS/MS		By MS/MS
LILLHHEHPERK	GLVLILGKLILLHHEH	HHEHPERKRAPQTYEK	K	L	I	R	K	R	0	1	0	0	0	0	2	0	3	1	3	1	0	0	1	0	0	0	0	0	0	0	12	1	1520.86	Q8NFD5;Q8NFD5-2;Q8NFD5-3;H0Y7H8;Q8NFD5-4	Q8NFD5	1965	1976	ARID1B	AT-rich interactive domain-containing protein 1B	yes	no	3	0.0025234	39.016			By matching		By matching
LLEDEPR	AKSHRNIKLLEDEPRS	KLLEDEPRSRDETPLC	K	L	L	P	R	S	0	1	0	1	0	0	2	0	0	0	2	0	0	0	1	0	0	0	0	0	0	0	7	0	870.445	Q8NFD5;Q8NFD5-2;Q8NFD5-3;H0Y7H8;Q8NFD5-4	Q8NFD5	1905	1911	ARID1B	AT-rich interactive domain-containing protein 1B	yes	no	2	0.0029464	81.784	By MS/MS	By MS/MS	By MS/MS	By matching	By MS/MS
LPLPLKADGKEEGTPQPESK	MMSPGESKLPLPLKAD	GTPQPESKSKKSSSST	K	L	P	S	K	S	1	0	0	1	0	1	3	2	0	0	3	3	0	0	4	1	1	0	0	0	0	0	20	2	2133.13	Q8NFD5;Q8NFD5-2;Q8NFD5-3;H0Y7H8;Q8NFD5-4;H0Y2R3;H0Y3S9;A0A0J9YY80	Q8NFD5	1011	1030	ARID1B	AT-rich interactive domain-containing protein 1B	yes	no	3;4	2.8734e-28	90.453	By MS/MS	By MS/MS	By matching		By MS/MS
LVLETLCK	NSVLSPQRLVLETLCK	LVLETLCKLSIQDNNV	R	L	V	C	K	L	0	0	0	0	1	0	1	0	0	0	3	1	0	0	0	0	1	0	0	1	0	0	8	0	974.547	Q8NFD5;Q8NFD5-2;Q8NFD5-3;H0Y7H8;Q8NFD5-4	Q8NFD5	2068	2075	ARID1B	AT-rich interactive domain-containing protein 1B	yes	no	2	0.017708	51.346		By MS/MS	By MS/MS		By matching
MPYEPNKDPFGGMR	SMPDVMGRMPYEPNKD	KDPFGGMRKVPGSSEP	R	M	P	M	R	K	0	1	1	1	0	0	1	2	0	0	0	1	2	1	3	0	0	0	1	0	0	0	14	1	1637.73	Q8NFD5;Q8NFD5-2;Q8NFD5-3;H0Y7H8;Q8NFD5-4	Q8NFD5	1260	1273	ARID1B	AT-rich interactive domain-containing protein 1B	yes	no	3	1.5228e-08	86.699	By MS/MS	By MS/MS	By MS/MS		By MS/MS
MSPSKSPFLPSMK	FQRSLENRMSPSKSPF	SPFLPSMKMQKVMPTV	R	M	S	M	K	M	0	0	0	0	0	0	0	0	0	0	1	2	2	1	3	4	0	0	0	0	0	0	13	1	1435.72	Q8NFD5;Q8NFD5-2;Q8NFD5-3;H0Y7H8;Q8NFD5-4	Q8NFD5	1554	1566	ARID1B	AT-rich interactive domain-containing protein 1B	yes	no	3	0.00076892	55.335			By matching
NDMPYPYQNR	QQNMWAARNDMPYPYQ	MPYPYQNRQGPGGPTQ	R	N	D	N	R	Q	0	1	2	1	0	1	0	0	0	0	0	0	1	0	2	0	0	0	2	0	0	0	10	0	1296.56	Q8NFD5;Q8NFD5-2;Q8NFD5-3;H0Y7H8;Q8NFD5-4	Q8NFD5	1456	1465	ARID1B	AT-rich interactive domain-containing protein 1B	yes	no	2	4.365e-07	97.565	By matching	By MS/MS	By MS/MS		By MS/MS
NNLFVVDR	LPIKIVKKNNLFVVDR	NNLFVVDRSDKLGRVQ	K	N	N	D	R	S	0	1	2	1	0	0	0	0	0	0	1	0	0	1	0	0	0	0	0	2	0	0	8	0	975.514	Q8NFD5;Q8NFD5-2;Q8NFD5-3;H0Y7H8;Q8NFD5-4	Q8NFD5	1782	1789	ARID1B	AT-rich interactive domain-containing protein 1B	yes	no	2	0.0058097	68.224	By MS/MS	By MS/MS	By MS/MS		By MS/MS
NSMTPNAPYQQGMSMPDVMGR	SDSSFPKRNSMTPNAP	SMPDVMGRMPYEPNKD	R	N	S	G	R	M	1	1	2	1	0	2	0	2	0	0	0	0	4	0	3	2	1	0	1	1	0	0	21	0	2310.99	Q8NFD5;Q8NFD5-2;Q8NFD5-3;H0Y7H8;Q8NFD5-4	Q8NFD5	1239	1259	ARID1B	AT-rich interactive domain-containing protein 1B	yes	no	2	0.022105	21.242		By matching			By matching
PGALPEDANPGPQTESSK	IDDVLSARPGALPEDA	GPQTESSKFPFGIQQA	R	P	G	S	K	F	2	0	1	1	0	1	2	2	0	0	1	1	0	0	4	2	1	0	0	0	0	0	18	0	1793.84	Q8NFD5;Q8NFD5-2;Q8NFD5-3;H0Y7H8;Q8NFD5-4	Q8NFD5	1872	1889	ARID1B	AT-rich interactive domain-containing protein 1B	yes	no	2	0.0019471	57.525	By matching	By matching			By matching
PGALPEDANPGPQTESSKFPFGIQQAK	IDDVLSARPGALPEDA	PFGIQQAKSHRNIKLL	R	P	G	A	K	S	3	0	1	1	0	3	2	3	0	1	1	2	0	2	5	2	1	0	0	0	0	0	27	1	2810.39	Q8NFD5;Q8NFD5-2;Q8NFD5-3;H0Y7H8;Q8NFD5-4	Q8NFD5	1872	1898	ARID1B	AT-rich interactive domain-containing protein 1B	yes	no	3	0.00013369	32.507	By matching	By matching			By MS/MS
QGPGGPTQAPPYPGMNR	MPYPYQNRQGPGGPTQ	PPYPGMNRTDDMMVPD	R	Q	G	N	R	T	1	1	1	0	0	2	0	4	0	0	0	0	1	0	5	0	1	0	1	0	0	0	17	0	1723.81	Q8NFD5;Q8NFD5-2;Q8NFD5-3;H0Y7H8;Q8NFD5-4	Q8NFD5	1466	1482	ARID1B	AT-rich interactive domain-containing protein 1B	yes	no	2	6.0979e-42	106.6	By matching	By MS/MS	By matching		By MS/MS
QGPGGPTQAPPYPGMNRTDDMMVPDQR	MPYPYQNRQGPGGPTQ	DMMVPDQRINHESQWP	R	Q	G	Q	R	I	1	2	1	3	0	3	0	4	0	0	0	0	3	0	6	0	2	0	1	1	0	0	27	1	2912.3	Q8NFD5;Q8NFD5-2;Q8NFD5-3;H0Y7H8;Q8NFD5-4	Q8NFD5	1466	1492	ARID1B	AT-rich interactive domain-containing protein 1B	yes	no	3	0.00020958	31.41
QQFPYGASYDR	SNLGMGQRQQFPYGAS	PYGASYDRRHEPYGQQ	R	Q	Q	D	R	R	1	1	0	1	0	2	0	1	0	0	0	0	0	1	1	1	0	0	2	0	0	0	11	0	1330.59	Q8NFD5;Q8NFD5-2;Q8NFD5-3;H0Y7H8;Q8NFD5-4	Q8NFD5	1314	1324	ARID1B	AT-rich interactive domain-containing protein 1B	yes	no	2	0.0035101	59.198	By matching	By matching	By matching		By MS/MS
QQFPYGASYDRR	SNLGMGQRQQFPYGAS	YGASYDRRHEPYGQQY	R	Q	Q	R	R	H	1	2	0	1	0	2	0	1	0	0	0	0	0	1	1	1	0	0	2	0	0	0	12	1	1486.7	Q8NFD5;Q8NFD5-2;Q8NFD5-3;H0Y7H8;Q8NFD5-4	Q8NFD5	1314	1325	ARID1B	AT-rich interactive domain-containing protein 1B	yes	no	3	0.00060865	56.02	By MS/MS	By MS/MS	By MS/MS		By MS/MS
QQGGGMMMGPGGGGAASLSK	YGVLSSPRQQGGGMMM	GGAASLSKAAAGSAAG	R	Q	Q	S	K	A	2	0	0	0	0	2	0	8	0	0	1	1	3	0	1	2	0	0	0	0	0	0	20	0	1777.79	Q8NFD5;Q8NFD5-2;Q8NFD5-3	Q8NFD5	373	392	ARID1B	AT-rich interactive domain-containing protein 1B	yes	no	2	1.8201e-05	67.579	By matching	By matching	By matching		By MS/MS
QYIQYLFAFECK	SAASSLKKQYIQYLFA	YLFAFECKIERGEEPP	K	Q	Y	C	K	I	1	0	0	0	1	2	1	0	0	1	1	1	0	2	0	0	0	0	2	0	0	0	12	0	1608.76	Q8NFD5;Q8NFD5-2;Q8NFD5-3;H0Y7H8;Q8NFD5-4;H0Y2R3;H0Y3S9	Q8NFD5	1131	1142	ARID1B	AT-rich interactive domain-containing protein 1B	yes	no	2	3.1606e-45	125.54	By matching	By MS/MS	By MS/MS		By MS/MS
RHEPYGQQYPGQGPPSGQPPYGGHQPGLYPQQPNYK	PYGASYDRRHEPYGQQ	YPQQPNYKRHMDGMYG	R	R	H	Y	K	R	0	1	1	0	0	7	1	7	2	0	1	1	0	0	9	1	0	0	5	0	0	0	36	1	4003.88	Q8NFD5;Q8NFD5-2;Q8NFD5-3;H0Y7H8;Q8NFD5-4	Q8NFD5	1325	1360	ARID1B	AT-rich interactive domain-containing protein 1B	yes	no	5	2.0008e-06	33.426					By MS/MS
RPIQGQYPYPYSR	GSYSGPDRRPIQGQYP	QYPYPYSRERMQGPGQ	R	R	P	S	R	E	0	2	0	0	0	2	0	1	0	1	0	0	0	0	3	1	0	0	3	0	0	0	13	1	1623.82	Q8NFD5;Q8NFD5-2;Q8NFD5-3;H0Y7H8;Q8NFD5-4	Q8NFD5	1404	1416	ARID1B	AT-rich interactive domain-containing protein 1B	yes	no	3	3.2837e-07	88.101	By MS/MS	By MS/MS	By matching		By MS/MS
RRPPPPLSSAGR	SKMEIPPRRRPPPPLS	PPLSSAGRKKEQEGKG	R	R	R	G	R	K	1	3	0	0	0	0	0	1	0	0	1	0	0	0	4	2	0	0	0	0	0	0	12	2	1289.73	Q8NFD5;Q8NFD5-2;Q8NFD5-3;H0Y7H8;Q8NFD5-4	Q8NFD5	1831	1842	ARID1B	AT-rich interactive domain-containing protein 1B	yes	no	3	0.00081369	81.565	By matching	By MS/MS	By matching	By matching	By MS/MS
SEFLLHEGR	MARVDENRSEFLLHEG	EFLLHEGRLLDISISA	R	S	E	G	R	L	0	1	0	0	0	0	2	1	1	0	2	0	0	1	0	1	0	0	0	0	0	0	9	0	1086.55	Q8NFD5;Q8NFD5-2;Q8NFD5-3;H0Y7H8;Q8NFD5-4	Q8NFD5	2200	2208	ARID1B	AT-rich interactive domain-containing protein 1B	yes	no	2	0.00012099	87.258	By MS/MS	By MS/MS			By MS/MS
SHPAMSPGTPGPTMGR	AWAAAQQRSHPAMSPG	TPGPTMGRSQGSPMDP	R	S	H	G	R	S	1	1	0	0	0	0	0	3	1	0	0	0	2	0	4	2	2	0	0	0	0	0	16	0	1579.72	Q8NFD5;Q8NFD5-2;Q8NFD5-3	Q8NFD5	497	512	ARID1B	AT-rich interactive domain-containing protein 1B	yes	no	2;3	2.5693e-21	98.329	By MS/MS	By MS/MS	By MS/MS	By matching	By MS/MS
SIIATIDDVLSAR	DSEEQQEKSIIATIDD	IDDVLSARPGALPEDA	K	S	I	A	R	P	2	1	0	2	0	0	0	0	0	3	1	0	0	0	0	2	1	0	0	1	0	0	13	0	1372.76	Q8NFD5;Q8NFD5-2;Q8NFD5-3;H0Y7H8;Q8NFD5-4	Q8NFD5	1859	1871	ARID1B	AT-rich interactive domain-containing protein 1B	yes	no	2	2.042e-12	96.464	By MS/MS	By MS/MS	By matching		By MS/MS
SIIATIDDVLSARPGALPEDANPGPQTESSK	DSEEQQEKSIIATIDD	GPQTESSKFPFGIQQA	K	S	I	S	K	F	4	1	1	3	0	1	2	2	0	3	2	1	0	0	4	4	2	0	0	1	0	0	31	1	3148.59	Q8NFD5;Q8NFD5-2;Q8NFD5-3;H0Y7H8;Q8NFD5-4	Q8NFD5	1859	1889	ARID1B	AT-rich interactive domain-containing protein 1B	yes	no	3	8.8084e-238	142.22	By matching	By MS/MS	By matching		By MS/MS
SIIATIDDVLSARPGALPEDANPGPQTESSKFPFGIQQAK	DSEEQQEKSIIATIDD	PFGIQQAKSHRNIKLL	K	S	I	A	K	S	5	1	1	3	0	3	2	3	0	4	2	2	0	2	5	4	2	0	0	1	0	0	40	2	4165.13	Q8NFD5;Q8NFD5-2;Q8NFD5-3;H0Y7H8;Q8NFD5-4	Q8NFD5	1859	1898	ARID1B	AT-rich interactive domain-containing protein 1B	yes	no	4	4.8491e-268	137.91	By MS/MS		By matching		By MS/MS
SLSFVPGNDAEMSK	ICVSNIVRSLSFVPGN	GNDAEMSKHPGLVLIL	R	S	L	S	K	H	1	0	1	1	0	0	1	1	0	0	1	1	1	1	1	3	0	0	0	1	0	0	14	0	1480.69	Q8NFD5;Q8NFD5-2;Q8NFD5-3;H0Y7H8;Q8NFD5-4	Q8NFD5	1941	1954	ARID1B	AT-rich interactive domain-containing protein 1B	yes	no	2	2.0778e-07	79.652	By matching	By matching			By MS/MS
SLSFVPGNDAEMSKHPGLVLILGK	ICVSNIVRSLSFVPGN	GLVLILGKLILLHHEH	R	S	L	G	K	L	1	0	1	1	0	0	1	3	1	1	4	2	1	1	2	3	0	0	0	2	0	0	24	1	2508.34	Q8NFD5;Q8NFD5-2;Q8NFD5-3;H0Y7H8;Q8NFD5-4	Q8NFD5	1941	1964	ARID1B	AT-rich interactive domain-containing protein 1B	yes	no	3;4	7.1467e-75	108.28	By matching	By MS/MS	By MS/MS		By MS/MS
SPFLPSMK	ENRMSPSKSPFLPSMK	SPFLPSMKMQKVMPTV	K	S	P	M	K	M	0	0	0	0	0	0	0	0	0	0	1	1	1	1	2	2	0	0	0	0	0	0	8	0	905.468	Q8NFD5;Q8NFD5-2;Q8NFD5-3;H0Y7H8;Q8NFD5-4	Q8NFD5	1559	1566	ARID1B	AT-rich interactive domain-containing protein 1B	yes	no	2	0.00038245	86.67	By matching	By matching	By matching		By matching
SQGSPMDPMVMK	TPGPTMGRSQGSPMDP	PMDPMVMKRPQLYGMG	R	S	Q	M	K	R	0	0	0	1	0	1	0	1	0	0	0	1	3	0	2	2	0	0	0	1	0	0	12	0	1306.57	Q8NFD5;Q8NFD5-2;Q8NFD5-3;H0Y7H8	Q8NFD5	513	524	ARID1B	AT-rich interactive domain-containing protein 1B	yes	no	2	0.00094059	50.275	By matching	By matching	By matching		By matching
SRDETPLCTIAHWQDSLAK	KLLEDEPRSRDETPLC	HWQDSLAKRCICVSNI	R	S	R	A	K	R	2	1	0	2	1	1	1	0	1	1	2	1	0	0	1	2	2	1	0	0	0	0	19	1	2227.07	Q8NFD5;Q8NFD5-2;Q8NFD5-3;H0Y7H8;Q8NFD5-4	Q8NFD5	1912	1930	ARID1B	AT-rich interactive domain-containing protein 1B	yes	no	3;4	2.9204e-119	133.84	By MS/MS	By MS/MS	By matching		By MS/MS
SRDETPLCTIAHWQDSLAKR	KLLEDEPRSRDETPLC	WQDSLAKRCICVSNIV	R	S	R	K	R	C	2	2	0	2	1	1	1	0	1	1	2	1	0	0	1	2	2	1	0	0	0	0	20	2	2383.17	Q8NFD5;Q8NFD5-2;Q8NFD5-3;H0Y7H8;Q8NFD5-4	Q8NFD5	1912	1931	ARID1B	AT-rich interactive domain-containing protein 1B	yes	no	4;5	2.2662e-15	81.574	By matching	By matching	By matching		By matching
SSIALTAPDAAADPK	EKTESDEKSSIALTAP	PDAAADPKEKPKQASK	K	S	S	P	K	E	5	0	0	2	0	0	0	0	0	1	1	1	0	0	2	2	1	0	0	0	0	0	15	0	1426.73	Q8NFD5;Q8NFD5-2;Q8NFD5-3;H0Y7H8;Q8NFD5-4	Q8NFD5	1748	1762	ARID1B	AT-rich interactive domain-containing protein 1B	yes	no	2	3.6605e-05	70.197	By MS/MS	By MS/MS	By MS/MS		By MS/MS
SSTISVHDPFSDVSDSSFPK	MTPMQGGRSSTISVHD	VSDSSFPKRNSMTPNA	R	S	S	P	K	R	0	0	0	3	0	0	0	0	1	1	0	1	0	2	2	7	1	0	0	2	0	0	20	0	2137.98	Q8NFD5;Q8NFD5-2;Q8NFD5-3;H0Y7H8;Q8NFD5-4	Q8NFD5	1218	1237	ARID1B	AT-rich interactive domain-containing protein 1B	yes	no	3	1.9715e-07	72.585	By matching		By matching
SSTISVHDPFSDVSDSSFPKR	MTPMQGGRSSTISVHD	SDSSFPKRNSMTPNAP	R	S	S	K	R	N	0	1	0	3	0	0	0	0	1	1	0	1	0	2	2	7	1	0	0	2	0	0	21	1	2294.08	Q8NFD5;Q8NFD5-2;Q8NFD5-3;H0Y7H8;Q8NFD5-4	Q8NFD5	1218	1238	ARID1B	AT-rich interactive domain-containing protein 1B	yes	no	3;4	7.0322e-44	95.5	By MS/MS	By MS/MS	By matching		By MS/MS
TDDMMVPDQR	PPYPGMNRTDDMMVPD	DMMVPDQRINHESQWP	R	T	D	Q	R	I	0	1	0	3	0	1	0	0	0	0	0	0	2	0	1	0	1	0	0	1	0	0	10	0	1206.5	Q8NFD5;Q8NFD5-2;Q8NFD5-3;H0Y7H8;Q8NFD5-4	Q8NFD5	1483	1492	ARID1B	AT-rich interactive domain-containing protein 1B	yes	no	2	9.0733e-17	117.52	By matching	By MS/MS	By matching		By MS/MS
VDENRSEFLLHEGR	KALLAMARVDENRSEF	EFLLHEGRLLDISISA	R	V	D	G	R	L	0	2	1	1	0	0	3	1	1	0	2	0	0	1	0	1	0	0	0	1	0	0	14	1	1699.83	Q8NFD5;Q8NFD5-2;Q8NFD5-3;H0Y7H8;Q8NFD5-4	Q8NFD5	2195	2208	ARID1B	AT-rich interactive domain-containing protein 1B	yes	no	3;4	9.4029e-55	124.25	By MS/MS	By MS/MS	By MS/MS	By matching	By MS/MS
VMPTVPTSQVTGPPPQPPPIRR	LPSMKMQKVMPTVPTS	PQPPPIRREITFPPGS	K	V	M	R	R	E	0	2	0	0	0	2	0	1	0	1	0	0	1	0	8	1	3	0	0	3	0	0	22	1	2351.28	Q8NFD5;Q8NFD5-2;Q8NFD5-3;H0Y7H8;Q8NFD5-4	Q8NFD5	1570	1591	ARID1B	AT-rich interactive domain-containing protein 1B	yes	no	3	3.4425e-13	77.871	By MS/MS	By MS/MS	By MS/MS		By MS/MS
VQEFNSGLLHWQLGGGDTTEHIQTHFESK	DRSDKLGRVQEFNSGL	IQTHFESKMEIPPRRR	R	V	Q	S	K	M	0	0	1	1	0	3	3	4	3	1	3	1	0	2	0	2	3	1	0	1	0	0	29	0	3294.57	Q8NFD5;Q8NFD5-2;Q8NFD5-3;H0Y7H8;Q8NFD5-4	Q8NFD5	1796	1824	ARID1B	AT-rich interactive domain-containing protein 1B	yes	no	4;5	0	178.85	By MS/MS	By MS/MS	By matching		By MS/MS
VYELGNEPERK	TTGEKITKVYELGNEP	LGNEPERKLWVDRYLT	K	V	Y	R	K	L	0	1	1	0	0	0	3	1	0	0	1	1	0	0	1	0	0	0	1	1	0	0	11	1	1332.67	Q8NFD5;Q8NFD5-2;Q8NFD5-3;H0Y7H8;Q8NFD5-4;H0Y2R3;H0Y3S9;A0A0J9YY80	Q8NFD5	1047	1057	ARID1B	AT-rich interactive domain-containing protein 1B	yes	no	2;3	8.358e-05	79.23	By matching	By matching	By matching		By MS/MS
YEHPGLGALGTQQPPVAVPGGGGGPAAVPEFNNYYGSAAPASGGPGGR	MGEPAGGRYEHPGLGA	ASGGPGGRAGPCFDQH	R	Y	E	G	R	A	7	1	2	0	0	2	2	13	1	0	2	0	0	1	8	2	1	0	3	3	0	0	48	0	4503.16	Q8NFD5;Q8NFD5-2;Q8NFD5-3	Q8NFD5	200	247	ARID1B	AT-rich interactive domain-containing protein 1B	yes	no	4	1.3971e-23	43.686	By matching	By MS/MS			By MS/MS
YLTFMEER	ERKLWVDRYLTFMEER	YLTFMEERGSPVSSLP	R	Y	L	E	R	G	0	1	0	0	0	0	2	0	0	0	1	0	1	1	0	0	1	0	1	0	0	0	8	0	1087.5	Q8NFD5;Q8NFD5-2;Q8NFD5-3;H0Y7H8;Q8NFD5-4;H0Y2R3;H0Y3S9;A0A0J9YY80	Q8NFD5	1063	1070	ARID1B	AT-rich interactive domain-containing protein 1B	yes	no	2	1.0354e-47	138.54	By MS/MS	By MS/MS	By MS/MS	By matching	By MS/MS
YQPQQDMSQEGYGTR	LPSQSQQRYQPQQDMS	SQEGYGTRSQPPLAPG	R	Y	Q	T	R	S	0	1	0	1	0	4	1	2	0	0	0	0	1	0	1	1	1	0	2	0	0	0	15	0	1786.76	Q8NFD5;Q8NFD5-2;Q8NFD5-3;H0Y7H8;H0Y2R3	Q8NFD5	625	639	ARID1B	AT-rich interactive domain-containing protein 1B	yes	no	2	4.9444e-11	81.327	By matching	By matching	By matching	By matching	By MS/MS
ELATNLNVGTSSSAASSLK	VNKNKKWRELATNLNV	SSAASSLKKQYIQYLF	R	E	L	L	K	K	3	0	2	0	0	0	1	1	0	0	3	1	0	0	0	5	2	0	0	1	0	0	19	0	1848.94	Q8NFD5;Q8NFD5-2;Q8NFD5-3;H0Y7H8;Q8NFD5-4;H0Y2R3;H0Y3S9;O14497-3;O14497-2;O14497;A0A087WUV6	Q8NFD5	1111	1129	ARID1B;ARID1A	AT-rich interactive domain-containing protein 1B;AT-rich interactive domain-containing protein 1A	yes	no	2	0.014495	30.042					By matching
ELATNLNVGTSSSAASSLKK	VNKNKKWRELATNLNV	SAASSLKKQYIQYLFA	R	E	L	K	K	Q	3	0	2	0	0	0	1	1	0	0	3	2	0	0	0	5	2	0	0	1	0	0	20	1	1977.04	Q8NFD5;Q8NFD5-2;Q8NFD5-3;H0Y7H8;Q8NFD5-4;H0Y2R3;H0Y3S9;O14497-3;O14497-2;O14497;A0A087WUV6	Q8NFD5	1111	1130	ARID1B;ARID1A	AT-rich interactive domain-containing protein 1B;AT-rich interactive domain-containing protein 1A	yes	no	3	2.0914e-154	144.72	By matching	By MS/MS	By MS/MS	By matching	By MS/MS
LSIQDNNVDLILATPPFSR	LVLETLCKLSIQDNNV	LATPPFSRQEKFYATL	K	L	S	S	R	Q	1	1	2	2	0	1	0	0	0	2	3	0	0	1	2	2	1	0	0	1	0	0	19	0	2112.12	Q8NFD5;Q8NFD5-2;Q8NFD5-3;H0Y7H8;Q8NFD5-4;O14497-3;O14497-2;O14497;H0Y488	Q8NFD5	2076	2094	ARID1B;ARID1A	AT-rich interactive domain-containing protein 1B;AT-rich interactive domain-containing protein 1A	yes	no	2;3	6.8652e-29	90.92		By matching	By matching		By MS/MS
WRELATNLNVGTSSSAASSLKK	AQVNKNKKWRELATNL	SAASSLKKQYIQYLFA	K	W	R	K	K	Q	3	1	2	0	0	0	1	1	0	0	3	2	0	0	0	5	2	1	0	1	0	0	22	2	2319.22	Q8NFD5;Q8NFD5-2;Q8NFD5-3;H0Y7H8;Q8NFD5-4;H0Y2R3;H0Y3S9;O14497-3;O14497-2;O14497;A0A087WUV6	Q8NFD5	1109	1130	ARID1B;ARID1A	AT-rich interactive domain-containing protein 1B;AT-rich interactive domain-containing protein 1A	yes	no	4	3.2684e-73	109.85		By matching	By matching
SSTKQPTVGGTSSTPR	PGQAGSQKSSTKQPTV	GGTSSTPRAQKAIVNH	K	S	S	P	R	A	0	1	0	0	0	1	0	2	0	0	0	1	0	0	2	4	4	0	0	1	0	0	16	1	1589.8	A0A087WY37;F8VWP4;F8W108;F8WCU9;Q68CP9-3;Q68CP9	A0A087WY37	16	31	ARID2	AT-rich interactive domain-containing protein 2	yes	no	3	0.0015145	56.514	By matching	By matching	By matching	By matching	By matching
ADEQAFLVALYK	VAIGEECRADEQAFLV	AFLVALYKYMKERKTP	R	A	D	Y	K	Y	3	0	0	1	0	1	1	0	0	0	2	1	0	1	0	0	0	0	1	1	0	0	12	0	1366.71	Q14865;Q14865-2	Q14865	319	330	ARID5B	AT-rich interactive domain-containing protein 5B	yes	no	2	0.018967	42.426			By matching		By matching
ALPHSHMPSFLADFYSSPHLHSLYR	KDKLLEKRALPHSHMP	PHLHSLYRHTEHHLHN	R	A	L	Y	R	H	2	1	0	1	0	0	0	0	4	0	4	0	1	2	3	5	0	0	2	0	0	0	25	0	2909.41	Q14865;Q14865-2	Q14865	818	842	ARID5B	AT-rich interactive domain-containing protein 5B	yes	no	5	1.2794e-08	56.131					By MS/MS
AVSPLDPSKEVSGK	VIAGKKARAVSPLDPS	PSKEVSGKEKASEQES	R	A	V	G	K	E	1	0	0	1	0	0	1	1	0	0	1	2	0	0	2	3	0	0	0	2	0	0	14	1	1412.75	Q14865;Q14865-2	Q14865	1030	1043	ARID5B	AT-rich interactive domain-containing protein 5B	yes	no	3	0.00040119	60.657					By MS/MS
DKDLTGPMNENHGLNYTPLLYSR	VQSFDMFKDKDLTGPM	YTPLLYSRGNPGIMSP	K	D	K	S	R	G	0	1	3	2	0	0	1	2	1	0	4	1	1	0	2	1	2	0	2	0	0	0	23	1	2647.27	Q14865;Q14865-2	Q14865	659	681	ARID5B	AT-rich interactive domain-containing protein 5B	yes	no	4	7.5614e-06	52.898					By MS/MS
DSFSGVKDSNNNSDGK	KKPCPQRRDSFSGVKD	SNNNSDGKAVAKVKCE	R	D	S	G	K	A	0	0	3	3	0	0	0	2	0	0	0	2	0	1	0	4	0	0	0	1	0	0	16	1	1669.72	Q14865;Q14865-2;Q14865-3	Q14865	263	278	ARID5B	AT-rich interactive domain-containing protein 5B	yes	no	3	0.045542	19.443					By matching
ESENSSFPSHR	YPSRDMYRESENSSFP	NSSFPSHRHQEKLHVN	R	E	S	H	R	H	0	1	1	0	0	0	2	0	1	0	0	0	0	1	1	4	0	0	0	0	0	0	11	0	1275.55	Q14865;Q14865-2	Q14865	864	874	ARID5B	AT-rich interactive domain-containing protein 5B	yes	no	3	0.0016069	51.998	By matching	By matching	By matching		By MS/MS
FIKGEEDKPLPPIKPR	RLILPYERFIKGEEDK	PLPPIKPRKQENSSQE	R	F	I	P	R	K	0	1	0	1	0	0	2	1	0	2	1	3	0	1	4	0	0	0	0	0	0	0	16	3	1863.06	Q14865;Q14865-2	Q14865	408	423	ARID5B	AT-rich interactive domain-containing protein 5B	yes	no	4	0.00046903	64.565		By matching	By matching		By MS/MS
GIFTSPTNSQQLYR	FHSLVMQRGIFTSPTN	TNSQQLYRHLAAATPV	R	G	I	Y	R	H	0	1	1	0	0	2	0	1	0	1	1	0	0	1	1	2	2	0	1	0	0	0	14	0	1610.81	Q14865;Q14865-2	Q14865	1129	1142	ARID5B	AT-rich interactive domain-containing protein 5B	yes	no	2	1.1338e-172	158.58	By matching	By matching	By matching	By matching	By MS/MS
GISQFQVLGSQSR	TTGPQESKGISQFQVL	QVLGSQSRDCHPKACR	K	G	I	S	R	D	0	1	0	0	0	3	0	2	0	1	1	0	0	1	0	3	0	0	0	1	0	0	13	0	1405.73	Q14865;Q14865-2	Q14865	936	948	ARID5B	AT-rich interactive domain-containing protein 5B	yes	no	2	1.3312e-85	143.25			By matching		By MS/MS
GNPGIMSPLAK	YTPLLYSRGNPGIMSP	GIMSPLAKKKLLSQVS	R	G	N	A	K	K	1	0	1	0	0	0	0	2	0	1	1	1	1	0	2	1	0	0	0	0	0	0	11	0	1083.57	Q14865;Q14865-2	Q14865	682	692	ARID5B	AT-rich interactive domain-containing protein 5B	yes	no	2	0.017801	49.448					By MS/MS
HHLNPLADSYVLK	PHRCSFSKHHLNPLAD	LADSYVLKQEIQEGKD	K	H	H	L	K	Q	1	0	1	1	0	0	0	0	2	0	3	1	0	0	1	1	0	0	1	1	0	0	13	0	1505.8	Q14865;Q14865-2	Q14865	791	803	ARID5B	AT-rich interactive domain-containing protein 5B	yes	no	3	0.003359	39.006	By matching	By matching	By matching		By MS/MS
HIYDELGGNPGSTSAATCTR	ITARRQWKHIYDELGG	TSAATCTRRHYERLIL	K	H	I	T	R	R	2	1	1	1	1	0	1	3	1	1	1	0	0	0	1	2	3	0	1	0	0	0	20	0	2105.94	Q14865;Q14865-2	Q14865	376	395	ARID5B	AT-rich interactive domain-containing protein 5B	yes	no	2;3	3.0283e-154	144.55	By matching	By matching			By MS/MS
HIYDELGGNPGSTSAATCTRR	ITARRQWKHIYDELGG	SAATCTRRHYERLILP	K	H	I	R	R	H	2	2	1	1	1	0	1	3	1	1	1	0	0	0	1	2	3	0	1	0	0	0	21	1	2262.04	Q14865;Q14865-2	Q14865	376	396	ARID5B	AT-rich interactive domain-containing protein 5B	yes	no	3;4	0.016023	28.748
IPYLGFK	ERKTPIERIPYLGFKQ	RIPYLGFKQINLWTMF	R	I	P	F	K	Q	0	0	0	0	0	0	0	1	0	1	1	1	0	1	1	0	0	0	1	0	0	0	7	0	836.48	Q14865;Q14865-2	Q14865	342	348	ARID5B	AT-rich interactive domain-containing protein 5B	yes	no	2	0.042804	45.882	By matching	By matching	By matching		By MS/MS
KIEGYQEFSAKPLASR	LPAADMKKKIEGYQEF	SAKPLASRVDPEKDNE	K	K	I	S	R	V	2	1	0	0	0	1	2	1	0	1	1	2	0	1	1	2	0	0	1	0	0	0	16	2	1822.96	Q14865;Q14865-2	Q14865	496	511	ARID5B	AT-rich interactive domain-containing protein 5B	yes	no	3	1.9212e-46	115.53	By matching	By matching	By matching		By MS/MS
KMSPQNIGAARPIKR	MVHPILHRKMSPQNIG	GAARPIKRSLEDLDLV	R	K	M	K	R	S	2	2	1	0	0	1	0	1	0	2	0	2	1	0	2	1	0	0	0	0	0	0	15	3	1665.95	Q14865;Q14865-2	Q14865	1000	1014	ARID5B	AT-rich interactive domain-containing protein 5B	yes	no	4	0.0016272	47.037					By MS/MS
LGGYETITAR	TMFQAAQKLGGYETIT	GYETITARRQWKHIYD	K	L	G	A	R	R	1	1	0	0	0	0	1	2	0	1	1	0	0	0	0	0	2	0	1	0	0	0	10	0	1079.56	Q14865;Q14865-2	Q14865	362	371	ARID5B	AT-rich interactive domain-containing protein 5B	yes	no	2	8.3029e-07	97.813		By matching			By MS/MS
LHVNYLTSLHLQDKK	PSHRHQEKLHVNYLTS	SLHLQDKKSAAAEAPT	K	L	H	K	K	S	0	0	1	1	0	1	0	0	2	0	4	2	0	0	0	1	1	0	1	1	0	0	15	1	1807.99	Q14865;Q14865-2	Q14865	879	893	ARID5B	AT-rich interactive domain-containing protein 5B	yes	no	4	0.00017148	63.16		By matching	By matching	By matching	By MS/MS
LLSQVSGASLSSSYPYGSPPPLISK	MSPLAKKKLLSQVSGA	SPPPLISKKKLIARDD	K	L	L	S	K	K	1	0	0	0	0	1	0	2	0	1	4	1	0	0	4	8	0	0	2	1	0	0	25	0	2534.33	Q14865;Q14865-2	Q14865	695	719	ARID5B	AT-rich interactive domain-containing protein 5B	yes	no	3	2.7429e-07	43.633					By MS/MS
LPAGYSHSLQYLK	CNSGLNSRLPAGYSHS	SHSLQYLKNQTVLSPL	R	L	P	L	K	N	1	0	0	0	0	1	0	1	1	0	3	1	0	0	1	2	0	0	2	0	0	0	13	0	1475.78	Q14865;Q14865-2	Q14865	1095	1107	ARID5B	AT-rich interactive domain-containing protein 5B	yes	no	2;3	8.6659e-37	118.87	By matching	By matching	By matching	By matching	By MS/MS
NPQILYCR	GGIAVVSRNPQILYCR	NPQILYCRDTFDHPTL	R	N	P	C	R	D	0	1	1	0	1	1	0	0	0	1	1	0	0	0	1	0	0	0	1	0	0	0	8	0	1062.53	Q14865;Q14865-3	Q14865	219	226	ARID5B	AT-rich interactive domain-containing protein 5B	yes	no	2	0.0042827	64.265					By MS/MS
NSDHGEDEVIAVSEK	PEDTPQGRNSDHGEDE	EVIAVSEKVIVKLEDL	R	N	S	E	K	V	1	0	1	2	0	0	3	1	1	1	0	1	0	0	0	2	0	0	0	2	0	0	15	0	1627.73	Q14865;Q14865-3	Q14865	87	101	ARID5B	AT-rich interactive domain-containing protein 5B	yes	no	3	1.1505e-13	88.768		By matching			By MS/MS
QINLWTMFQAAQK	RIPYLGFKQINLWTMF	TMFQAAQKLGGYETIT	K	Q	I	Q	K	L	2	0	1	0	0	3	0	0	0	1	1	1	1	1	0	0	1	1	0	0	0	0	13	0	1577.8	Q14865;Q14865-2	Q14865	349	361	ARID5B	AT-rich interactive domain-containing protein 5B	yes	no	3	0.0073965	33.589					By MS/MS
QPLTSPSALVDSK	ALVPGASKQPLTSPSA	PSALVDSKQESKLCCF	K	Q	P	S	K	Q	1	0	0	1	0	1	0	0	0	0	2	1	0	0	2	3	1	0	0	1	0	0	13	0	1341.71	Q14865;Q14865-2	Q14865	562	574	ARID5B	AT-rich interactive domain-containing protein 5B	yes	no	2	0.0028316	49.298					By MS/MS
SAAAEAPTDDQPTDLSLPK	SLHLQDKKSAAAEAPT	PTDLSLPKNPHKPTGK	K	S	A	P	K	N	4	0	0	3	0	1	1	0	0	0	2	1	0	0	3	2	2	0	0	0	0	0	19	0	1925.92	Q14865;Q14865-2	Q14865	894	912	ARID5B	AT-rich interactive domain-containing protein 5B	yes	no	2	1.7614e-92	125.73	By matching	By matching	By matching		By MS/MS
SAAAEAPTDDQPTDLSLPKNPHKPTGK	SLHLQDKKSAAAEAPT	NPHKPTGKVLGLAHST	K	S	A	G	K	V	4	0	1	3	0	1	1	1	1	0	2	3	0	0	5	2	3	0	0	0	0	0	27	2	2785.39	Q14865;Q14865-2	Q14865	894	920	ARID5B	AT-rich interactive domain-containing protein 5B	yes	no	4	0.0015073	23.89
SIPEPLPAADMKK	QETLISQKSIPEPLPA	LPAADMKKKIEGYQEF	K	S	I	K	K	K	2	0	0	1	0	0	1	0	0	1	1	2	1	0	3	1	0	0	0	0	0	0	13	1	1395.74	Q14865;Q14865-2	Q14865	483	495	ARID5B	AT-rich interactive domain-containing protein 5B	yes	no	3	0.021012	21.395			By matching		By matching
SLEDLDLVIAGK	GAARPIKRSLEDLDLV	LDLVIAGKKARAVSPL	R	S	L	G	K	K	1	0	0	2	0	0	1	1	0	1	3	1	0	0	0	1	0	0	0	1	0	0	12	0	1271.7	Q14865;Q14865-2	Q14865	1015	1026	ARID5B	AT-rich interactive domain-containing protein 5B	yes	no	2	0.030179	39.016					By matching
SLEDLDLVIAGKK	GAARPIKRSLEDLDLV	DLVIAGKKARAVSPLD	R	S	L	K	K	A	1	0	0	2	0	0	1	1	0	1	3	2	0	0	0	1	0	0	0	1	0	0	13	1	1399.79	Q14865;Q14865-2	Q14865	1015	1027	ARID5B	AT-rich interactive domain-containing protein 5B	yes	no	3	0.00011103	65.295					By MS/MS
VAEEAGEKGPTPPLPSAPLAPEKDSALVPGASK	DQGSNSEKVAEEAGEK	ALVPGASKQPLTSPSA	K	V	A	S	K	Q	6	0	0	1	0	0	4	3	0	0	3	3	0	0	7	3	1	0	0	2	0	0	33	2	3209.68	Q14865;Q14865-2	Q14865	529	561	ARID5B	AT-rich interactive domain-containing protein 5B	yes	no	4	0.00323	19.891					By MS/MS
VAIGEECR	VSNEEKPKVAIGEECR	VAIGEECRADEQAFLV	K	V	A	C	R	A	1	1	0	0	1	0	2	1	0	1	0	0	0	0	0	0	0	0	0	1	0	0	8	0	932.439	Q14865;Q14865-2	Q14865	311	318	ARID5B	AT-rich interactive domain-containing protein 5B	yes	no	2	0.0058097	68.224					By MS/MS
VDPEKDNETDQGSNSEK	SAKPLASRVDPEKDNE	DQGSNSEKVAEEAGEK	R	V	D	E	K	V	0	0	2	3	0	1	3	1	0	0	0	2	0	0	1	2	1	0	0	1	0	0	17	1	1890.81	Q14865;Q14865-2	Q14865	512	528	ARID5B	AT-rich interactive domain-containing protein 5B	yes	no	3	0.00077377	62.055	By matching	By matching			By MS/MS
VDQLGSDDIHNALK	YIANCTVKVDQLGSDD	DDIHNALKQTPKVLVV	K	V	D	L	K	Q	1	0	1	3	0	1	0	1	1	1	2	1	0	0	0	1	0	0	0	1	0	0	14	0	1523.76	Q14865;Q14865-2	Q14865	630	643	ARID5B	AT-rich interactive domain-containing protein 5B	yes	no	2;3	2.3587e-15	95.264	By matching	By matching		By matching	By MS/MS
VLVVQSFDMFK	NALKQTPKVLVVQSFD	VQSFDMFKDKDLTGPM	K	V	L	F	K	D	0	0	0	1	0	1	0	0	0	0	1	1	1	2	0	1	0	0	0	3	0	0	11	0	1311.69	Q14865;Q14865-2	Q14865	648	658	ARID5B	AT-rich interactive domain-containing protein 5B	yes	no	2	0.0027895	61.344		By matching			By MS/MS
VSPMTMSGPK	DCHPKACRVSPMTMSG	PMTMSGPKKYPESLSR	R	V	S	P	K	K	0	0	0	0	0	0	0	1	0	0	0	1	2	0	2	2	1	0	0	1	0	0	10	0	1033.49	Q14865;Q14865-2	Q14865	957	966	ARID5B	AT-rich interactive domain-containing protein 5B	yes	no	2	0.0089184	47.844		By matching			By MS/MS
IYIDRFEDLQK	TICFHHVKIYIDRFED	DRFEDLQKSCCDPFNI	K	I	Y	Q	K	S	0	1	0	2	0	1	1	0	0	2	1	1	0	1	0	0	0	0	1	0	0	0	11	1	1438.75	E9PRK7;Q8N8R7	E9PRK7	63	73	ARL14EP	ARL14 effector protein	yes	no	3	0.029865	27.428					By matching
NLHVIDLDDATFLSAK	IHKKLAKKNLHVIDLD	DATFLSAKFGRQLVPG	K	N	L	A	K	F	2	0	1	3	0	0	0	0	1	1	3	1	0	1	0	1	1	0	0	1	0	0	16	0	1770.92	E9PRK7;Q8N8R7	E9PRK7	89	104	ARL14EP	ARL14 effector protein	yes	no	3	6.4119e-27	99.747					By MS/MS
SLQFTNPGR	GRTAKALRSLQFTNPG	LQFTNPGRQTEFAPET	R	S	L	G	R	Q	0	1	1	0	0	1	0	1	0	0	1	0	0	1	1	1	1	0	0	0	0	0	9	0	1018.52	E9PRK7;Q8N8R7	E9PRK7	151	159	ARL14EP	ARL14 effector protein	yes	no	2	0.0038335	62.463
FHEICSNLVK	WTTEQQQRFHEICSNL	EICSNLVKTRRRAVGW	R	F	H	V	K	T	0	0	1	0	1	0	1	0	1	1	1	1	0	1	0	1	0	0	0	1	0	0	10	0	1245.62	H3BPJ2;H3BN98;Q15041-2;Q15041	H3BPJ2	67	76	ARL6IP1	ADP-ribosylation factor-like protein 6-interacting protein 1	yes	no	2;3	0.00018883	86.344	By matching	By matching	By matching		By matching
IFGSNKWTTEQQQR	PPAIMAPRIFGSNKWT	WTTEQQQRFHEICSNL	R	I	F	Q	R	F	0	1	1	0	0	3	1	1	0	1	0	1	0	1	0	1	2	1	0	0	0	0	14	1	1721.85	H3BPJ2;H3BN98;Q15041-2;Q15041;Q15041-3	H3BPJ2	53	66	ARL6IP1	ADP-ribosylation factor-like protein 6-interacting protein 1	yes	no	3	0.028084	24.415			By MS/MS
WTTEQQQR	PRIFGSNKWTTEQQQR	WTTEQQQRFHEICSNL	K	W	T	Q	R	F	0	1	0	0	0	3	1	0	0	0	0	0	0	0	0	0	2	1	0	0	0	0	8	0	1075.5	H3BPJ2;H3BN98;Q15041-2;Q15041;Q15041-3	H3BPJ2	59	66	ARL6IP1	ADP-ribosylation factor-like protein 6-interacting protein 1	yes	no	2	0.0025563	60.91
AWDDFFPGSDR	DVNIAPLRAWDDFFPG	DFFPGSDRFARPDFRD	R	A	W	D	R	F	1	1	0	3	0	0	0	1	0	0	0	0	0	2	1	1	0	1	0	0	0	0	11	0	1311.55	O75915;F8WF90;C9JQU6;F8WF33	O75915	10	20	ARL6IP5	PRA1 family protein 3	yes	no	2	0.00029545	81.625	By MS/MS	By MS/MS	By matching		By MS/MS
LTDYISK	QQEEGINRLTDYISKV	RLTDYISKVKE_____	R	L	T	S	K	V	0	0	0	1	0	0	0	0	0	1	1	1	0	0	0	1	1	0	1	0	0	0	7	0	838.444	O75915	O75915	179	185	ARL6IP5	PRA1 family protein 3	yes	yes	2	0.0068558	61.962		By MS/MS
MDVNIAPLR	________________	DVNIAPLRAWDDFFPG	-	M	D	L	R	A	1	1	1	1	0	0	0	0	0	1	1	0	1	0	1	0	0	0	0	1	0	0	9	0	1027.55	O75915;F8WF90;C9JQU6;F8WF33	O75915	1	9	ARL6IP5	PRA1 family protein 3	yes	no	2	4.4504e-06	91.867	By matching	By matching	By matching		By MS/MS
RTPMGIVLDALEQQEEGINR	KMEGIGLKRTPMGIVL	QQEEGINRLTDYISKV	K	R	T	N	R	L	1	2	1	1	0	2	3	2	0	2	2	0	1	0	1	0	1	0	0	1	0	0	20	1	2268.15	O75915	O75915	159	178	ARL6IP5	PRA1 family protein 3	yes	yes	3	4.4391e-52	106.75	By matching	By matching	By matching		By MS/MS
TPMGIVLDALEQQEEGINR	MEGIGLKRTPMGIVLD	QQEEGINRLTDYISKV	R	T	P	N	R	L	1	1	1	1	0	2	3	2	0	2	2	0	1	0	1	0	1	0	0	1	0	0	19	0	2112.05	O75915	O75915	160	178	ARL6IP5	PRA1 family protein 3	yes	yes	3	5.7181e-35	96.453	By matching	By matching			By MS/MS
LWDIGGQPR	TKGNVTIKLWDIGGQP	WDIGGQPRFRSMWERY	K	L	W	P	R	F	0	1	0	1	0	1	0	2	0	1	1	0	0	0	1	0	0	1	0	0	0	0	9	0	1040.54	Q96BM9;A0A087X2J2	Q96BM9	69	77	ARL8A	ADP-ribosylation factor-like protein 8A	yes	no	2	0.015242	45.368	By matching		By matching
DLPNALDEK	VLVLGNKRDLPNALDE	LPNALDEKQLIEKMNL	R	D	L	E	K	Q	1	0	1	2	0	0	1	0	0	0	2	1	0	0	1	0	0	0	0	0	0	0	9	0	1013.5	Q9NVJ2	Q9NVJ2	133	141	ARL8B	ADP-ribosylation factor-like protein 8B	yes	yes	2	0.029766	59.908	By matching	By matching			By matching
DLPNALDEKQLIEK	VLVLGNKRDLPNALDE	DEKQLIEKMNLSAIQD	R	D	L	E	K	M	1	0	1	2	0	1	2	0	0	1	3	2	0	0	1	0	0	0	0	0	0	0	14	1	1624.87	Q9NVJ2	Q9NVJ2	133	146	ARL8B	ADP-ribosylation factor-like protein 8B	yes	yes	3	0.01744	49.595
GVNAIVYMIDAADREK	SMWERYCRGVNAIVYM	IDAADREKIEASRNEL	R	G	V	E	K	I	3	1	1	2	0	0	1	1	0	2	0	1	1	0	0	0	0	0	1	2	0	0	16	1	1763.89	Q9NVJ2;Q9NVJ2-2	Q9NVJ2	88	103	ARL8B	ADP-ribosylation factor-like protein 8B	yes	no	3	1.6301e-16	93.424					By matching
EICCYSISCK	NLSAIQDREICCYSIS	CCYSISCKEKDNIDIT	R	E	I	C	K	E	0	0	0	0	3	0	1	0	0	2	0	1	0	0	0	2	0	0	1	0	0	0	10	0	1318.54	Q9NVJ2;Q96BM9	Q9NVJ2	156	165	ARL8B;ARL8A	ADP-ribosylation factor-like protein 8B;ADP-ribosylation factor-like protein 8A	no	no	2	0.024274	38.783					By matching
EKDNIDITLQWLIQHSK	CCYSISCKEKDNIDIT	QWLIQHSKSRRS____	K	E	K	S	K	S	0	0	1	2	0	2	1	0	1	3	2	2	0	0	0	1	1	1	0	0	0	0	17	1	2080.1	Q9NVJ2;Q96BM9	Q9NVJ2	166	182	ARL8B;ARL8A	ADP-ribosylation factor-like protein 8B;ADP-ribosylation factor-like protein 8A	no	no	4	0.0022052	42.149					By matching
MNLSAIQDR	DEKQLIEKMNLSAIQD	NLSAIQDREICCYSIS	K	M	N	D	R	E	1	1	1	1	0	1	0	0	0	1	1	0	1	0	0	1	0	0	0	0	0	0	9	0	1046.52	Q9NVJ2;Q96BM9	Q9NVJ2	147	155	ARL8B;ARL8A	ADP-ribosylation factor-like protein 8B;ADP-ribosylation factor-like protein 8A	no	no	2	0.0081364	59.908		By matching	By matching		By MS/MS
ALANHHDLLVK	GVCVKKIRALANHHDL	NHHDLLVKVKVIKLVN	R	A	L	V	K	V	2	0	1	1	0	0	0	0	2	0	3	1	0	0	0	0	0	0	0	1	0	0	11	0	1229.69	Q7L311	Q7L311	612	622	ARMCX2	Armadillo repeat-containing X-linked protein 2	yes	yes	3	0.0039947	45.661
VAEAPREAETSR	PAMAGAPKVAEAPREA	PREAETSRAAVPPGTV	K	V	A	S	R	A	3	2	0	0	0	0	3	0	0	0	0	0	0	0	1	1	1	0	0	1	0	0	12	1	1314.65	Q7L311	Q7L311	163	174	ARMCX2	Armadillo repeat-containing X-linked protein 2	yes	yes	3	0.016477	29.544		By matching
AGPLGPGPGDGCFTLPGHR	GLGMRPPRAGPLGPGP	CFTLPGHREAFPVGPE	R	A	G	H	R	E	1	1	0	1	1	0	0	6	1	0	2	0	0	1	4	0	1	0	0	0	0	0	19	0	1861.89	C9JJX6;E9PDC3;O00192-2;O00192	C9JJX6	152	170	ARVCF	Armadillo repeat protein deleted in velo-cardio-facial syndrome	yes	no	3	0.00027638	60.764
ANAAAYLQHLCFENEGVK	RHPVDPVKANAAAYLQ	CFENEGVKRRVRQLRG	K	A	N	V	K	R	4	0	2	0	1	1	2	1	1	0	2	1	0	1	0	0	0	0	1	1	0	0	18	0	2033.96	C9JJX6;E9PDC3;O00192-2;O00192	C9JJX6	313	330	ARVCF	Armadillo repeat protein deleted in velo-cardio-facial syndrome	yes	no	3	0.0011562	48.623
AYLSSGGGFPEGPEPR	GPVATLSRAYLSSGGG	FPEGPEPRDSPSYGSL	R	A	Y	P	R	D	1	1	0	0	0	0	2	4	0	0	1	0	0	1	3	2	0	0	1	0	0	0	16	0	1619.76	C9JJX6;E9PDC3;O00192-2;O00192	C9JJX6	118	133	ARVCF	Armadillo repeat protein deleted in velo-cardio-facial syndrome	yes	no	2	0.0025473	55.755
EAFPVGPEPGPPGGR	CFTLPGHREAFPVGPE	EPGPPGGRSLPERFQA	R	E	A	G	R	S	1	1	0	0	0	0	2	4	0	0	0	0	0	1	5	0	0	0	0	1	0	0	15	0	1462.72	C9JJX6;E9PDC3;O00192-2;O00192	C9JJX6	171	185	ARVCF	Armadillo repeat protein deleted in velo-cardio-facial syndrome	yes	no	2	9.1156e-12	83.856
ELVTGTLWNLSSYEPLK	AARDNEVRELVTGTLW	LSSYEPLKMVIIDHGL	R	E	L	L	K	M	0	0	1	0	0	0	2	1	0	0	4	1	0	0	1	2	2	1	1	1	0	0	17	0	1949.01	C9JJX6;E9PDC3;O00192-2;O00192	C9JJX6	399	415	ARVCF	Armadillo repeat protein deleted in velo-cardio-facial syndrome	yes	no	2	1.1451e-06	58.98
EVPGADRYQEAEPGPLGSAVGSQR	NLSYHVHKEVPGADRY	GSAVGSQRRRRDDASC	K	E	V	Q	R	R	3	2	0	1	0	2	3	4	0	0	1	0	0	0	3	2	0	0	1	2	0	0	24	1	2469.19	C9JJX6;E9PDC3;O00192-2;O00192	C9JJX6	522	545	ARVCF	Armadillo repeat protein deleted in velo-cardio-facial syndrome	yes	no	3	0.0042512	23.34
FQAEPYGLEDDTR	GGRSLPERFQAEPYGL	YGLEDDTRSLAADDEG	R	F	Q	T	R	S	1	1	0	2	0	1	2	1	0	0	1	0	0	1	1	0	1	0	1	0	0	0	13	0	1539.68	C9JJX6;E9PDC3;O00192-2;O00192	C9JJX6	191	203	ARVCF	Armadillo repeat protein deleted in velo-cardio-facial syndrome	yes	no	2	0.0030078	48.527		By matching	By matching		By matching
GLPLLVALLDHPR	KRRVRQLRGLPLLVAL	VALLDHPRAEVRRRAC	R	G	L	P	R	A	1	1	0	1	0	0	0	1	1	0	5	0	0	0	2	0	0	0	0	1	0	0	13	0	1412.85	C9JJX6;E9PDC3;O00192-2;O00192	C9JJX6	338	350	ARVCF	Armadillo repeat protein deleted in velo-cardio-facial syndrome	yes	no	3	0.003359	39.006
AGRPQFDDQGK	DVLQMMGRAGRPQFDD	PQFDDQGKAVILVHDI	R	A	G	G	K	A	1	1	0	2	0	2	0	2	0	0	0	1	0	1	1	0	0	0	0	0	0	0	11	1	1217.58	Q8N3C0	Q8N3C0	1690	1700	ASCC3	Activating signal cointegrator 1 complex subunit 3	yes	yes	3	0.0086234	52.247
AVYIAPLK	FNKYPTSKAVYIAPLK	AVYIAPLKALVRERMD	K	A	V	L	K	A	2	0	0	0	0	0	0	0	0	1	1	1	0	0	1	0	0	0	1	1	0	0	8	0	873.532	Q8N3C0	Q8N3C0	1375	1382	ASCC3	Activating signal cointegrator 1 complex subunit 3	yes	yes	2	0.027162	45.081
FRPVPLGQTFLGIK	GLFFFDGRFRPVPLGQ	GQTFLGIKCANKMQQL	R	F	R	I	K	C	0	1	0	0	0	1	0	2	0	1	2	1	0	2	2	0	1	0	0	1	0	0	14	1	1571.92	Q8N3C0;Q8N3C0-4	Q8N3C0	676	689	ASCC3	Activating signal cointegrator 1 complex subunit 3	yes	no	3	0.0035475	43.761
IVGLSTALANAR	SHTEKPVRIVGLSTAL	STALANARDLADWLNI	R	I	V	A	R	D	3	1	1	0	0	0	0	1	0	1	2	0	0	0	0	1	1	0	0	1	0	0	12	0	1184.69	Q8N3C0	Q8N3C0	1486	1497	ASCC3	Activating signal cointegrator 1 complex subunit 3	yes	yes	2	0.0013521	57.175
NCGHIPFFFPTQGHDYVLAEK	MSLIERAKNCGHIPFF	HDYVLAEKQVQRSRNK	K	N	C	E	K	Q	1	0	1	1	1	1	1	2	2	1	1	1	0	3	2	0	1	0	1	1	0	0	21	0	2476.16	Q8N3C0	Q8N3C0	741	761	ASCC3	Activating signal cointegrator 1 complex subunit 3	yes	yes	4	0.012084	18.316
QDNYNEEVADLK	RSFSNVTKQDNYNEEV	NEEVADLKIKRSKLHE	K	Q	D	L	K	I	1	0	2	2	0	1	2	0	0	0	1	1	0	0	0	0	0	0	1	1	0	0	12	0	1436.64	Q8N3C0;Q8N3C0-4;J3KNJ4;E5RFZ0;Q8N3C0-3	Q8N3C0	19	30	ASCC3	Activating signal cointegrator 1 complex subunit 3	yes	no	2	0.0062726	41.242					By matching
SHSPAKPVLIFVSSR	KPAFQAIRSHSPAKPV	VLIFVSSRRQTRLTAL	R	S	H	S	R	R	1	1	0	0	0	0	0	0	1	1	1	1	0	1	2	4	0	0	0	2	0	0	15	1	1623.91	Q8N3C0	Q8N3C0	1551	1565	ASCC3	Activating signal cointegrator 1 complex subunit 3	yes	yes	3	0.040984	28.627
TGYFSSTDLGR	QMIRFEERTGYFSSTD	FSSTDLGRTASHYYIK	R	T	G	G	R	T	0	1	0	1	0	0	0	2	0	0	1	0	0	1	0	2	2	0	1	0	0	0	11	0	1202.56	Q8N3C0	Q8N3C0	973	983	ASCC3	Activating signal cointegrator 1 complex subunit 3	yes	yes	2	0.013358	42.083
TNIAMLTVLHEIR	CAPTGAGKTNIAMLTV	LTVLHEIRQHFQQGVI	K	T	N	I	R	Q	1	1	1	0	0	0	1	0	1	2	2	0	1	0	0	0	2	0	0	1	0	0	13	0	1509.83	Q8N3C0;Q8N3C0-4	Q8N3C0	506	518	ASCC3	Activating signal cointegrator 1 complex subunit 3	yes	no	3	0.009691	31.071
TSAFIAGAK	DSQAEAMKTSAFIAGA	SAFIAGAKMILPEGIQ	K	T	S	A	K	M	3	0	0	0	0	0	0	1	0	1	0	1	0	1	0	1	1	0	0	0	0	0	9	0	864.471	Q8N3C0;Q8N3C0-4	Q8N3C0	415	423	ASCC3	Activating signal cointegrator 1 complex subunit 3	yes	no	2	0.036535	37.344
VIELTGDVTPDMK	IEEKLGKKVIELTGDV	GDVTPDMKSIAKADLI	K	V	I	M	K	S	0	0	0	2	0	0	1	1	0	1	1	1	1	0	1	0	2	0	0	2	0	0	13	0	1416.72	Q8N3C0	Q8N3C0	1404	1416	ASCC3	Activating signal cointegrator 1 complex subunit 3	yes	yes	2	0.0010988	56.569
VSDSLTDLALK	LSAQVNTKVSDSLTDL	SLTDLALK________	K	V	S	L	K	-	1	0	0	2	0	0	0	0	0	0	3	1	0	0	0	2	1	0	0	1	0	0	11	0	1160.63	Q8N3C0	Q8N3C0	2192	2202	ASCC3	Activating signal cointegrator 1 complex subunit 3	yes	yes	2	0.0016866	64.121
AEALLPTQEPLK	SKDAINLKAEALLPTQ	LPTQEPLKASCSTNIN	K	A	E	L	K	A	2	0	0	0	0	1	2	0	0	0	3	1	0	0	2	0	1	0	0	0	0	0	12	0	1308.73	Q9NR48-2;Q9NR48	Q9NR48-2	426	437	ASH1L	Histone-lysine N-methyltransferase ASH1L	yes	no	2	0.031308	28.283					By MS/MS
INFNSFYTHPSFPLDPLHYIR	DLLPTIFRINFNSFYT	LDPLHYIRKPDLKKKR	R	I	N	I	R	K	0	1	2	1	0	0	0	0	2	2	2	0	0	3	3	2	1	0	2	0	0	0	21	0	2577.28	Q9NR48-2;Q9NR48	Q9NR48-2	1322	1342	ASH1L	Histone-lysine N-methyltransferase ASH1L	yes	no	4	0.0028015	27.924					By MS/MS
ADWLSHYWMPK	FERHYPGRADWLSHYW	LSHYWMPKWINATDPS	R	A	D	P	K	W	1	0	0	1	0	0	0	0	1	0	1	1	1	0	1	1	0	2	1	0	0	0	11	0	1432.66	P08243-2;P08243;P08243-3	P08243-2	509	519	ASNS	Asparagine synthetase [glutamine-hydrolyzing]	yes	no	3	0.0012744	59.198					By matching
AMTEDGFLAVCSEAK	YGVRPLFKAMTEDGFL	LAVCSEAKGLVTLKHS	K	A	M	A	K	G	3	0	0	1	1	0	2	1	0	0	1	1	1	1	0	1	1	0	0	1	0	0	15	0	1627.72	P08243-2;P08243;P08243-3;F8WEJ5;C9JT45;C9J057	P08243-2	127	141	ASNS	Asparagine synthetase [glutamine-hydrolyzing]	yes	no	2	0.0011522	56.514					By matching
APSPEKAEEESER	QGYIYFHKAPSPEKAE	KAEEESERLLRELYLF	K	A	P	E	R	L	2	1	0	0	0	0	5	0	0	0	0	1	0	0	2	2	0	0	0	0	0	0	13	1	1457.66	P08243-2;P08243;P08243-3	P08243-2	359	371	ASNS	Asparagine synthetase [glutamine-hydrolyzing]	yes	no	3	8.2908e-06	79.875
DTYGVRPLFK	NKKVFLGRDTYGVRPL	YGVRPLFKAMTEDGFL	R	D	T	F	K	A	0	1	0	1	0	0	0	1	0	0	1	1	0	1	1	0	1	0	1	1	0	0	10	1	1194.64	P08243-2;P08243;P08243-3;F8WEJ5;C9JT45;C9J057	P08243-2	117	126	ASNS	Asparagine synthetase [glutamine-hydrolyzing]	yes	no	2	1.5917e-22	121.6					By matching
EAFSDGITSVK	KEILWRPKEAFSDGIT	SDGITSVKNSWFKILQ	K	E	A	V	K	N	1	0	0	1	0	0	1	1	0	1	0	1	0	1	0	2	1	0	0	1	0	0	11	0	1152.57	P08243-2;P08243;P08243-3	P08243-2	447	457	ASNS	Asparagine synthetase [glutamine-hydrolyzing]	yes	no	2	0.00027169	75.819					By matching
ELYLFDVLR	EESERLLRELYLFDVL	LYLFDVLRADRTTAAH	R	E	L	L	R	A	0	1	0	1	0	0	1	0	0	0	3	0	0	1	0	0	0	0	1	1	0	0	9	0	1166.63	P08243-2;P08243;P08243-3	P08243-2	375	383	ASNS	Asparagine synthetase [glutamine-hydrolyzing]	yes	no	2	0.0020693	71.451					By MS/MS
ELYLFDVLRADR	EESERLLRELYLFDVL	FDVLRADRTTAAHGLE	R	E	L	D	R	T	1	2	0	2	0	0	1	0	0	0	3	0	0	1	0	0	0	0	1	1	0	0	12	1	1508.8	P08243-2;P08243;P08243-3	P08243-2	375	386	ASNS	Asparagine synthetase [glutamine-hydrolyzing]	yes	no	3	0.019658	28.283
ETFEDSNLIPK	GIEKHLLRETFEDSNL	EDSNLIPKEILWRPKE	R	E	T	P	K	E	0	0	1	1	0	0	2	0	0	1	1	1	0	1	1	1	1	0	0	0	0	0	11	0	1291.63	P08243-2;P08243;P08243-3	P08243-2	429	439	ASNS	Asparagine synthetase [glutamine-hydrolyzing]	yes	no	2	0.010353	44.847					By matching
FSSYYLSLPPEMR	RVPFLDHRFSSYYLSL	LSLPPEMRIPKNGIEK	R	F	S	M	R	I	0	1	0	0	0	0	1	0	0	0	2	0	1	1	2	3	0	0	2	0	0	0	13	0	1588.76	P08243-2;P08243;P08243-3	P08243-2	404	416	ASNS	Asparagine synthetase [glutamine-hydrolyzing]	yes	no	2	0.05018	23.934
IGCLLSGGLDSSLVAATLLK	KRLMTDRRIGCLLSGG	LVAATLLKQLKEAQVQ	R	I	G	L	K	Q	2	0	0	1	1	0	0	3	0	1	6	1	0	0	0	3	1	0	0	1	0	0	20	0	1987.1	P08243-2;P08243;P08243-3;F8WEJ5	P08243-2	232	251	ASNS	Asparagine synthetase [glutamine-hydrolyzing]	yes	no	2	0.00043691	44.054
LAVVDPLFGMQPIR	NCCFGFHRLAVVDPLF	LFGMQPIRVKKYPYLW	R	L	A	I	R	V	1	1	0	1	0	1	0	1	0	1	2	0	1	1	2	0	0	0	0	2	0	0	14	0	1554.86	P08243-2;P08243;F8WEJ5;C9JT45;C9J057;C9JLN6;C9JM09	P08243-2	29	42	ASNS	Asparagine synthetase [glutamine-hydrolyzing]	yes	no	2	5.8376e-05	69.03					By MS/MS
LFPGFEIETVK	ALYDNVEKLFPGFEIE	GFEIETVKNNLRILFN	K	L	F	V	K	N	0	0	0	0	0	0	2	1	0	1	1	1	0	2	1	0	1	0	0	1	0	0	11	0	1278.69	P08243-2;P08243;P08243-3;F8WEJ5	P08243-2	201	211	ASNS	Asparagine synthetase [glutamine-hydrolyzing]	yes	no	2	0.023036	37.18	By matching		By matching		By matching
TTAAHGLELR	FDVLRADRTTAAHGLE	AAHGLELRVPFLDHRF	R	T	T	L	R	V	2	1	0	0	0	0	1	1	1	0	2	0	0	0	0	0	2	0	0	0	0	0	10	0	1067.57	P08243-2;P08243;P08243-3	P08243-2	387	396	ASNS	Asparagine synthetase [glutamine-hydrolyzing]	yes	no	2	0.018243	41.704					By matching
WINATDPSAR	LSHYWMPKWINATDPS	NATDPSARTLTHYKSA	K	W	I	A	R	T	2	1	1	1	0	0	0	0	0	1	0	0	0	0	1	1	1	1	0	0	0	0	10	0	1129.55	P08243-2;P08243;P08243-3	P08243-2	520	529	ASNS	Asparagine synthetase [glutamine-hydrolyzing]	yes	no	2	6.6493e-07	96.342					By matching
AQCEDDLAEK	SPRARYGKAQCEDDLA	CEDDLAEKRRSNEVLR	K	A	Q	E	K	R	2	0	0	2	1	1	2	0	0	0	1	1	0	0	0	0	0	0	0	0	0	0	10	0	1177.49	Q12797-10;Q12797;A0A087WW51	Q12797-10	353	362	ASPH	Aspartyl/asparaginyl beta-hydroxylase	yes	no	2	3.844e-06	89.171	By matching	By MS/MS	By matching		By MS/MS
AQPWWTPK	LYNVNGLKAQPWWTPK	AQPWWTPKETGYTELV	K	A	Q	P	K	E	1	0	0	0	0	1	0	0	0	0	0	1	0	0	2	0	1	2	0	0	0	0	8	0	1012.51	Q12797-10;Q12797	Q12797-10	543	550	ASPH	Aspartyl/asparaginyl beta-hydroxylase	yes	no	2	0.039098	41.876	By matching	By matching	By matching		By matching
EGIESGDPGTDDGR	AESIPYLKEGIESGDP	DPGTDDGRFYFHLGDA	K	E	G	G	R	F	0	1	0	3	0	0	2	4	0	1	0	0	0	0	1	1	1	0	0	0	0	0	14	0	1403.58	Q12797-10;Q12797	Q12797-10	484	497	ASPH	Aspartyl/asparaginyl beta-hydroxylase	yes	no	2	2.7022e-05	70.889
ETGYTELVK	AQPWWTPKETGYTELV	TGYTELVKSLERNWKL	K	E	T	V	K	S	0	0	0	0	0	0	2	1	0	0	1	1	0	0	0	0	2	0	1	1	0	0	9	0	1038.52	Q12797-10;Q12797	Q12797-10	551	559	ASPH	Aspartyl/asparaginyl beta-hydroxylase	yes	no	2	0.0061575	57.032		By matching	By MS/MS	By matching	By matching
GAIETYQEVASLPDVPADLLK	RRSNEVLRGAIETYQE	DVPADLLKLSLKRRSD	R	G	A	L	K	L	3	0	0	2	0	1	2	1	0	1	3	1	0	0	2	1	1	0	1	2	0	0	21	0	2228.16	Q12797-10;Q12797	Q12797-10	371	391	ASPH	Aspartyl/asparaginyl beta-hydroxylase	yes	no	2;3	0.00043641	41.615	By matching	By matching	By matching		By MS/MS
GDWSQFTLWQQGR	EDENLREKGDWSQFTL	FTLWQQGRRNENACKG	K	G	D	G	R	R	0	1	0	1	0	3	0	2	0	0	1	0	0	1	0	1	1	2	0	0	0	0	13	0	1607.75	Q12797-10;Q12797	Q12797-10	594	606	ASPH	Aspartyl/asparaginyl beta-hydroxylase	yes	no	2	5.5639e-37	122.39	By matching	By matching	By MS/MS		By MS/MS
GKIEEAVNAFK	AAEKLRKRGKIEEAVN	EEAVNAFKELVRKYPQ	R	G	K	F	K	E	2	0	1	0	0	0	2	1	0	1	0	2	0	1	0	0	0	0	0	1	0	0	11	1	1204.65	Q12797-10;Q12797;E5RHK2;A0A087WW51	Q12797-10	326	336	ASPH	Aspartyl/asparaginyl beta-hydroxylase	yes	no	2	0.043853	50.786	By matching	By matching	By matching		By MS/MS
GLFLPEDENLREK	LAVMDKAKGLFLPEDE	EDENLREKGDWSQFTL	K	G	L	E	K	G	0	1	1	1	0	0	3	1	0	0	3	1	0	1	1	0	0	0	0	0	0	0	13	1	1558.8	Q12797-10;Q12797	Q12797-10	581	593	ASPH	Aspartyl/asparaginyl beta-hydroxylase	yes	no	3	5.1632e-09	92.856	By matching	By matching	By MS/MS		By matching
IAESIPYLK	FILKAQNKIAESIPYL	AESIPYLKEGIESGDP	K	I	A	L	K	E	1	0	0	0	0	0	1	0	0	2	1	1	0	0	1	1	0	0	1	0	0	0	9	0	1032.59	Q12797-10;Q12797	Q12797-10	475	483	ASPH	Aspartyl/asparaginyl beta-hydroxylase	yes	no	2	0.0062041	56.916	By matching	By matching	By matching		By matching
KVYEEVLSVTPNDGFAK	IGDNDNAKKVYEEVLS	TPNDGFAKVHYGFILK	K	K	V	A	K	V	1	0	1	1	0	0	2	1	0	0	1	2	0	1	1	1	1	0	1	3	0	0	17	1	1894.97	Q12797-10;Q12797	Q12797-10	446	462	ASPH	Aspartyl/asparaginyl beta-hydroxylase	yes	no	3	4.4808e-14	83.404	By matching	By matching	By MS/MS		By MS/MS
LGIYDADGDGDFDVDDAK	DYEEVLGKLGIYDADG	DFDVDDAKVLLGLKER	K	L	G	A	K	V	2	0	0	7	0	0	0	3	0	1	1	1	0	1	0	0	0	0	1	1	0	0	18	0	1899.8	Q12797-10;Q12797;E5RHK2;E5RG29;A0A0A0MSK8;E5RG56;Q12797-9;Q12797-6;Q12797-5;Q12797-8;Q12797-2;E5RHJ2;G3XAN5;Q12797-7;Q12797-4;Q12797-3	Q12797-10	58	75	ASPH	Aspartyl/asparaginyl beta-hydroxylase	yes	no	2	1.8394e-13	81.157					By matching
LGIYDADGDGDFDVDDAKVLLGLK	DYEEVLGKLGIYDADG	AKVLLGLKERSTSEPA	K	L	G	L	K	E	2	0	0	7	0	0	0	4	0	1	4	2	0	1	0	0	0	0	1	2	0	0	24	1	2523.24	Q12797-10;Q12797;E5RG29;A0A0A0MSK8;E5RG56;Q12797-9;Q12797-6;Q12797-5;Q12797-8;Q12797-2	Q12797-10	58	81	ASPH	Aspartyl/asparaginyl beta-hydroxylase	yes	no	3	0.00016638	34.217
LIFIVDVWHPELTPQQR	WQDASSFRLIFIVDVW	PELTPQQRRSLPAI__	R	L	I	Q	R	R	0	1	0	1	0	2	1	0	1	2	2	0	0	1	2	0	1	1	0	2	0	0	17	0	2090.13	Q12797-10;Q12797	Q12797-10	707	723	ASPH	Aspartyl/asparaginyl beta-hydroxylase	yes	no	3	6.7012e-27	97.235	By matching	By MS/MS	By matching		By MS/MS
LIRDEGLAVMDK	KSLERNWKLIRDEGLA	EGLAVMDKAKGLFLPE	K	L	I	D	K	A	1	1	0	2	0	0	1	1	0	1	2	1	1	0	0	0	0	0	0	1	0	0	12	1	1358.72	Q12797-10;Q12797	Q12797-10	567	578	ASPH	Aspartyl/asparaginyl beta-hydroxylase	yes	no	3	0.0034436	42.317		By matching			By matching
TCTLLEKFPETTGCR	NACKGAPKTCTLLEKF	FPETTGCRRGQIKYSI	K	T	C	C	R	R	0	1	0	0	2	0	2	1	0	0	2	1	0	1	1	0	4	0	0	0	0	0	15	1	1811.85	Q12797-10;Q12797	Q12797-10	618	632	ASPH	Aspartyl/asparaginyl beta-hydroxylase	yes	no	3	4.2605e-09	78.69	By MS/MS	By matching	By matching		By matching
VLIFDDSFEHEVWQDASSFR	TKTWEEGKVLIFDDSF	WQDASSFRLIFIVDVW	K	V	L	F	R	L	1	1	0	3	0	1	2	0	1	1	1	0	0	3	0	3	0	1	0	2	0	0	20	0	2426.12	Q12797-10;Q12797	Q12797-10	687	706	ASPH	Aspartyl/asparaginyl beta-hydroxylase	yes	no	3	2.0226e-154	145.88	By matching	By MS/MS			By MS/MS
VYEEVLSVTPNDGFAK	GDNDNAKKVYEEVLSV	TPNDGFAKVHYGFILK	K	V	Y	A	K	V	1	0	1	1	0	0	2	1	0	0	1	1	0	1	1	1	1	0	1	3	0	0	16	0	1766.87	Q12797-10;Q12797	Q12797-10	447	462	ASPH	Aspartyl/asparaginyl beta-hydroxylase	yes	no	2	0.00281	54.281		By matching	By matching		By MS/MS
YSIMHPGTHVWPHTGPTNCR	GCRRGQIKYSIMHPGT	HTGPTNCRLRMHLGLV	K	Y	S	C	R	L	0	1	1	0	1	0	0	2	3	1	0	0	1	0	3	1	3	1	1	1	0	0	20	0	2347.07	Q12797-10;Q12797	Q12797-10	638	657	ASPH	Aspartyl/asparaginyl beta-hydroxylase	yes	no	5	0.046439	10.765		By matching			By matching
ASGLACSQEAEYHSQSR	VMIQEWYKASGLACSQ	AEYHSQSRAAVTIQKA	K	A	S	S	R	A	3	1	0	0	1	2	2	1	1	0	1	0	0	0	0	4	0	0	1	0	0	0	17	0	1879.81	Q8IZT6;A0A087WV76	Q8IZT6	2800	2816	ASPM	Abnormal spindle-like microcephaly-associated protein	yes	no	3	0.012283	27.714
ELLNVHSANVSK	SLHASENRELLNVHSA	VHSANVSKVSFNEKAV	R	E	L	S	K	V	1	0	2	0	0	0	1	0	1	0	2	1	0	0	0	2	0	0	0	2	0	0	12	0	1309.7	Q8IZT6;Q8IZT6-2	Q8IZT6	257	268	ASPM	Abnormal spindle-like microcephaly-associated protein	yes	no	3	0.04173	18.625					By matching
KIEHEGQECLSQR	IQKYHSIKKIEHEGQE	GQECLSQRNRAASVIQ	K	K	I	Q	R	N	0	1	0	0	1	2	3	1	1	1	1	1	0	0	0	1	0	0	0	0	0	0	13	1	1612.76	Q8IZT6;Q8IZT6-2;Q5VYL4;A0A087WV76	Q8IZT6	3169	3181	ASPM	Abnormal spindle-like microcephaly-associated protein	yes	no	3	0.00064318	51.726					By matching
LLMDWVNAVCAFYNKK	EQYSENIKLLMDWVNA	VCAFYNKKVENFTVSF	K	L	L	K	K	V	2	0	2	1	1	0	0	0	0	0	2	2	1	1	0	0	0	1	1	2	0	0	16	1	1970.97	Q8IZT6;Q8IZT6-2;Q5VYL4	Q8IZT6	1115	1130	ASPM	Abnormal spindle-like microcephaly-associated protein	yes	no	4	0.0068666	29.324	By matching	By MS/MS		By matching
SYKNEVTPSSTTASVAR	DPILSKSKSYKNEVTP	STTASVARKRKSDGSM	K	S	Y	A	R	K	2	1	1	0	0	0	1	0	0	0	0	1	0	0	1	4	3	0	1	2	0	0	17	1	1796.89	Q8IZT6;Q8IZT6-2	Q8IZT6	557	573	ASPM	Abnormal spindle-like microcephaly-associated protein	yes	no	3	0.00062136	50.831
TNISEVNAATLLLGIENQHK	TPDDFTVKTNISEVNA	LGIENQHKISVPRAPT	K	T	N	H	K	I	2	0	3	0	0	1	2	1	1	2	3	1	0	0	0	1	2	0	0	1	0	0	20	0	2164.15	Q8IZT6;Q8IZT6-2	Q8IZT6	720	739	ASPM	Abnormal spindle-like microcephaly-associated protein	yes	no	3	0.019927	18.316
KNDPLPISTVGTR	YNLVDMERKNDPLPIS	PISTVGTRGKGPKRDE	R	K	N	T	R	G	0	1	1	1	0	0	0	1	0	1	1	1	0	0	2	1	2	0	0	1	0	0	13	1	1396.77	Q9NVM9;H0YH12;Q9NVM9-2	Q9NVM9	507	519	ASUN	Protein asunder homolog	yes	no	3	0.0055171	33.304					By MS/MS
SILEDPPSISEGCGGR	LHVLSSSRSILEDPPS	ISEGCGGRVTDYRITD	R	S	I	G	R	V	0	1	0	1	1	0	2	3	0	2	1	0	0	0	2	3	0	0	0	0	0	0	16	0	1672.77	Q9NVM9;H0YH12;Q9NVM9-2	Q9NVM9	394	409	ASUN	Protein asunder homolog	yes	no	2	0.0032816	44.925					By matching
TIYNLVDMER	EDVLNCQKTIYNLVDM	YNLVDMERKNDPLPIS	K	T	I	E	R	K	0	1	1	1	0	0	1	0	0	1	1	0	1	0	0	0	1	0	1	1	0	0	10	0	1252.61	Q9NVM9;H0YH12;Q9NVM9-2	Q9NVM9	497	506	ASUN	Protein asunder homolog	yes	no	2	0.043055	31.597					By matching
TVFVVDHCPYMAESCR	KIFSESHKTVFVVDHC	PYMAESCRQHVEFDML	K	T	V	C	R	Q	1	1	0	1	2	0	1	0	1	0	0	0	1	1	1	1	1	0	1	3	0	0	16	0	1969.85	Q9NVM9;F5H5W1;F5H457	Q9NVM9	10	25	ASUN	Protein asunder homolog	yes	no	3	0.018905	32.702					By matching
ALGDQSNVTGQGK	FGPEQTGRALGDQSNV	SNVTGQGKKLFGSGNV	R	A	L	G	K	K	1	0	1	1	0	2	0	3	0	0	1	1	0	0	0	1	1	0	0	1	0	0	13	0	1273.63	Q76L82;Q8IXJ9	Q76L82	1285	1297	ASXH1;ASXL1	Putative Polycomb group protein ASXL1	yes	no	2	0.0052761	31.675					By MS/MS
ALGDQSNVTGQGKK	FGPEQTGRALGDQSNV	NVTGQGKKLFGSGNVA	R	A	L	K	K	L	1	0	1	1	0	2	0	3	0	0	1	2	0	0	0	1	1	0	0	1	0	0	14	1	1401.72	Q76L82;Q8IXJ9	Q76L82	1285	1298	ASXH1;ASXL1	Putative Polycomb group protein ASXL1	yes	no	3	0.014699	23.934					By MS/MS
ALKEPLLPDSCETGTGLAR	GSSPSSLRALKEPLLP	ETGTGLARIEATQAPG	R	A	L	A	R	I	2	1	0	1	1	0	2	2	0	0	4	1	0	0	2	1	2	0	0	0	0	0	19	1	2027.04	Q76L82;Q8IXJ9	Q76L82	1167	1185	ASXH1;ASXL1	Putative Polycomb group protein ASXL1	yes	no	3	0.0011351	52.185					By matching
EHIPSVEPQVGEEWEK	KQPKPESREHIPSVEP	QVGEEWEKAAPTPPAL	R	E	H	E	K	A	0	0	0	0	0	1	5	1	1	1	0	1	0	0	2	1	0	1	0	2	0	0	16	0	1891.9	Q76L82;Q8IXJ9	Q76L82	912	927	ASXH1;ASXL1	Putative Polycomb group protein ASXL1	yes	no	3	8.336e-09	77.746		By matching			By MS/MS
IEATQAPGAPQK	ETGTGLARIEATQAPG	QAPGAPQKNCKAVPSF	R	I	E	Q	K	N	3	0	0	0	0	2	1	1	0	1	0	1	0	0	2	0	1	0	0	0	0	0	12	0	1209.64	Q76L82;Q8IXJ9	Q76L82	1186	1197	ASXH1;ASXL1	Putative Polycomb group protein ASXL1	yes	no	2	0.020267	42.031					By MS/MS
LSSSALNNEFFTHAAQSWR	VGTDGLLRLSSSALNN	THAAQSWRERLADGEF	R	L	S	W	R	E	3	1	2	0	0	1	1	0	1	0	2	0	0	2	0	4	1	1	0	0	0	0	19	0	2165.03	Q76L82;Q8IXJ9;Q8IXJ9-2	Q76L82	298	316	ASXH1;ASXL1	Putative Polycomb group protein ASXL1	yes	no	3	0.020456	20.251					By matching
LVEQPQLHPDVR	SQTSVAERLVEQPQLH	PQLHPDVRTECESGTT	R	L	V	V	R	T	0	1	0	1	0	2	1	0	1	0	2	0	0	0	2	0	0	0	0	2	0	0	12	0	1429.77	Q76L82;Q8IXJ9	Q76L82	770	781	ASXH1;ASXL1	Putative Polycomb group protein ASXL1	yes	no	3	0.0080723	42.843					By matching
QEMEKEKKVEQWKEK	HEMQVRIRQEMEKEKK	KVEQWKEKFFEDYYGQ	R	Q	E	E	K	F	0	0	0	0	0	2	5	0	0	0	0	5	1	0	0	0	0	1	0	1	0	0	15	4	1976	Q76L82;Q8IXJ9;Q8IXJ9-2	Q76L82	334	348	ASXH1;ASXL1	Putative Polycomb group protein ASXL1	yes	no	2	0.032843	56.139	By matching	By matching			By matching
AASDSVPAKPATWEGK	HLSLKTVKAASDSVPA	KPATWEGKQSDGQTGS	K	A	A	G	K	Q	4	0	0	1	0	0	1	1	0	0	0	2	0	0	2	2	1	1	0	1	0	0	16	1	1613.8	E7EWD6;Q76L83	E7EWD6	173	188	ASXL2	Putative Polycomb group protein ASXL2	yes	no	3	0.011508	33.842
ATQDQILQTLIQR	QYHEGLSKATQDQILQ	ILQTLIQRVRRQNLLS	K	A	T	Q	R	V	1	1	0	1	0	4	0	0	0	2	2	0	0	0	0	0	2	0	0	0	0	0	13	0	1526.84	E7EWD6;Q76L83	E7EWD6	1033	1045	ASXL2	Putative Polycomb group protein ASXL2	yes	no	2	2.6393e-06	86.803
ELLPCGPETQPQSETK	TGSRGGTRELLPCGPE	TQPQSETKTTPSQAQP	R	E	L	T	K	T	0	0	0	0	1	2	3	1	0	0	2	1	0	0	3	1	2	0	0	0	0	0	16	0	1812.86	E7EWD6;Q76L83;Q76L83-2	E7EWD6	714	729	ASXL2	Putative Polycomb group protein ASXL2	yes	no	2	0.019216	31.614					By matching
ETLSTSDCLASK	TSSGPHSRETLSTSDC	TSDCLASKNVKAEIPL	R	E	T	S	K	N	1	0	0	1	1	0	1	0	0	0	2	1	0	0	0	3	2	0	0	0	0	0	12	0	1310.6	E7EWD6;Q76L83;Q76L83-2	E7EWD6	1190	1201	ASXL2	Putative Polycomb group protein ASXL2	yes	no	2	0.0017171	52.576					By matching
HTFSVLPGDCQQR	NLRALINKHTFSVLPG	LPGDCQQRLLLLLPEV	K	H	T	Q	R	L	0	1	0	1	1	2	0	1	1	0	1	0	0	1	1	1	1	0	0	1	0	0	13	0	1543.72	E7EWD6;Q76L83;Q76L83-2	E7EWD6	262	274	ASXL2	Putative Polycomb group protein ASXL2	yes	no	3	0.033029	20.124					By matching
LLLLLPEVDR	LPGDCQQRLLLLLPEV	LLLPEVDRQVGPDGLM	R	L	L	D	R	Q	0	1	0	1	0	0	1	0	0	0	5	0	0	0	1	0	0	0	0	1	0	0	10	0	1179.72	E7EWD6;Q76L83;Q76L83-2	E7EWD6	275	284	ASXL2	Putative Polycomb group protein ASXL2	yes	no	2	0.0040346	58.699					By MS/MS
LYGSPTQIGPSYR	LPPLQTPKLYGSPTQI	TQIGPSYRGMINVSTS	K	L	Y	Y	R	G	0	1	0	0	0	1	0	2	0	1	1	0	0	0	2	2	1	0	2	0	0	0	13	0	1437.73	E7EWD6;Q76L83;Q76L83-2	E7EWD6	1288	1300	ASXL2	Putative Polycomb group protein ASXL2	yes	no	2	0.0037174	45.28	By matching	By matching	By matching	By matching	By MS/MS
AGDGSSVKEVETYHR	KPAATTAKAGDGSSVK	KEVETYHRTRALRSLR	K	A	G	H	R	T	1	1	0	1	0	0	2	2	1	0	0	1	0	0	0	2	1	0	1	2	0	0	15	1	1633.77	Q6PL18	Q6PL18	56	70	ATAD2	ATPase family AAA domain-containing protein 2	yes	yes	3;4	0.00049127	61.444			By matching
ALAILSQPTPSLVVDHER	QQLITVEKALAILSQP	SLVVDHERLKNLLKTV	K	A	L	E	R	L	2	1	0	1	0	1	1	0	1	1	3	0	0	0	2	2	1	0	0	2	0	0	18	0	1945.06	Q6PL18;A0A0B4J211	Q6PL18	1315	1332	ATAD2	ATPase family AAA domain-containing protein 2	yes	no	3	5.4805e-14	82.01		By matching	By matching		By matching
ATVYYQAPLEKPR	RYYLRQRKATVYYQAP	QAPLEKPRHQRKPNIF	K	A	T	P	R	H	2	1	0	0	0	1	1	0	0	0	1	1	0	0	2	0	1	0	2	1	0	0	13	1	1534.81	Q6PL18;Q6PL18-2	Q6PL18	301	313	ATAD2	ATPase family AAA domain-containing protein 2	yes	no	3	0.015775	33.265	By matching	By matching			By matching
AVLQALEVLPVAPPPEPR	KPPISKKKAVLQALEV	VAPPPEPRSLTAEEVK	K	A	V	P	R	S	3	1	0	0	0	1	2	0	0	0	3	0	0	0	5	0	0	0	0	3	0	0	18	0	1895.09	Q6PL18;A0A0B4J211	Q6PL18	951	968	ATAD2	ATPase family AAA domain-containing protein 2	yes	no	2;3	0.00018939	64.275			By matching		By MS/MS
DAQNSSDSSFEK	RALRSLRKDAQNSSDS	SSDSSFEKNVEITEQL	K	D	A	E	K	N	1	0	1	2	0	1	1	0	0	0	0	1	0	1	0	4	0	0	0	0	0	0	12	0	1313.54	Q6PL18	Q6PL18	80	91	ATAD2	ATPase family AAA domain-containing protein 2	yes	yes	2	0.00094964	61.11	By matching	By matching			By MS/MS
DNFNFLHLNR	QKSSHKAKDNFNFLHL	FNFLHLNRNACYQPMS	K	D	N	N	R	N	0	1	3	1	0	0	0	0	1	0	2	0	0	2	0	0	0	0	0	0	0	0	10	0	1288.63	Q6PL18;A0A0B4J211	Q6PL18	773	782	ATAD2	ATPase family AAA domain-containing protein 2	yes	no	3	0.0083133	47.706					By MS/MS
EFLFSLPDKEAR	RRPGRFDREFLFSLPD	SLPDKEARKEILKIHT	R	E	F	A	R	K	1	1	0	1	0	0	2	0	0	0	2	1	0	2	1	1	0	0	0	0	0	0	12	1	1450.75	Q6PL18	Q6PL18	593	604	ATAD2	ATPase family AAA domain-containing protein 2	yes	yes	3	0.00068349	60.157					By MS/MS
EMVVFPLLYPEVFEK	SNHIAALKEMVVFPLL	LYPEVFEKFKIQPPRG	K	E	M	E	K	F	0	0	0	0	0	0	3	0	0	0	2	1	1	2	2	0	0	0	1	3	0	0	15	0	1838.95	Q6PL18;Q6PL18-2	Q6PL18	440	454	ATAD2	ATPase family AAA domain-containing protein 2	yes	no	2	7.8738e-13	88.561		By matching			By MS/MS
FDSVGGLSNHIAALK	MQLDSSVRFDSVGGLS	SNHIAALKEMVVFPLL	R	F	D	L	K	E	2	0	1	1	0	0	0	2	1	1	2	1	0	1	0	2	0	0	0	1	0	0	15	0	1527.8	Q6PL18;Q6PL18-2	Q6PL18	425	439	ATAD2	ATPase family AAA domain-containing protein 2	yes	no	3	0.011109	28.64	By matching	By MS/MS	By matching		By matching
FFEDLILK	PDKEERTKFFEDLILK	FFEDLILKQAAKPPIS	K	F	F	L	K	Q	0	0	0	1	0	0	1	0	0	1	2	1	0	2	0	0	0	0	0	0	0	0	8	0	1023.56	Q6PL18;A0A0B4J211	Q6PL18	932	939	ATAD2	ATPase family AAA domain-containing protein 2	yes	no	2	0.041064	41.429					By MS/MS
IGASLADVDPMQLDSSVR	GIYKDRMKIGASLADV	MQLDSSVRFDSVGGLS	K	I	G	V	R	F	2	1	0	3	0	1	0	1	0	1	2	0	1	0	1	3	0	0	0	2	0	0	18	0	1872.93	Q6PL18;Q6PL18-2	Q6PL18	407	424	ATAD2	ATPase family AAA domain-containing protein 2	yes	no	2	1.1075e-52	110.12		By matching			By MS/MS
ILIVGEPGFGQGSHLAPAVIHALEK	QPMSFRPRILIVGEPG	AVIHALEKFTVYTLDI	R	I	L	E	K	F	3	0	0	0	0	1	2	4	2	3	3	1	0	1	2	1	0	0	0	2	0	0	25	0	2552.41	Q6PL18;A0A0B4J211	Q6PL18	795	819	ATAD2	ATPase family AAA domain-containing protein 2	yes	no	4	2.2637e-14	71.678	By matching	By matching			By MS/MS
KATVYYQAPLEKPR	KRYYLRQRKATVYYQA	QAPLEKPRHQRKPNIF	R	K	A	P	R	H	2	1	0	0	0	1	1	0	0	0	1	2	0	0	2	0	1	0	2	1	0	0	14	2	1662.91	Q6PL18;Q6PL18-2	Q6PL18	300	313	ATAD2	ATPase family AAA domain-containing protein 2	yes	no	3	2.0394e-93	141.34	By matching	By matching	By matching		By MS/MS
KAVLQALEVLPVAPPPEPR	AKPPISKKKAVLQALE	VAPPPEPRSLTAEEVK	K	K	A	P	R	S	3	1	0	0	0	1	2	0	0	0	3	1	0	0	5	0	0	0	0	3	0	0	19	1	2023.18	Q6PL18;A0A0B4J211	Q6PL18	950	968	ATAD2	ATPase family AAA domain-containing protein 2	yes	no	3	0.0040783	34.174		By matching	By matching		By MS/MS
LITNTAEAVLQK	NQSMLFDKLITNTAEA	TAEAVLQKMDDMKKMR	K	L	I	Q	K	M	2	0	1	0	0	1	1	0	0	1	2	1	0	0	0	0	2	0	0	1	0	0	12	0	1299.74	Q6PL18;Q6PL18-2	Q6PL18	176	187	ATAD2	ATPase family AAA domain-containing protein 2	yes	no	2	1.2643e-22	110.08	By matching	By matching	By matching		By MS/MS
MEQEVENFSCSR	DKTSLIQKMEQEVENF	VENFSCSR________	K	M	E	S	R	-	0	1	1	0	1	1	3	0	0	0	0	0	1	1	0	2	0	0	0	1	0	0	12	0	1514.61	Q6PL18;A0A0B4J211	Q6PL18	1379	1390	ATAD2	ATPase family AAA domain-containing protein 2	yes	no	2	2.8076e-57	133.32	By matching	By matching	By matching		By MS/MS
NIVQSTEHLHEDNGDVEVRR	VTRSLRARNIVQSTEH	NGDVEVRRSCRIRSRY	R	N	I	R	R	S	0	2	2	2	0	1	3	1	2	1	1	0	0	0	0	1	1	0	0	3	0	0	20	1	2346.13	Q6PL18	Q6PL18	137	156	ATAD2	ATPase family AAA domain-containing protein 2	yes	yes	4	0.022734	20.596		By matching			By MS/MS
NNSNTCNIENELEDSRK	SESKLELRNNSNTCNI	NELEDSRKTTACTELR	R	N	N	R	K	T	0	1	5	1	1	0	3	0	0	1	1	1	0	0	0	2	1	0	0	0	0	0	17	1	2035.89	Q6PL18;A0A0B4J211	Q6PL18	1241	1257	ATAD2	ATPase family AAA domain-containing protein 2	yes	no	3	0.0013167	41.695	By matching	By matching	By matching		By matching
QDQIHSSIVSTLLALMDGLDSR	LAPVRSSRQDQIHSSI	LMDGLDSRGEIVVIGA	R	Q	D	S	R	G	1	1	0	3	0	2	0	1	1	2	4	0	1	0	0	4	1	0	0	1	0	0	22	0	2398.22	Q6PL18	Q6PL18	544	565	ATAD2	ATPase family AAA domain-containing protein 2	yes	yes	3	9.1602e-53	100.53					By MS/MS
RLEEQEEDTFR	SLTAEEVKRLEEQEED	EQEEDTFRELRIFLRN	K	R	L	F	R	E	0	2	0	1	0	1	4	0	0	0	1	0	0	1	0	0	1	0	0	0	0	0	11	1	1450.67	Q6PL18;A0A0B4J211	Q6PL18	977	987	ATAD2	ATPase family AAA domain-containing protein 2	yes	no	3	1.1257e-14	89.805	By matching	By MS/MS			By MS/MS
RSQVEQQQLITVEK	VLRMTRARRSQVEQQQ	QQLITVEKALAILSQP	R	R	S	E	K	A	0	1	0	0	0	4	2	0	0	1	1	1	0	0	0	1	1	0	0	2	0	0	14	1	1684.91	Q6PL18;A0A0B4J211	Q6PL18	1301	1314	ATAD2	ATPase family AAA domain-containing protein 2	yes	no	3	0.026018	31.914					By MS/MS
SICAEAALCALR	GYCGADIKSICAEAAL	EAALCALRRRYPQIYT	K	S	I	L	R	R	4	1	0	0	2	0	1	0	0	1	2	0	0	0	0	1	0	0	0	0	0	0	12	0	1333.65	Q6PL18	Q6PL18	641	652	ATAD2	ATPase family AAA domain-containing protein 2	yes	yes	2	0.0086684	40.767			By matching		By MS/MS
SQVEQQQLITVEK	LRMTRARRSQVEQQQL	QQLITVEKALAILSQP	R	S	Q	E	K	A	0	0	0	0	0	4	2	0	0	1	1	1	0	0	0	1	1	0	0	2	0	0	13	0	1528.81	Q6PL18;A0A0B4J211	Q6PL18	1302	1314	ATAD2	ATPase family AAA domain-containing protein 2	yes	no	2	1.1671e-17	102.52	By matching	By matching	By matching		By matching
TPSTPVACSTPAQLK	PEQNEKLKTPSTPVAC	CSTPAQLKRKIRKKSN	K	T	P	L	K	R	2	0	0	0	1	1	0	0	0	0	1	1	0	0	3	2	3	0	0	1	0	0	15	0	1556.79	Q6PL18;A0A0B4J211	Q6PL18	1149	1163	ATAD2	ATPase family AAA domain-containing protein 2	yes	no	2	0.0078169	37.657					By MS/MS
YAPSYYHVMPK	KRGCSSSKYAPSYYHV	SYYHVMPKQNSTLVGD	K	Y	A	P	K	Q	1	0	0	0	0	0	0	0	1	0	0	1	1	0	2	1	0	0	3	1	0	0	11	0	1354.64	Q6PL18;A0A0B4J211	Q6PL18	1118	1128	ATAD2	ATPase family AAA domain-containing protein 2	yes	no	3	0.001326	60.547	By matching	By matching	By matching		By MS/MS
YSGVNQSMLFDK	RSCRIRSRYSGVNQSM	NQSMLFDKLITNTAEA	R	Y	S	D	K	L	0	0	1	1	0	1	0	1	0	0	1	1	1	1	0	2	0	0	1	1	0	0	12	0	1387.64	Q6PL18	Q6PL18	164	175	ATAD2	ATPase family AAA domain-containing protein 2	yes	yes	2	0.0036333	45.357		By matching			By MS/MS
GCLFYGPPGTGK	KFKIQPPRGCLFYGPP	YGPPGTGKTLVARALA	R	G	C	G	K	T	0	0	0	0	1	0	0	4	0	0	1	1	0	1	2	0	1	0	1	0	0	0	12	0	1252.59	Q6PL18;Q6PL18-2;Q9ULI0-2;Q9ULI0	Q6PL18	462	473	ATAD2;ATAD2B	ATPase family AAA domain-containing protein 2;ATPase family AAA domain-containing protein 2B	yes	no	2	0.0027041	47.712		By matching	By matching
GEIVVIGATNR	LMDGLDSRGEIVVIGA	VVIGATNRLDSIDPAL	R	G	E	N	R	L	1	1	1	0	0	0	1	2	0	2	0	0	0	0	0	0	1	0	0	2	0	0	11	0	1127.63	Q6PL18;Q9ULI0-2;Q9ULI0	Q6PL18	566	576	ATAD2;ATAD2B	ATPase family AAA domain-containing protein 2;ATPase family AAA domain-containing protein 2B	yes	no	2	0.00028613	81.92	By MS/MS	By MS/MS			By MS/MS
LDSIDPALR	VVIGATNRLDSIDPAL	DSIDPALRRPGRFDRE	R	L	D	L	R	R	1	1	0	2	0	0	0	0	0	1	2	0	0	0	1	1	0	0	0	0	0	0	9	0	998.54	Q6PL18;Q9ULI0-2;Q9ULI0	Q6PL18	577	585	ATAD2;ATAD2B	ATPase family AAA domain-containing protein 2;ATPase family AAA domain-containing protein 2B	yes	no	2	0.0035604	63.076					By MS/MS
QQQLLNEENLRK	QRYEDQLKQQQLLNEE	LNEENLRKQEESVQKQ	K	Q	Q	R	K	Q	0	1	2	0	0	3	2	0	0	0	3	1	0	0	0	0	0	0	0	0	0	0	12	1	1511.81	H0Y2W2;Q9NVI7-3;Q9NVI7-2;Q5T9A4-3;Q9NVI7;Q5T9A4;Q5T9A4-2	H0Y2W2	133	144	ATAD3A;ATAD3B	ATPase family AAA domain-containing protein 3A;ATPase family AAA domain-containing protein 3B	yes	no	2;3	0.022625	46.352			By matching	By matching	By matching
TLSEETRQHQAR	AQAEERRKTLSEETRQ	ETRQHQARAQYQDKLA	K	T	L	A	R	A	1	2	0	0	0	2	2	0	1	0	1	0	0	0	0	1	2	0	0	0	0	0	12	1	1454.72	H0Y2W2;Q9NVI7-3;Q9NVI7-2;Q5T9A4-3;Q9NVI7;Q5T9A4	H0Y2W2	104	115	ATAD3A;ATAD3B	ATPase family AAA domain-containing protein 3A;ATPase family AAA domain-containing protein 3B	yes	no	2	0.036664	45.433		By matching		By matching	By matching
EFTEEVR	AVFMRTRKEFTEEVRN	KEFTEEVRNLLLEEIR	K	E	F	V	R	N	0	1	0	0	0	0	3	0	0	0	0	0	0	1	0	0	1	0	0	1	0	0	7	0	908.424	A0A075B754;Q96QE3-2;Q96QE3	A0A075B754	938	944	ATAD5	ATPase family AAA domain-containing protein 5	yes	no	2	0.031781	51.787					By MS/MS
ISSTPTTETIR	KSTRRSGRISSTPTTE	TPTTETIRGIDSDDVQ	R	I	S	I	R	G	0	1	0	0	0	0	1	0	0	2	0	0	0	0	1	2	4	0	0	0	0	0	11	0	1204.63	A0A075B754;Q96QE3-2;Q96QE3	A0A075B754	600	610	ATAD5	ATPase family AAA domain-containing protein 5	yes	no	2	0.015046	40.475					By MS/MS
SQPNTMTSLQNSK	AENIQDTKSQPNTMTS	MTSLQNSKKVNPKQGT	K	S	Q	S	K	K	0	0	2	0	0	2	0	0	0	0	1	1	1	0	1	3	2	0	0	0	0	0	13	0	1434.68	A0A075B754;Q96QE3-2;Q96QE3	A0A075B754	177	189	ATAD5	ATPase family AAA domain-containing protein 5	yes	no	2	0.022702	31.071					By matching
VAPLFLVR	KNVPGKMKVAPLFLVR	VAPLFLVRKAQKAADP	K	V	A	V	R	K	1	1	0	0	0	0	0	0	0	0	2	0	0	1	1	0	0	0	0	2	0	0	8	0	913.575	A0A075B754;Q96QE3-2;Q96QE3	A0A075B754	794	801	ATAD5	ATPase family AAA domain-containing protein 5	yes	no	2	0.024721	46.426					By MS/MS
HFKPHGFSSDK	DDYLEVAKHFKPHGFS	PHGFSSDKAKAGSSEW	K	H	F	D	K	A	0	0	0	1	0	0	0	1	2	0	0	2	0	2	1	2	0	0	0	0	0	0	11	1	1285.62	P18848	P18848	43	53	ATF4	Cyclic AMP-dependent transcription factor ATF-4	yes	yes	3	0.020598	33.87					By MS/MS
RAEQEALTGECK	ATRYRQKKRAEQEALT	EALTGECKELEKKNEA	K	R	A	C	K	E	2	1	0	0	1	1	3	1	0	0	1	1	0	0	0	0	1	0	0	0	0	0	12	1	1390.65	P18848	P18848	300	311	ATF4	Cyclic AMP-dependent transcription factor ATF-4	yes	yes	3	0.0028542	38.445					By MS/MS
AALSENEQLKK	LGLEARLKAALSENEQ	SENEQLKKENGTLKRQ	K	A	A	K	K	E	2	0	1	0	0	1	2	0	0	0	2	2	0	0	0	1	0	0	0	0	0	0	11	1	1229.66	P18850	P18850	340	350	ATF6	Cyclic AMP-dependent transcription factor ATF-6 alpha;Processed cyclic AMP-dependent transcription factor ATF-6 alpha	yes	yes	3	7.6717e-05	83.081		By matching			By MS/MS
EAQDTSDGIIQK	HLLGFSAKEAQDTSDG	TSDGIIQKNSYRYDHS	K	E	A	Q	K	N	1	0	0	2	0	2	1	1	0	2	0	1	0	0	0	1	1	0	0	0	0	0	12	0	1303.63	P18850	P18850	425	436	ATF6	Cyclic AMP-dependent transcription factor ATF-6 alpha;Processed cyclic AMP-dependent transcription factor ATF-6 alpha	yes	yes	2	3.6743e-05	73.435	By matching	By matching			By MS/MS
EYMLGLEAR	CQSRKKKKEYMLGLEA	YMLGLEARLKAALSEN	K	E	Y	A	R	L	1	1	0	0	0	0	2	1	0	0	2	0	1	0	0	0	0	0	1	0	0	0	9	0	1080.53	P18850	P18850	329	337	ATF6	Cyclic AMP-dependent transcription factor ATF-6 alpha;Processed cyclic AMP-dependent transcription factor ATF-6 alpha	yes	yes	2	0.01804	43.77
LSVTKPVLQSTMR	ANSPVNGKLSVTKPVL	PVLQSTMRNVGSDIAV	K	L	S	M	R	N	0	1	0	0	0	1	0	0	0	0	2	1	1	0	1	2	2	0	0	2	0	0	13	1	1458.82	P18850	P18850	286	298	ATF6	Cyclic AMP-dependent transcription factor ATF-6 alpha;Processed cyclic AMP-dependent transcription factor ATF-6 alpha	yes	yes	3	0.000528	53.377					By MS/MS
NSGSELQVYYASPR	ETTSSISRNSGSELQV	QVYYASPRSYQDFFEA	R	N	S	P	R	S	1	1	1	0	0	1	1	1	0	0	1	0	0	0	1	3	0	0	2	1	0	0	14	0	1569.74	P18850	P18850	537	550	ATF6	Cyclic AMP-dependent transcription factor ATF-6 alpha;Processed cyclic AMP-dependent transcription factor ATF-6 alpha	yes	yes	2	3.4647e-66	130.72			By matching	By matching	By MS/MS
NVGSDIAVLR	PVLQSTMRNVGSDIAV	GSDIAVLRRQQRMIKN	R	N	V	L	R	R	1	1	1	1	0	0	0	1	0	1	1	0	0	0	0	1	0	0	0	2	0	0	10	0	1042.58	P18850	P18850	299	308	ATF6	Cyclic AMP-dependent transcription factor ATF-6 alpha;Processed cyclic AMP-dependent transcription factor ATF-6 alpha	yes	yes	2	0.0040269	58.592		By matching			By MS/MS
NVGSDIAVLRR	PVLQSTMRNVGSDIAV	SDIAVLRRQQRMIKNR	R	N	V	R	R	Q	1	2	1	1	0	0	0	1	0	1	1	0	0	0	0	1	0	0	0	2	0	0	11	1	1198.68	P18850	P18850	299	309	ATF6	Cyclic AMP-dependent transcription factor ATF-6 alpha;Processed cyclic AMP-dependent transcription factor ATF-6 alpha	yes	yes	3	0.001258	51.276					By matching
PLLLPAAPK	SKPSIQPKPLLLPAAP	LLLPAAPKTQTNSSVP	K	P	L	P	K	T	2	0	0	0	0	0	0	0	0	0	3	1	0	0	3	0	0	0	0	0	0	0	9	0	918.59	P18850	P18850	183	191	ATF6	Cyclic AMP-dependent transcription factor ATF-6 alpha;Processed cyclic AMP-dependent transcription factor ATF-6 alpha	yes	yes	2	0.0047373	60.436					By MS/MS
QQPIISLQPAPTK	PTLMPLAKQQPIISLQ	SLQPAPTKGQTVLLSQ	K	Q	Q	T	K	G	1	0	0	0	0	3	0	0	0	2	1	1	0	0	3	1	1	0	0	0	0	0	13	0	1419.81	P18850	P18850	217	229	ATF6	Cyclic AMP-dependent transcription factor ATF-6 alpha;Processed cyclic AMP-dependent transcription factor ATF-6 alpha	yes	yes	2	0.0033333	47.037					By MS/MS
RMNPSVSPANQR	SMLEQDSRRMNPSVSP	SVSPANQRRHLLGFSA	R	R	M	Q	R	R	1	2	2	0	0	1	0	0	0	0	0	0	1	0	2	2	0	0	0	1	0	0	12	1	1355.67	P18850	P18850	404	415	ATF6	Cyclic AMP-dependent transcription factor ATF-6 alpha;Processed cyclic AMP-dependent transcription factor ATF-6 alpha	yes	yes	3	0.0049987	34.75
SYQDFFEAIR	QVYYASPRSYQDFFEA	QDFFEAIRRRGDTFYV	R	S	Y	I	R	R	1	1	0	1	0	1	1	0	0	1	0	0	0	2	0	1	0	0	1	0	0	0	10	0	1274.59	P18850	P18850	551	560	ATF6	Cyclic AMP-dependent transcription factor ATF-6 alpha;Processed cyclic AMP-dependent transcription factor ATF-6 alpha	yes	yes	2	0.0037923	56.548					By MS/MS
SYQDFFEAIRR	QVYYASPRSYQDFFEA	DFFEAIRRRGDTFYVV	R	S	Y	R	R	R	1	2	0	1	0	1	1	0	0	1	0	0	0	2	0	1	0	0	1	0	0	0	11	1	1430.69	P18850	P18850	551	561	ATF6	Cyclic AMP-dependent transcription factor ATF-6 alpha;Processed cyclic AMP-dependent transcription factor ATF-6 alpha	yes	yes	3	0.00091841	55.314					By matching
TIIIQTVPTLMPLAK	TNSSVPAKTIIIQTVP	PTLMPLAKQQPIISLQ	K	T	I	A	K	Q	1	0	0	0	0	1	0	0	0	3	2	1	1	0	2	0	3	0	0	1	0	0	15	0	1637.98	P18850	P18850	202	216	ATF6	Cyclic AMP-dependent transcription factor ATF-6 alpha;Processed cyclic AMP-dependent transcription factor ATF-6 alpha	yes	yes	2	5.7777e-12	80.746					By MS/MS
AELMLLSEIADPTR	________________	SEIADPTRFFTDNLLS	M	A	E	T	R	F	2	1	0	1	0	0	2	0	0	1	3	0	1	0	1	1	1	0	0	0	0	0	14	0	1557.81	Q99941-2;Q99941	Q99941-2	2	15	ATF6B	Cyclic AMP-dependent transcription factor ATF-6 beta;Processed cyclic AMP-dependent transcription factor ATF-6 beta	yes	no	2	2.3816e-113	148.52					By MS/MS
DLDQLFLSSDCR	GAKELLLRDLDQLFLS	LFLSSDCRHFNRTESL	R	D	L	C	R	H	0	1	0	3	1	1	0	0	0	0	3	0	0	1	0	2	0	0	0	0	0	0	12	0	1467.67	Q99941-2;Q99941;H0Y7D7	Q99941-2	488	499	ATF6B	Cyclic AMP-dependent transcription factor ATF-6 beta;Processed cyclic AMP-dependent transcription factor ATF-6 beta	yes	no	2	1.0177e-22	110.8					By MS/MS
DSVGQLQLYR	QPPGPPERDSVGQLQL	VGQLQLYRHPDRSQPA	R	D	S	Y	R	H	0	1	0	1	0	2	0	1	0	0	2	0	0	0	0	1	0	0	1	1	0	0	10	0	1177.61	Q99941-2;Q99941	Q99941-2	560	569	ATF6B	Cyclic AMP-dependent transcription factor ATF-6 beta;Processed cyclic AMP-dependent transcription factor ATF-6 beta	yes	no	2	2.1196e-54	134.26					By MS/MS
EDTFYVVSFR	FLDAIDRREDTFYVVS	TFYVVSFRRDHLLLPA	R	E	D	F	R	R	0	1	0	1	0	0	1	0	0	0	0	0	0	2	0	1	1	0	1	2	0	0	10	0	1261.6	Q99941-2;Q99941	Q99941-2	586	595	ATF6B	Cyclic AMP-dependent transcription factor ATF-6 beta;Processed cyclic AMP-dependent transcription factor ATF-6 beta	yes	no	2	0.043359	47.971					By matching
LADELSGWVQR	FNRTESLRLADELSGW	ELSGWVQRHQRGRRKI	R	L	A	Q	R	H	1	1	0	1	0	1	1	1	0	0	2	0	0	0	0	1	0	1	0	1	0	0	11	0	1272.65	Q99941-2;Q99941;H0Y7D7	Q99941-2	509	519	ATF6B	Cyclic AMP-dependent transcription factor ATF-6 beta;Processed cyclic AMP-dependent transcription factor ATF-6 beta	yes	no	2	0.00019905	84.479					By matching
LQAVLADNQQLR	YLQGLEARLQAVLADN	LADNQQLRRENAALRR	R	L	Q	L	R	R	2	1	1	1	0	3	0	0	0	0	3	0	0	0	0	0	0	0	0	1	0	0	12	0	1367.75	Q99941-2;Q99941	Q99941-2	354	365	ATF6B	Cyclic AMP-dependent transcription factor ATF-6 beta;Processed cyclic AMP-dependent transcription factor ATF-6 beta	yes	no	2	6.1604e-05	78.324					By MS/MS
LQAVLADNQQLRR	YLQGLEARLQAVLADN	ADNQQLRRENAALRRR	R	L	Q	R	R	E	2	2	1	1	0	3	0	0	0	0	3	0	0	0	0	0	0	0	0	1	0	0	13	1	1523.85	Q99941-2;Q99941	Q99941-2	354	366	ATF6B	Cyclic AMP-dependent transcription factor ATF-6 beta;Processed cyclic AMP-dependent transcription factor ATF-6 beta	yes	no	3	0.00040787	54.343					By MS/MS
RLEALLAENSELK	RENAALRRRLEALLAE	LAENSELKLGSGNRKV	R	R	L	L	K	L	2	1	1	0	0	0	3	0	0	0	4	1	0	0	0	1	0	0	0	0	0	0	13	1	1484.82	Q99941-2;Q99941	Q99941-2	374	386	ATF6B	Cyclic AMP-dependent transcription factor ATF-6 beta;Processed cyclic AMP-dependent transcription factor ATF-6 beta	yes	no	3	0.00021532	60.937					By MS/MS
SIVPAPMPGNSCPPEVDAK	SLPRPERKSIVPAPMP	CPPEVDAKLLKRQQRM	K	S	I	A	K	L	2	0	1	1	1	0	1	1	0	1	0	1	1	0	5	2	0	0	0	2	0	0	19	0	1964.93	Q99941-2;Q99941	Q99941-2	303	321	ATF6B	Cyclic AMP-dependent transcription factor ATF-6 beta;Processed cyclic AMP-dependent transcription factor ATF-6 beta	yes	no	2	0.010668	31.951					By MS/MS
VQPEGPAPSLPRPER	VLIQGAIRVQPEGPAP	PSLPRPERKSIVPAPM	R	V	Q	E	R	K	1	2	0	0	0	1	2	1	0	0	1	0	0	0	5	1	0	0	0	1	0	0	15	1	1628.86	Q99941-2;Q99941	Q99941-2	287	301	ATF6B	Cyclic AMP-dependent transcription factor ATF-6 beta;Processed cyclic AMP-dependent transcription factor ATF-6 beta	yes	no	3	3.6133e-05	54.09					By MS/MS
AEGDEAARGQQPHQGLWR	________________	QPHQGLWRRRRTSDPS	M	A	E	W	R	R	3	2	0	1	0	3	2	3	1	0	1	0	0	0	1	0	0	1	0	0	0	0	18	1	2004.95	Q8NHH9-2;Q8NHH9;C9JQQ5;F8WD17;F8WEN4;F8WBH0;C9JC25	Q8NHH9-2	2	19	ATL2	Atlastin-2	yes	no	3	6.6478e-06	70.783
DLVEYFK	SGSKVTCRDLVEYFKA	RDLVEYFKAYIKIYQG	R	D	L	F	K	A	0	0	0	1	0	0	1	0	0	0	1	1	0	1	0	0	0	0	1	1	0	0	7	0	912.459	Q8NHH9-2;Q8NHH9;C9JQQ5;B5MCN0;Q8NHH9-3;Q8NHH9-5;Q8NHH9-4	Q8NHH9-2	351	357	ATL2	Atlastin-2	yes	no	2	0.02949	62.659					By MS/MS
IYQGEELPHPK	EYFKAYIKIYQGEELP	GEELPHPKSMLQATAE	K	I	Y	P	K	S	0	0	0	0	0	1	2	1	1	1	1	1	0	0	2	0	0	0	1	0	0	0	11	0	1309.67	Q8NHH9-2;Q8NHH9;B5MCN0;Q8NHH9-3;Q8NHH9-5;Q8NHH9-4	Q8NHH9-2	362	372	ATL2	Atlastin-2	no	no	3	0.029513	23.676	By matching	By matching			By MS/MS
NLVPLLLAPENLVEKEISGSK	EDFKRELRNLVPLLLA	EKEISGSKVTCRDLVE	R	N	L	S	K	V	1	0	2	0	0	0	3	1	0	1	5	2	0	0	2	2	0	0	0	2	0	0	21	1	2262.28	Q8NHH9-2;Q8NHH9;C9JQQ5;B5MCN0;Q8NHH9-3;Q8NHH9-5;Q8NHH9-4	Q8NHH9-2	326	346	ATL2	Atlastin-2	yes	no	3	0.013879	21.242
VATNPSFDGR	LLPHPGLKVATNPSFD	TNPSFDGRLKDIDEDF	K	V	A	G	R	L	1	1	1	1	0	0	0	1	0	0	0	0	0	1	1	1	1	0	0	1	0	0	10	0	1062.51	Q8NHH9-2;Q8NHH9;C9JQQ5;B5MCN0;Q8NHH9-3;Q8NHH9-5;Q8NHH9-4;H7C3A2	Q8NHH9-2	303	312	ATL2	Atlastin-2	yes	no	2	0.0030752	61.344					By MS/MS
ALASILLQDHIR	HSFELDEKALASILLQ	ILLQDHIRDLDVVVVS	K	A	L	I	R	D	2	1	0	1	0	1	0	0	1	2	3	0	0	0	0	1	0	0	0	0	0	0	12	0	1348.78	Q6DD88;F5H6I7;F5GWF8	Q6DD88	45	56	ATL3	Atlastin-3	yes	no	2;3	0.00046441	60.161	By matching	By matching			By MS/MS
DAVVGRPSMDKK	NSTQATVRDAVVGRPS	GRPSMDKKAQ______	R	D	A	K	K	A	1	1	0	2	0	0	0	1	0	0	0	2	1	0	1	1	0	0	0	2	0	0	12	2	1301.68	Q6DD88;F5H6I7	Q6DD88	528	539	ATL3	Atlastin-3	yes	no	3	0.041621	36.447
DQHSFELDEK	VQVVLVQKDQHSFELD	HSFELDEKALASILLQ	K	D	Q	E	K	A	0	0	0	2	0	1	2	0	1	0	1	1	0	1	0	1	0	0	0	0	0	0	10	0	1246.55	Q6DD88;F5H6I7;F5GWF8	Q6DD88	35	44	ATL3	Atlastin-3	yes	no	2;3	0.011808	45.433	By matching	By matching	By matching		By MS/MS
EHQHEEIQNVR	LDKRLQVKEHQHEEIQ	HEEIQNVRNHIHSCFS	K	E	H	V	R	N	0	1	1	0	0	2	3	0	2	1	0	0	0	0	0	0	0	0	0	1	0	0	11	0	1417.67	Q6DD88;F5H6I7	Q6DD88	240	250	ATL3	Atlastin-3	yes	no	3	3.9856e-49	132.17	By MS/MS	By MS/MS	By matching		By MS/MS
ELGGAIDFGAAYVLEQASSHIGNSTQATVR	IRYSGQYRELGGAIDF	NSTQATVRDAVVGRPS	R	E	L	V	R	D	5	1	1	1	0	2	2	4	1	2	2	0	0	1	0	3	2	0	1	2	0	0	30	0	3061.51	Q6DD88;F5H6I7	Q6DD88	498	527	ATL3	Atlastin-3	yes	no	3	0.00059704	27.867		By matching			By MS/MS
ESGHSNWLGDPEEPLTGFSWR	LRYLYSQKESGHSNWL	PLTGFSWRGGSDPETT	K	E	S	W	R	G	0	1	1	1	0	0	3	3	1	0	2	0	0	1	2	3	1	2	0	0	0	0	21	0	2400.08	Q6DD88;F5H6I7;F5GWF8	Q6DD88	89	109	ATL3	Atlastin-3	yes	no	3	3.252e-24	84.166					By MS/MS
GADDAMESSKPGPVQVVLVQK	RVAAAASRGADDAMES	VQVVLVQKDQHSFELD	R	G	A	Q	K	D	2	0	0	2	0	2	1	2	0	0	1	2	1	0	2	2	0	0	0	4	0	0	21	1	2154.1	Q6DD88;F5GWF8	Q6DD88	14	34	ATL3	Atlastin-3	yes	no	3	1.5151e-52	102.57	By matching	By MS/MS	By matching		By MS/MS
GGSDPETTGIQIWSEVFTVEKPGGK	PLTGFSWRGGSDPETT	TVEKPGGKKVAVVLMD	R	G	G	G	K	K	0	0	0	1	0	1	3	5	0	2	0	2	0	1	2	2	3	1	0	2	0	0	25	1	2618.29	Q6DD88;F5H6I7	Q6DD88	110	134	ATL3	Atlastin-3	yes	no	3	9.9928e-07	40.986		By matching	By matching		By matching
GGSDPETTGIQIWSEVFTVEKPGGKK	PLTGFSWRGGSDPETT	VEKPGGKKVAVVLMDT	R	G	G	K	K	V	0	0	0	1	0	1	3	5	0	2	0	3	0	1	2	2	3	1	0	2	0	0	26	2	2746.38	Q6DD88;F5H6I7	Q6DD88	110	135	ATL3	Atlastin-3	yes	no	4	0.031403	12.216
GLLEYFK	NGSKVTCRGLLEYFKA	RGLLEYFKAYIKIYQG	R	G	L	F	K	A	0	0	0	0	0	0	1	1	0	0	2	1	0	1	0	0	0	0	1	0	0	0	7	0	868.469	Q6DD88;F5H6I7	Q6DD88	320	326	ATL3	Atlastin-3	yes	no	2	0.029347	53.554	By matching	By matching	By matching		By matching
IYQGEDLPHPK	EYFKAYIKIYQGEDLP	GEDLPHPKSMLQATAE	K	I	Y	P	K	S	0	0	0	1	0	1	1	1	1	1	1	1	0	0	2	0	0	0	1	0	0	0	11	0	1295.65	Q6DD88;F5H6I7	Q6DD88	331	341	ATL3	Atlastin-3	yes	no	3	0.015561	30.889					By MS/MS
LQVKEHQHEEIQNVR	GMAFLDKRLQVKEHQH	HEEIQNVRNHIHSCFS	R	L	Q	V	R	N	0	1	1	0	0	3	3	0	2	1	1	1	0	0	0	0	0	0	0	2	0	0	15	1	1885.98	Q6DD88;F5H6I7	Q6DD88	236	250	ATL3	Atlastin-3	yes	no	4	0.00075737	54.09			By matching
NHIHSCFSDVTCFLLPHPGLQVATSPDFDGK	HEEIQNVRNHIHSCFS	TSPDFDGKLKDIAGEF	R	N	H	G	K	L	1	0	1	3	2	1	0	2	3	1	3	1	0	3	3	3	2	0	0	2	0	0	31	0	3495.63	Q6DD88;F5H6I7	Q6DD88	251	281	ATL3	Atlastin-3	yes	no	4	0.020978	12.284		By matching			By matching
SMLQATAEANNLAAAASAK	GEDLPHPKSMLQATAE	LAAAASAKDIYYNNME	K	S	M	A	K	D	8	0	2	0	0	1	1	0	0	0	2	1	1	0	0	2	1	0	0	0	0	0	19	0	1831.91	Q6DD88;F5H6I7	Q6DD88	342	360	ATL3	Atlastin-3	yes	no	2	3.9388e-14	81.016		By matching			By MS/MS
YQQELEEEIKELYENFCK	GGKDFSFRYQQELEEE	ELYENFCKHNGSKNVF	R	Y	Q	C	K	H	0	0	1	0	1	2	6	0	0	1	2	2	0	1	0	0	0	0	2	0	0	0	18	1	2391.09	Q6DD88;F5H6I7	Q6DD88	413	430	ATL3	Atlastin-3	yes	no	3	1.9033e-91	131.45	By matching	By matching	By matching		By MS/MS
AVAGDASESALLK	ENLPILKRAVAGDASE	ASESALLKCIELCCGS	R	A	V	L	K	C	4	0	0	1	0	0	1	1	0	0	2	1	0	0	0	2	0	0	0	1	0	0	13	0	1230.65	P05023-3;P05023-4;P05023;P05023-2	P05023-3	415	427	ATP1A1	Sodium/potassium-transporting ATPase subunit alpha-1	yes	no	2	0.010217	37.613	By matching	By matching	By matching		By matching
AVFQANQENLPILKR	RIAGLCNRAVFQANQE	ENLPILKRAVAGDASE	R	A	V	K	R	A	2	1	2	0	0	2	1	0	0	1	2	1	0	1	1	0	0	0	0	1	0	0	15	1	1739.97	P05023-3;P05023-4;P05023;P05023-2	P05023-3	400	414	ATP1A1	Sodium/potassium-transporting ATPase subunit alpha-1	yes	no	3	2.6796e-08	74.789		By matching	By matching		By matching
IVEIPFNSTNK	EMRERYAKIVEIPFNS	IPFNSTNKYQLSIHKN	K	I	V	N	K	Y	0	0	2	0	0	0	1	0	0	2	0	1	0	1	1	1	1	0	0	1	0	0	11	0	1260.67	P05023-3;P05023-4;P05023;P05023-2	P05023-3	446	456	ATP1A1	Sodium/potassium-transporting ATPase subunit alpha-1	yes	no	2	0.003643	59.198	By matching	By matching	By matching	By matching	By MS/MS
NIAFFSTNCVEGTAR	NENPLETRNIAFFSTN	NCVEGTARGIVVYTGD	R	N	I	A	R	G	2	1	2	0	1	0	1	1	0	1	0	0	0	2	0	1	2	0	0	1	0	0	15	0	1685.78	P05023-3;P05023-4;P05023;P05023-2	P05023-3	210	224	ATP1A1	Sodium/potassium-transporting ATPase subunit alpha-1	yes	no	2	0.016971	44.252		By matching			By matching
SPDFTNENPLETR	GESEPQTRSPDFTNEN	NENPLETRNIAFFSTN	R	S	P	T	R	N	0	1	2	1	0	0	2	0	0	0	1	0	0	1	2	1	2	0	0	0	0	0	13	0	1518.7	P05023-3;P05023-4;P05023;P05023-2	P05023-3	197	209	ATP1A1	Sodium/potassium-transporting ATPase subunit alpha-1	yes	no	2	1.472e-119	150.26	By matching	By MS/MS
YGTDLSR	SLDELHRKYGTDLSRG	KYGTDLSRGLTSARAA	K	Y	G	S	R	G	0	1	0	1	0	0	0	1	0	0	1	0	0	0	0	1	1	0	1	0	0	0	7	0	810.387	P05023-3;P05023-4;P05023;P05023-2;Q5TC01;Q5TC02	P05023-3	24	30	ATP1A1	Sodium/potassium-transporting ATPase subunit alpha-1	yes	no	2	0.040109	47.082	By matching	By matching			By matching
LNIPVSQVNPR	TVEDIAARLNIPVSQV	PVSQVNPRDAKACVVH	R	L	N	P	R	D	0	1	2	0	0	1	0	0	0	1	1	0	0	0	2	1	0	0	0	2	0	0	11	0	1235.7	P05023-3;P05023-4;P05023;M0R116;A0A0A0MT26;P13637;P13637-2;P13637-3	P05023-3	617	627	ATP1A1;ATP1A3	Sodium/potassium-transporting ATPase subunit alpha-1;Sodium/potassium-transporting ATPase subunit alpha-3	yes	no	2	0.0027984	59.84	By matching	By matching	By matching		By MS/MS
AAVPDAVGK	ISMIDPPRAAVPDAVG	AVPDAVGKCRSAGIKV	R	A	A	G	K	C	3	0	0	1	0	0	0	1	0	0	0	1	0	0	1	0	0	0	0	2	0	0	9	0	826.455	P05023-3;P05023-4;P05023;P05023-2;M0R116;A0A0A0MT26;P13637;P13637-2;P13637-3;B1AKY9;P50993;H0Y7C1	P05023-3	566	574	ATP1A1;ATP1A3;ATP1A2	Sodium/potassium-transporting ATPase subunit alpha-1;Sodium/potassium-transporting ATPase subunit alpha-3;Sodium/potassium-transporting ATPase subunit alpha-2	yes	no	2	0.018896	43.442	By matching	By matching	By matching		By matching
QGAIVAVTGDGVNDSPALK	IIVEGCQRQGAIVAVT	VNDSPALKKADIGVAM	R	Q	G	L	K	K	3	0	1	2	0	1	0	3	0	1	1	1	0	0	1	1	1	0	0	3	0	0	19	0	1810.94	P05023-3;P05023-4;P05023;M0R116;A0A0A0MT26;P13637;P13637-2;P13637-3;B1AKY9;P50993;H0Y7C1	P05023-3	677	695	ATP1A1;ATP1A3;ATP1A2	Sodium/potassium-transporting ATPase subunit alpha-1;Sodium/potassium-transporting ATPase subunit alpha-3;Sodium/potassium-transporting ATPase subunit alpha-2	yes	no	2	1.0805e-21	88.565					By MS/MS
NLEAVETLGSTSTICSDKTGTLTQNR	ARKNCLVKNLEAVETL	TGTLTQNRMTVAHMWF	K	N	L	N	R	M	1	1	2	1	1	1	2	2	0	1	3	1	0	0	0	3	6	0	0	1	0	0	26	1	2795.36	P05023-3;P05023-4;P05023;P05023-2;M0R116;A0A0A0MT26;P13637;P13637-2;P13637-3;B1AKY9;P50993;H0Y7C1;E9PRA5;Q13733	P05023-3	329	354	ATP1A1;ATP1A3;ATP1A2;ATP1A4	Sodium/potassium-transporting ATPase subunit alpha-1;Sodium/potassium-transporting ATPase subunit alpha-3;Sodium/potassium-transporting ATPase subunit alpha-2;Sodium/potassium-transporting ATPase subunit alpha-4	yes	no	3	0.0021381	24.833
NMVPQQALVIR	SKIMESFKNMVPQQAL	PQQALVIRNGEKMSIN	K	N	M	I	R	N	1	1	1	0	0	2	0	0	0	1	1	0	1	0	1	0	0	0	0	2	0	0	11	0	1267.71	P05023-3;P05023-4;P05023;P05023-2;M0R116;A0A0A0MT26;P13637;P13637-2;P13637-3;B1AKY9;P50993;Q5TC01;E9PRA5;Q13733;M0QXF2	P05023-3	132	142	ATP1A1;ATP1A3;ATP1A2;ATP1A4	Sodium/potassium-transporting ATPase subunit alpha-1;Sodium/potassium-transporting ATPase subunit alpha-3;Sodium/potassium-transporting ATPase subunit alpha-2;Sodium/potassium-transporting ATPase subunit alpha-4	yes	no	2	0.031171	43.958	By matching	By matching			By matching
AYGENIGYSEK	TEIRIECKAYGENIGY	ENIGYSEKDRFQGRFD	K	A	Y	E	K	D	1	0	1	0	0	0	2	2	0	1	0	1	0	0	0	1	0	0	2	0	0	0	11	0	1229.56	P05026-2;P05026	P05026-2	278	288	ATP1B1	Sodium/potassium-transporting ATPase subunit beta-1	yes	no	2	0.034871	42.083	By matching	By matching	By matching
AYGENIGYSEKDR	TEIRIECKAYGENIGY	IGYSEKDRFQGRFDVK	K	A	Y	D	R	F	1	1	1	1	0	0	2	2	0	1	0	1	0	0	0	1	0	0	2	0	0	0	13	1	1500.68	P05026-2;P05026	P05026-2	278	290	ATP1B1	Sodium/potassium-transporting ATPase subunit beta-1	yes	no	2	0.00024544	71.879
AYGENIGYSEKDRFQGR	TEIRIECKAYGENIGY	EKDRFQGRFDVKIKF_	K	A	Y	G	R	F	1	2	1	1	0	1	2	3	0	1	0	1	0	1	0	1	0	0	2	0	0	0	17	2	1988.93	P05026-2;P05026	P05026-2	278	294	ATP1B1	Sodium/potassium-transporting ATPase subunit beta-1	yes	no	4	0.0010061	45.618
SYEAYVLNIVR	SFRPNDPKSYEAYVLN	AYVLNIVRFLEKYKDS	K	S	Y	V	R	F	1	1	1	0	0	0	1	0	0	1	1	0	0	0	0	1	0	0	2	2	0	0	11	0	1325.7	P05026-2;P05026;V9GYR2	P05026-2	97	107	ATP1B1	Sodium/potassium-transporting ATPase subunit beta-1	yes	no	2	6.8047e-76	142.83	By MS/MS	By MS/MS	By MS/MS		By MS/MS
TEISFRPNDPK	TQIPQIQKTEISFRPN	SFRPNDPKSYEAYVLN	K	T	E	P	K	S	0	1	1	1	0	0	1	0	0	1	0	1	0	1	2	1	1	0	0	0	0	0	11	1	1302.66	P05026-2;P05026;V9GYR2	P05026-2	86	96	ATP1B1	Sodium/potassium-transporting ATPase subunit beta-1	yes	no	3	0.022344	31.597	By matching	By matching	By matching		By matching
VAPPGLTQIPQIQK	FKPTYQDRVAPPGLTQ	TQIPQIQKTEISFRPN	R	V	A	Q	K	T	1	0	0	0	0	3	0	1	0	2	1	1	0	0	3	0	1	0	0	1	0	0	14	0	1488.87	P05026-2;P05026;V9GYR2	P05026-2	72	85	ATP1B1	Sodium/potassium-transporting ATPase subunit beta-1	yes	no	2	1.5476e-07	77.22	By matching	By matching	By matching		By MS/MS
VGNVEYFGLGNSPGFPLQYYPYYGK	KRDEDKDKVGNVEYFG	QYYPYYGKLLQPKYLQ	K	V	G	G	K	L	0	0	2	0	0	1	1	5	0	0	2	1	0	2	3	1	0	0	5	2	0	0	25	0	2828.35	P05026-2;P05026	P05026-2	224	248	ATP1B1	Sodium/potassium-transporting ATPase subunit beta-1	yes	no	3	0.00066549	27.928					By MS/MS
YNPNVLPVQCTGK	LETYPVMKYNPNVLPV	LPVQCTGKRDEDKDKV	K	Y	N	G	K	R	0	0	2	0	1	1	0	1	0	0	1	1	0	0	2	0	1	0	1	2	0	0	13	0	1488.74	P05026-2;P05026	P05026-2	204	216	ATP1B1	Sodium/potassium-transporting ATPase subunit beta-1	yes	no	2	4.2206e-17	98.942			By matching		By MS/MS
YNPNVLPVQCTGKR	LETYPVMKYNPNVLPV	PVQCTGKRDEDKDKVG	K	Y	N	K	R	D	0	1	2	0	1	1	0	1	0	0	1	1	0	0	2	0	1	0	1	2	0	0	14	1	1644.84	P05026-2;P05026	P05026-2	204	217	ATP1B1	Sodium/potassium-transporting ATPase subunit beta-1	yes	no	3	7.0495e-05	67.136	By matching	By matching	By matching		By MS/MS
LFIYNPTTGEFLGR	NQSLAEWKLFIYNPTT	TTGEFLGRTAKSWGLI	K	L	F	G	R	T	0	1	1	0	0	0	1	2	0	1	2	0	0	2	1	0	2	0	1	0	0	0	14	0	1626.84	P54709;H7C547;F8WBY4	P54709	18	31	ATP1B3	Sodium/potassium-transporting ATPase subunit beta-3	yes	no	2	1.5295e-07	74.475					By MS/MS
SDPTSYAGYIEDLKK	ALEYTFSRSDPTSYAG	GYIEDLKKFLKPYTLE	R	S	D	K	K	F	1	0	0	2	0	0	1	1	0	1	1	2	0	0	1	2	1	0	2	0	0	0	15	1	1685.81	P54709;C9JXZ1;C9JA36;P54709-2	P54709	98	112	ATP1B3	Sodium/potassium-transporting ATPase subunit beta-3	yes	no	3	1.4619e-11	81.448	By matching
SLNQSLAEWK	________________	NQSLAEWKLFIYNPTT	K	S	L	W	K	L	1	0	1	0	0	1	1	0	0	0	2	1	0	0	0	2	0	1	0	0	0	0	10	0	1174.6	P54709;H7C547;F8WBY4	P54709	8	17	ATP1B3	Sodium/potassium-transporting ATPase subunit beta-3	yes	no	2	0.043445	48.188		By matching			By MS/MS
AFTGREFDELNPSAQR	QDEDVTSKAFTGREFD	ELNPSAQRDACLNARC	K	A	F	Q	R	D	2	2	1	1	0	1	2	1	0	0	1	0	0	2	1	1	1	0	0	0	0	0	16	1	1836.88	P16615;P16615-5;P16615-2;P16615-3;H7C5W9;P16615-4	P16615	651	666	ATP2A2	Sarcoplasmic/endoplasmic reticulum calcium ATPase 2	yes	no	3	3.846e-48	117		By matching			By matching
AKDIVPGDIVEIAVGDKVPADIR	RKSVQRIKAKDIVPGD	DKVPADIRLTSIKSTT	K	A	K	I	R	L	3	1	0	4	0	0	1	2	0	4	0	2	0	0	2	0	0	0	0	4	0	0	23	2	2389.32	P16615;P16615-5;P16615-2;P16615-3	P16615	142	164	ATP2A2	Sarcoplasmic/endoplasmic reticulum calcium ATPase 2	yes	no	4	2.7338e-09	59.912	By matching	By MS/MS	By MS/MS		By MS/MS
AMGVVVATGVNTEIGK	GTNIAAGKAMGVVVAT	GVNTEIGKIRDEMVAT	K	A	M	G	K	I	2	0	1	0	0	0	1	3	0	1	0	1	1	0	0	0	2	0	0	4	0	0	16	0	1544.82	P16615;P16615-5;P16615-2;P16615-3;H7C5W9;P16615-4	P16615	219	234	ATP2A2	Sarcoplasmic/endoplasmic reticulum calcium ATPase 2	yes	no	2	0.0062342	39.629					By matching
CLALATHDNPLRR	GSGSDTLRCLALATHD	THDNPLRREEMHLEDS	R	C	L	R	R	E	2	2	1	1	1	0	0	0	1	0	3	0	0	0	1	0	1	0	0	0	0	0	13	1	1535.8	P16615;P16615-5;P16615-2;P16615-3;H7C5W9;P16615-4	P16615	560	572	ATP2A2	Sarcoplasmic/endoplasmic reticulum calcium ATPase 2	yes	no	3	0.00040787	54.343					By MS/MS
DIVPGDIVEIAVGDKVPADIR	SVQRIKAKDIVPGDIV	DKVPADIRLTSIKSTT	K	D	I	I	R	L	2	1	0	4	0	0	1	2	0	4	0	1	0	0	2	0	0	0	0	4	0	0	21	1	2190.19	P16615;P16615-5;P16615-2;P16615-3	P16615	144	164	ATP2A2	Sarcoplasmic/endoplasmic reticulum calcium ATPase 2	yes	no	3	0.00081961	37.4	By matching	By matching	By matching		By matching
EFDELNPSAQR	TSKAFTGREFDELNPS	ELNPSAQRDACLNARC	R	E	F	Q	R	D	1	1	1	1	0	1	2	0	0	0	1	0	0	1	1	1	0	0	0	0	0	0	11	0	1304.6	P16615;P16615-5;P16615-2;P16615-3;H7C5W9;P16615-4	P16615	656	666	ATP2A2	Sarcoplasmic/endoplasmic reticulum calcium ATPase 2	yes	no	2	0.025489	36.417	By matching	By MS/MS
EWGSGSDTLR	QKIMSVIREWGSGSDT	GSGSDTLRCLALATHD	R	E	W	L	R	C	0	1	0	1	0	0	1	2	0	0	1	0	0	0	0	2	1	1	0	0	0	0	10	0	1106.5	P16615;P16615-5;P16615-2;P16615-3;H7C5W9;P16615-4	P16615	550	559	ATP2A2	Sarcoplasmic/endoplasmic reticulum calcium ATPase 2	yes	no	2	0.00077826	73.499	By matching	By matching	By matching		By MS/MS
HTDPVPDPR	GESVSVIKHTDPVPDP	TDPVPDPRAVNQDKKN	K	H	T	P	R	A	0	1	0	2	0	0	0	0	1	0	0	0	0	0	3	0	1	0	0	1	0	0	9	0	1032.5	P16615;P16615-5;P16615-2;P16615-3;H7C5W9;P16615-4	P16615	190	198	ATP2A2	Sarcoplasmic/endoplasmic reticulum calcium ATPase 2	yes	no	2	0.0030505	64.42			By matching		By MS/MS
IGIFGQDEDVTSK	TAVAICRRIGIFGQDE	QDEDVTSKAFTGREFD	R	I	G	S	K	A	0	0	0	2	0	1	1	2	0	2	0	1	0	1	0	1	1	0	0	1	0	0	13	0	1407.69	P16615;P16615-5;P16615-2;P16615-3;H7C5W9;P16615-4	P16615	638	650	ATP2A2	Sarcoplasmic/endoplasmic reticulum calcium ATPase 2	yes	no	2	6.1016e-06	73.927	By matching	By MS/MS	By matching		By MS/MS
MNVFDTELK	ALTCLVEKMNVFDTEL	NVFDTELKGLSKIERA	K	M	N	L	K	G	0	0	1	1	0	0	1	0	0	0	1	1	1	1	0	0	1	0	0	1	0	0	9	0	1095.53	P16615;P16615-5;P16615-2;P16615-3;H7C5W9;P16615-4	P16615	452	460	ATP2A2	Sarcoplasmic/endoplasmic reticulum calcium ATPase 2	yes	no	2	0.0208	43.308
NYLEPGKECVQPATK	ETLKFVARNYLEPGKE	ECVQPATKSCSFSACT	R	N	Y	T	K	S	1	0	1	0	1	1	2	1	0	0	1	2	0	0	2	0	1	0	1	1	0	0	15	1	1732.85	P16615;H7C5W9;P16615-4	P16615	989	1003	ATP2A2	Sarcoplasmic/endoplasmic reticulum calcium ATPase 2	yes	no	3	5.4692e-08	74.789	By matching		By matching		By MS/MS
VSFYQLSHFLQCK	IAADGGPRVSFYQLSH	LSHFLQCKEDNPDFEG	R	V	S	C	K	E	0	0	0	0	1	2	0	0	1	0	2	1	0	2	0	2	0	0	1	1	0	0	13	0	1655.81	P16615;P16615-5;P16615-2;P16615-3;H7C5W9;P16615-4	P16615	864	876	ATP2A2	Sarcoplasmic/endoplasmic reticulum calcium ATPase 2	yes	no	3	0.00022594	63.181	By matching	By matching			By matching
NMLFSGTNIAAGK	RAVNQDKKNMLFSGTN	GTNIAAGKAMGVVVAT	K	N	M	G	K	A	2	0	2	0	0	0	0	2	0	1	1	1	1	1	0	1	1	0	0	0	0	0	13	0	1322.67	P16615;P16615-5;P16615-2;P16615-3;H7C5W9;P16615-4;O14983-3;O14983-2;O14983	P16615	206	218	ATP2A2;ATP2A1	Sarcoplasmic/endoplasmic reticulum calcium ATPase 2;Sarcoplasmic/endoplasmic reticulum calcium ATPase 1	yes	no	2	0.0020042	53.869	By matching	By matching	By matching		By matching
VDQSILTGESVSVIK	SIKSTTLRVDQSILTG	GESVSVIKHTDPVPDP	R	V	D	I	K	H	0	0	0	1	0	1	1	1	0	2	1	1	0	0	0	3	1	0	0	3	0	0	15	0	1573.86	P16615;P16615-5;P16615-2;P16615-3;O14983-3;O14983-2;O14983	P16615	175	189	ATP2A2;ATP2A1	Sarcoplasmic/endoplasmic reticulum calcium ATPase 2;Sarcoplasmic/endoplasmic reticulum calcium ATPase 1	yes	no	2	0.00093406	58.814					By matching
GTAVAICR	IMITGDNKGTAVAICR	GTAVAICRRIGIFGQD	K	G	T	C	R	R	2	1	0	0	1	0	0	1	0	1	0	0	0	0	0	0	1	0	0	1	0	0	8	0	846.438	P16615;P16615-5;P16615-2;P16615-3;H7C5W9;P16615-4;Q93084-4;Q93084-2;Q93084-3;Q93084-7;Q93084;Q93084-6;Q93084-5	P16615	629	636	ATP2A2;ATP2A3	Sarcoplasmic/endoplasmic reticulum calcium ATPase 2;Sarcoplasmic/endoplasmic reticulum calcium ATPase 3	yes	no	2	0.0053216	63.565	By matching	By matching			By MS/MS
TGTLTTNQMSVCR	TSVICSDKTGTLTTNQ	TNQMSVCRMFILDRVE	K	T	G	C	R	M	0	1	1	0	1	1	0	1	0	0	1	0	1	0	0	1	4	0	0	1	0	0	13	0	1467.68	P16615;P16615-5;P16615-2;P16615-3;H7C5W9;P16615-4;Q93084-4;Q93084-2;Q93084-3;Q93084-7;Q93084;Q93084-6;Q93084-5	P16615	353	365	ATP2A2;ATP2A3	Sarcoplasmic/endoplasmic reticulum calcium ATPase 2;Sarcoplasmic/endoplasmic reticulum calcium ATPase 3	yes	no	2	6.8698e-06	74.987					By MS/MS
VGEATETALTCLVEK	EAKGVYEKVGEATETA	ALTCLVEKMNVFDTEL	K	V	G	E	K	M	2	0	0	0	1	0	3	1	0	0	2	1	0	0	0	0	3	0	0	2	0	0	15	0	1619.81	P16615;P16615-5;P16615-2;P16615-3;H7C5W9;P16615-4;Q93084-4;Q93084-2;Q93084-3;Q93084-7;Q93084;Q93084-6;Q93084-5	P16615	437	451	ATP2A2;ATP2A3	Sarcoplasmic/endoplasmic reticulum calcium ATPase 2;Sarcoplasmic/endoplasmic reticulum calcium ATPase 3	yes	no	2	3.2078e-55	119.54	By MS/MS	By MS/MS	By MS/MS		By MS/MS
EFTLEFSR	VIKQLMKKEFTLEFSR	EFTLEFSRDRKSMSVY	K	E	F	S	R	D	0	1	0	0	0	0	2	0	0	0	1	0	0	2	0	1	1	0	0	0	0	0	8	0	1027.5	P16615;P16615-5;P16615-2;P16615-3;H7C5W9;P16615-4;Q93084-4;Q93084-2;Q93084-3;Q93084-7;Q93084;Q93084-6;Q93084-5;O14983-3;O14983-2;O14983	P16615	482	489	ATP2A2;ATP2A3;ATP2A1	Sarcoplasmic/endoplasmic reticulum calcium ATPase 2;Sarcoplasmic/endoplasmic reticulum calcium ATPase 3;Sarcoplasmic/endoplasmic reticulum calcium ATPase 1	yes	no	2	0.0060532	67.897	By matching		By matching		By matching
KAEIGIAMGSGTAVAK	VNDAPALKKAEIGIAM	GSGTAVAKTASEMVLA	K	K	A	A	K	T	4	0	0	0	0	0	1	3	0	2	0	2	1	0	0	1	1	0	0	1	0	0	16	1	1502.81	P16615;P16615-5;P16615-2;P16615-3;H7C5W9;P16615-4;Q93084-4;Q93084-2;Q93084-3;Q93084-7;Q93084;Q93084-6;Q93084-5;O14983-3;O14983-2;O14983	P16615	712	727	ATP2A2;ATP2A3;ATP2A1	Sarcoplasmic/endoplasmic reticulum calcium ATPase 2;Sarcoplasmic/endoplasmic reticulum calcium ATPase 3;Sarcoplasmic/endoplasmic reticulum calcium ATPase 1	yes	no	3	0.00089689	53.362					By matching
SLPSVETLGCTSVICSDK	AKKNAIVRSLPSVETL	TSVICSDKTGTLTTNQ	R	S	L	D	K	T	0	0	0	1	2	0	1	1	0	1	2	1	0	0	1	4	2	0	0	2	0	0	18	0	1951.92	P16615;P16615-5;P16615-2;P16615-3;H7C5W9;P16615-4;Q93084-4;Q93084-2;Q93084-3;Q93084-7;Q93084;Q93084-6;Q93084-5;O14983-3;O14983-2;O14983;H3BTW4	P16615	335	352	ATP2A2;ATP2A3;ATP2A1	Sarcoplasmic/endoplasmic reticulum calcium ATPase 2;Sarcoplasmic/endoplasmic reticulum calcium ATPase 3;Sarcoplasmic/endoplasmic reticulum calcium ATPase 1	yes	no	2	0.0032127	41.513					By MS/MS
GQTLTLTQQQR	YCTTYQSKGQTLTLTQ	LTLTQQQRDVYQQEKA	K	G	Q	Q	R	D	0	1	0	0	0	4	0	1	0	0	2	0	0	0	0	0	3	0	0	0	0	0	11	0	1272.68	H0Y8X9;H0Y9S7;H0Y9V7;B4E2Q0;P98194-2;P98194-4;P98194;P98194-3;P98194-5;P98194-8;P98194-9;P98194-6;P98194-7	H0Y8X9	184	194	ATP2C1	Calcium-transporting ATPase;Calcium-transporting ATPase type 2C member 1	yes	no	2	0.0036525	52.247					By MS/MS
ASVGECPAPVPVK	________________	CPAPVPVKDKKLLEVK	M	A	S	V	K	D	2	0	0	0	1	0	1	1	0	0	0	1	0	0	3	1	0	0	0	3	0	0	13	0	1309.67	P56134-3;P56134	P56134-3	2	14	ATP5J2	ATP synthase subunit f, mitochondrial	yes	no	2	0.0029255	46.88	By matching		By matching		By MS/MS
ASVGECPAPVPVKDKK	________________	PVPVKDKKLLEVKLGE	M	A	S	K	K	L	2	0	0	1	1	0	1	1	0	0	0	3	0	0	3	1	0	0	0	3	0	0	16	2	1680.89	P56134-3;P56134	P56134-3	2	17	ATP5J2	ATP synthase subunit f, mitochondrial	yes	no	3	0.002896	48.131	By matching	By matching	By matching		By matching
DFSPSGIFGAFQR	LPSWILMRDFSPSGIF	GIFGAFQREHERLRKY	R	D	F	Q	R	E	1	1	0	1	0	1	0	2	0	1	0	0	0	3	1	2	0	0	0	0	0	0	13	0	1427.68	P56134-3;P56134;C9JU26;C9JJT5;G3V325;P56134-4;P56134-2	P56134-3	34	46	ATP5J2;ATP5J2-PTCD1	ATP synthase subunit f, mitochondrial	no	no	2	0.0078688	39.006	By matching	By matching	By matching		By matching
LGELPSWILMR	DKKLLEVKLGELPSWI	LPSWILMRDFSPSGIF	K	L	G	M	R	D	0	1	0	0	0	0	1	1	0	1	3	0	1	0	1	1	0	1	0	0	0	0	11	0	1313.72	P56134-3;P56134;C9JU26;C9JJT5;G3V325;P56134-4;P56134-2	P56134-3	23	33	ATP5J2;ATP5J2-PTCD1	ATP synthase subunit f, mitochondrial	no	no	2	0.00024316	78.342	By matching	By matching	By matching		By MS/MS
ASVVPVKDKK	________________	VVPVKDKKLLEVKLGE	M	A	S	K	K	L	1	0	0	1	0	0	0	0	0	0	0	3	0	0	1	1	0	0	0	3	0	0	10	2	1069.65	C9JJT5;G3V325;P56134-4;P56134-2	C9JJT5	2	11	ATP5J2-PTCD1;ATP5J2	ATP synthase subunit f, mitochondrial	yes	no	2	0.0072361	65.719		By matching	By matching		By matching
DVAVVAGGLGR	VRPSRVARDVAVVAGG	VVAGGLGRQLLQKQPV	R	D	V	G	R	Q	2	1	0	1	0	0	0	3	0	0	1	0	0	0	0	0	0	0	0	3	0	0	11	0	1012.57	Q15904;A6NLC6;A0A0C4DGX8	Q15904	232	242	ATP6AP1	V-type proton ATPase subunit S1	yes	no	2	6.7357e-05	82.417	By matching	By MS/MS	By matching		By MS/MS
LGASPLHVDLATLR	LTTYLQEKLGASPLHV	HVDLATLRELKLNASL	K	L	G	L	R	E	2	1	0	1	0	0	0	1	1	0	4	0	0	0	1	1	1	0	0	1	0	0	14	0	1461.83	Q15904;A6QRJ1	Q15904	152	165	ATP6AP1	V-type proton ATPase subunit S1	yes	no	3	0.0060677	33.842
LPYTASSGLMAPR	LPALLLIRLPYTASSG	SSGLMAPREVLTGNDE	R	L	P	P	R	E	2	1	0	0	0	0	0	1	0	0	2	0	1	0	2	2	1	0	1	0	0	0	13	0	1362.7	Q15904;A6QRJ1	Q15904	181	193	ATP6AP1	V-type proton ATPase subunit S1	yes	no	2	0.0029162	51.726
NVLLFLQDK	PALELGPRNVLLFLQD	VLLFLQDKLSIEDFTA	R	N	V	D	K	L	0	0	1	1	0	1	0	0	0	0	3	1	0	1	0	0	0	0	0	1	0	0	9	0	1088.62	Q15904;A6QRJ1;A6NLC6;H7C2Y8;H7C0T7;F2Z3L8	Q15904	88	96	ATP6AP1	V-type proton ATPase subunit S1	yes	no	2	0.030381	59.067	By matching	By matching	By matching	By matching	By MS/MS
SEDVPYTAALTAVRPSR	GQVLSTLKSEDVPYTA	LTAVRPSRVARDVAVV	K	S	E	S	R	V	3	2	0	1	0	0	1	0	0	0	1	0	0	0	2	2	2	0	1	2	0	0	17	1	1831.94	Q15904;A6QRJ1;A0A0C4DGX8	Q15904	212	228	ATP6AP1	V-type proton ATPase subunit S1	yes	no	3	0.0020674	52.862	By matching	By matching	By matching		By MS/MS
LYPEGLAQLAR	KLFPHCGRLYPEGLAQ	EGLAQLARADDYEQVK	R	L	Y	A	R	A	2	1	0	0	0	1	1	1	0	0	3	0	0	0	1	0	0	0	1	0	0	0	11	0	1229.68	J3QL14;R4GN72;F5GYQ1;P61421	J3QL14	128	138	ATP6V0D1	V-type proton ATPase subunit d 1	yes	no	2	0.015383	40.154					By matching
NIVWIAECIAQR	KLKEQECRNIVWIAEC	IAECIAQRHRAKIDNY	R	N	I	Q	R	H	2	1	1	0	1	1	1	0	0	3	0	0	0	0	0	0	0	1	0	1	0	0	12	0	1471.76	J3QL14;R4GN72;F5GYQ1;P61421	J3QL14	209	220	ATP6V0D1	V-type proton ATPase subunit d 1	yes	no	2	0.031308	28.283
GAVDAAVPTNIIAAK	________________	PTNIIAAKAAEVRANK	R	G	A	A	K	A	5	0	1	1	0	0	0	1	0	2	0	1	0	0	1	0	1	0	0	2	0	0	15	0	1409.79	Q9UI12-2;Q9UI12;E5RK31;E5RJG1;A0A0D9SG68;E5RG49;E5RHH0	Q9UI12-2	8	22	ATP6V1H	V-type proton ATPase subunit H	yes	no	2	0.00087337	59.705	By matching	By matching	By matching		By MS/MS
LLEVSDDPQVLAVAAHDVGEYVR	ELLKILTKLLEVSDDP	HDVGEYVRHYPRGKRV	K	L	L	V	R	H	3	1	0	3	0	1	2	1	1	0	3	0	0	0	1	1	0	0	1	5	0	0	23	0	2494.27	Q9UI12-2;Q9UI12;G3V126	Q9UI12-2	379	401	ATP6V1H	V-type proton ATPase subunit H	yes	no	3	4.6459e-07	57.484		By matching	By MS/MS		By matching
QLQSEQPQTAAAR	HNWEYLGKQLQSEQPQ	QPQTAAARS_______	K	Q	L	A	R	S	3	1	0	0	0	4	1	0	0	0	1	0	0	0	1	1	1	0	0	0	0	0	13	0	1426.72	Q9UI12-2;Q9UI12;G3V126	Q9UI12-2	452	464	ATP6V1H	V-type proton ATPase subunit H	yes	no	2	2.3836e-12	96.059	By matching	By MS/MS	By matching		By MS/MS
QLQSEQPQTAAARS	HNWEYLGKQLQSEQPQ	PQTAAARS________	K	Q	L	R	S	-	3	1	0	0	0	4	1	0	0	0	1	0	0	0	1	2	1	0	0	0	0	0	14	1	1513.75	Q9UI12-2;Q9UI12;G3V126	Q9UI12-2	452	465	ATP6V1H	V-type proton ATPase subunit H	yes	no	2	0.045201	39.629
VSIFFDYAR	MLQENHQRVSIFFDYA	SIFFDYARCSKNTAWP	R	V	S	A	R	C	1	1	0	1	0	0	0	0	0	1	0	0	0	2	0	1	0	0	1	1	0	0	9	0	1116.56	Q9UI12-2;Q9UI12;G3V126	Q9UI12-2	108	116	ATP6V1H	V-type proton ATPase subunit H	yes	no	2	0.01804	43.77		By matching	By matching		By MS/MS
TLQVLLPDLAAK	DLNRFLTRTLQVLLPD	LLPDLAAKASPAASAL	R	T	L	A	K	A	2	0	0	1	0	1	0	0	0	0	4	1	0	0	1	0	1	0	0	1	0	0	12	0	1280.77	Q13535-2;Q13535-3;Q13535	Q13535-2	930	941	ATR	Serine/threonine-protein kinase ATR	yes	no	2	0.0030326	46.88					By matching
DTILAELLQIHK	RDTPMLPKDTILAELL	AELLQIHKEHIVGYHE	K	D	T	H	K	E	1	0	0	1	0	1	1	0	1	2	3	1	0	0	0	0	1	0	0	0	0	0	12	0	1392.8	P46100-2;P46100-5;P46100-3;P46100-4;P46100	P46100-2	2030	2041	ATRX	Transcriptional regulator ATRX	yes	no	2;3	0.00014825	66.267					By MS/MS
EAIYNDVLTK	QELDVKRREAIYNDVL	IYNDVLTKQQMLISCV	R	E	A	T	K	Q	1	0	1	1	0	0	1	0	0	1	1	1	0	0	0	0	1	0	1	1	0	0	10	0	1164.6	P46100-2;P46100-5;P46100-3;P46100-4;P46100	P46100-2	2184	2193	ATRX	Transcriptional regulator ATRX	yes	no	2	0.0044022	53.211		By matching			By matching
FGQTKPVYVYR	QSIFRVYRFGQTKPVY	TKPVYVYRFLAQGTME	R	F	G	Y	R	F	0	1	0	0	0	1	0	1	0	0	0	1	0	1	1	0	1	0	2	2	0	0	11	1	1356.72	P46100-2;P46100-5;P46100-3;P46100-4;P46100	P46100-2	1950	1960	ATRX	Transcriptional regulator ATRX	yes	no	3	0.00029644	72.2					By MS/MS
GGGEGNVDETGNNPSVSLK	KVWNSRSRGGGEGNVD	NNPSVSLKLEESKATS	R	G	G	L	K	L	0	0	3	1	0	0	2	5	0	0	1	1	0	0	1	2	1	0	0	2	0	0	19	0	1829.84	P46100-2;P46100-5;P46100-3;P46100-4;P46100;A0A096LNX6	P46100-2	1760	1778	ATRX	Transcriptional regulator ATRX	yes	no	2	0.051126	19.58					By MS/MS
LFQDFQMLSR	GRGKAGAKLFQDFQML	QDFQMLSRIWTHPWCL	K	L	F	S	R	I	0	1	0	1	0	2	0	0	0	0	2	0	1	2	0	1	0	0	0	0	0	0	10	0	1283.63	P46100-2;P46100-5;P46100-3;P46100-4;P46100;A0A096LNX6	P46100-2	1668	1677	ATRX	Transcriptional regulator ATRX	yes	no	2	0.0037714	45.829					By matching
VVDQQQVER	TKQSLSFRVVDQQQVE	VDQQQVERHFTMNELT	R	V	V	E	R	H	0	1	0	1	0	3	1	0	0	0	0	0	0	0	0	0	0	0	0	3	0	0	9	0	1099.56	P46100-2;P46100-5;P46100-3;P46100-4;P46100	P46100-2	1985	1993	ATRX	Transcriptional regulator ATRX	yes	no	2	5.5433e-38	132.01					By MS/MS
VVEATNSVTAVR	LINQGREKVVEATNSV	TNSVTAVRIQPLEDII	K	V	V	V	R	I	2	1	1	0	0	0	1	0	0	0	0	0	0	0	0	1	2	0	0	4	0	0	12	0	1244.67	P46100-2;P46100-5;P46100-3;P46100-4;P46100	P46100-2	2131	2142	ATRX	Transcriptional regulator ATRX	yes	no	2	5.4509e-05	80.69					By MS/MS
WAEEFNDETNVR	TTAQSRKKWAEEFNDE	FNDETNVRGRLFIIST	K	W	A	V	R	G	1	1	2	1	0	0	3	0	0	0	0	0	0	1	0	0	1	1	0	1	0	0	12	0	1508.65	P46100-2;P46100-5;P46100-3;P46100-4;P46100	P46100-2	1894	1905	ATRX	Transcriptional regulator ATRX	yes	no	2	8.9189e-19	105.65					By MS/MS
GTQSLPTASASK	FMPEDITKGTQSLPTA	LPTASASKFPSSGPVT	K	G	T	S	K	F	2	0	0	0	0	1	0	1	0	0	1	1	0	0	1	3	2	0	0	0	0	0	12	0	1146.59	Q9Y679-2;Q9Y679;Q9Y679-3	Q9Y679-2	348	359	AUP1	Ancient ubiquitous protein 1	yes	no	2	0.026944	38.963	By matching	By matching			By matching
GTQSLPTASASKFPSSGPVTPQPTALTFAK	FMPEDITKGTQSLPTA	PTALTFAKSSWARQES	K	G	T	A	K	S	4	0	0	0	0	2	0	2	0	0	2	2	0	2	5	5	5	0	0	1	0	0	30	1	2973.54	Q9Y679-2;Q9Y679	Q9Y679-2	348	377	AUP1	Ancient ubiquitous protein 1	yes	no	3	0.0033757	23.467					By matching
LTPADKAEHMK	ELGQTGTRLTPADKAE	ADKAEHMKRQRHPRLR	R	L	T	M	K	R	2	0	0	1	0	0	1	0	1	0	1	2	1	0	1	0	1	0	0	0	0	0	11	1	1239.63	Q9Y679-2;Q9Y679;Q9Y679-3	Q9Y679-2	259	269	AUP1	Ancient ubiquitous protein 1	yes	no	3	0.013709	44.543
QEDSGLRDHSVR	AVLGLVARQEDSGLRD	GLRDHSVRVLISNHVT	R	Q	E	V	R	V	0	2	0	2	0	1	1	1	1	0	1	0	0	0	0	2	0	0	0	1	0	0	12	1	1397.66	Q9Y679-2;Q9Y679;Q9Y679-3	Q9Y679-2	79	90	AUP1	Ancient ubiquitous protein 1	yes	no	3	0.042714	22.055
QLGEANEEFALR	RWLRPVHRQLGEANEE	ANEEFALRVQQLVAKE	R	Q	L	L	R	V	2	1	1	0	0	1	3	1	0	0	2	0	0	1	0	0	0	0	0	0	0	0	12	0	1375.67	Q9Y679-2;Q9Y679;Q9Y679-3	Q9Y679-2	232	243	AUP1	Ancient ubiquitous protein 1	yes	no	2	0.00010996	70.089	By matching	By matching			By MS/MS
VKEVLPHVPLGVIQR	QLATLAQRVKEVLPHV	VPLGVIQRDLAKTGCV	R	V	K	Q	R	D	0	1	0	0	0	1	1	1	1	1	2	1	0	0	2	0	0	0	0	4	0	0	15	1	1683.02	Q9Y679-2;Q9Y679;Q9Y679-3	Q9Y679-2	304	318	AUP1	Ancient ubiquitous protein 1	yes	no	3	0.0005171	60.657
DIKPENLLLGLK	HGKKVIHRDIKPENLL	ENLLLGLKGE______	R	D	I	L	K	G	0	0	1	1	0	0	1	1	0	1	4	2	0	0	1	0	0	0	0	0	0	0	12	1	1351.81	J3QR41;J3KTD6;J3QLN8;Q96GD4-4;Q96GD4-2;Q96GD4;Q96GD4-5;J3KT86	J3QR41	159	170	AURKB	Aurora kinase B	yes	no	3	0.0024077	44.847
HFTIDDFEIGRPLGK	GTPDILTRHFTIDDFE	EIGRPLGKGKFGNVYL	R	H	F	G	K	G	0	1	0	2	0	0	1	2	1	2	1	1	0	2	1	0	1	0	0	0	0	0	15	1	1743.89	J3QR41;J3KTD6;J3QLN8;Q96GD4-4;Q96GD4-2;Q96GD4;Q96GD4-5;J3KRJ2;J3KRF8;J3KT86;Q96GD4-3	J3QR41	30	44	AURKB	Aurora kinase B	yes	no	3	0.0032341	40.941
IYLILEYAPR	NYFYDRRRIYLILEYA	LILEYAPRGELYKELQ	R	I	Y	P	R	G	1	1	0	0	0	0	1	0	0	2	2	0	0	0	1	0	0	0	2	0	0	0	10	0	1249.71	J3QR41;J3KTD6;J3QLN8;Q96GD4-4;Q96GD4-2;Q96GD4;Q96GD4-5;J3KT86	J3QR41	109	118	AURKB	Aurora kinase B	yes	no	2	0.018844	41.399					By matching
SNVQPTAAPGQK	________________	PTAAPGQKVMENSSGT	R	S	N	Q	K	V	2	0	1	0	0	2	0	1	0	0	0	1	0	0	2	1	1	0	0	1	0	0	12	0	1196.61	J3QR41;J3KTD6;J3QLN8;Q96GD4-4;Q96GD4-2;Q96GD4;Q96GD4-5;J3KRJ2;J3KRF8;Q96GD4-3	J3QR41	4	15	AURKB	Aurora kinase B	yes	no	2	0.0043266	43.897
VMENSSGTPDILTR	PTAAPGQKVMENSSGT	GTPDILTRHFTIDDFE	K	V	M	T	R	H	0	1	1	1	0	0	1	1	0	1	1	0	1	0	1	2	2	0	0	1	0	0	14	0	1518.73	J3QR41;J3KTD6;J3QLN8;Q96GD4-4;Q96GD4-2;Q96GD4;Q96GD4-5;J3KRJ2;J3KRF8;Q96GD4-3	J3QR41	16	29	AURKB	Aurora kinase B	yes	no	2	0.0026889	49.988
DGPSVQNFSNPHEPWNR	PNSMFGHKDGPSVQNF	NPHEPWNRLHRTPPSF	K	D	G	N	R	L	0	1	3	1	0	1	1	1	1	0	0	0	0	1	3	2	0	1	0	1	0	0	17	0	1979.89	Q8WXX7;Q75MD7;Q8WXX7-2;A0A087WVB5;Q8WXX7-5;H7BZZ9	Q8WXX7	779	795	AUTS2	Autism susceptibility gene 2 protein	yes	no	3	2.2147e-42	106.93	By MS/MS	By matching	By MS/MS	By MS/MS	By MS/MS
DPLGRDFLLR	RELDIHRRDPLGRDFL	LGRDFLLRNDPLHRLS	R	D	P	L	R	N	0	2	0	2	0	0	0	1	0	0	3	0	0	1	1	0	0	0	0	0	0	0	10	1	1200.66	Q8WXX7;Q75MD7;Q8WXX7-2;A0A087WVB5;Q8WXX7-5	Q8WXX7	1088	1097	AUTS2	Autism susceptibility gene 2 protein	yes	no	3	2.2878e-08	104.05				By MS/MS
DSSVSKDDKERESVEKR	RDRDVDKRDSSVSKDD	ERESVEKRHSSHPSPA	R	D	S	K	R	H	0	2	0	3	0	0	3	0	0	0	0	3	0	0	0	4	0	0	0	2	0	0	17	4	1992.97	Q8WXX7;Q75MD7;Q8WXX7-2;A0A087WVB5;Q8WXX7-5;H7BZZ9	Q8WXX7	834	850	AUTS2	Autism susceptibility gene 2 protein	yes	no	3;4	3.5442e-77	125.45			By MS/MS
EGHLPEKDGHGHEGR	AADEHKAKEGHLPEKD	DGHGHEGRAAGEEAKQ	K	E	G	G	R	A	0	1	0	1	0	0	3	4	3	0	1	1	0	0	1	0	0	0	0	0	0	0	15	1	1653.76	Q8WXX7;Q75MD7;Q8WXX7-2;A0A087WVB5;Q8WXX7-5	Q8WXX7	913	927	AUTS2	Autism susceptibility gene 2 protein	yes	no	4	0.029951	22.538	By matching	By matching	By matching	By matching	By matching
ERPPSHTLKDIEAR	TPLSAEIRERPPSHTL	TLKDIEAR________	R	E	R	A	R	-	1	2	0	1	0	0	2	0	1	1	1	1	0	0	2	1	1	0	0	0	0	0	14	2	1647.87	Q8WXX7;Q75MD7;Q8WXX7-2;A0A087WVB5;Q8WXX7-5	Q8WXX7	1246	1259	AUTS2	Autism susceptibility gene 2 protein	yes	no	3;4	8.5557e-39	118.52		By matching	By MS/MS	By MS/MS	By matching
FLASQSADR	LRQELNTRFLASQSAD	LASQSADRGASLGPPP	R	F	L	D	R	G	2	1	0	1	0	1	0	0	0	0	1	0	0	1	0	2	0	0	0	0	0	0	9	0	993.488	Q8WXX7;Q75MD7;Q8WXX7-2;A0A087WVB5;H7C090	Q8WXX7	502	510	AUTS2	Autism susceptibility gene 2 protein	yes	no	2	0.00059513	82.287	By matching	By matching	By matching	By matching	By MS/MS
FLASQSADRGASLGPPPYLR	LRQELNTRFLASQSAD	LGPPPYLRTEFHQHQH	R	F	L	L	R	T	3	2	0	1	0	1	0	2	0	0	3	0	0	1	3	3	0	0	1	0	0	0	20	1	2102.09	Q8WXX7;Q75MD7;Q8WXX7-2;A0A087WVB5;H7C090	Q8WXX7	502	521	AUTS2	Autism susceptibility gene 2 protein	yes	no	3	6.8198e-05	62.203			By MS/MS	By MS/MS
GASLGPPPYLR	LASQSADRGASLGPPP	LGPPPYLRTEFHQHQH	R	G	A	L	R	T	1	1	0	0	0	0	0	2	0	0	2	0	0	0	3	1	0	0	1	0	0	0	11	0	1126.61	Q8WXX7;Q75MD7;Q8WXX7-2;A0A087WVB5;H7C090	Q8WXX7	511	521	AUTS2	Autism susceptibility gene 2 protein	yes	no	2	0.00036946	78.759	By matching	By MS/MS	By MS/MS	By matching	By MS/MS
GGLGAGAAGGGGAGR	RDRERRSRGGLGAGAA	AGGGGAGRTRALSLAS	R	G	G	G	R	T	4	1	0	0	0	0	0	9	0	0	1	0	0	0	0	0	0	0	0	0	0	0	15	0	1084.54	Q8WXX7;Q8WXX7-2;Q8WXX7-3	Q8WXX7	28	42	AUTS2	Autism susceptibility gene 2 protein	yes	no	2	0.00074484	62.162	By matching	By MS/MS	By MS/MS	By MS/MS	By matching
HSSHPSPAPVLPVNALGHTR	ERESVEKRHSSHPSPA	VNALGHTRSSTEQIRA	R	H	S	T	R	S	2	1	1	0	0	0	0	1	3	0	2	0	0	0	4	3	1	0	0	2	0	0	20	0	2073.09	Q8WXX7;Q75MD7;Q8WXX7-2;A0A087WVB5;Q8WXX7-5;H7BZZ9	Q8WXX7	851	870	AUTS2	Autism susceptibility gene 2 protein	yes	no	3;4	3.3851e-44	103.71	By matching	By matching	By MS/MS	By MS/MS	By MS/MS
ISPTAGNQNGLLNK	LPSMHYPRISPTAGNQ	NQNGLLNKTPPTAALS	R	I	S	N	K	T	1	0	3	0	0	1	0	2	0	1	2	1	0	0	1	1	1	0	0	0	0	0	14	0	1425.76	Q8WXX7;Q75MD7;Q8WXX7-2;A0A087WVB5;Q8WXX7-5	Q8WXX7	1197	1210	AUTS2	Autism susceptibility gene 2 protein	yes	no	2	1.4588e-10	89.231	By matching	By MS/MS	By matching	By matching	By MS/MS
KEDHDLPPEAPQTHR	EVKVKEERKEDHDLPP	PEAPQTHRASEPPPPN	R	K	E	H	R	A	1	1	0	2	0	1	2	0	2	0	1	1	0	0	3	0	1	0	0	0	0	0	15	1	1768.85	Q8WXX7;Q75MD7;Q8WXX7-2;A0A087WVB5;Q8WXX7-5	Q8WXX7	987	1001	AUTS2	Autism susceptibility gene 2 protein	yes	no	4	0.015204	23.53	By matching		By matching	By matching	By MS/MS
LHMLREDYEHTR	GHLDERERLHMLREDY	REDYEHTRLHSVHPAS	R	L	H	T	R	L	0	2	0	1	0	0	2	0	2	0	2	0	1	0	0	0	1	0	1	0	0	0	12	1	1598.76	Q8WXX7;Q75MD7;Q8WXX7-2;A0A087WVB5;Q8WXX7-5	Q8WXX7	1155	1166	AUTS2	Autism susceptibility gene 2 protein	yes	no	3;4	2.0138e-05	73.435	By matching	By matching	By MS/MS	By MS/MS	By MS/MS
LHSVHPASLDGHLPHPSLITPGLPSMHYPR	REDYEHTRLHSVHPAS	LPSMHYPRISPTAGNQ	R	L	H	P	R	I	1	1	0	1	0	0	0	2	5	1	5	0	1	0	6	4	1	0	1	1	0	0	30	0	3262.68	Q8WXX7;Q75MD7;Q8WXX7-2;A0A087WVB5;Q8WXX7-5	Q8WXX7	1167	1196	AUTS2	Autism susceptibility gene 2 protein	yes	no	6	0.0022097	21.529	By matching		By matching		By MS/MS
LTDPFRPMLR	TLLQKDPRLTDPFRPM	DPFRPMLRKPGKWCAM	R	L	T	L	R	K	0	2	0	1	0	0	0	0	0	0	2	0	1	1	2	0	1	0	0	0	0	0	10	1	1244.67	Q8WXX7;Q75MD7;Q8WXX7-2;A0A087WVB5;Q8WXX7-5;H7C090	Q8WXX7	635	644	AUTS2	Autism susceptibility gene 2 protein	yes	no	3	3.5821e-07	95.502	By matching	By MS/MS	By matching	By matching	By MS/MS
RTTPLSAEIR	GGRPVSPRRTTPLSAE	TPLSAEIRERPPSHTL	R	R	T	I	R	E	1	2	0	0	0	0	1	0	0	1	1	0	0	0	1	1	2	0	0	0	0	0	10	1	1142.64	Q8WXX7;Q75MD7;Q8WXX7-2;A0A087WVB5;Q8WXX7-5	Q8WXX7	1236	1245	AUTS2	Autism susceptibility gene 2 protein	yes	no	2	0.017935	62.466		By matching		By matching	By MS/MS
SQDCCKEPIFEPVVLKDPCPQVAQPIPQPQTEPQLR	GLERSQEKSQDCCKEP	PQTEPQLRAPSPDPDL	K	S	Q	L	R	A	1	1	0	2	3	6	3	0	0	2	2	2	0	1	8	1	1	0	0	3	0	0	36	2	4228.08	Q8WXX7;Q75MD7;Q8WXX7-2;A0A087WVB5;H7C0G5	Q8WXX7	281	316	AUTS2	Autism susceptibility gene 2 protein	yes	no	4	0.00021867	27.247		By matching			By MS/MS
TPPSFPTPPPWLKPGELER	EPWNRLHRTPPSFPTP	LKPGELERSASAAAHD	R	T	P	E	R	S	0	1	0	0	0	0	2	1	0	0	2	1	0	1	7	1	2	1	0	0	0	0	19	1	2145.13	Q8WXX7;Q75MD7;Q8WXX7-2;A0A087WVB5;Q8WXX7-5;H7BZZ9	Q8WXX7	799	817	AUTS2	Autism susceptibility gene 2 protein	yes	no	3	3.088e-174	153.25	By MS/MS	By MS/MS	By MS/MS		By MS/MS
TPPTAALSAPPPLISTLGGRPVSPR	NQNGLLNKTPPTAALS	GGRPVSPRRTTPLSAE	K	T	P	P	R	R	3	2	0	0	0	0	0	2	0	1	3	0	0	0	7	3	3	0	0	1	0	0	25	1	2452.38	Q8WXX7;Q75MD7;Q8WXX7-2;A0A087WVB5;Q8WXX7-5	Q8WXX7	1211	1235	AUTS2	Autism susceptibility gene 2 protein	yes	no	3	1.6228e-115	122.18	By MS/MS	By MS/MS	By MS/MS		By MS/MS
TPVVESARPNSTSSR	RVPSPYVRTPVVESAR	RPNSTSSREAEPRKGE	R	T	P	S	R	E	1	2	1	0	0	0	1	0	0	0	0	0	0	0	2	4	2	0	0	2	0	0	15	1	1586.8	Q8WXX7;Q75MD7;Q8WXX7-2;A0A087WVB5;Q8WXX7-5	Q8WXX7	946	960	AUTS2	Autism susceptibility gene 2 protein	yes	no	3	6.08e-92	138.28	By MS/MS	By MS/MS	By MS/MS	By MS/MS	By MS/MS
TSNPIDVAARPGTVPHTLLQK	LQGAFQPKTSNPIDVA	VPHTLLQKDPRLTDPF	K	T	S	Q	K	D	2	1	1	1	0	1	0	1	1	1	2	1	0	0	3	1	3	0	0	2	0	0	21	1	2214.21	Q8WXX7;Q75MD7;H7C090	Q8WXX7	611	631	AUTS2	Autism susceptibility gene 2 protein	yes	no	3;4	1.0167e-08	71.853	By MS/MS	By MS/MS	By matching	By matching	By MS/MS
TSNPIDVAARPGTVPHTLLQKDPR	LQGAFQPKTSNPIDVA	TLLQKDPRLTDPFRPM	K	T	S	P	R	L	2	2	1	2	0	1	0	1	1	1	2	1	0	0	4	1	3	0	0	2	0	0	24	2	2582.39	Q8WXX7;Q75MD7;H7C090	Q8WXX7	611	634	AUTS2	Autism susceptibility gene 2 protein	yes	no	5	0.010936	17.214				By matching
TTPLSAEIR	GRPVSPRRTTPLSAEI	TPLSAEIRERPPSHTL	R	T	T	I	R	E	1	1	0	0	0	0	1	0	0	1	1	0	0	0	1	1	2	0	0	0	0	0	9	0	986.54	Q8WXX7;Q75MD7;Q8WXX7-2;A0A087WVB5;Q8WXX7-5	Q8WXX7	1237	1245	AUTS2	Autism susceptibility gene 2 protein	yes	no	2	0.02251	43.77	By matching		By matching		By MS/MS
VPSPYVR	EEAKQLARVPSPYVRT	RVPSPYVRTPVVESAR	R	V	P	V	R	T	0	1	0	0	0	0	0	0	0	0	0	0	0	0	2	1	0	0	1	2	0	0	7	0	816.449	Q8WXX7;Q75MD7;Q8WXX7-2;A0A087WVB5;Q8WXX7-5	Q8WXX7	939	945	AUTS2	Autism susceptibility gene 2 protein	yes	no	2	0.0063548	72.138					By MS/MS
ESFPAPVVILPFMK	VCFQGSERESFPAPVV	VVILPFMKHGDLHSFL	R	E	S	M	K	H	1	0	0	0	0	0	1	0	0	1	1	1	1	2	3	1	0	0	0	2	0	0	14	0	1573.86	P30530-2;P30530;M0R0W6	P30530-2	602	615	AXL	Tyrosine-protein kinase receptor UFO;Receptor protein-tyrosine kinase	yes	no	2	0.00076486	58.32
GQTPYPGVENSEIYDYLR	TMWEIATRGQTPYPGV	SEIYDYLRQGNRLKQP	R	G	Q	L	R	Q	0	1	1	1	0	1	2	2	0	1	1	0	0	0	2	1	1	0	3	1	0	0	18	0	2099.98	P30530-2;P30530;M0R0W6	P30530-2	737	754	AXL	Tyrosine-protein kinase receptor UFO;Receptor protein-tyrosine kinase	yes	no	2	0.0024923	50.178
HGDLHSFLLYSR	VVILPFMKHGDLHSFL	HSFLLYSRLGDQPVYL	K	H	G	S	R	L	0	1	0	1	0	0	0	1	2	0	3	0	0	1	0	2	0	0	1	0	0	0	12	0	1443.73	P30530-2;P30530;M0R0W6	P30530-2	616	627	AXL	Tyrosine-protein kinase receptor UFO;Receptor protein-tyrosine kinase	yes	no	3	8.1692e-13	98.407					By matching
LKQPADCLDGLYALMSR	DYLRQGNRLKQPADCL	GLYALMSRCWELNPQD	R	L	K	S	R	C	2	1	0	2	1	1	0	1	0	0	4	1	1	0	1	1	0	0	1	0	0	0	17	1	1949.97	P30530-2;P30530;M0R0W6	P30530-2	759	775	AXL	Tyrosine-protein kinase receptor UFO;Receptor protein-tyrosine kinase	yes	no	3	0.005212	37.157					By matching
TATITVLPQQPR	AKGVTTSRTATITVLP	TVLPQQPRNLHLVSRQ	R	T	A	P	R	N	1	1	0	0	0	2	0	0	0	1	1	0	0	0	2	0	3	0	0	1	0	0	12	0	1323.75	P30530-2;P30530	P30530-2	218	229	AXL	Tyrosine-protein kinase receptor UFO	yes	no	2	0.026243	29.544			By matching		By matching
TTEATLNSLGISEELKEK	VRKSYSRRTTEATLNS	ISEELKEKLRDVMVDR	R	T	T	E	K	L	1	0	1	0	0	0	4	1	0	1	3	2	0	0	0	2	3	0	0	0	0	0	18	1	1962.02	P30530-2;P30530;M0R0W6	P30530-2	499	516	AXL	Tyrosine-protein kinase receptor UFO;Receptor protein-tyrosine kinase	yes	no	3	0.010932	30.489					By matching
YGEVFEPTVER	HRRKKETRYGEVFEPT	VFEPTVERGELVVRYR	R	Y	G	E	R	G	0	1	0	0	0	0	3	1	0	0	0	0	0	1	1	0	1	0	1	2	0	0	11	0	1324.63	P30530-2;P30530;M0R0W6	P30530-2	472	482	AXL	Tyrosine-protein kinase receptor UFO;Receptor protein-tyrosine kinase	yes	no	2	0.0040849	51.286					By matching
YGEVFEPTVERGELVVR	HRRKKETRYGEVFEPT	ERGELVVRYRVRKSYS	R	Y	G	V	R	Y	0	2	0	0	0	0	4	2	0	0	1	0	0	1	1	0	1	0	1	4	0	0	17	1	1978.02	P30530-2;P30530;M0R0W6	P30530-2	472	488	AXL	Tyrosine-protein kinase receptor UFO;Receptor protein-tyrosine kinase	yes	no	3	2.3617e-08	75.018
WIAIESLADRVYTSK	RIAKMPVKWIAIESLA	ADRVYTSKSDVWSFGV	K	W	I	S	K	S	2	1	0	1	0	0	1	0	0	2	1	1	0	0	0	2	1	1	1	1	0	0	15	1	1750.93	P30530-2;P30530;M0R0W6;H7C3L9;A0A087WZQ5;E9PHX8;Q12866	P30530-2	706	720	AXL;MERTK	Tyrosine-protein kinase receptor UFO;Receptor protein-tyrosine kinase;Tyrosine-protein kinase Mer	yes	no	3	0.014555	29.355
ALVNTTGYQNDSPLHDAAK	VELLLQHKALVNTTGY	SPLHDAAKNGHVDIVK	K	A	L	A	K	N	3	0	2	2	0	1	0	1	1	0	2	1	0	0	1	1	2	0	1	1	0	0	19	0	2013.98	Q99728-2;Q99728;Q99728-3	Q99728-2	466	484	BARD1	BRCA1-associated RING domain protein 1	yes	no	3	4.4506e-42	100.77					By MS/MS
DGPLVLIGSGLSSEQQK	VMNTGQRRDGPLVLIG	GLSSEQQKMLSELAVI	R	D	G	Q	K	M	0	0	0	1	0	2	1	3	0	1	3	1	0	0	1	3	0	0	0	1	0	0	17	0	1726.91	Q99728-2;Q99728;F6MDI1;A0A087X2H0;Q99728-3;C9IYG1	Q99728-2	548	564	BARD1	BRCA1-associated RING domain protein 1	yes	no	2	0.0030255	45.618					By MS/MS
LVTAGGGQILSR	HPKDNLIKLVTAGGGQ	GGGQILSRKPKPDSDV	K	L	V	S	R	K	1	1	0	0	0	1	0	3	0	1	2	0	0	0	0	1	1	0	0	1	0	0	12	0	1170.67	Q99728-2;Q99728;F6MDI1;A0A087X2H0;Q99728-3;A0A087WZ19;A0A087X0C6	Q99728-2	675	686	BARD1	BRCA1-associated RING domain protein 1	yes	no	2	5.2722e-05	72.705					By MS/MS
NLLHDNELSDLKEDKPR	IQLCSKLRNLLHDNEL	DLKEDKPRKSLFNDAG	R	N	L	P	R	K	0	1	2	3	0	0	2	0	1	0	4	2	0	0	1	1	0	0	0	0	0	0	17	2	2035.03	Q99728-2;Q99728	Q99728-2	94	110	BARD1	BRCA1-associated RING domain protein 1	yes	no	4	0.019273	28.166					By MS/MS
SAPAMEPDGR	IRSGNEPRSAPAMEPD	PAMEPDGRGAWAHSRA	R	S	A	G	R	G	2	1	0	1	0	0	1	1	0	0	0	0	1	0	2	1	0	0	0	0	0	0	10	0	1029.45	Q99728-2;Q99728;F6MDI1;A0A087X2H0;C9IYG1;A0A087WZ19;F8WCG2;Q99728-4	Q99728-2	22	31	BARD1	BRCA1-associated RING domain protein 1	yes	no	2	0.045022	30.889					By MS/MS
AGSSESIAAFIQR	LLGSLGARAGSSESIA	SIAAFIQRLSGSSNIF	R	A	G	Q	R	L	3	1	0	0	0	1	1	1	0	2	0	0	0	1	0	3	0	0	0	0	0	0	13	0	1335.68	A0A0G2JL47;A0A024RCR6;A0A0G2JK23;P46379-4;P46379-5;P46379-2;P46379;P46379-3	A0A0G2JL47	714	726	BAT3;BAG6	Large proline-rich protein BAG6	yes	no	2	0.02009	32.295		By matching			By matching
DIQTLLSR	VMAQHMIRDIQTLLSR	DIQTLLSRMECRGGPQ	R	D	I	S	R	M	0	1	0	1	0	1	0	0	0	1	2	0	0	0	0	1	1	0	0	0	0	0	8	0	944.529	A0A0G2JL47;A0A024RCR6;A0A0G2JK23;P46379-4;P46379-5;P46379-2;P46379;P46379-3;F6S6P2;X6REW1;A0A0G2JJM1;F6UR09;F6U1F2;F6XTU0;A0A0G2JJR8;F6WML8;F6VEM6;F6X9W3;F6U341	A0A0G2JL47	175	182	BAT3;BAG6	Large proline-rich protein BAG6	yes	no	2	0.010338	59.35
ESFSLVQVQPGVDIIR	TGLEEYVRESFSLVQV	QPGVDIIRTNLEFLQE	R	E	S	I	R	T	0	1	0	1	0	2	1	1	0	2	1	0	0	1	1	2	0	0	0	3	0	0	16	0	1785.96	A0A0G2JL47;A0A024RCR6;A0A0G2JK23;P46379-4;P46379-5;P46379-2;P46379;P46379-3	A0A0G2JL47	815	830	BAT3;BAG6	Large proline-rich protein BAG6	yes	no	2	6.4969e-08	74.789					By matching
LINLVGESLR	EGREEDQRLINLVGES	NLVGESLRLLGNTFVA	R	L	I	L	R	L	0	1	1	0	0	0	1	1	0	1	3	0	0	0	0	1	0	0	0	1	0	0	10	0	1112.66	A0A0G2JL47;A0A024RCR6;A0A0G2JK23;P46379-4;P46379-5;P46379-2;P46379;P46379-3;F6S6P2;X6REW1;A0A0G2JJM1	A0A0G2JL47	316	325	BAT3;BAG6	Large proline-rich protein BAG6	yes	no	2	0.0038685	56.404					By matching
LLGNTFVALSDLR	NLVGESLRLLGNTFVA	FVALSDLRCNLACTPP	R	L	L	L	R	C	1	1	1	1	0	0	0	1	0	0	4	0	0	1	0	1	1	0	0	1	0	0	13	0	1417.79	A0A0G2JL47;A0A024RCR6;A0A0G2JK23;P46379-4;P46379-5;P46379-2;P46379;P46379-3;F6S6P2;X6REW1;A0A0G2JJM1	A0A0G2JL47	326	338	BAT3;BAG6	Large proline-rich protein BAG6	yes	no	2	0.00022121	66.989
LQEDPNYSPQRFPNAQR	LRSDIQKRLQEDPNYS	QRFPNAQRAFADDP__	R	L	Q	Q	R	A	1	2	2	1	0	3	1	0	0	0	1	0	0	1	3	1	0	0	1	0	0	0	17	1	2058.99	A0A0G2JL47;A0A024RCR6;A0A0G2JK23;P46379-4;P46379-5;P46379-2;P46379;P46379-3;H0Y4L1;H0Y710	A0A0G2JL47	1055	1071	BAT3;BAG6	Large proline-rich protein BAG6	yes	no	3	0.01268	30.575
MATHTLITGLEEYVR	EPTPSNIRMATHTLIT	TGLEEYVRESFSLVQV	R	M	A	V	R	E	1	1	0	0	0	0	2	1	1	1	2	0	1	0	0	0	3	0	1	1	0	0	15	0	1732.88	A0A0G2JL47;A0A024RCR6;A0A0G2JK23;P46379-4;P46379-5;P46379-2;P46379;P46379-3	A0A0G2JL47	800	814	BAT3;BAG6	Large proline-rich protein BAG6	yes	no	3	0.044836	16.529					By matching
GGGPTSSEQIMK	DGSGEQPRGGGPTSSE	TSSEQIMKTGALLLQG	R	G	G	M	K	T	0	0	0	0	0	1	1	3	0	1	0	1	1	0	1	2	1	0	0	0	0	0	12	0	1190.56	Q07812-5;Q07812-8;Q07812;Q07812-2;Q07812-4	Q07812-5	10	21	BAX	Apoptosis regulator BAX	yes	no	2	0.001804	58.172	By matching	By matching	By matching		By matching
IGDELDSNMELQR	KLSECLKRIGDELDSN	DSNMELQRMIAAVDTD	R	I	G	Q	R	M	0	1	1	2	0	1	2	1	0	1	2	0	1	0	0	1	0	0	0	0	0	0	13	0	1518.7	Q07812-5;Q07812-8;Q07812;Q07812-2;Q07812-7;K4JQN1	Q07812-5	66	78	BAX	Apoptosis regulator BAX	yes	no	2	1.3312e-85	143.25	By matching	By MS/MS	By MS/MS		By MS/MS
MGGEAPELALDPVPQDASTKK	FIQDRAGRMGGEAPEL	PQDASTKKLSECLKRI	R	M	G	K	K	L	3	0	0	2	0	1	2	2	0	0	2	2	1	0	3	1	1	0	0	1	0	0	21	1	2153.07	Q07812-5;Q07812-8;Q07812;Q07812-2;Q07812-7	Q07812-5	38	58	BAX	Apoptosis regulator BAX	yes	no	3	0.0024517	28.831		By matching			By matching
MIAAVDTDSPR	DSNMELQRMIAAVDTD	AVDTDSPREVFFRVAA	R	M	I	P	R	E	2	1	0	2	0	0	0	0	0	1	0	0	1	0	1	1	1	0	0	1	0	0	11	0	1174.57	Q07812-5;Q07812-8;Q07812;Q07812-2;Q07812-7;K4JQN1;I6LPK7;Q07812-6	Q07812-5	79	89	BAX	Apoptosis regulator BAX	yes	no	2	0.0050946	52.247	By matching	By matching			By MS/MS
TGALLLQGFIQDR	TSSEQIMKTGALLLQG	LQGFIQDRAGRMGGEA	K	T	G	D	R	A	1	1	0	1	0	2	0	2	0	1	3	0	0	1	0	0	1	0	0	0	0	0	13	0	1430.79	Q07812-5;Q07812-8;Q07812;Q07812-2;Q07812-7	Q07812-5	22	34	BAX	Apoptosis regulator BAX	yes	no	2	9.7545e-46	124.07	By matching	By MS/MS	By MS/MS		By MS/MS
AGTGENAPWVVEDELVKK	FIRHNALRAGTGENAP	VEDELVKKYSLPSKFS	R	A	G	K	K	Y	2	0	1	1	0	0	3	2	0	0	1	2	0	0	1	0	1	1	0	3	0	0	18	1	1940.98	Q9UIG0-2;Q9UIG0	Q9UIG0-2	264	281	BAZ1B	Tyrosine-protein kinase BAZ1B	yes	no	3	0.00049501	58.693	By matching	By matching	By matching		By MS/MS
APPVDDAEVDELVLQTK	STRRSQPKAPPVDDAE	DELVLQTKRSSRRQSL	K	A	P	T	K	R	2	0	0	3	0	1	2	0	0	0	2	1	0	0	2	0	1	0	0	3	0	0	17	0	1837.93	Q9UIG0-2;Q9UIG0	Q9UIG0-2	1315	1331	BAZ1B	Tyrosine-protein kinase BAZ1B	yes	no	2	0.025783	28.549					By matching
FSDFLLDPYK	KKYSLPSKFSDFLLDP	DFLLDPYKYMTLNPST	K	F	S	Y	K	Y	0	0	0	2	0	0	0	0	0	0	2	1	0	2	1	1	0	0	1	0	0	0	10	0	1243.61	Q9UIG0-2;Q9UIG0	Q9UIG0-2	288	297	BAZ1B	Tyrosine-protein kinase BAZ1B	yes	no	2	2.913e-05	88.596	By matching	By MS/MS	By matching		By MS/MS
GWVHDSIDYR	VPGLFIEKGWVHDSID	VHDSIDYRFNHHCKDH	K	G	W	Y	R	F	0	1	0	2	0	0	0	1	1	1	0	0	0	0	0	1	0	1	1	1	0	0	10	0	1246.57	Q9UIG0-2;Q9UIG0	Q9UIG0-2	923	932	BAZ1B	Tyrosine-protein kinase BAZ1B	yes	no	3	0.0027571	50.353	By matching	By matching	By matching	By matching	By MS/MS
IHPLEKVDEEATEK	MLKVKIVKIHPLEKVD	VDEEATEKKSDGACDS	K	I	H	E	K	K	1	0	0	1	0	0	4	0	1	1	1	2	0	0	1	0	1	0	0	1	0	0	14	1	1636.83	Q9UIG0-2;Q9UIG0	Q9UIG0-2	137	150	BAZ1B	Tyrosine-protein kinase BAZ1B	yes	no	3	0.0081365	34.444	By matching	By matching	By matching		By matching
KPFPLVKPLPGEEPLFTIPHTQEAFR	________________	PHTQEAFRTREEYEAR	R	K	P	F	R	T	1	1	0	0	0	1	3	1	1	1	3	2	0	3	6	0	2	0	0	1	0	0	26	2	2987.63	Q9UIG0-2;Q9UIG0	Q9UIG0-2	8	33	BAZ1B	Tyrosine-protein kinase BAZ1B	yes	no	5	1.4915e-08	51.827	By matching	By matching	By matching		By MS/MS
LQNEDKIISNVPADSLIR	LPHKYDVKLQNEDKII	VPADSLIRTERPPNKE	K	L	Q	I	R	T	1	1	2	2	0	1	1	0	0	3	2	1	0	0	1	2	0	0	0	1	0	0	18	1	2024.09	Q9UIG0-2;Q9UIG0	Q9UIG0-2	226	243	BAZ1B	Tyrosine-protein kinase BAZ1B	yes	no	3	0.00087141	59.585	By matching	By matching	By matching		By matching
LSEIPLTLHSVSELVR	DYGELGMKLSEIPLTL	HSVSELVRLCLRRSDV	K	L	S	V	R	L	0	1	0	0	0	0	2	0	1	1	4	0	0	0	1	3	1	0	0	2	0	0	16	0	1792.01	Q9UIG0-2;Q9UIG0	Q9UIG0-2	674	689	BAZ1B	Tyrosine-protein kinase BAZ1B	yes	no	3	5.6613e-27	100.23	By MS/MS	By MS/MS			By MS/MS
LVDTAWLEIMTK	HNTASLEKLVDTAWLE	AWLEIMTKYAVGEECD	K	L	V	T	K	Y	1	0	0	1	0	0	1	0	0	1	2	1	1	0	0	0	2	1	0	1	0	0	12	0	1418.75	Q9UIG0-2;Q9UIG0	Q9UIG0-2	102	113	BAZ1B	Tyrosine-protein kinase BAZ1B	yes	no	2	0.00021491	67.997		By matching			By matching
LVLEMVHHNTASLEK	EFPAWYEKLVLEMVHH	HNTASLEKLVDTAWLE	K	L	V	E	K	L	1	0	1	0	0	0	2	0	2	0	3	1	1	0	0	1	1	0	0	2	0	0	15	0	1719.9	Q9UIG0-2;Q9UIG0	Q9UIG0-2	87	101	BAZ1B	Tyrosine-protein kinase BAZ1B	yes	no	3	1.3996e-08	69.92
SCDGNQELLNFLR	RKPNLGLKSCDGNQEL	QELLNFLRSDLIEVAT	K	S	C	L	R	S	0	1	2	1	1	1	1	1	0	0	3	0	0	1	0	1	0	0	0	0	0	0	13	0	1564.73	Q9UIG0-2;Q9UIG0	Q9UIG0-2	1040	1052	BAZ1B	Tyrosine-protein kinase BAZ1B	yes	no	2	6.1016e-06	82.069					By MS/MS
SDLIEVATR	QELLNFLRSDLIEVAT	DLIEVATRLQKGGLGY	R	S	D	T	R	L	1	1	0	1	0	0	1	0	0	1	1	0	0	0	0	1	1	0	0	1	0	0	9	0	1002.53	Q9UIG0-2;Q9UIG0	Q9UIG0-2	1053	1061	BAZ1B	Tyrosine-protein kinase BAZ1B	yes	no	2	0.04904	33.875			By matching
TDNSSLSSPLNPK	RKPSKKSKTDNSSLSS	LSSPLNPKLWCHVHLK	K	T	D	P	K	L	0	0	2	1	0	0	0	0	0	0	2	1	0	0	2	4	1	0	0	0	0	0	13	0	1358.67	Q9UIG0-2;Q9UIG0	Q9UIG0-2	323	335	BAZ1B	Tyrosine-protein kinase BAZ1B	yes	no	2	0.023956	30.484	By matching	By matching			By MS/MS
TEQCLVALLHK	HVLSCMVKTEQCLVAL	CLVALLHKHLPGHPYV	K	T	E	H	K	H	1	0	0	0	1	1	1	0	1	0	3	1	0	0	0	0	1	0	0	1	0	0	11	0	1310.7	Q9UIG0-2;Q9UIG0	Q9UIG0-2	1428	1438	BAZ1B	Tyrosine-protein kinase BAZ1B	yes	no	3	0.021788	26.707		By MS/MS
WDMSAENAR	GMLDACIKWDMSAENA	DMSAENARCKVCRKKG	K	W	D	A	R	C	2	1	1	1	0	0	1	0	0	0	0	0	1	0	0	1	0	1	0	0	0	0	9	0	1078.45	Q9UIG0-2;Q9UIG0	Q9UIG0-2	1174	1182	BAZ1B	Tyrosine-protein kinase BAZ1B	yes	no	2	0.021786	42.336		By matching			By MS/MS
GECQTTIQGQAR	KMRQKVQRGECQTTIQ	TTIQGQARNKRKQETK	R	G	E	A	R	N	1	1	0	0	1	3	1	2	0	1	0	0	0	0	0	0	2	0	0	0	0	0	12	0	1347.62	J3KPG5;F8VU39;Q9UIF9-2;Q9UIF9-3;Q9UIF9;H0YII3	J3KPG5	694	705	BAZ2A	Bromodomain adjacent to zinc finger domain protein 2A	yes	no	2	0.033969	27.681					By matching
LAALEQNVER	PLDLAVMRLAALEQNV	ALEQNVERRYLREPLW	R	L	A	E	R	R	2	1	1	0	0	1	2	0	0	0	2	0	0	0	0	0	0	0	0	1	0	0	10	0	1141.61	J3KPG5;F8VU39;Q9UIF9-2;Q9UIF9-3;Q9UIF9;A0A0C4DGI9	J3KPG5	1560	1569	BAZ2A	Bromodomain adjacent to zinc finger domain protein 2A	yes	no	2	0.0020468	63.624		By MS/MS			By matching
MELAGSNTTASSPAR	NPALFSMKMELAGSNT	TTASSPARARGRPRKT	K	M	E	A	R	A	3	1	1	0	0	0	1	1	0	0	1	0	1	0	1	3	2	0	0	0	0	0	15	0	1491.7	J3KPG5;F8VU39;Q9UIF9-2;Q9UIF9-3;Q9UIF9;A0A0C4DGI9	J3KPG5	1143	1157	BAZ2A	Bromodomain adjacent to zinc finger domain protein 2A	yes	no	2	6.7855e-09	78.69	By matching	By matching			By MS/MS
GNLMDTSAEQDLIR	LPGTAEMRGNLMDTSA	SAEQDLIRELSQKKQN	R	G	N	I	R	E	1	1	1	2	0	1	1	1	0	1	2	0	1	0	0	1	1	0	0	0	0	0	14	0	1561.74	H3BRL0;Q9BXC9	H3BRL0	326	339	BBS2	Bardet-Biedl syndrome 2 protein	yes	no	2	0.0064746	39.629
LSADMADHSNLIR	EYHSVHQKLSADMADH	ADHSNLIRSLLVGAED	K	L	S	I	R	S	2	1	1	2	0	0	0	0	1	1	2	0	1	0	0	2	0	0	0	0	0	0	13	0	1441.7	H3BRL0;Q9BXC9;J3QLW0	H3BRL0	564	576	BBS2	Bardet-Biedl syndrome 2 protein	yes	no	3	0.015248	28.433					By matching
SLLVGAEDAR	ADHSNLIRSLLVGAED	LVGAEDARLMRDMKTM	R	S	L	A	R	L	2	1	0	1	0	0	1	1	0	0	2	0	0	0	0	1	0	0	0	1	0	0	10	0	1029.55	H3BRL0;Q9BXC9;J3QLW0	H3BRL0	577	586	BBS2	Bardet-Biedl syndrome 2 protein	yes	no	2	0.021302	40.154
IFIAAASEIR	VINTPQEKIFIAAASE	IAAASEIRGFTKRGKQ	K	I	F	I	R	G	3	1	0	0	0	0	1	0	0	3	0	0	0	1	0	1	0	0	0	0	0	0	10	0	1089.62	Q8IWZ6-2;Q8IWZ6	Q8IWZ6-2	82	91	BBS7	Bardet-Biedl syndrome 7 protein	yes	no	2	0.048231	42.718
MDLILNR	________________	________________	-	M	D	N	R	M	0	1	1	1	0	0	0	0	0	1	2	0	1	0	0	0	0	0	0	0	0	0	7	0	873.474	Q8IWZ6-2;Q8IWZ6	Q8IWZ6-2	1	7	BBS7	Bardet-Biedl syndrome 7 protein	yes	no	2	0.033346	47.849
VLQERENYQQSSQSSK	ELEHLQYKVLQERENY	QQSSQSSKAKSAVPSF	K	V	L	S	K	A	0	1	1	0	0	4	2	0	0	0	1	1	0	0	0	4	0	0	1	1	0	0	16	1	1909.91	Q8IWZ6-2;Q8IWZ6	Q8IWZ6-2	356	371	BBS7	Bardet-Biedl syndrome 7 protein	yes	no	3	0.0097518	33.265
AGAAGTAEATAR	RDYVCVVRAGAAGTAE	GTAEATARLNVFAKPE	R	A	G	A	R	L	6	1	0	0	0	0	1	2	0	0	0	0	0	0	0	0	2	0	0	0	0	0	12	0	1045.52	A0A087WXM8;P50895;K7ENU8	A0A087WXM8	129	140	BCAM	Basal cell adhesion molecule	yes	no	2	0.036549	27.098			By matching		By matching
DGISCEASNPHGNKR	KVTSALSRDGISCEAS	SNPHGNKRHVFHFGTV	R	D	G	K	R	H	1	1	2	1	1	0	1	2	1	1	0	1	0	0	1	2	0	0	0	0	0	0	15	1	1640.73	A0A087WXM8;P50895	A0A087WXM8	518	532	BCAM	Basal cell adhesion molecule	yes	no	3;4	0.004658	32.702		By matching			By MS/MS
EGDEVTLICSAR	PKADGSWREGDEVTLI	VTLICSARGHPDPKLS	R	E	G	A	R	G	1	1	0	1	1	0	2	1	0	1	1	0	0	0	0	1	1	0	0	1	0	0	12	0	1348.63	A0A087WXM8;P50895	A0A087WXM8	465	476	BCAM	Basal cell adhesion molecule	yes	no	2	0.019727	32.933				By matching
LSWSQLGGSPAEPIPGR	ARGHPDPKLSWSQLGG	PAEPIPGRQGWVSSSL	K	L	S	G	R	Q	1	1	0	0	0	1	1	3	0	1	2	0	0	0	3	3	0	1	0	0	0	0	17	0	1750.9	A0A087WXM8;P50895	A0A087WXM8	483	499	BCAM	Basal cell adhesion molecule	yes	no	2	0.0028597	54.281	By matching				By MS/MS
SPPYQLDSQGR	TMHDTRGRSPPYQLDS	YQLDSQGRLVLAEAQV	R	S	P	G	R	L	0	1	0	1	0	2	0	1	0	0	1	0	0	0	2	2	0	0	1	0	0	0	11	0	1246.59	A0A087WXM8;P50895;K7ENU8	A0A087WXM8	99	109	BCAM	Basal cell adhesion molecule	yes	no	2	0.0058039	48.568
VEDYDAADDVQLSK	QSGTYGCRVEDYDAAD	ADDVQLSKTLELRVAY	R	V	E	S	K	T	2	0	0	4	0	1	1	0	0	0	1	1	0	0	0	1	0	0	1	2	0	0	14	0	1566.7	A0A087WXM8;P50895	A0A087WXM8	339	352	BCAM	Basal cell adhesion molecule	yes	no	2	0.00066938	59.709					By MS/MS
SHGKDEECVLEAENKK	EKLKRILKSHGKDEEC	VLEAENKKLVEDQEKL	K	S	H	K	K	L	1	0	1	1	1	0	4	1	1	0	1	3	0	0	0	1	0	0	0	1	0	0	16	2	1871.87	C9IYK6;C9JTE9;H7C5E2;Q9UHQ4;Q9UHQ4-2;B7Z2L0;H0Y7N8	C9IYK6	164	179	BCAP29	B-cell receptor-associated protein 29	yes	no	4	0.014192	24.481		By matching	By matching		By matching
SSTSRPDAYEHTQMK	SSVHTIEKSSTSRPDA	AYEHTQMKLFRSQRNL	K	S	S	M	K	L	1	1	0	1	0	1	1	0	1	0	0	1	1	0	1	3	2	0	1	0	0	0	15	1	1736.78	C9IYK6;C9JTE9;H7C5E2;Q9UHQ4;Q9UHQ4-2;C9JGJ9;F8WB99	C9IYK6	82	96	BCAP29	B-cell receptor-associated protein 29	yes	no	4	0.00039337	62.68			By matching		By matching
AENQVLAMR	STKQKLEKAENQVLAM	ENQVLAMRKQSEGLTK	K	A	E	M	R	K	2	1	1	0	0	1	1	0	0	0	1	0	1	0	0	0	0	0	0	1	0	0	9	0	1030.52	P51572;P51572-2	P51572	205	213	BCAP31	B-cell receptor-associated protein 31	yes	no	2	3.862e-05	103.55	By MS/MS	By MS/MS	By MS/MS		By MS/MS
EYDRLLEEHAK	KQSEGLTKEYDRLLEE	RLLEEHAKLQAAVDGP	K	E	Y	A	K	L	1	1	0	1	0	0	3	0	1	0	2	1	0	0	0	0	0	0	1	0	0	0	11	1	1401.69	P51572;P51572-2	P51572	222	232	BCAP31	B-cell receptor-associated protein 31	yes	no	3	0.0022039	58.274		By matching	By matching		By MS/MS
GAAVDGGKLDVGNAEVKLEEENR	EENDQLKKGAAVDGGK	VKLEEENRSLKADLQK	K	G	A	N	R	S	3	1	2	2	0	0	4	4	0	0	2	2	0	0	0	0	0	0	0	3	0	0	23	2	2369.18	P51572;P51572-2;C9JSP1;C9JQ75;C9J0M4	P51572	160	182	BCAP31	B-cell receptor-associated protein 31	yes	no	3;4	1.0361e-282	165.38
KQSEGLTKEYDRLLEEHAK	ENQVLAMRKQSEGLTK	RLLEEHAKLQAAVDGP	R	K	Q	A	K	L	1	1	0	1	0	1	4	1	1	0	3	3	0	0	0	1	1	0	1	0	0	0	19	3	2273.17	P51572;P51572-2	P51572	214	232	BCAP31	B-cell receptor-associated protein 31	yes	no	5	0.013719	29.603			By matching
KYMEENDQLKK	ESASEAAKKYMEENDQ	EENDQLKKGAAVDGGK	K	K	Y	K	K	G	0	0	1	1	0	1	2	0	0	0	1	3	1	0	0	0	0	0	1	0	0	0	11	2	1424.7	P51572;P51572-2;C9JSP1;C9JQ75;C9J0M4;C9JMD7	P51572	149	159	BCAP31	B-cell receptor-associated protein 31	yes	no	3	0	215.04	By matching	By matching	By matching		By MS/MS
LDVGNAEVK	GAAVDGGKLDVGNAEV	DVGNAEVKLEEENRSL	K	L	D	V	K	L	1	0	1	1	0	0	1	1	0	0	1	1	0	0	0	0	0	0	0	2	0	0	9	0	943.497	P51572;P51572-2;C9JSP1;C9JQ75;C9J0M4;C9JMD7	P51572	168	176	BCAP31	B-cell receptor-associated protein 31	yes	no	2	0.0054913	58.699	By matching	By matching			By MS/MS
LDVGNAEVKLEEENR	GAAVDGGKLDVGNAEV	VKLEEENRSLKADLQK	K	L	D	N	R	S	1	1	2	1	0	0	4	1	0	0	2	1	0	0	0	0	0	0	0	2	0	0	15	1	1713.85	P51572;P51572-2;C9JSP1;C9JQ75;C9J0M4	P51572	168	182	BCAP31	B-cell receptor-associated protein 31	yes	no	2;3	1.7758e-106	140.96		By MS/MS	By matching		By MS/MS
LKDELASTK	SLKADLQKLKDELAST	KDELASTKQKLEKAEN	K	L	K	T	K	Q	1	0	0	1	0	0	1	0	0	0	2	2	0	0	0	1	1	0	0	0	0	0	9	1	1003.55	P51572;P51572-2	P51572	191	199	BCAP31	B-cell receptor-associated protein 31	yes	no	2	0.020212	72.2	By matching	By matching	By matching		By MS/MS
LLEEHAK	GLTKEYDRLLEEHAKL	RLLEEHAKLQAAVDGP	R	L	L	A	K	L	1	0	0	0	0	0	2	0	1	0	2	1	0	0	0	0	0	0	0	0	0	0	7	0	838.455	P51572;P51572-2	P51572	226	232	BCAP31	B-cell receptor-associated protein 31	yes	no	2	0.023729	57.281	By matching	By matching			By MS/MS
LQAAVDGPMDKKEE	RLLEEHAKLQAAVDGP	GPMDKKEE________	K	L	Q	E	E	-	2	0	0	2	0	1	2	1	0	0	1	2	1	0	1	0	0	0	0	1	0	0	14	2	1529.74	P51572;P51572-2	P51572	233	246	BCAP31	B-cell receptor-associated protein 31	yes	no	2;3	0.00042102	68.972	By MS/MS	By matching	By matching		By MS/MS
QSEGLTKEYDRLLEEHAK	NQVLAMRKQSEGLTKE	RLLEEHAKLQAAVDGP	K	Q	S	A	K	L	1	1	0	1	0	1	4	1	1	0	3	2	0	0	0	1	1	0	1	0	0	0	18	2	2145.07	P51572;P51572-2	P51572	215	232	BCAP31	B-cell receptor-associated protein 31	yes	no	4	0.04703	12.38
SLKADLQK	VKLEEENRSLKADLQK	SLKADLQKLKDELAST	R	S	L	Q	K	L	1	0	0	1	0	1	0	0	0	0	2	2	0	0	0	1	0	0	0	0	0	0	8	1	901.523	P51572;P51572-2	P51572	183	190	BCAP31	B-cell receptor-associated protein 31	yes	no	2	0.037691	45.489
YMEENDQLKK	SASEAAKKYMEENDQL	EENDQLKKGAAVDGGK	K	Y	M	K	K	G	0	0	1	1	0	1	2	0	0	0	1	2	1	0	0	0	0	0	1	0	0	0	10	1	1296.6	P51572;P51572-2;C9JSP1;C9JQ75;C9J0M4;C9JMD7	P51572	150	159	BCAP31	B-cell receptor-associated protein 31	yes	no	2;3	1.6589e-12	112.71	By MS/MS	By MS/MS	By matching		By MS/MS
CILDLAHQWGEFK	ILPGVTRRCILDLAHQ	AHQWGEFKVSERYLTM	R	C	I	F	K	V	1	0	0	1	1	1	1	1	1	1	2	1	0	1	0	0	0	1	0	0	0	0	13	0	1615.78	P54687-2;P54687-3;P54687-4;P54687;P54687-5	P54687-2	232	244	BCAT1	Branched-chain-amino-acid aminotransferase, cytosolic	yes	no	3	2.9326e-06	74.987					By MS/MS
YLTMDDLTTALEGNR	GEFKVSERYLTMDDLT	TTALEGNRVREMFGSG	R	Y	L	N	R	V	1	1	1	2	0	0	1	1	0	0	3	0	1	0	0	0	3	0	1	0	0	0	15	0	1711.81	P54687-2;P54687-3;P54687-4;P54687;P54687-5	P54687-2	249	263	BCAT1	Branched-chain-amino-acid aminotransferase, cytosolic	yes	no	2	1.9702e-05	71.98					By matching
YLTMDDLTTALEGNRVR	GEFKVSERYLTMDDLT	ALEGNRVREMFGSGTA	R	Y	L	V	R	E	1	2	1	2	0	0	1	1	0	0	3	0	1	0	0	0	3	0	1	1	0	0	17	1	1966.98	P54687-2;P54687-3;P54687-4;P54687;P54687-5	P54687-2	249	265	BCAT1	Branched-chain-amino-acid aminotransferase, cytosolic	yes	no	3	0.0097011	32.702
ALPDVMQGMVLSSMQHFSEAFHQVLGEK	VGVGDESRALPDVMQG	FHQVLGEKHKRGHLAE	R	A	L	E	K	H	2	0	0	1	0	3	2	2	2	0	3	1	3	2	1	3	0	0	0	3	0	0	28	0	3115.49	Q9H165-6;Q9H165;Q9H165-2;Q9H165-4	Q9H165-6	508	535	BCL11A	B-cell lymphoma/leukemia 11A	yes	no	4	1.3059e-10	42.468					By matching
CQLCDHACSQASK	HTGEKPYKCQLCDHAC	HACSQASKLKRHMKTH	K	C	Q	S	K	L	2	0	0	1	3	2	0	0	1	0	1	1	0	0	0	2	0	0	0	0	0	0	13	0	1563.62	Q9C0K0-2;Q9C0K0;D3YTK1	Q9C0K0-2	386	398	BCL11B	B-cell lymphoma/leukemia 11B	yes	no	3	0.009111	31.708	By matching	By matching	By matching	By matching	By matching
GGGFAPGTEPFPGLFPR	AGGAVNGRGGGFAPGT	PFPGLFPRKPAPLPSP	R	G	G	P	R	K	1	1	0	0	0	0	1	5	0	0	1	0	0	3	4	0	1	0	0	0	0	0	17	0	1702.85	Q9C0K0-2;Q9C0K0;D3YTK1	Q9C0K0-2	584	600	BCL11B	B-cell lymphoma/leukemia 11B	yes	no	2	0.0016549	60.489	By matching	By MS/MS	By matching		By MS/MS
LLNPFQPSPK	GRGNPMHRLLNPFQPS	NPFQPSPKSPFLSTPP	R	L	L	P	K	S	0	0	1	0	0	1	0	0	0	0	2	1	0	1	3	1	0	0	0	0	0	0	10	0	1139.63	Q9C0K0-2;Q9C0K0;D3YTK1	Q9C0K0-2	320	329	BCL11B	B-cell lymphoma/leukemia 11B	yes	no	2	0.00098735	72.321					By MS/MS
LNPMAIDSPAMDFSR	SAFDRVMRLNPMAIDS	SPAMDFSRRLRELAGN	R	L	N	S	R	R	2	1	1	2	0	0	0	0	0	1	1	0	2	1	2	2	0	0	0	0	0	0	15	0	1663.77	Q9C0K0-2;Q9C0K0;D3YTK1	Q9C0K0-2	280	294	BCL11B	B-cell lymphoma/leukemia 11B	yes	no	2	0.0083146	37.177					By MS/MS
QCGGSLGACYDK	VFIEHKRKQCGGSLGA	SLGACYDKALDKDSPP	K	Q	C	D	K	A	1	0	0	1	2	1	0	3	0	0	1	1	0	0	0	1	0	0	1	0	0	0	12	0	1314.53	Q9C0K0-2;Q9C0K0	Q9C0K0-2	80	91	BCL11B	B-cell lymphoma/leukemia 11B	yes	no	2	0.039054	26.532			By matching
QPFNSAWFLLQHAQNTHGFR	SYICTTCKQPFNSAWF	AQNTHGFRIYLEPGPA	K	Q	P	F	R	I	2	1	2	0	0	3	0	1	2	0	2	0	0	3	1	1	1	1	0	0	0	0	20	0	2398.17	Q9C0K0-2;Q9C0K0;D3YTK1	Q9C0K0-2	157	176	BCL11B	B-cell lymphoma/leukemia 11B	yes	no	4	0.00012231	56.081	By MS/MS	By matching	By matching		By MS/MS
QSPFATSSEHSSENGSLR	FLGFTDARQSPFATSS	SSENGSLRFSTPPGDL	R	Q	S	L	R	F	1	1	1	0	0	1	2	1	1	0	1	0	0	1	1	6	1	0	0	0	0	0	18	0	1919.86	Q9C0K0-2;Q9C0K0;D3YTK1	Q9C0K0-2	663	680	BCL11B	B-cell lymphoma/leukemia 11B	yes	no	3	0.015736	24.407	By matching	By matching			By MS/MS
SGTASGGSTPHLGGPGPGRPSSK	LDGGLSGRSGTASGGS	GPGRPSSKEGRRSDTC	R	S	G	S	K	E	1	1	0	0	0	0	0	7	1	0	1	1	0	0	4	5	2	0	0	0	0	0	23	1	2048	Q9C0K0-2;Q9C0K0;D3YTK1	Q9C0K0-2	697	719	BCL11B	B-cell lymphoma/leukemia 11B	yes	no	4	0.00010111	37.817	By matching	By MS/MS	By MS/MS		By MS/MS
CELCNYACAQSSK	HTGERPYKCELCNYAC	YACAQSSKLTRHMKTH	K	C	E	S	K	L	2	0	1	0	3	1	1	0	0	0	1	1	0	0	0	2	0	0	1	0	0	0	13	0	1589.63	Q9C0K0-2;Q9C0K0;D3YTK1;Q9H165-6;Q9H165	Q9C0K0-2	755	767	BCL11B;BCL11A	B-cell lymphoma/leukemia 11B;B-cell lymphoma/leukemia 11A	no	no	2	0.0010106	57.434	By matching	By MS/MS	By matching		By MS/MS
NCSNLTVHR	EYCGKVFKNCSNLTVH	CSNLTVHRRSHTGERP	K	N	C	H	R	R	0	1	2	0	1	0	0	0	1	0	1	0	0	0	0	1	1	0	0	1	0	0	9	0	1099.52	Q9C0K0-2;Q9C0K0;D3YTK1;Q9H165-6;Q9H165	Q9C0K0-2	736	744	BCL11B;BCL11A	B-cell lymphoma/leukemia 11B;B-cell lymphoma/leukemia 11A	no	no	2	0.02058	45.368
EAGDEFELR	AAVKQALREAGDEFEL	AGDEFELRYRRAFSDL	R	E	A	L	R	Y	1	1	0	1	0	0	3	1	0	0	1	0	0	1	0	0	0	0	0	0	0	0	9	0	1064.48	Q5QP56;Q9H1R6;Q5TE64;Q07817-2;Q07817-3;Q07817	Q5QP56	92	100	BCL2L1	Bcl-2-like protein 1	yes	no	2	0.0027605	66.299			By matching	By matching	By matching
ELVVDFLSYK	________________	VVDFLSYKLSQKGYSW	R	E	L	Y	K	L	0	0	0	1	0	0	1	0	0	0	2	1	0	1	0	1	0	0	1	2	0	0	10	0	1211.64	Q5QP56;Q9H1R6;Q5TE64;Q07817-2;Q07817-3;Q07817;Q5QP59	Q5QP56	7	16	BCL2L1	Bcl-2-like protein 1	yes	no	2	0.0010087	72.2	By matching	By MS/MS	By matching		By MS/MS
EVIPMAAVK	HSSSLDAREVIPMAAV	VIPMAAVKQALREAGD	R	E	V	V	K	Q	2	0	0	0	0	0	1	0	0	1	0	1	1	0	1	0	0	0	0	2	0	0	9	0	956.536	Q5QP56;Q9H1R6;Q5TE64;Q07817-2;Q07817-3;Q07817	Q5QP56	79	87	BCL2L1	Bcl-2-like protein 1	yes	no	2	0.04318	35.445
QALREAGDEFELR	VIPMAAVKQALREAGD	AGDEFELRYRRAFSDL	K	Q	A	L	R	Y	2	2	0	1	0	1	3	1	0	0	2	0	0	1	0	0	0	0	0	0	0	0	13	1	1532.76	Q5QP56;Q9H1R6;Q5TE64;Q07817-2;Q07817-3;Q07817	Q5QP56	88	100	BCL2L1	Bcl-2-like protein 1	yes	no	3	0.036075	27.005
CDSADLRHDIDR	QKGDKKLRCDSADLRH	DLRHDIDRRRKERSKE	R	C	D	D	R	R	1	2	0	4	1	0	0	0	1	1	1	0	0	0	0	1	0	0	0	0	0	0	12	1	1471.65	Q9NYF8-2;Q9NYF8;E9PK09;E9PQN2;E9PKI6;Q9NYF8-4;E9PK91;Q9NYF8-3	Q9NYF8-2	686	697	BCLAF1	Bcl-2-associated transcription factor 1	no	no	3	0.00095371	54.343	By MS/MS	By MS/MS	By MS/MS	By matching	By matching
CDSADLRHDIDRR	QKGDKKLRCDSADLRH	LRHDIDRRRKERSKER	R	C	D	R	R	R	1	3	0	4	1	0	0	0	1	1	1	0	0	0	0	1	0	0	0	0	0	0	13	2	1627.75	Q9NYF8-2;Q9NYF8;E9PK09;E9PQN2;E9PKI6;Q9NYF8-4;E9PK91;Q9NYF8-3	Q9NYF8-2	686	698	BCLAF1	Bcl-2-associated transcription factor 1	no	no	3	4.698e-18	104.17			By MS/MS	By matching
DRLLASTLVHSVK	NRPASLTKDRLLASTL	STLVHSVKKEQEFRSI	K	D	R	V	K	K	1	1	0	1	0	0	0	0	1	0	3	1	0	0	0	2	1	0	0	2	0	0	13	1	1437.83	Q9NYF8-2;Q9NYF8;E9PK09;E9PQN2;E9PKI6;Q9NYF8-4;E9PJA7;E9PK91;Q9NYF8-3	Q9NYF8-2	566	578	BCLAF1	Bcl-2-associated transcription factor 1	no	no	3	1.3845e-17	101.3	By MS/MS	By MS/MS	By MS/MS	By matching	By MS/MS
EEEFKTHHEMK	EKESKKEREEEFKTHH	FKTHHEMKEYSGFAGV	R	E	E	M	K	E	0	0	0	0	0	0	4	0	2	0	0	2	1	1	0	0	1	0	0	0	0	0	11	1	1443.65	Q9NYF8-2;Q9NYF8;Q9NYF8-4;H0YF14;E9PK91;Q9NYF8-3;H0YF63	Q9NYF8-2	772	782	BCLAF1	Bcl-2-associated transcription factor 1	no	no	3	0.021198	33.088	By matching	By MS/MS	By matching		By matching
ETGYVVERPSTTK	EEKNYKLKETGYVVER	VERPSTTKDKHKEEDK	K	E	T	T	K	D	0	1	0	0	0	0	2	1	0	0	0	1	0	0	1	1	3	0	1	2	0	0	13	1	1465.74	Q9NYF8-2;Q9NYF8;E9PK09;E9PQN2;E9PKI6;E9PK91;Q9NYF8-3	Q9NYF8-2	461	473	BCLAF1	Bcl-2-associated transcription factor 1	no	no	3	0.0010425	53.136	By matching	By MS/MS	By MS/MS	By matching
EYSGFAGVSR	FKTHHEMKEYSGFAGV	SGFAGVSRPRGTFFRI	K	E	Y	S	R	P	1	1	0	0	0	0	1	2	0	0	0	0	0	1	0	2	0	0	1	1	0	0	10	0	1071.5	Q9NYF8-2;Q9NYF8;Q9NYF8-4;H0YF14;E9PK91;Q9NYF8-3;H0YF63	Q9NYF8-2	783	792	BCLAF1	Bcl-2-associated transcription factor 1	no	no	2	0.028392	37.144	By matching	By MS/MS	By matching		By matching
EYSGFAGVSRPR	FKTHHEMKEYSGFAGV	FAGVSRPRGTFFRIRG	K	E	Y	P	R	G	1	2	0	0	0	0	1	2	0	0	0	0	0	1	1	2	0	0	1	1	0	0	12	1	1324.65	Q9NYF8-2;Q9NYF8;Q9NYF8-4;H0YF14;E9PK91;Q9NYF8-3;H0YF63	Q9NYF8-2	783	794	BCLAF1	Bcl-2-associated transcription factor 1	no	no	3	7.2143e-05	69.864	By matching	By MS/MS	By MS/MS	By matching	By MS/MS
FNDSEGDDTEETEDYRQFR	DKESGKQKFNDSEGDD	TEDYRQFRKSVLADQG	K	F	N	F	R	K	0	2	1	4	0	1	4	1	0	0	0	0	0	2	0	1	2	0	1	0	0	0	19	1	2351.94	Q9NYF8-2;Q9NYF8;E9PK09;E9PQN2;E9PKI6;E9PK91;Q9NYF8-3	Q9NYF8-2	392	410	BCLAF1	Bcl-2-associated transcription factor 1	no	no	3	0.0061756	32.366		By matching	By MS/MS
FTDEESRVFLLDR	KTGKFLKRFTDEESRV	SRVFLLDRGNTRDKEA	R	F	T	D	R	G	0	2	0	2	0	0	2	0	0	0	2	0	0	2	0	1	1	0	0	1	0	0	13	1	1625.8	Q9NYF8-2;Q9NYF8;E9PK09;E9PQN2;E9PKI6;H0YF00;E9PK91;Q9NYF8-3	Q9NYF8-2	338	350	BCLAF1	Bcl-2-associated transcription factor 1	no	no	3	7.5647e-140	155.08	By matching	By matching	By MS/MS	By MS/MS
FTDEESRVFLLDRGNTR	KTGKFLKRFTDEESRV	LLDRGNTRDKEASKEK	R	F	T	T	R	D	0	3	1	2	0	0	2	1	0	0	2	0	0	2	0	1	2	0	0	1	0	0	17	2	2054.02	Q9NYF8-2;Q9NYF8;E9PK09;E9PQN2;E9PKI6;E9PK91;Q9NYF8-3	Q9NYF8-2	338	354	BCLAF1	Bcl-2-associated transcription factor 1	no	no	4	0.001759	39.91			By MS/MS	By matching
GRSSFYPDGGDQETAK	NAPRDESRGRSSFYPD	GGDQETAKTGKFLKRF	R	G	R	A	K	T	1	1	0	2	0	1	1	3	0	0	0	1	0	1	1	2	1	0	1	0	0	0	16	1	1713.76	Q9NYF8-2;Q9NYF8;E9PK09;E9PQN2;E9PKI6;Q9NYF8-4;E9PJA7;H0YF00;E9PK91;Q9NYF8-3	Q9NYF8-2	315	330	BCLAF1	Bcl-2-associated transcription factor 1	no	no	3	0.0014013	57.525			By MS/MS	By matching
GTFHDDRDDGVDYWAK	FAGVSRPRGTFHDDRD	DGVDYWAKRGRGRGTF	R	G	T	A	K	R	1	1	0	5	0	0	0	2	1	0	0	1	0	1	0	0	1	1	1	1	0	0	16	1	1895.81	E9PK91;Q9NYF8-3;H0YF63	E9PK91	797	812	BCLAF1	Bcl-2-associated transcription factor 1	yes	no	2;3;4	5.787e-56	119.46	By MS/MS	By MS/MS	By MS/MS	By MS/MS	By MS/MS
KAEGEPQEESPLK	GSQEKQTKKAEGEPQE	PQEESPLKSKSQEEPK	K	K	A	L	K	S	1	0	0	0	0	1	4	1	0	0	1	2	0	0	2	1	0	0	0	0	0	0	13	1	1440.71	Q9NYF8-2;Q9NYF8;E9PK09;E9PQN2;E9PKI6;Q9NYF8-4;E9PJA7;E9PK91;Q9NYF8-3	Q9NYF8-2	166	178	BCLAF1	Bcl-2-associated transcription factor 1	no	no	3	3.7007e-07	87.989	By MS/MS	By MS/MS	By MS/MS	By MS/MS	By matching
KYFLHDDRDDGVDYWAK	PEYTPKSKKYFLHDDR	DGVDYWAKRGRGRGTF	K	K	Y	A	K	R	1	1	0	5	0	0	0	1	1	0	1	2	0	1	0	0	0	1	2	1	0	0	17	2	2141.98	Q9NYF8-2;Q9NYF8;Q9NYF8-4;H0YF14	Q9NYF8-2	843	859	BCLAF1	Bcl-2-associated transcription factor 1	yes	no	4	1.1667e-26	95.197	By MS/MS	By MS/MS	By MS/MS	By matching	By matching
LKETGYVVERPSTTK	FREEKNYKLKETGYVV	VERPSTTKDKHKEEDK	K	L	K	T	K	D	0	1	0	0	0	0	2	1	0	0	1	2	0	0	1	1	3	0	1	2	0	0	15	2	1706.92	Q9NYF8-2;Q9NYF8;E9PK09;E9PQN2;E9PKI6;E9PK91;Q9NYF8-3	Q9NYF8-2	459	473	BCLAF1	Bcl-2-associated transcription factor 1	no	no	3;4	3.465e-25	102.29	By MS/MS	By MS/MS	By MS/MS	By matching	By MS/MS
LKETGYVVERPSTTKDK	FREEKNYKLKETGYVV	RPSTTKDKHKEEDKNS	K	L	K	D	K	H	0	1	0	1	0	0	2	1	0	0	1	3	0	0	1	1	3	0	1	2	0	0	17	3	1950.04	Q9NYF8-2;Q9NYF8;E9PK09;E9PQN2;E9PKI6;E9PK91;Q9NYF8-3	Q9NYF8-2	459	475	BCLAF1	Bcl-2-associated transcription factor 1	no	no	3;4	3.6372e-06	73.279	By matching	By MS/MS	By MS/MS	By matching
LKMAPVPLDDSNRPASLTK	DSHRPEVKLKMAPVPL	NRPASLTKDRLLASTL	K	L	K	T	K	D	2	1	1	2	0	0	0	0	0	0	3	2	1	0	3	2	1	0	0	1	0	0	19	2	2052.1	Q9NYF8-2;Q9NYF8;E9PK09;E9PQN2;E9PKI6;Q9NYF8-4;E9PJA7;E9PK91;Q9NYF8-3	Q9NYF8-2	547	565	BCLAF1	Bcl-2-associated transcription factor 1	no	no	4	0.0057756	28.748			By MS/MS
LLASTLVHSVK	PASLTKDRLLASTLVH	STLVHSVKKEQEFRSI	R	L	L	V	K	K	1	0	0	0	0	0	0	0	1	0	3	1	0	0	0	2	1	0	0	2	0	0	11	0	1166.7	Q9NYF8-2;Q9NYF8;E9PK09;E9PQN2;E9PKI6;Q9NYF8-4;E9PJA7;E9PK91;Q9NYF8-3	Q9NYF8-2	568	578	BCLAF1	Bcl-2-associated transcription factor 1	no	no	2	3.997e-10	96.229	By MS/MS	By MS/MS	By MS/MS	By matching	By MS/MS
LLASTLVHSVKK	PASLTKDRLLASTLVH	TLVHSVKKEQEFRSIF	R	L	L	K	K	E	1	0	0	0	0	0	0	0	1	0	3	2	0	0	0	2	1	0	0	2	0	0	12	1	1294.8	Q9NYF8-2;Q9NYF8;E9PK09;E9PQN2;E9PKI6;Q9NYF8-4;E9PJA7;E9PK91;Q9NYF8-3	Q9NYF8-2	568	579	BCLAF1	Bcl-2-associated transcription factor 1	no	no	3	2.8069e-12	96.604	By matching	By MS/MS	By MS/MS	By matching	By MS/MS
LRCDSADLRHDIDR	ENQKGDKKLRCDSADL	DLRHDIDRRRKERSKE	K	L	R	D	R	R	1	3	0	4	1	0	0	0	1	1	2	0	0	0	0	1	0	0	0	0	0	0	14	2	1740.83	Q9NYF8-2;Q9NYF8;E9PK09;E9PQN2;E9PKI6;Q9NYF8-4;E9PK91;Q9NYF8-3	Q9NYF8-2	684	697	BCLAF1	Bcl-2-associated transcription factor 1	no	no	4	0.0013146	43.592			By MS/MS	By matching
MAPVPLDDSNRPASLTK	HRPEVKLKMAPVPLDD	NRPASLTKDRLLASTL	K	M	A	T	K	D	2	1	1	2	0	0	0	0	0	0	2	1	1	0	3	2	1	0	0	1	0	0	17	1	1810.92	Q9NYF8-2;Q9NYF8;E9PK09;E9PQN2;E9PKI6;Q9NYF8-4;E9PJA7;E9PK91;Q9NYF8-3	Q9NYF8-2	549	565	BCLAF1	Bcl-2-associated transcription factor 1	no	no	3	4.3674e-08	77.191	By matching	By MS/MS	By matching	By matching	By matching
MAPVPLDDSNRPASLTKDR	HRPEVKLKMAPVPLDD	PASLTKDRLLASTLVH	K	M	A	D	R	L	2	2	1	3	0	0	0	0	0	0	2	1	1	0	3	2	1	0	0	1	0	0	19	2	2082.05	Q9NYF8-2;Q9NYF8;E9PK09;E9PQN2;E9PKI6;Q9NYF8-4;E9PJA7;E9PK91;Q9NYF8-3	Q9NYF8-2	549	567	BCLAF1	Bcl-2-associated transcription factor 1	no	no	4	0.002519	41.513			By MS/MS	By matching
MIASDSHRPEVK	EESPLRIKMIASDSHR	DSHRPEVKLKMAPVPL	K	M	I	V	K	L	1	1	0	1	0	0	1	0	1	1	0	1	1	0	1	2	0	0	0	1	0	0	12	1	1368.68	Q9NYF8-2;Q9NYF8;E9PK09;E9PQN2;E9PKI6;Q9NYF8-4;E9PJA7;E9PK91;Q9NYF8-3	Q9NYF8-2	535	546	BCLAF1	Bcl-2-associated transcription factor 1	no	no	3	1.2344e-05	85.522	By MS/MS	By MS/MS	By MS/MS	By matching	By MS/MS
NTEEEGLKYK	SFATASHRNTEEEGLK	EEEGLKYKSKVSLKGN	R	N	T	Y	K	S	0	0	1	0	0	0	3	1	0	0	1	2	0	0	0	0	1	0	1	0	0	0	10	1	1209.59	Q9NYF8-2;Q9NYF8;E9PK09;E9PQN2;E9PKI6;E9PK91;Q9NYF8-3	Q9NYF8-2	428	437	BCLAF1	Bcl-2-associated transcription factor 1	no	no	3	0.00048865	73.499	By MS/MS	By MS/MS	By MS/MS	By MS/MS	By MS/MS
RPKEEEWDPEYTPK	NSNTTFQKRPKEEEWD	WDPEYTPKSKKYFLHD	K	R	P	P	K	S	0	1	0	1	0	0	4	0	0	0	0	2	0	0	3	0	1	1	1	0	0	0	14	2	1802.85	Q9NYF8-2;Q9NYF8;Q9NYF8-4;H0YF14	Q9NYF8-2	827	840	BCLAF1	Bcl-2-associated transcription factor 1	yes	no	3;4	1.1095e-110	147.56	By MS/MS	By MS/MS	By MS/MS	By matching	By MS/MS
SAAMTLNER	HVKEQYFKSAAMTLNE	AAMTLNERFTSYQKAT	K	S	A	E	R	F	2	1	1	0	0	0	1	0	0	0	1	0	1	0	0	1	1	0	0	0	0	0	9	0	991.476	Q9NYF8-2;Q9NYF8;E9PK09;E9PQN2;E9PKI6;Q9NYF8-4;E9PK91;Q9NYF8-3	Q9NYF8-2	621	629	BCLAF1	Bcl-2-associated transcription factor 1	no	no	2	2.1335e-05	100.02	By MS/MS	By MS/MS	By MS/MS	By MS/MS	By MS/MS
SIFDHIK	VKKEQEFRSIFDHIKL	RSIFDHIKLPQASKST	R	S	I	I	K	L	0	0	0	1	0	0	0	0	1	2	0	1	0	1	0	1	0	0	0	0	0	0	7	0	858.46	Q9NYF8-2;Q9NYF8;E9PK09;E9PQN2;E9PKI6;Q9NYF8-4;E9PJA7;E9PK91;Q9NYF8-3	Q9NYF8-2	585	591	BCLAF1	Bcl-2-associated transcription factor 1	no	no	2	0.040662	46.835	By MS/MS	By matching		By matching	By matching
SIFDHIKLPQASK	VKKEQEFRSIFDHIKL	IKLPQASKSTSESFIQ	R	S	I	S	K	S	1	0	0	1	0	1	0	0	1	2	1	2	0	1	1	2	0	0	0	0	0	0	13	1	1482.82	Q9NYF8-2;Q9NYF8;E9PK09;E9PQN2;E9PKI6;Q9NYF8-4;E9PJA7;E9PK91;Q9NYF8-3	Q9NYF8-2	585	597	BCLAF1	Bcl-2-associated transcription factor 1	no	no	3	0.0097844	34.432	By MS/MS	By matching	By MS/MS	By MS/MS	By matching
SSFYPDGGDQETAK	PRDESRGRSSFYPDGG	GGDQETAKTGKFLKRF	R	S	S	A	K	T	1	0	0	2	0	1	1	2	0	0	0	1	0	1	1	2	1	0	1	0	0	0	14	0	1500.64	Q9NYF8-2;Q9NYF8;E9PK09;E9PQN2;E9PKI6;Q9NYF8-4;E9PJA7;H0YF00;E9PK91;Q9NYF8-3	Q9NYF8-2	317	330	BCLAF1	Bcl-2-associated transcription factor 1	no	no	2	3.5133e-28	108.66	By MS/MS	By MS/MS	By MS/MS	By MS/MS	By MS/MS
SSFYPDGGDQETAKTGK	PRDESRGRSSFYPDGG	QETAKTGKFLKRFTDE	R	S	S	G	K	F	1	0	0	2	0	1	1	3	0	0	0	2	0	1	1	2	2	0	1	0	0	0	17	1	1786.8	Q9NYF8-2;Q9NYF8;E9PK09;E9PQN2;E9PKI6;Q9NYF8-4;E9PJA7;H0YF00;E9PK91;Q9NYF8-3	Q9NYF8-2	317	333	BCLAF1	Bcl-2-associated transcription factor 1	no	no	3	0.00033445	65.231			By MS/MS	By matching
STFREESPLR	KNLDAREKSTFREESP	FREESPLRIKMIASDS	K	S	T	L	R	I	0	2	0	0	0	0	2	0	0	0	1	0	0	1	1	2	1	0	0	0	0	0	10	1	1220.61	Q9NYF8-2;Q9NYF8;E9PK09;E9PQN2;E9PKI6;Q9NYF8-4;E9PJA7;E9PK91;Q9NYF8-3	Q9NYF8-2	523	532	BCLAF1	Bcl-2-associated transcription factor 1	no	no	3	0.010251	57.532	By MS/MS	By MS/MS	By MS/MS
STSESFIQHIVSLVHHVK	IKLPQASKSTSESFIQ	VSLVHHVKEQYFKSAA	K	S	T	V	K	E	0	0	0	0	0	1	1	0	3	2	1	1	0	1	0	4	1	0	0	3	0	0	18	0	2047.09	Q9NYF8-2;Q9NYF8;E9PK09;E9PQN2;E9PKI6;Q9NYF8-4;E9PJA7;E9PK91;Q9NYF8-3	Q9NYF8-2	598	615	BCLAF1	Bcl-2-associated transcription factor 1	no	no	3;4	4.2583e-34	100.04	By MS/MS	By MS/MS	By MS/MS	By matching	By MS/MS
STSESFIQHIVSLVHHVKEQYFK	IKLPQASKSTSESFIQ	HVKEQYFKSAAMTLNE	K	S	T	F	K	S	0	0	0	0	0	2	2	0	3	2	1	2	0	2	0	4	1	0	1	3	0	0	23	1	2742.41	Q9NYF8-2;Q9NYF8;E9PK09;E9PQN2;E9PKI6;Q9NYF8-4;E9PK91;Q9NYF8-3	Q9NYF8-2	598	620	BCLAF1	Bcl-2-associated transcription factor 1	no	no	4	2.8853e-10	65.833			By MS/MS
SVLADQGK	EDYRQFRKSVLADQGK	SVLADQGKSFATASHR	K	S	V	G	K	S	1	0	0	1	0	1	0	1	0	0	1	1	0	0	0	1	0	0	0	1	0	0	8	0	816.434	Q9NYF8-2;Q9NYF8;E9PK09;E9PQN2;E9PKI6;E9PK91;Q9NYF8-3	Q9NYF8-2	412	419	BCLAF1	Bcl-2-associated transcription factor 1	no	no	2	0.0093579	62.546	By matching	By MS/MS	By matching
TIAPQNAPR	PSRRSPAKTIAPQNAP	IAPQNAPRDESRGRSS	K	T	I	P	R	D	2	1	1	0	0	1	0	0	0	1	0	0	0	0	2	0	1	0	0	0	0	0	9	0	966.525	Q9NYF8-2;Q9NYF8;E9PK09;E9PQN2;E9PKI6;Q9NYF8-4;E9PJA7;H0YF00;E9PK91;Q9NYF8-3	Q9NYF8-2	302	310	BCLAF1	Bcl-2-associated transcription factor 1	no	no	2	0.001256	77.732	By MS/MS	By MS/MS	By MS/MS	By matching	By MS/MS
TIAPQNAPRDESR	PSRRSPAKTIAPQNAP	NAPRDESRGRSSFYPD	K	T	I	S	R	G	2	2	1	1	0	1	1	0	0	1	0	0	0	0	2	1	1	0	0	0	0	0	13	1	1453.73	Q9NYF8-2;Q9NYF8;E9PK09;E9PQN2;E9PKI6;Q9NYF8-4;E9PJA7;H0YF00;E9PK91;Q9NYF8-3	Q9NYF8-2	302	314	BCLAF1	Bcl-2-associated transcription factor 1	no	no	2;3	2.2226e-12	94.688	By MS/MS	By MS/MS	By MS/MS	By matching
WTHDKYQGDGIVEDEEETMENNEEKKDR	KKSGSSPKWTHDKYQG	NNEEKKDRRKEEKE__	K	W	T	D	R	R	0	1	2	4	0	1	7	2	1	1	0	3	1	0	0	0	2	1	1	1	0	0	28	3	3423.48	Q9NYF8-2;Q9NYF8;Q9NYF8-4;H0YF14;E9PK91;Q9NYF8-3;H0YF63	Q9NYF8-2	885	912	BCLAF1	Bcl-2-associated transcription factor 1	no	no	5	1.8856e-94	107.75	By MS/MS	By MS/MS	By MS/MS		By MS/MS
YFLHDDRDDGVDYWAK	EYTPKSKKYFLHDDRD	DGVDYWAKRGRGRGTF	K	Y	F	A	K	R	1	1	0	5	0	0	0	1	1	0	1	1	0	1	0	0	0	1	2	1	0	0	16	1	2013.89	Q9NYF8-2;Q9NYF8;Q9NYF8-4;H0YF14	Q9NYF8-2	844	859	BCLAF1	Bcl-2-associated transcription factor 1	yes	no	3;4	5.8031e-56	119.45	By MS/MS	By MS/MS	By MS/MS	By matching	By MS/MS
ANASNSPSSLR	NVYELFEKANASNSPS	SNSPSSLRLLNEPQKR	K	A	N	L	R	L	2	1	2	0	0	0	0	0	0	0	1	0	0	0	1	4	0	0	0	0	0	0	11	0	1102.54	Q5T5X7	Q5T5X7	159	169	BEND3	BEN domain-containing protein 3	yes	yes	2	0.030321	44.847	By matching	By matching	By matching	By matching	By MS/MS
DLTSYAINPER	HVPGPECRDLTSYAIN	SYAINPERFREEFEGP	R	D	L	E	R	F	1	1	1	1	0	0	1	0	0	1	1	0	0	0	1	1	1	0	1	0	0	0	11	0	1277.63	Q5T5X7	Q5T5X7	669	679	BEND3	BEN domain-containing protein 3	yes	yes	2	0.00023149	74.611	By matching	By matching	By MS/MS	By matching	By MS/MS
EIVQQSLSVGNFAAR	LLSDKEVREIVQQSLS	SVGNFAARLLVRLFPE	R	E	I	A	R	L	2	1	1	0	0	2	1	1	0	1	1	0	0	1	0	2	0	0	0	2	0	0	15	0	1617.85	Q5T5X7	Q5T5X7	728	742	BEND3	BEN domain-containing protein 3	yes	yes	2	0.015142	32.702		By matching	By MS/MS		By matching
FQPPPEYQLTAAELK	SPTEMVAKFQPPPEYQ	QLTAAELKQIVDQSLS	K	F	Q	L	K	Q	2	0	0	0	0	2	2	0	0	0	2	1	0	1	3	0	1	0	1	0	0	0	15	0	1730.89	Q5T5X7	Q5T5X7	240	254	BEND3	BEN domain-containing protein 3	yes	yes	2	0.012405	33.842	By matching	By matching	By matching		By MS/MS
FREEFEGPPLPPER	SYAINPERFREEFEGP	GPPLPPERSSKDFCKI	R	F	R	E	R	S	0	2	0	0	0	0	4	1	0	0	1	0	0	2	4	0	0	0	0	0	0	0	14	1	1698.84	Q5T5X7	Q5T5X7	680	693	BEND3	BEN domain-containing protein 3	yes	yes	3	0.00084685	53.3	By matching	By MS/MS	By matching		By MS/MS
HSVDSVLTALQDSSKR	VNSRTSEKHSVDSVLT	ALQDSSKRKQLVSDGL	K	H	S	K	R	K	1	1	0	2	0	1	0	0	1	0	2	1	0	0	0	4	1	0	0	2	0	0	16	1	1741.9	Q5T5X7	Q5T5X7	42	57	BEND3	BEN domain-containing protein 3	yes	yes	3	0.017796	21.901	By matching	By matching			By matching
HYVEAVYPVEK	PTRLRLIRHYVEAVYP	EAVYPVEKMEEVWHYE	R	H	Y	E	K	M	1	0	0	0	0	0	2	0	1	0	0	1	0	0	1	0	0	0	2	3	0	0	11	0	1332.67	Q5T5X7	Q5T5X7	782	792	BEND3	BEN domain-containing protein 3	yes	yes	2	0.0035879	59.198	By matching	By matching	By matching		By MS/MS
KNPPSGDLLNVYELFEK	ISHKIMEKKNPPSGDL	NVYELFEKANASNSPS	K	K	N	E	K	A	0	0	2	1	0	0	2	1	0	0	3	2	0	1	2	1	0	0	1	1	0	0	17	1	1962.01	Q5T5X7	Q5T5X7	142	158	BEND3	BEN domain-containing protein 3	yes	yes	3	0.00068726	58.246	By MS/MS	By MS/MS	By MS/MS		By MS/MS
LFPELFTAENLR	FAARLLVRLFPELFTA	LFTAENLRLQYNHSGA	R	L	F	L	R	L	1	1	1	0	0	0	2	0	0	0	3	0	0	2	1	0	1	0	0	0	0	0	12	0	1448.77	Q5T5X7	Q5T5X7	747	758	BEND3	BEN domain-containing protein 3	yes	yes	2	0.019072	33.273	By matching	By matching	By MS/MS		By matching
LGEQYSCYGDGGKQELDPQR	PELFDHRKLGEQYSCY	KQELDPQRLQIIRNYT	K	L	G	Q	R	L	0	1	0	2	1	3	2	4	0	0	2	1	0	0	1	1	0	0	2	0	0	0	20	1	2299.02	Q5T5X7	Q5T5X7	428	447	BEND3	BEN domain-containing protein 3	yes	yes	3	0.010777	25.186	By matching		By MS/MS	By matching	By MS/MS
LLVHLFPELFTHENLR	SIGNFASRLLVHLFPE	LFTHENLRKQYNCSGS	R	L	L	L	R	K	0	1	1	0	0	0	2	0	2	0	5	0	0	2	1	0	1	0	0	1	0	0	16	0	1977.08	Q5T5X7	Q5T5X7	577	592	BEND3	BEN domain-containing protein 3	yes	yes	4	1.1572e-05	70.197	By matching	By MS/MS	By matching		By MS/MS
NYVEVYYPSVK	SLHLQLIRNYVEVYYP	EVYYPSVKDTAVWQAE	R	N	Y	V	K	D	0	0	1	0	0	0	1	0	0	0	0	1	0	0	1	1	0	0	3	3	0	0	11	0	1359.67	Q5T5X7	Q5T5X7	309	319	BEND3	BEN domain-containing protein 3	yes	yes	2	0.013414	42.031	By matching	By matching	By matching		By MS/MS
QIVDQSLSGGDLACR	QLTAAELKQIVDQSLS	SGGDLACRLLVQLFPE	K	Q	I	C	R	L	1	1	0	2	1	2	0	2	0	1	2	0	0	0	0	2	0	0	0	1	0	0	15	0	1617.78	Q5T5X7	Q5T5X7	255	269	BEND3	BEN domain-containing protein 3	yes	yes	2	2.8235e-05	71.08		By matching	By matching		By MS/MS
VDLLSLEVSR	NMSQLHSKVDLLSLEV	LLSLEVSRIKKQVSPT	K	V	D	S	R	I	0	1	0	1	0	0	1	0	0	0	3	0	0	0	0	2	0	0	0	2	0	0	10	0	1129.63	Q5T5X7	Q5T5X7	217	226	BEND3	BEN domain-containing protein 3	yes	yes	2	0.0030752	61.344	By matching	By MS/MS	By MS/MS		By MS/MS
VWTLEFVGK	YPRAKNDRVWTLEFVG	WTLEFVGKLDERCRRR	R	V	W	G	K	L	0	0	0	0	0	0	1	1	0	0	1	1	0	1	0	0	1	1	0	2	0	0	9	0	1077.59	Q5T5X7	Q5T5X7	630	638	BEND3	BEN domain-containing protein 3	yes	yes	2	0.0081364	52.579	By matching	By matching	By matching		By MS/MS
LNSSAEAPQSLHPSSR	LDLVWPPRLNSSAEAP	QSLHPSSRGVWNELPP	R	L	N	S	R	G	2	1	1	0	0	1	1	0	1	0	2	0	0	0	2	5	0	0	0	0	0	0	16	0	1679.82	Q8N7W2-2;Q8N7W2-3;Q8N7W2	Q8N7W2-2	47	62	BEND7	BEN domain-containing protein 7	yes	no	3	0.0013158	51.798	By MS/MS	By MS/MS	By MS/MS		By MS/MS
ALTNLIDQQQQK	ELTLKHVKALTNLIDQ	LIDQQQQKIIALQSGL	K	A	L	Q	K	I	1	0	1	1	0	4	0	0	0	1	2	1	0	0	0	0	1	0	0	0	0	0	12	0	1398.75	O14503	O14503	106	117	BHLHE40	Class E basic helix-loop-helix protein 40	yes	yes	2	0.00011596	69.815					By matching
IIALQSGLQAGELSGR	LIDQQQQKIIALQSGL	QAGELSGRNVETGQEM	K	I	I	G	R	N	2	1	0	0	0	2	1	3	0	2	3	0	0	0	0	2	0	0	0	0	0	0	16	0	1611.89	O14503	O14503	118	133	BHLHE40	Class E basic helix-loop-helix protein 40	yes	yes	2	1.8607e-11	80.488					By MS/MS
AGQKLEPLAYCVPVIQR	AAAPCLERAGQKLEPL	YCVPVIQRTQPSAELA	R	A	G	Q	R	T	2	1	0	0	1	2	1	1	0	1	2	1	0	0	2	0	0	0	1	2	0	0	17	1	1941.05	Q9C0J9	Q9C0J9	207	223	BHLHE41	Class E basic helix-loop-helix protein 41	yes	yes	3	0.0055127	36.775					By matching
ALTALTEQQHQK	ELTLKHLKALTALTEQ	LTEQQHQKIIALQNGE	K	A	L	Q	K	I	2	0	0	0	0	3	1	0	1	0	2	1	0	0	0	0	2	0	0	0	0	0	12	0	1366.72	Q9C0J9	Q9C0J9	98	109	BHLHE41	Class E basic helix-loop-helix protein 41	yes	yes	2;3	1.8119e-139	155.97			By matching		By MS/MS
DFIGLDYSSLYMCKPK	ERQLLEHRDFIGLDYS	SLYMCKPKRSMKRDDT	R	D	F	P	K	R	0	0	0	2	1	0	0	1	0	1	2	2	1	1	1	2	0	0	2	0	0	0	16	1	1935.91	Q9C0J9	Q9C0J9	18	33	BHLHE41	Class E basic helix-loop-helix protein 41	yes	yes	3	0.0012492	58.885					By MS/MS
EVLQYLSR	SGFQTCAKEVLQYLSR	EVLQYLSRFESWTPRE	K	E	V	S	R	F	0	1	0	0	0	1	1	0	0	0	2	0	0	0	0	1	0	0	1	1	0	0	8	0	1006.54	Q9C0J9	Q9C0J9	141	148	BHLHE41	Class E basic helix-loop-helix protein 41	yes	yes	2	0.011877	57.59					By matching
FESWTPR	EVLQYLSRFESWTPRE	RFESWTPREPRCVQLI	R	F	E	P	R	E	0	1	0	0	0	0	1	0	0	0	0	0	0	1	1	1	1	1	0	0	0	0	7	0	921.434	Q9C0J9	Q9C0J9	149	155	BHLHE41	Class E basic helix-loop-helix protein 41	yes	yes	2	0.041582	46.426		By matching			By MS/MS
GTGAPSAAGSAAAPCLER	TQQVPLSKGTGAPSAA	AAAPCLERAGQKLEPL	K	G	T	E	R	A	6	1	0	0	1	0	1	3	0	0	1	0	0	0	2	2	1	0	0	0	0	0	18	0	1642.77	Q9C0J9	Q9C0J9	189	206	BHLHE41	Class E basic helix-loop-helix protein 41	yes	yes	2	5.7317e-105	135.09					By MS/MS
IIALQNGER	LTEQQHQKIIALQNGE	IALQNGERSLKSPIQS	K	I	I	E	R	S	1	1	1	0	0	1	1	1	0	2	1	0	0	0	0	0	0	0	0	0	0	0	9	0	1012.57	Q9C0J9	Q9C0J9	110	118	BHLHE41	Class E basic helix-loop-helix protein 41	yes	yes	2	0.0018696	63.816	By matching	By matching	By matching		By matching
MDEGIPHLQER	________________	GIPHLQERQLLEHRDF	-	M	D	E	R	Q	0	1	0	1	0	1	2	1	1	1	1	0	1	0	1	0	0	0	0	0	0	0	11	0	1323.62	Q9C0J9	Q9C0J9	1	11	BHLHE41	Class E basic helix-loop-helix protein 41	yes	yes	2	0.00069941	65.179		By matching	By matching		By MS/MS
THLPFAGPREPGNPESSAQEDPSQPGKEAP	HPQHPHGRTHLPFAGP	SQPGKEAP________	R	T	H	A	P	-	3	1	1	1	0	2	4	3	1	0	1	1	0	1	7	3	1	0	0	0	0	0	30	2	3126.46	Q9C0J9	Q9C0J9	453	482	BHLHE41	Class E basic helix-loop-helix protein 41	yes	yes	4	8.1091e-05	30.355			By matching		By matching
AVVLELTLK	TTLGHLEKAVVLELTL	VVLELTLKHLKALTAL	K	A	V	L	K	H	1	0	0	0	0	0	1	0	0	0	3	1	0	0	0	0	1	0	0	2	0	0	9	0	984.622	Q9C0J9;O14503	Q9C0J9	86	94	BHLHE41;BHLHE40	Class E basic helix-loop-helix protein 41;Class E basic helix-loop-helix protein 40	no	no	2	0.016702	44.318					By MS/MS
DRINECIAQLKDLLPEHLK	RLIEKKRRDRINECIA	DLLPEHLKLTTLGHLE	R	D	R	L	K	L	1	1	1	2	1	1	2	0	1	2	4	2	0	0	1	0	0	0	0	0	0	0	19	2	2304.23	Q9C0J9;O14503	Q9C0J9	58	76	BHLHE41;BHLHE40	Class E basic helix-loop-helix protein 41;Class E basic helix-loop-helix protein 40	no	no	4	0.043583	12.133			By matching		By matching
LTTLGHLEK	DLLPEHLKLTTLGHLE	TTLGHLEKAVVLELTL	K	L	T	E	K	A	0	0	0	0	0	0	1	1	1	0	3	1	0	0	0	0	2	0	0	0	0	0	9	0	1010.58	Q9C0J9;O14503	Q9C0J9	77	85	BHLHE41;BHLHE40	Class E basic helix-loop-helix protein 41;Class E basic helix-loop-helix protein 40	no	no	2	0.001266	77.662	By matching	By matching	By matching		By matching
AVEDISSSR	SPNPLNSRAVEDISSS	VEDISSSRTNPYSYAM	R	A	V	S	R	T	1	1	0	1	0	0	1	0	0	1	0	0	0	0	0	3	0	0	0	1	0	0	9	0	962.467	A0A087X2B2;E9PMH5;Q13490-2;Q13490;H0YDY3	A0A087X2B2	165	173	BIRC2	Baculoviral IAP repeat-containing protein 2	yes	no	2	0.0081364	52.579
TNPYSYAMSTEEAR	VEDISSSRTNPYSYAM	AMSTEEARFLTYHMWP	R	T	N	A	R	F	2	1	1	0	0	0	2	0	0	0	0	0	1	0	1	2	2	0	2	0	0	0	14	0	1618.69	A0A087X2B2;E9PMH5;Q13490-2;Q13490;H0YDY3;E9PQZ9	A0A087X2B2	174	187	BIRC2	Baculoviral IAP repeat-containing protein 2	yes	no	2	0.031061	27.767
AGFYYIGPGDR	LSPSELARAGFYYIGP	YYIGPGDRVACFACGG	R	A	G	D	R	V	1	1	0	1	0	0	0	3	0	1	0	0	0	1	1	0	0	0	2	0	0	0	11	0	1214.57	A0A087X2B2;E9PMH5;Q13490-2;Q13490;H0YDY3;E9PQZ9;Q13489	A0A087X2B2	207	217	BIRC2;BIRC3	Baculoviral IAP repeat-containing protein 2;Baculoviral IAP repeat-containing protein 3	yes	no	2	0.014898	40.616
ELIDTILVK	TQIPLQARELIDTILV	LIDTILVKGNAAANIF	R	E	L	V	K	G	0	0	0	1	0	0	1	0	0	2	2	1	0	0	0	0	1	0	0	1	0	0	9	0	1042.63	A0A087X2B2;E9PMH5;Q13490-2;Q13490;Q13489;E9PI77;E9PIW1	A0A087X2B2	508	516	BIRC2;BIRC3	Baculoviral IAP repeat-containing protein 2;Baculoviral IAP repeat-containing protein 3	yes	no	2	0.0024405	68.371
AAVPQNNLQEQLER	________________	NLQEQLERHSARTLNN	M	A	A	E	R	H	2	1	2	0	0	3	2	0	0	0	2	0	0	0	1	0	0	0	0	1	0	0	14	0	1608.82	P54132;H0YNU5;H0YLV8	P54132	2	15	BLM	Bloom syndrome protein	yes	no	2	7.2374e-27	105.03	By matching	By matching	By matching		By MS/MS
AQLYTTNTVK	KGKRNFFKAQLYTTNT	LYTTNTVKTDLPPPSS	K	A	Q	V	K	T	1	0	1	0	0	1	0	0	0	0	1	1	0	0	0	0	3	0	1	1	0	0	10	0	1137.6	P54132;H0YNU5;H0YLV8	P54132	196	205	BLM	Bloom syndrome protein	yes	no	2	0.00067634	74.841	By matching		By matching		By MS/MS
DGLAALAYHAGLSDSARDEVQQK	TMADTLQRDGLAALAY	ARDEVQQKWINQDGCQ	R	D	G	Q	K	W	5	1	0	3	0	2	1	2	1	0	3	1	0	0	0	2	0	0	1	1	0	0	23	1	2414.18	P54132;H0YNU5	P54132	911	933	BLM	Bloom syndrome protein	yes	no	4	0.01496	18.381					By MS/MS
ECDTMADTLQR	IIYCLSRRECDTMADT	TMADTLQRDGLAALAY	R	E	C	Q	R	D	1	1	0	2	1	1	1	0	0	0	1	0	1	0	0	0	2	0	0	0	0	0	11	0	1338.55	P54132;H0YNU5	P54132	900	910	BLM	Bloom syndrome protein	yes	no	2	0.015611	33.589					By MS/MS
ELNFSHLPSNSVSPGDCLLTTTLGK	CPTGNSMKELNFSHLP	LLTTTLGKTGFSATRK	K	E	L	G	K	T	0	0	2	1	1	0	1	2	1	0	5	1	0	1	2	4	3	0	0	1	0	0	25	0	2686.33	P54132;H0YNU5	P54132	452	476	BLM	Bloom syndrome protein	yes	no	3	6.6148e-101	118.05	By matching				By MS/MS
EVVCTTQNTPTVK	PDFLQTPKEVVCTTQN	TQNTPTVKKSRDTALK	K	E	V	V	K	K	0	0	1	0	1	1	1	0	0	0	0	1	0	0	1	0	4	0	0	3	0	0	13	0	1475.73	P54132;H0YNU5;H0YLV8	P54132	117	129	BLM	Bloom syndrome protein	yes	no	2	6.5443e-86	143.42					By MS/MS
FVIDEAHCVSQWGHDFR	YERKLLARFVIDEAHC	SQWGHDFRQDYKRMNM	R	F	V	F	R	Q	1	1	0	2	1	1	1	1	2	1	0	0	0	2	0	1	0	1	0	2	0	0	17	0	2101.94	P54132;H0YNU5	P54132	792	808	BLM	Bloom syndrome protein	yes	no	3;4	1.3124e-52	111.22			By matching		By MS/MS
FVQEHSSSQGMR	DDVKSIVRFVQEHSSS	HSSSQGMRNIKHVGPS	R	F	V	M	R	N	0	1	0	0	0	2	1	1	1	0	0	0	1	1	0	3	0	0	0	1	0	0	12	0	1391.63	P54132;H0YNU5	P54132	1087	1098	BLM	Bloom syndrome protein	yes	no	2;3	7.6018e-17	99.5	By matching	By matching	By matching	By matching	By MS/MS
HHPYDSGIIYCLSR	DCLEWIRKHHPYDSGI	GIIYCLSRRECDTMAD	K	H	H	S	R	R	0	1	0	1	1	0	0	1	2	2	1	0	0	0	1	2	0	0	2	0	0	0	14	0	1716.8	P54132;H0YNU5	P54132	885	898	BLM	Bloom syndrome protein	yes	no	3	0.0024075	40.941	By matching	By matching			By MS/MS
HTASINDLER	TAVKDQNKHTASINDL	ASINDLERETQPSYDI	K	H	T	E	R	E	1	1	1	1	0	0	1	0	1	1	1	0	0	0	0	1	1	0	0	0	0	0	10	0	1154.57	P54132;H0YNU5	P54132	536	545	BLM	Bloom syndrome protein	yes	no	2	0.011808	45.433	By matching	By matching			By MS/MS
ILRPQVFSMSFNR	KDILTQLKILRPQVFS	VFSMSFNRHNLKYYVL	K	I	L	N	R	H	0	2	1	0	0	1	0	0	0	1	1	0	1	2	1	2	0	0	0	1	0	0	13	1	1593.85	P54132;H0YNU5	P54132	847	859	BLM	Bloom syndrome protein	yes	no	3	6.9652e-06	73.36					By MS/MS
KVAFDCLEWIR	YVLPKKPKKVAFDCLE	FDCLEWIRKHHPYDSG	K	K	V	I	R	K	1	1	0	1	1	0	1	0	0	1	1	1	0	1	0	0	0	1	0	1	0	0	11	1	1435.73	P54132;H0YNU5	P54132	873	883	BLM	Bloom syndrome protein	yes	no	3	0.00013921	72.34	By matching	By MS/MS	By matching		By MS/MS
LAESLSSDPEVLLQIDGVTEDKLEK	FNTVTLKKLAESLSSD	VTEDKLEKYGAEVISV	K	L	A	E	K	Y	1	0	0	3	0	1	4	1	0	1	5	2	0	0	1	3	1	0	0	2	0	0	25	1	2727.41	P54132	P54132	1249	1273	BLM	Bloom syndrome protein	yes	yes	3	5.7118e-14	71.002					By MS/MS
LGIMAPPKPINRPFLKPSYAFS	ATSGANSKLGIMAPPK	LKPSYAFS________	K	L	G	F	S	-	2	1	1	0	0	0	0	1	0	2	2	2	1	2	5	2	0	0	1	0	0	0	22	3	2443.34	P54132;H0YNU5	P54132	1396	1417	BLM	Bloom syndrome protein	yes	no	4	0.00057652	35.992	By matching		By matching		By MS/MS
LIDTIPDDKLK	HVMEHICKLIDTIPDD	TIPDDKLKLLDCGNEL	K	L	I	L	K	L	0	0	0	3	0	0	0	0	0	2	2	2	0	0	1	0	1	0	0	0	0	0	11	1	1269.72	P54132;H0YNU5	P54132	382	392	BLM	Bloom syndrome protein	yes	no	2;3	2.6278e-05	88.056	By matching	By matching	By MS/MS		By MS/MS
LISTLENLYER	EKICASNRLISTLENL	TLENLYERKLLARFVI	R	L	I	E	R	K	0	1	1	0	0	0	2	0	0	1	3	0	0	0	0	1	1	0	1	0	0	0	11	0	1349.72	P54132;H0YNU5	P54132	776	786	BLM	Bloom syndrome protein	yes	no	2	1.4451e-06	91.123	By matching				By matching
LLDCGNELLQQR	TIPDDKLKLLDCGNEL	GNELLQQRNIRRKLLT	K	L	L	Q	R	N	0	1	1	1	1	2	1	1	0	0	4	0	0	0	0	0	0	0	0	0	0	0	12	0	1457.73	P54132;H0YNU5	P54132	393	404	BLM	Bloom syndrome protein	yes	no	2	4.476e-05	81.92	By matching	By matching	By matching
LLTEVDFNKSDASLLGSLWR	QQRNIRRKLLTEVDFN	SLLGSLWRYRPDSLDG	K	L	L	W	R	Y	1	1	1	2	0	0	1	1	0	0	5	1	0	1	0	3	1	1	0	1	0	0	20	1	2263.18	P54132;H0YNU5	P54132	410	429	BLM	Bloom syndrome protein	yes	no	3	2.444e-94	128.38		By matching	By matching		By MS/MS
LLYVTPEK	SKKDPIIKLLYVTPEK	LLYVTPEKICASNRLI	K	L	L	E	K	I	0	0	0	0	0	0	1	0	0	0	2	1	0	0	1	0	1	0	1	1	0	0	8	0	961.548	P54132;H0YNU5	P54132	762	769	BLM	Bloom syndrome protein	yes	no	2	0.0070612	66.546			By matching		By MS/MS
LTSLDIPATYLTGDKTDSEATNIYLQLSK	LIVDQVQKLTSLDIPA	NIYLQLSKKDPIIKLL	K	L	T	S	K	K	2	0	1	3	0	1	1	1	0	2	5	2	0	0	1	3	5	0	2	0	0	0	29	1	3170.62	P54132;H0YNU5	P54132	727	755	BLM	Bloom syndrome protein	yes	no	3	2.9292e-12	49.967					By MS/MS
MSMQELNPETSTDCDAR	DLLSKPEKMSMQELNP	TSTDCDARQISLQQQL	K	M	S	A	R	Q	1	1	1	2	1	1	2	0	0	0	1	0	2	0	1	2	2	0	0	0	0	0	17	0	1983.8	P54132;H0YNU5	P54132	348	364	BLM	Bloom syndrome protein	yes	no	2	3.2623e-08	75.548					By MS/MS
NLEEAELHSTEK	RDNSEKKKNLEEAELH	AELHSTEKVPCIEFDD	K	N	L	E	K	V	1	0	1	0	0	0	4	0	1	0	2	1	0	0	0	1	1	0	0	0	0	0	12	0	1398.66	P54132;H0YNU5;H0YLV8	P54132	274	285	BLM	Bloom syndrome protein	yes	no	2;3	2.4549e-05	80.312	By matching	By matching			By MS/MS
NLFERPLFNTHLQK	TGFSATRKNLFERPLF	LFNTHLQKSFVSSNWA	K	N	L	Q	K	S	0	1	2	0	0	1	1	0	1	0	3	1	0	2	1	0	1	0	0	0	0	0	14	1	1755.94	P54132;H0YNU5	P54132	485	498	BLM	Bloom syndrome protein	yes	no	3	0.018624	28.11				By matching	By matching
QISLQQQLIHVMEHICK	TSTDCDARQISLQQQL	HVMEHICKLIDTIPDD	R	Q	I	C	K	L	0	0	0	0	1	4	1	0	2	3	2	1	1	0	0	1	0	0	0	1	0	0	17	0	2104.09	P54132;H0YNU5	P54132	365	381	BLM	Bloom syndrome protein	yes	no	4	1.415e-59	114.63	By matching		By matching		By MS/MS
QKFPSVPVMALTATANPR	YKRMNMLRQKFPSVPV	LTATANPRVQKDILTQ	R	Q	K	P	R	V	3	1	1	0	0	1	0	0	0	0	1	1	1	1	3	1	2	0	0	2	0	0	18	1	1927.04	P54132;H0YNU5	P54132	819	836	BLM	Bloom syndrome protein	yes	no	3	2.3979e-138	143.88					By MS/MS
RECDTMADTLQR	GIIYCLSRRECDTMAD	TMADTLQRDGLAALAY	R	R	E	Q	R	D	1	2	0	2	1	1	1	0	0	0	1	0	1	0	0	0	2	0	0	0	0	0	12	1	1494.66	P54132;H0YNU5	P54132	899	910	BLM	Bloom syndrome protein	yes	no	3	0.0014639	53.448					By MS/MS
SAAEELDEEIPVSSHYFASK	SSSRGPGRSAAEELDE	SSHYFASKTRNERKRK	R	S	A	S	K	T	3	0	0	1	0	0	4	0	1	1	1	1	0	1	1	4	0	0	1	1	0	0	20	0	2208.02	P54132;H0YNU5	P54132	1310	1329	BLM	Bloom syndrome protein	yes	no	3	3.8879e-05	62.847	By matching	By matching	By matching		By MS/MS
SDASLLGSLWR	LTEVDFNKSDASLLGS	SLLGSLWRYRPDSLDG	K	S	D	W	R	Y	1	1	0	1	0	0	0	1	0	0	3	0	0	0	0	3	0	1	0	0	0	0	11	0	1203.62	P54132;H0YNU5	P54132	419	429	BLM	Bloom syndrome protein	yes	no	2	3.997e-10	96.229	By matching	By matching			By MS/MS
SFVSSNWAETPR	LFNTHLQKSFVSSNWA	SNWAETPRLGKKNESS	K	S	F	P	R	L	1	1	1	0	0	0	1	0	0	0	0	0	0	1	1	3	1	1	0	1	0	0	12	0	1379.65	P54132;H0YNU5	P54132	499	510	BLM	Bloom syndrome protein	yes	no	2	1.7447e-16	99.589	By matching	By matching	By matching		By MS/MS
SFVTPPQSHFVR	FDTSETSKSFVTPPQS	PPQSHFVRVSTAQKSK	K	S	F	V	R	V	0	1	0	0	0	1	0	0	1	0	0	0	0	2	2	2	1	0	0	2	0	0	12	0	1400.72	P54132;H0YNU5;H0YLV8	P54132	168	179	BLM	Bloom syndrome protein	yes	no	3	0.0011543	47.712	By matching	By MS/MS	By matching		By MS/MS
SLIVDQVQK	TVVISPLRSLIVDQVQ	LIVDQVQKLTSLDIPA	R	S	L	Q	K	L	0	0	0	1	0	2	0	0	0	1	1	1	0	0	0	1	0	0	0	2	0	0	9	0	1028.59	P54132;H0YNU5	P54132	718	726	BLM	Bloom syndrome protein	yes	no	2	8.9527e-05	94.85	By matching	By matching	By matching		By MS/MS
SLLPDFLQTPK	ETQRGGSKSLLPDFLQ	PDFLQTPKEVVCTTQN	K	S	L	P	K	E	0	0	0	1	0	1	0	0	0	0	3	1	0	1	2	1	1	0	0	0	0	0	11	0	1257.7	P54132;H0YNU5;H0YLV8	P54132	106	116	BLM	Bloom syndrome protein	yes	no	2	0.00099554	68.536					By MS/MS
SSSIIGSSSASHTSQATSGANSK	RKISSKTKSSSIIGSS	ATSGANSKLGIMAPPK	K	S	S	S	K	L	3	0	1	0	0	1	0	2	1	2	0	1	0	0	0	10	2	0	0	0	0	0	23	0	2151	P54132;H0YNU5	P54132	1373	1395	BLM	Bloom syndrome protein	yes	no	3	6.1725e-63	103.31					By MS/MS
SSTAAYQPIK	MHNLAASKSSTAAYQP	TAAYQPIKEGRPIKSV	K	S	S	I	K	E	2	0	0	0	0	1	0	0	0	1	0	1	0	0	1	2	1	0	1	0	0	0	10	0	1064.55	P54132;H0YNU5	P54132	579	588	BLM	Bloom syndrome protein	yes	no	2	0.018844	41.399					By MS/MS
SVEGYYQESGR	VIHASLPKSVEGYYQE	GYYQESGRAGRDGEIS	K	S	V	G	R	A	0	1	0	0	0	1	2	2	0	0	0	0	0	0	0	2	0	0	2	1	0	0	11	0	1273.56	P54132;H0YNU5	P54132	969	979	BLM	Bloom syndrome protein	yes	no	2	8.4279e-38	126.19	By MS/MS	By MS/MS	By MS/MS		By MS/MS
THLEDERDNSEK	AQESDSLKTHLEDERD	DERDNSEKKKNLEEAE	K	T	H	E	K	K	0	1	1	2	0	0	3	0	1	0	1	1	0	0	0	1	1	0	0	0	0	0	12	1	1471.65	P54132;H0YNU5;H0YLV8	P54132	260	271	BLM	Bloom syndrome protein	yes	no	3	0.018709	28.624					By MS/MS
TSSDNNVSVTNVSVAK	SGFTFKKKTSSDNNVS	VTNVSVAKTPVLRNKD	K	T	S	A	K	T	1	0	3	1	0	0	0	0	0	0	0	1	0	0	0	4	2	0	0	4	0	0	16	0	1620.8	P54132;H0YNU5;H0YLV8	P54132	41	56	BLM	Bloom syndrome protein	yes	no	2	6.602e-35	105.28					By matching
VDFMETENSSSVK	TVLNGNLKVDFMETEN	TENSSSVKKQKALVAK	K	V	D	V	K	K	0	0	1	1	0	0	2	0	0	0	0	1	1	1	0	3	1	0	0	2	0	0	13	0	1471.65	P54132	P54132	1187	1199	BLM	Bloom syndrome protein	yes	yes	2	0.0055139	41.996					By MS/MS
VDFMETENSSSVKK	TVLNGNLKVDFMETEN	ENSSSVKKQKALVAKV	K	V	D	K	K	Q	0	0	1	1	0	0	2	0	0	0	0	2	1	1	0	3	1	0	0	2	0	0	14	1	1599.74	P54132	P54132	1187	1200	BLM	Bloom syndrome protein	yes	yes	3	0.042466	15.387
VFGVHYFNIFNTVTLK	EVCKSLGKVFGVHYFN	IFNTVTLKKLAESLSS	K	V	F	L	K	K	0	0	2	0	0	0	0	1	1	1	1	1	0	3	0	0	2	0	1	3	0	0	16	0	1898.01	P54132	P54132	1232	1247	BLM	Bloom syndrome protein	yes	yes	3	2.4275e-08	75.316					By MS/MS
YGAEVISVLQK	VTEDKLEKYGAEVISV	EVISVLQKYSEWTSPA	K	Y	G	Q	K	Y	1	0	0	0	0	1	1	1	0	1	1	1	0	0	0	1	0	0	1	2	0	0	11	0	1205.67	P54132;H0YNU5	P54132	1274	1284	BLM	Bloom syndrome protein	yes	no	2	6.9903e-22	117.14		By matching			By MS/MS
YRPDSLDGPMEGDSCPTGNSMK	SLLGSLWRYRPDSLDG	CPTGNSMKELNFSHLP	R	Y	R	M	K	E	0	1	1	3	1	0	1	3	0	0	1	1	2	0	3	3	1	0	1	0	0	0	22	1	2413	P54132;H0YNU5	P54132	430	451	BLM	Bloom syndrome protein	yes	no	3	7.949e-53	101.89					By MS/MS
YSEWTSPAEDSSPGISLSSSR	EVISVLQKYSEWTSPA	GISLSSSRGPGRSAAE	K	Y	S	S	R	G	1	1	0	1	0	0	2	1	0	1	1	0	0	0	2	8	1	1	1	0	0	0	21	0	2242	P54132;H0YNU5	P54132	1285	1305	BLM	Bloom syndrome protein	yes	no	2	1.6922e-43	96.379					By MS/MS
ANSATTATPSVLTIQSSATPVK	IAPRQRPKANSATTAT	QSSATPVKVLAPGEFG	K	A	N	V	K	V	4	0	1	0	0	1	0	0	0	1	1	1	0	0	2	4	5	0	0	2	0	0	22	0	2144.13	Q9NSY1;Q9NSY1-2;Q9NSY1-3;H0Y9P1	Q9NSY1	376	397	BMP2K	BMP-2-inducible protein kinase	yes	no	2	0.0065626	24.901	By matching	By matching	By matching		By MS/MS
APEMINLYGGKPITTK	KYTTLSYRAPEMINLY	GGKPITTKADIWALGC	R	A	P	T	K	A	1	0	1	0	0	0	1	2	0	2	1	2	1	0	2	0	2	0	1	0	0	0	16	1	1731.92	Q9NSY1;Q9NSY1-2;Q9NSY1-3;K4DI97	Q9NSY1	231	246	BMP2K	BMP-2-inducible protein kinase	yes	no	3	0.0020544	44.391	By matching	By matching	By matching		By matching
FMLEPDPEHRPDIFQVSYFAFK	RNIHCLIRFMLEPDPE	QVSYFAFKFAKKDCPV	R	F	M	F	K	F	1	1	0	2	0	1	2	0	1	1	1	1	1	4	3	1	0	0	1	1	0	0	22	1	2712.3	Q9NSY1;Q9NSY1-2;Q9NSY1-3;K4DI97	Q9NSY1	296	317	BMP2K	BMP-2-inducible protein kinase	yes	no	4	8.9922e-05	42.908			By matching		By matching
GALRPGNGPEILLGQGPPQQPPQQHR	EFGNHRPKGALRPGNG	QQPPQQHRVLQQLQQG	K	G	A	H	R	V	1	2	1	0	0	5	1	5	1	1	3	0	0	0	6	0	0	0	0	0	0	0	26	1	2741.45	Q9NSY1;Q9NSY1-2;Q9NSY1-3;H0Y9P1	Q9NSY1	411	436	BMP2K	BMP-2-inducible protein kinase	yes	no	4	0.039478	13.446		By matching
ITDTIGPTETSIAPR	RKSQIKARITDTIGPT	TETSIAPRQRPKANSA	R	I	T	P	R	Q	1	1	0	1	0	0	1	1	0	3	0	0	0	0	2	1	4	0	0	0	0	0	15	0	1570.82	Q9NSY1;Q9NSY1-2;Q9NSY1-3;H0Y9P1	Q9NSY1	357	371	BMP2K	BMP-2-inducible protein kinase	yes	no	2	2.0058e-123	145.43	By matching	By MS/MS	By matching	By matching	By MS/MS
LTEEELLDREFDLLR	FGEDNFSKLTEEELLD	DREFDLLRSNRLEERA	K	L	T	L	R	S	0	2	0	2	0	0	4	0	0	0	5	0	0	1	0	0	1	0	0	0	0	0	15	1	1889.97	Q9NSY1;Q9NSY1-2;Q9NSY1-3;H0Y9P1	Q9NSY1	635	649	BMP2K	BMP-2-inducible protein kinase	yes	no	3	2.8529e-09	68.283					By MS/MS
SVADKEAIANFTNQK	DSSYSANRSVADKEAI	IANFTNQKNISNPPDM	R	S	V	Q	K	N	3	0	2	1	0	1	1	0	0	1	0	2	0	1	0	1	1	0	0	1	0	0	15	1	1634.83	Q9NSY1;Q9NSY1-2;Q9NSY1-3;H0Y9P1	Q9NSY1	599	613	BMP2K	BMP-2-inducible protein kinase	yes	no	3	1.3685e-34	105.53	By matching	By matching	By matching	By matching	By MS/MS
SVDVFGSTPFQPFLTSTSK	HTIPGYPKSVDVFGST	PFLTSTSKSESNEDLF	K	S	V	S	K	S	0	0	0	1	0	1	0	1	0	0	1	1	0	3	2	4	3	0	0	2	0	0	19	0	2044.02	Q9NSY1;H0Y9P1	Q9NSY1	928	946	BMP2K	BMP-2-inducible protein kinase	yes	no	2	0.046268	20.596					By matching
VLQQLQQGDWR	QQPPQQHRVLQQLQQG	QLQQGDWRLQQLHLQH	R	V	L	W	R	L	0	1	0	1	0	4	0	1	0	0	2	0	0	0	0	0	0	1	0	1	0	0	11	0	1369.71	Q9NSY1;Q9NSY1-2;Q9NSY1-3;H0Y9P1	Q9NSY1	437	447	BMP2K	BMP-2-inducible protein kinase	yes	no	2	8.4279e-38	126.19	By matching	By MS/MS	By MS/MS		By MS/MS
AEFEDQDDEAR	QKQAQLNRAEFEDQDD	EDQDDEARVQYEGFRP	R	A	E	A	R	V	2	1	0	3	0	1	3	0	0	0	0	0	0	1	0	0	0	0	0	0	0	0	11	0	1323.52	Q14692	Q14692	864	874	BMS1	Ribosome biogenesis protein BMS1 homolog	yes	yes	2	0.00019905	84.479	By matching	By matching	By matching		By MS/MS
AFAVQSAVR	DARKRNPKAFAVQSAV	FAVQSAVRMARSFHRT	K	A	F	V	R	M	3	1	0	0	0	1	0	0	0	0	0	0	0	1	0	1	0	0	0	2	0	0	9	0	947.519	Q14692	Q14692	44	52	BMS1	Ribosome biogenesis protein BMS1 homolog	yes	yes	2	0.0032302	63.816	By matching	By matching	By matching		By MS/MS
AGLSPANCQSDR	KAAGEGSKAGLSPANC	PANCQSDRVNLEKSLL	K	A	G	D	R	V	2	1	1	1	1	1	0	1	0	0	1	0	0	0	1	2	0	0	0	0	0	0	12	0	1274.57	Q14692	Q14692	549	560	BMS1	Ribosome biogenesis protein BMS1 homolog	yes	yes	2	0.0033525	46.069	By matching	By matching			By MS/MS
FLVEAPHDWDLEEVMNSIR	ADSLDCSRFLVEAPHD	EEVMNSIRDCFVTGKW	R	F	L	I	R	D	1	1	1	2	0	0	3	0	1	1	2	0	1	1	1	1	0	1	0	2	0	0	19	0	2299.09	Q14692	Q14692	737	755	BMS1	Ribosome biogenesis protein BMS1 homolog	yes	yes	3	4.2618e-51	105.79	By matching	By MS/MS			By MS/MS
FQTIPLYYIEDHNGR	IFSVGWRRFQTIPLYY	YIEDHNGRQRLLKYTP	R	F	Q	G	R	Q	0	1	1	1	0	1	1	1	1	2	1	0	0	1	1	0	1	0	2	0	0	0	15	0	1864.91	Q14692	Q14692	951	965	BMS1	Ribosome biogenesis protein BMS1 homolog	yes	yes	3	0.045595	16.363
FRPLTWQTSHPYILADR	GRFITVMKFRPLTWQT	HPYILADRMEDLTNPE	K	F	R	D	R	M	1	2	0	1	0	1	0	0	1	1	2	0	0	1	2	1	2	1	1	0	0	0	17	1	2100.09	Q14692	Q14692	244	260	BMS1	Ribosome biogenesis protein BMS1 homolog	yes	yes	4	0.0031086	39.256					By matching
GMFNSALEVAK	FKNTSFIKGMFNSALE	NSALEVAKFEGAVIRT	K	G	M	A	K	F	2	0	1	0	0	0	1	1	0	0	1	1	1	1	0	1	0	0	0	1	0	0	11	0	1165.58	Q14692	Q14692	1045	1055	BMS1	Ribosome biogenesis protein BMS1 homolog	yes	yes	2	0.00035559	78.342					By MS/MS
IAATGVVLDLDK	SGIMPDFRIAATGVVL	GVVLDLDKSIKIVKKL	R	I	A	D	K	S	2	0	0	2	0	0	0	1	0	1	2	1	0	0	0	0	1	0	0	2	0	0	12	0	1213.69	Q14692	Q14692	1008	1019	BMS1	Ribosome biogenesis protein BMS1 homolog	yes	yes	2	0.010848	37.613
KILALLDALSTVHSQK	VIREPHERKILALLDA	LSTVHSQKMKKAKEQR	R	K	I	Q	K	M	2	0	0	1	0	1	0	0	1	1	4	2	0	0	0	2	1	0	0	1	0	0	16	1	1736.02	Q14692	Q14692	1206	1221	BMS1	Ribosome biogenesis protein BMS1 homolog	yes	yes	3	0.00082017	45.618	By matching	By matching	By matching		By MS/MS
LLQDLQLGDEEDAR	KAAKKKKRLLQDLQLG	LGDEEDARKRNPKAFA	R	L	L	A	R	K	1	1	0	3	0	2	2	1	0	0	4	0	0	0	0	0	0	0	0	0	0	0	14	0	1613.79	Q14692	Q14692	25	38	BMS1	Ribosome biogenesis protein BMS1 homolog	yes	yes	2	0.00043659	65.038	By matching	By matching			By MS/MS
LSKPSQVSSGQK	NEEAIRKKLSKPSQVS	SQVSSGQKLGPQNFID	K	L	S	Q	K	L	0	0	0	0	0	2	0	1	0	0	1	2	0	0	1	4	0	0	0	1	0	0	12	1	1244.67	Q14692	Q14692	617	628	BMS1	Ribosome biogenesis protein BMS1 homolog	yes	yes	3	0.0014858	48.568		By matching	By matching		By MS/MS
MEDLTNPEDIR	HPYILADRMEDLTNPE	LTNPEDIRTNIKCDRK	R	M	E	I	R	T	0	1	1	2	0	0	2	0	0	1	1	0	1	0	1	0	1	0	0	0	0	0	11	0	1331.6	Q14692	Q14692	261	271	BMS1	Ribosome biogenesis protein BMS1 homolog	yes	yes	2	0.027943	49.448		By matching			By matching
SRDPIIFSVGWR	RWYKKILKSRDPIIFS	IIFSVGWRRFQTIPLY	K	S	R	W	R	R	0	2	0	1	0	0	0	1	0	2	0	0	0	1	1	2	0	1	0	1	0	0	12	1	1431.76	Q14692	Q14692	938	949	BMS1	Ribosome biogenesis protein BMS1 homolog	yes	yes	3	0.00085708	56.956					By MS/MS
TWYPVSIPAFYNPVTSLLKPVGEK	MSDIVFMRTWYPVSIP	LLKPVGEKDTWSGMRT	R	T	W	E	K	D	1	0	1	0	0	0	1	1	0	1	2	2	0	1	4	2	2	1	2	3	0	0	24	1	2705.45	Q14692	Q14692	1100	1123	BMS1	Ribosome biogenesis protein BMS1 homolog	yes	yes	3	2.4214e-05	39.215					By matching
ATSGAATPVIASTK	NRDKDLIRATSGAATP	TPVIASTKSNLALTSP	R	A	T	T	K	S	4	0	0	0	0	0	0	1	0	1	0	1	0	0	1	2	3	0	0	1	0	0	14	0	1273.69	B1APH0;Q6ZN30;F5H586;H0Y6W5;Q6ZN30-2	B1APH0	446	459	BNC2	Zinc finger protein basonuclin-2	yes	no	2	2.8569e-21	101.2				By matching	By MS/MS
EDASSPAGTEDSHLNGYGR	HPMGLDVREDASSPAG	SHLNGYGRGMAEDYMV	R	E	D	G	R	G	2	1	1	2	0	0	2	3	1	0	1	0	0	0	1	3	1	0	1	0	0	0	19	0	1961.84	B1APH0;Q6ZN30	B1APH0	866	884	BNC2	Zinc finger protein basonuclin-2	yes	no	3	1.9075e-11	64.275					By MS/MS
EEEIITLQQFLR	DRWAIMSREEEIITLQ	ITLQQFLRFGETKSIV	R	E	E	L	R	F	0	1	0	0	0	2	3	0	0	2	2	0	0	1	0	0	1	0	0	0	0	0	12	0	1517.81	B1APH0;Q6ZN30;F5H586;H0Y6W5;Q6ZN30-2;Q06HB9;Q06HC2	B1APH0	172	183	BNC2	Zinc finger protein basonuclin-2	yes	no	2	2.6597e-237	174.77	By matching	By MS/MS	By matching		By MS/MS
EGQAVAVPSSK	ELMAIQEKEGQAVAVP	AVAVPSSKTDSDIRTF	K	E	G	S	K	T	2	0	0	0	0	1	1	1	0	0	0	1	0	0	1	2	0	0	0	2	0	0	11	0	1071.56	B1APH0;Q6ZN30;F5H586;H0Y6W5;Q6ZN30-2;Q06HB9;Q06HC2	B1APH0	200	210	BNC2	Zinc finger protein basonuclin-2	yes	no	2	0.003517	58.313	By matching	By MS/MS	By matching		By MS/MS
ELDDMGLDSSQPSLSK	LHRKLLTKELDDMGLD	SSQPSLSKDLRDEFLV	K	E	L	S	K	D	0	0	0	3	0	1	1	1	0	0	3	1	1	0	1	4	0	0	0	0	0	0	16	0	1720.78	B1APH0;Q6ZN30	B1APH0	828	843	BNC2	Zinc finger protein basonuclin-2	yes	no	2	4.757e-20	94.487	By matching	By matching			By MS/MS
FSPEGDLCSSPDPK	LNYGSPQKFSPEGDLC	LCSSPDPKICYVCKKS	K	F	S	P	K	I	0	0	0	2	1	0	1	1	0	0	1	1	0	1	3	3	0	0	0	0	0	0	14	0	1534.66	B1APH0;Q6ZN30;F5H586;H0Y6W5;Q6ZN30-2;H0Y4J1	B1APH0	753	766	BNC2	Zinc finger protein basonuclin-2	yes	no	2	0.00078752	58.079	By matching	By matching	By matching		By matching
GYILQDAAGK	WTLRDYVRGYILQDAA	ILQDAAGKVLDRWAIM	R	G	Y	G	K	V	2	0	0	1	0	1	0	2	0	1	1	1	0	0	0	0	0	0	1	0	0	0	10	0	1034.54	B1APH0;Q6ZN30;F5H586;H0Y6W5;Q6ZN30-2;Q06HB9;Q06HC2	B1APH0	152	161	BNC2	Zinc finger protein basonuclin-2	yes	no	2	0.00065697	78.098	By matching	By matching	By matching		By MS/MS
TFIESNNR	SKTDSDIRTFIESNNR	TFIESNNRTRSPSLLA	R	T	F	N	R	T	0	1	2	0	0	0	1	0	0	1	0	0	0	1	0	1	1	0	0	0	0	0	8	0	979.472	B1APH0;Q6ZN30;F5H586;H0Y6W5;Q6ZN30-2;Q06HB9;Q06HC2	B1APH0	217	224	BNC2	Zinc finger protein basonuclin-2	yes	no	2	0.035918	42.599	By matching	By matching	By matching		By MS/MS
VLMNSERPDENHSEPSHQDVIK	IHSEVSEKVLMNSERP	PSHQDVIKVKEEFTDP	K	V	L	I	K	V	0	1	2	2	0	1	3	0	2	1	1	1	1	0	2	3	0	0	0	2	0	0	22	1	2560.2	B1APH0;Q6ZN30;F5H586;H0Y6W5;Q6ZN30-2;H0Y4J1	B1APH0	685	706	BNC2	Zinc finger protein basonuclin-2	yes	no	4	0.0088799	21.242					By matching
IHYNAVHLK	FYDKGTLKIHYNAVHL	HYNAVHLKIKHRCTIE	K	I	H	L	K	I	1	0	1	0	0	0	0	0	2	1	1	1	0	0	0	0	0	0	1	1	0	0	9	0	1093.6	B1APH0;Q6ZN30;F5H586;H0Y6W5;Q6ZN30-2;F5GY04;A0A087WUP5;Q01954	B1APH0	391	399	BNC2;BNC1	Zinc finger protein basonuclin-2;Zinc finger protein basonuclin-1	yes	no	2	0.0053788	58.981		By matching			By MS/MS
SIVELMAIQEK	FLRFGETKSIVELMAI	ELMAIQEKEGQAVAVP	K	S	I	E	K	E	1	0	0	0	0	1	2	0	0	2	1	1	1	0	0	1	0	0	0	1	0	0	11	0	1259.68	B1APH0;Q6ZN30;F5H586;H0Y6W5;Q6ZN30-2;Q06HB9;Q06HC2;F5GY04;A0A087WUP5;Q01954	B1APH0	189	199	BNC2;BNC1	Zinc finger protein basonuclin-2;Zinc finger protein basonuclin-1	yes	no	2	0.0095549	47.712		By matching	By matching		By MS/MS
AAPQDVHVR	________________	APQDVHVRICNQEIVK	M	A	A	V	R	I	2	1	0	1	0	1	0	0	1	0	0	0	0	0	1	0	0	0	0	2	0	0	9	0	991.52	Q12981;Q12981-1;Q12981-2;Q12981-3	Q12981	2	10	BNIP1	Vesicle transport protein SEC20	yes	no	2	0.0028931	52.579
IAIDNLEKAELLQGGDLLR	RKANLTCKIAIDNLEK	LQGGDLLRQRKTTKES	K	I	A	L	R	Q	2	1	1	2	0	1	2	2	0	2	5	1	0	0	0	0	0	0	0	0	0	0	19	1	2080.15	Q12981;Q12981-1	Q12981	104	122	BNIP1	Vesicle transport protein SEC20	yes	no	3	0.01519	25.995					By matching
DLQPFPTCQALVYR	IPKLPRPRDLQPFPTC	TCQALVYRGHSDLVRC	R	D	L	Y	R	G	1	1	0	1	1	2	0	0	0	0	2	0	0	1	2	0	1	0	1	1	0	0	14	0	1706.85	Q14137-2;Q14137	Q14137-2	285	298	BOP1	Ribosome biogenesis protein BOP1	yes	no	2	0.023321	29.912
WLEASEEER	EPPLQPARWLEASEEE	LEASEEERQVGLRLRI	R	W	L	E	R	Q	1	1	0	0	0	0	4	0	0	0	1	0	0	0	0	1	0	1	0	0	0	0	9	0	1147.51	Q14137-2;Q14137	Q14137-2	403	411	BOP1	Ribosome biogenesis protein BOP1	yes	no	2	0.042455	35.652
WLEASEEERQVGLR	EPPLQPARWLEASEEE	EERQVGLRLRICHGKP	R	W	L	L	R	L	1	2	0	0	0	1	4	1	0	0	2	0	0	0	0	1	0	1	0	1	0	0	14	1	1700.85	Q14137-2;Q14137	Q14137-2	403	416	BOP1	Ribosome biogenesis protein BOP1	yes	no	3	0.0032697	41.621
AGEQAQPPGDQEPEAVLAMLR	EATLPRWRAGEQAQPP	EAVLAMLRSLDLEGLR	R	A	G	L	R	S	4	1	0	1	0	3	3	2	0	0	2	0	1	0	3	0	0	0	0	1	0	0	21	0	2206.07	Q6PJG6;Q6PJG6-3	Q6PJG6	757	777	BRAT1	BRCA1-associated ATM activator 1	yes	no	2;3	0.0010424	34.148
ALSCLGPTHMGPLALGILK	SLWETVARALSCLGPT	PLALGILKLEHCPQAL	R	A	L	L	K	L	2	0	0	0	1	0	0	3	1	1	5	1	1	0	2	1	1	0	0	0	0	0	19	0	1948.06	Q6PJG6	Q6PJG6	286	304	BRAT1	BRCA1-associated ATM activator 1	yes	yes	3	0.0031401	41.422					By matching
AQGLELALVFLGQTLGPPR	RDLDWEVRAQGLELAL	GQTLGPPRTHCPYAVA	R	A	Q	P	R	T	2	1	0	0	0	2	1	3	0	0	5	0	0	1	2	0	1	0	0	1	0	0	19	0	1979.12	Q6PJG6;Q6PJG6-3	Q6PJG6	652	670	BRAT1	BRCA1-associated ATM activator 1	yes	no	2	2.374e-61	109.65					By matching
ASAVTAMGQLSSQGLHAPTSPEHAEAR	QDPESYVRASAVTAMG	SPEHAEARQSLFLELL	R	A	S	A	R	Q	6	1	0	0	0	2	2	2	2	0	2	0	1	0	2	4	2	0	0	1	0	0	27	0	2703.3	Q6PJG6	Q6PJG6	563	589	BRAT1	BRCA1-associated ATM activator 1	yes	yes	3;4	9.6465e-114	114.74					By matching
ATVQAPGPPGLLDGTADDATTVDTLLASK	QPLACVLKATVQAPGP	VDTLLASKSSCAGLLC	K	A	T	S	K	S	5	0	0	4	0	1	0	3	0	0	4	1	0	0	3	1	5	0	0	2	0	0	29	0	2794.42	Q6PJG6	Q6PJG6	330	358	BRAT1	BRCA1-associated ATM activator 1	yes	yes	3	2.9383e-14	54.622
ATWAVPTVR	GEPGPLGRATWAVPTV	TWAVPTVRSGWIQGLR	R	A	T	V	R	S	2	1	0	0	0	0	0	0	0	0	0	0	0	0	1	0	2	1	0	2	0	0	9	0	999.55	Q6PJG6;Q6PJG6-2	Q6PJG6	112	120	BRAT1	BRCA1-associated ATM activator 1	yes	no	2	3.16e-05	94.85					By MS/MS
AVMQVFTEWLR	DSEGFPRRAVMQVFTE	QVFTEWLRDGHADAAQ	R	A	V	L	R	D	1	1	0	0	0	1	1	0	0	0	1	0	1	1	0	0	1	1	0	2	0	0	11	0	1378.71	Q6PJG6;Q6PJG6-3	Q6PJG6	611	621	BRAT1	BRCA1-associated ATM activator 1	yes	no	2	0.021384	68.536					By MS/MS
CALLASEVPQLALQLLQDPESYVR	WGGQADFRCALLASEV	QDPESYVRASAVTAMG	R	C	A	V	R	A	3	1	0	1	1	3	2	0	0	0	6	0	0	0	2	2	0	0	1	2	0	0	24	0	2712.42	Q6PJG6	Q6PJG6	539	562	BRAT1	BRCA1-associated ATM activator 1	yes	yes	3	4.6656e-11	67.76					By matching
CQSPWTEALWVR	VLTTTFGRCQSPWTEA	WTEALWVRLSPRVACL	R	C	Q	V	R	L	1	1	0	0	1	1	1	0	0	0	1	0	0	0	1	1	1	2	0	1	0	0	12	0	1531.72	Q6PJG6;Q6PJG6-2	Q6PJG6	228	239	BRAT1	BRCA1-associated ATM activator 1	yes	no	2	1.69e-07	89.301					By matching
DGHADAAQDTEQFVATVLQAASR	QVFTEWLRDGHADAAQ	TVLQAASRDLDWEVRA	R	D	G	S	R	D	6	1	0	3	0	3	1	1	1	0	1	0	0	1	0	1	2	0	0	2	0	0	23	0	2400.13	Q6PJG6;Q6PJG6-3	Q6PJG6	622	644	BRAT1	BRCA1-associated ATM activator 1	yes	no	3	4.0536e-99	117.62					By MS/MS
DKIASYSSLR	CDLLLFLRDKIASYSS	IASYSSLREARGSPNT	R	D	K	L	R	E	1	1	0	1	0	0	0	0	0	1	1	1	0	0	0	3	0	0	1	0	0	0	10	1	1138.6	Q6PJG6;Q6PJG6-3	Q6PJG6	728	737	BRAT1	BRCA1-associated ATM activator 1	yes	no	2	0.041132	59.198
DLDWEVR	TVLQAASRDLDWEVRA	RDLDWEVRAQGLELAL	R	D	L	V	R	A	0	1	0	2	0	0	1	0	0	0	1	0	0	0	0	0	0	1	0	1	0	0	7	0	931.44	Q6PJG6;Q6PJG6-3	Q6PJG6	645	651	BRAT1	BRCA1-associated ATM activator 1	yes	no	2	0.0067566	69.998					By MS/MS
DSALEFLTQLSR	CHPCWEVRDSALEFLT	EFLTQLSRHWGGQADF	R	D	S	S	R	H	1	1	0	1	0	1	1	0	0	0	3	0	0	1	0	2	1	0	0	0	0	0	12	0	1378.71	Q6PJG6	Q6PJG6	518	529	BRAT1	BRCA1-associated ATM activator 1	yes	yes	2	3.1606e-45	125.54					By matching
ELFPVLQK	PLIPQFLRELFPVLQK	ELFPVLQKRLCHPCWE	R	E	L	Q	K	R	0	0	0	0	0	1	1	0	0	0	2	1	0	1	1	0	0	0	0	1	0	0	8	0	972.564	Q6PJG6	Q6PJG6	500	507	BRAT1	BRCA1-associated ATM activator 1	yes	yes	2	0.0099295	60.682					By matching
GGAEGQPCLPGGDWPACAQK	HVLALSMRGGAEGQPC	DWPACAQKIMDHVEES	R	G	G	Q	K	I	3	0	0	1	2	2	1	5	0	0	1	1	0	0	3	0	0	1	0	0	0	0	20	0	2054.89	Q6PJG6;Q6PJG6-2	Q6PJG6	178	197	BRAT1	BRCA1-associated ATM activator 1	yes	no	2	0.00070947	48.288					By matching
GSPNTASAEATLPR	YSSLREARGSPNTASA	SAEATLPRWRAGEQAQ	R	G	S	P	R	W	3	1	1	0	0	0	1	1	0	0	1	0	0	0	2	2	2	0	0	0	0	0	14	0	1370.68	Q6PJG6;Q6PJG6-3	Q6PJG6	741	754	BRAT1	BRCA1-associated ATM activator 1	yes	no	2	2.0191e-07	80.746					By MS/MS
IASYSSLR	LLLFLRDKIASYSSLR	IASYSSLREARGSPNT	K	I	A	L	R	E	1	1	0	0	0	0	0	0	0	1	1	0	0	0	0	3	0	0	1	0	0	0	8	0	895.476	Q6PJG6;Q6PJG6-3	Q6PJG6	730	737	BRAT1	BRCA1-associated ATM activator 1	yes	no	2	0.0058097	68.224					By MS/MS
IMDHVEESLCSAATPK	DWPACAQKIMDHVEES	LCSAATPKVTQALNVL	K	I	M	P	K	V	2	0	0	1	1	0	2	0	1	1	1	1	1	0	1	2	1	0	0	1	0	0	16	0	1786.82	Q6PJG6;Q6PJG6-2	Q6PJG6	198	213	BRAT1	BRCA1-associated ATM activator 1	yes	no	2;3	9.77e-42	110.97					By MS/MS
LCDGSAAPASSVGGHLCGTLAGCVR	GATVTVLRLCDGSAAP	GTLAGCVRVQRAALDF	R	L	C	V	R	V	4	1	0	1	3	0	0	5	1	0	3	0	0	0	1	3	1	0	0	2	0	0	25	0	2472.13	Q6PJG6	Q6PJG6	400	424	BRAT1	BRCA1-associated ATM activator 1	yes	yes	3	1.44e-75	106.12
MDPECAQLLPALCAVLVDPR	________________	CAVLVDPRQPVADDTC	-	M	D	P	R	Q	3	1	0	2	2	1	1	0	0	0	4	0	1	0	3	0	0	0	0	2	0	0	20	0	2267.11	Q6PJG6;Q6PJG6-2;F8WDN5	Q6PJG6	1	20	BRAT1	BRCA1-associated ATM activator 1	yes	no	3	0.00018652	48.896
QPVADDTCLEK	CAVLVDPRQPVADDTC	ADDTCLEKLLDWFKTV	R	Q	P	E	K	L	1	0	0	2	1	1	1	0	0	0	1	1	0	0	1	0	1	0	0	1	0	0	11	0	1274.58	Q6PJG6;Q6PJG6-2;F8WDN5	Q6PJG6	21	31	BRAT1	BRCA1-associated ATM activator 1	yes	no	2	0.0031224	56.087					By matching
RAVMQVFTEWLR	VDSEGFPRRAVMQVFT	QVFTEWLRDGHADAAQ	R	R	A	L	R	D	1	2	0	0	0	1	1	0	0	0	1	0	1	1	0	0	1	1	0	2	0	0	12	1	1534.81	Q6PJG6;Q6PJG6-3	Q6PJG6	610	621	BRAT1	BRCA1-associated ATM activator 1	yes	no	3	3.5346e-05	69.864					By MS/MS
SCDLLLFLR	CDRPVAQKSCDLLLFL	CDLLLFLRDKIASYSS	K	S	C	L	R	D	0	1	0	1	1	0	0	0	0	0	4	0	0	1	0	1	0	0	0	0	0	0	9	0	1135.61	Q6PJG6;Q6PJG6-3	Q6PJG6	719	727	BRAT1	BRCA1-associated ATM activator 1	yes	no	2	5.5433e-06	107.69					By MS/MS
SCDLLLFLRDK	CDRPVAQKSCDLLLFL	LLLFLRDKIASYSSLR	K	S	C	D	K	I	0	1	0	2	1	0	0	0	0	0	4	1	0	1	0	1	0	0	0	0	0	0	11	1	1378.73	Q6PJG6;Q6PJG6-3	Q6PJG6	719	729	BRAT1	BRCA1-associated ATM activator 1	yes	no	3	2.7268e-05	88.021
SGWIQGLR	TWAVPTVRSGWIQGLR	SGWIQGLRSLAQHPSA	R	S	G	L	R	S	0	1	0	0	0	1	0	2	0	1	1	0	0	0	0	1	0	1	0	0	0	0	8	0	915.493	Q6PJG6;Q6PJG6-2	Q6PJG6	121	128	BRAT1	BRCA1-associated ATM activator 1	yes	no	2	0.00015582	89.296					By matching
SLAQHPSALR	SGWIQGLRSLAQHPSA	AQHPSALRFLADHGAV	R	S	L	L	R	F	2	1	0	0	0	1	0	0	1	0	2	0	0	0	1	2	0	0	0	0	0	0	10	0	1078.59	Q6PJG6;Q6PJG6-2	Q6PJG6	129	138	BRAT1	BRCA1-associated ATM activator 1	yes	no	2	0.00066393	76.927					By MS/MS
SLDLEGLR	EAVLAMLRSLDLEGLR	SLDLEGLRSTLAESSD	R	S	L	L	R	S	0	1	0	1	0	0	1	1	0	0	3	0	0	0	0	1	0	0	0	0	0	0	8	0	901.487	Q6PJG6;Q6PJG6-3	Q6PJG6	778	785	BRAT1	BRCA1-associated ATM activator 1	yes	no	2	0.018904	50.04					By matching
SPVFSSSDGSLWETVAR	DLLLCVARSPVFSSSD	SLWETVARALSCLGPT	R	S	P	A	R	A	1	1	0	1	0	0	1	1	0	0	1	0	0	1	1	5	1	1	0	2	0	0	17	0	1823.87	Q6PJG6	Q6PJG6	269	285	BRAT1	BRCA1-associated ATM activator 1	yes	yes	2	1.9587e-104	136.34		By matching			By MS/MS
SSCAGLLCR	VDTLLASKSSCAGLLC	SCAGLLCRTLAHLEEL	K	S	S	C	R	T	1	1	0	0	2	0	0	1	0	0	2	0	0	0	0	2	0	0	0	0	0	0	9	0	1022.46	Q6PJG6	Q6PJG6	359	367	BRAT1	BRCA1-associated ATM activator 1	yes	yes	2	0.03677	56.258					By matching
STLAESSDHVEK	SLDLEGLRSTLAESSD	ESSDHVEKSPQSLLQD	R	S	T	E	K	S	1	0	0	1	0	0	2	0	1	0	1	1	0	0	0	3	1	0	0	1	0	0	12	0	1301.61	Q6PJG6;Q6PJG6-3	Q6PJG6	786	797	BRAT1	BRCA1-associated ATM activator 1	yes	no	2	1.1864e-22	110.31					By MS/MS
THCPYAVALPEVAPAQPLTEALR	GQTLGPPRTHCPYAVA	QPLTEALRALCHVGLF	R	T	H	L	R	A	5	1	0	0	1	1	2	0	1	0	3	0	0	0	4	0	2	0	1	2	0	0	23	0	2503.29	Q6PJG6;Q6PJG6-3	Q6PJG6	671	693	BRAT1	BRCA1-associated ATM activator 1	yes	no	3	3.5193e-62	100.76					By matching
TPGCSDLGPLIPQFLR	RWLLSSPKTPGCSDLG	PLIPQFLRELFPVLQK	K	T	P	L	R	E	0	1	0	1	1	1	0	2	0	1	3	0	0	1	3	1	1	0	0	0	0	0	16	0	1769.91	Q6PJG6	Q6PJG6	484	499	BRAT1	BRCA1-associated ATM activator 1	yes	yes	2	0.0018095	59.709					By MS/MS
TQAFQVLLQPLACVLK	EHCPQALRTQAFQVLL	QPLACVLKATVQAPGP	R	T	Q	L	K	A	2	0	0	0	1	3	0	0	0	0	4	1	0	1	1	0	1	0	0	2	0	0	16	0	1828.03	Q6PJG6	Q6PJG6	314	329	BRAT1	BRCA1-associated ATM activator 1	yes	yes	2	8.1885e-78	130.95					By MS/MS
TVTEGESSVVLLQEHPCLVELLSHVLK	EKLLDWFKTVTEGESS	ELLSHVLKVQDLSSGV	K	T	V	L	K	V	0	0	0	0	1	1	4	1	2	0	6	1	0	0	1	3	2	0	0	5	0	0	27	0	3015.6	Q6PJG6;Q6PJG6-2;F8WDN5	Q6PJG6	38	64	BRAT1	BRCA1-associated ATM activator 1	yes	no	4	1.9749e-129	121.1					By matching
VACLLER	LWVRLSPRVACLLERD	RVACLLERDPIPAAHS	R	V	A	E	R	D	1	1	0	0	1	0	1	0	0	0	2	0	0	0	0	0	0	0	0	1	0	0	7	0	859.459	Q6PJG6;Q6PJG6-2	Q6PJG6	244	250	BRAT1	BRCA1-associated ATM activator 1	yes	no	2	0.022147	50.127
VACLLERDPIPAAHSFVDLLLCVAR	LWVRLSPRVACLLERD	DLLLCVARSPVFSSSD	R	V	A	A	R	S	4	2	0	2	2	0	1	0	1	1	5	0	0	1	2	1	0	0	0	3	0	0	25	1	2834.49	Q6PJG6;Q6PJG6-2	Q6PJG6	244	268	BRAT1	BRCA1-associated ATM activator 1	yes	no	4	0.0060198	21.647
VQDLSSGVLSFSLR	ELLSHVLKVQDLSSGV	GVLSFSLRLAGTFAAQ	K	V	Q	L	R	L	0	1	0	1	0	1	0	1	0	0	3	0	0	1	0	4	0	0	0	2	0	0	14	0	1506.8	Q6PJG6;Q6PJG6-2;F8WDN5	Q6PJG6	65	78	BRAT1	BRCA1-associated ATM activator 1	yes	no	2	2.7571e-07	78.69
VTQALNVLTTTFGR	LCSAATPKVTQALNVL	VLTTTFGRCQSPWTEA	K	V	T	G	R	C	1	1	1	0	0	1	0	1	0	0	2	0	0	1	0	0	4	0	0	2	0	0	14	0	1519.84	Q6PJG6;Q6PJG6-2	Q6PJG6	214	227	BRAT1	BRCA1-associated ATM activator 1	yes	no	2;3	0	215.87					By MS/MS
CVSQCAAFENPK	KAKTEPNKCVSQCAAF	CAAFENPKGLIHGCSK	K	C	V	P	K	G	2	0	1	0	2	1	1	0	0	0	0	1	0	1	1	1	0	0	0	1	0	0	12	0	1409.61	P38398-8;P38398-4;P38398;P38398-7;Q5YLB2;A0A0U1RRA9	P38398-8	754	765	BRCA1	Breast cancer type 1 susceptibility protein	yes	no	2	0.0014093	56.205					By MS/MS
EKPELTASTER	AMEESVSREKPELTAS	ELTASTERVNKRMSMV	R	E	K	E	R	V	1	1	0	0	0	0	3	0	0	0	1	1	0	0	1	1	2	0	0	0	0	0	11	1	1259.64	P38398-8;P38398-4;P38398;P38398-7;B7ZA85;E7EUM2;P38398-6;P38398-5;P38398-3;K7EPC7;H0Y8B8	P38398-8	1588	1598	BRCA1	Breast cancer type 1 susceptibility protein	yes	no	3	0.0036442	48.568					By MS/MS
FSQLVEELLK	RSLQESTRFSQLVEEL	QLVEELLKIICAFQLD	R	F	S	L	K	I	0	0	0	0	0	1	2	0	0	0	3	1	0	1	0	1	0	0	0	1	0	0	10	0	1204.67	P38398-8;P38398-4;P38398;P38398-7;Q5YLB2;A0A0U1RRA9;Q3B891;E9PH68;E7EWN5;B7ZA85;E7EUM2;P38398-6;P38398-5;P38398-3;E7ENB7;E7EQW4	P38398-8	32	41	BRCA1	Breast cancer type 1 susceptibility protein	yes	no	2	0.015352	66.663		By matching	By matching		By MS/MS
GNETGLITPNK	FCLSSQFRGNETGLIT	TGLITPNKHGLLQNPY	R	G	N	N	K	H	0	0	2	0	0	0	1	2	0	1	1	1	0	0	1	0	2	0	0	0	0	0	11	0	1142.59	P38398-8;P38398-4;P38398;P38398-7;Q5YLB2	P38398-8	913	923	BRCA1	Breast cancer type 1 susceptibility protein	yes	no	2	0.001521	65.179
HSTVATECLSK	NIPSQSTRHSTVATEC	VATECLSKNTEENLLS	R	H	S	S	K	N	1	0	0	0	1	0	1	0	1	0	1	1	0	0	0	2	2	0	0	1	0	0	11	0	1231.59	P38398-8;P38398-4;P38398;P38398-7;Q5YLB2;H0Y850	P38398-8	1197	1207	BRCA1	Breast cancer type 1 susceptibility protein	yes	no	2	0.003643	59.198					By MS/MS
LGVLQPEVYK	PKLNAMLRLGVLQPEV	VLQPEVYKQSLPGSNC	R	L	G	Y	K	Q	0	0	0	0	0	1	1	1	0	0	2	1	0	0	1	0	0	0	1	2	0	0	10	0	1144.65	P38398-8;P38398-4;P38398;P38398-7;Q5YLB2	P38398-8	1039	1048	BRCA1	Breast cancer type 1 susceptibility protein	yes	no	2	0.003635	60.102		By matching			By MS/MS
LTNAPGSFTK	SDTFPELKLTNAPGSF	NAPGSFTKCSNTSELK	K	L	T	T	K	C	1	0	1	0	0	0	0	1	0	0	1	1	0	1	1	1	2	0	0	0	0	0	10	0	1034.54	P38398-8;P38398-4;P38398;P38398-7;Q5YLB2;A0A0U1RRA9	P38398-8	655	664	BRCA1	Breast cancer type 1 susceptibility protein	yes	no	2	0.028392	37.144		By matching	By matching		By MS/MS
NTEENLLSLK	VATECLSKNTEENLLS	EENLLSLKNSLNDCSN	K	N	T	L	K	N	0	0	2	0	0	0	2	0	0	0	3	1	0	0	0	1	1	0	0	0	0	0	10	0	1159.61	P38398-8;P38398-4;P38398;P38398-7;Q5YLB2;H0Y850	P38398-8	1208	1217	BRCA1	Breast cancer type 1 susceptibility protein	yes	no	2	0.011732	51.286
RHDSDTFPELK	KPNEQTSKRHDSDTFP	SDTFPELKLTNAPGSF	K	R	H	L	K	L	0	1	0	2	0	0	1	0	1	0	1	1	0	1	1	1	1	0	0	0	0	0	11	1	1343.65	P38398-8;P38398-4;P38398;P38398-7;Q5YLB2;A0A0U1RRA9	P38398-8	644	654	BRCA1	Breast cancer type 1 susceptibility protein	yes	no	3	0.037499	18.19		By matching			By MS/MS
SVESNIEDKIFGK	KSERVHSKSVESNIED	IEDKIFGKTYRKKASL	K	S	V	G	K	T	0	0	1	1	0	0	2	1	0	2	0	2	0	1	0	2	0	0	0	1	0	0	13	1	1464.75	P38398-8;P38398-4;P38398;P38398-7;Q5YLB2;A0A0U1RRA9;Q3B891;E9PH68;E7EWN5;C9IZW4;A0A0A0MSN1	P38398-8	404	416	BRCA1	Breast cancer type 1 susceptibility protein	yes	no	3	0.00052382	53.448	By matching				By MS/MS
VNEWFSR	TLNSSIQKVNEWFSRS	KVNEWFSRSDELLGSD	K	V	N	S	R	S	0	1	1	0	0	0	1	0	0	0	0	0	0	1	0	1	0	1	0	1	0	0	7	0	936.445	P38398-8;P38398-4;P38398;P38398-7;Q5YLB2;A0A0U1RRA9;Q3B891;E9PH68;E7EWN5;C9IZW4;A0A0A0MSN1;H0Y8D8	P38398-8	335	341	BRCA1	Breast cancer type 1 susceptibility protein	yes	no	2	0.027907	64.265					By MS/MS
VSNNAEDPKDLMLSGER	EEKLETVKVSNNAEDP	DLMLSGERVLQTERSV	K	V	S	E	R	V	1	1	2	2	0	0	2	1	0	0	2	1	1	0	1	2	0	0	0	1	0	0	17	1	1873.88	P38398-8;P38398-4;P38398;P38398-7;Q5YLB2;A0A0U1RRA9	P38398-8	693	709	BRCA1	Breast cancer type 1 susceptibility protein	yes	no	3	0.0017242	56.121					By MS/MS
LSNNLNVEGGSSENNHSIK	KTCSKEFKLSNNLNVE	SENNHSIKVSPYLSQF	K	L	S	I	K	V	0	0	5	0	0	0	2	2	1	1	2	1	0	0	0	4	0	0	0	1	0	0	19	0	2011.96	P51587	P51587	2132	2150	BRCA2	Breast cancer type 2 susceptibility protein	yes	yes	3	0.048792	13.333					By matching
SVQVSDASLQNAR	IFSTASGKSVQVSDAS	DASLQNARQVFSEIED	K	S	V	A	R	Q	2	1	1	1	0	2	0	0	0	0	1	0	0	0	0	3	0	0	0	2	0	0	13	0	1373.69	P51587	P51587	1985	1997	BRCA2	Breast cancer type 2 susceptibility protein	yes	yes	2	0.0010106	57.434					By MS/MS
IEIPIHIVPHVTIGK	QKSSEYERIEIPIHIV	VPHVTIGKVCLESAVE	R	I	E	G	K	V	0	0	0	0	0	0	1	1	2	5	0	1	0	0	2	0	1	0	0	2	0	0	15	0	1665	A0A087WZR3;H9KVA9;A0A0D9SF50;P46736-4;P46736-2;P46736-3;P46736;X6RJS7	A0A087WZR3	188	202	BRCC3	Lys-63-specific deubiquitinase BRCC36	yes	no	4	0.0015329	43.592					By MS/MS
IHSLTHLDSVTK	EEQDAYRRIHSLTHLD	THLDSVTKIHNGSEVF	R	I	H	T	K	I	0	0	0	1	0	0	0	0	2	1	2	1	0	0	0	2	2	0	0	1	0	0	12	0	1349.73	A0A087WZR3;H9KVA9;A0A0D9SF50;P46736-4;P46736-2;P46736-3;P46736	A0A087WZR3	226	237	BRCC3	Lys-63-specific deubiquitinase BRCC36	yes	no	3	0.0061514	45.357		By matching			By MS/MS
ILCQEEQDAYRR	ESAVELPKILCQEEQD	EEQDAYRRIHSLTHLD	K	I	L	R	R	I	1	2	0	1	1	2	2	0	0	1	1	0	0	0	0	0	0	0	1	0	0	0	12	1	1579.74	A0A087WZR3;H9KVA9;A0A0D9SF50;P46736-4;P46736-2;P46736-3;P46736;X6RJS7	A0A087WZR3	214	225	BRCC3	Lys-63-specific deubiquitinase BRCC36	yes	no	3	0.00093727	46.844		By matching		By matching	By matching
AASVVQPQPLVVVKEEK	QPKKQELRAASVVQPQ	LVVVKEEKIHSPIIRS	R	A	A	E	K	I	2	0	0	0	0	2	2	0	0	0	1	2	0	0	2	1	0	0	0	5	0	0	17	1	1820.04	O60885	O60885	1098	1114	BRD4	Bromodomain-containing protein 4	yes	yes	3	1.0414e-05	71.685	By matching	By MS/MS	By matching	By matching	By MS/MS
DAQEFGADVR	KLEAREYRDAQEFGAD	QEFGADVRLMFSNCYK	R	D	A	V	R	L	2	1	0	2	0	1	1	1	0	0	0	0	0	1	0	0	0	0	0	1	0	0	10	0	1106.5	O60885;O60885-2;O60885-3;M0QZD9	O60885	414	423	BRD4	Bromodomain-containing protein 4	yes	no	2	0.0050961	52.247		By matching			By matching
EYRDAQEFGADVR	IKSKLEAREYRDAQEF	QEFGADVRLMFSNCYK	R	E	Y	V	R	L	2	2	0	2	0	1	2	1	0	0	0	0	0	1	0	0	0	0	1	1	0	0	13	1	1554.71	O60885;O60885-2;O60885-3;M0QZD9	O60885	411	423	BRD4	Bromodomain-containing protein 4	yes	no	3	0.0005909	58.116			By matching	By matching	By MS/MS
IKNMGSWASLVQK	VAPKKDLKIKNMGSWA	SWASLVQKHPTTPSST	K	I	K	Q	K	H	1	0	1	0	0	1	0	1	0	1	1	2	1	0	0	2	0	1	0	1	0	0	13	1	1460.78	O60885	O60885	1196	1208	BRD4	Bromodomain-containing protein 4	yes	yes	3	0.023905	26.532	By matching	By matching	By matching	By matching	By matching
NSNPDEIEIDFETLKPSTLR	QSREPSLKNSNPDEIE	TLKPSTLRELERYVTS	K	N	S	L	R	E	0	1	2	2	0	0	3	0	0	2	2	1	0	1	2	2	2	0	0	0	0	0	20	1	2317.14	O60885;O60885-2;O60885-3	O60885	646	665	BRD4	Bromodomain-containing protein 4	yes	no	3	2.9225e-05	65.022	By matching	By MS/MS	By MS/MS		By matching
SSSDSFEQFRR	TTPSSTAKSSSDSFEQ	DSFEQFRRAAREKEER	K	S	S	R	R	A	0	2	0	1	0	1	1	0	0	0	0	0	0	2	0	4	0	0	0	0	0	0	11	1	1344.61	O60885	O60885	1219	1229	BRD4	Bromodomain-containing protein 4	yes	yes	3	9.6808e-05	81.017	By matching	By matching	By MS/MS	By matching	By MS/MS
VQPPTPLLPSVK	LYLQQLQKVQPPTPLL	TPLLPSVKVQSQPPPP	K	V	Q	V	K	V	0	0	0	0	0	1	0	0	0	0	2	1	0	0	4	1	1	0	0	2	0	0	12	0	1274.76	O60885	O60885	938	949	BRD4	Bromodomain-containing protein 4	yes	yes	2	0.0018688	51.286	By matching	By MS/MS	By matching	By matching	By MS/MS
QLSLDINKLPGEK	PMSYEEKRQLSLDINK	INKLPGEKLGRVVHII	R	Q	L	E	K	L	0	0	1	1	0	1	1	1	0	1	3	2	0	0	1	1	0	0	0	0	0	0	13	1	1453.81	O60885;O60885-2;O60885-3;A0A0G2JHN8;H0Y6K2;A0A0G2JK44;P25440-4;P25440-3;P25440;P25440-2	O60885	617	629	BRD4;BRD2	Bromodomain-containing protein 4;Bromodomain-containing protein 2	yes	no	3	0.00098281	53.448			By MS/MS	By matching	By matching
YNPPDHEVVAMAR	LMFSNCYKYNPPDHEV	HEVVAMARKLQDVFEM	K	Y	N	A	R	K	2	1	1	1	0	0	1	0	1	0	0	0	1	0	2	0	0	0	1	2	0	0	13	0	1497.7	O60885;O60885-2;O60885-3;M0QZD9;Q15059-2;Q15059	O60885	432	444	BRD4;BRD3	Bromodomain-containing protein 4;Bromodomain-containing protein 3	yes	no	3	0.0385	18.638
AVTNFGVPVEVFDSEEAEIFQK	QDRLIALKAVTNFGVP	EEAEIFQKKLDETTRL	K	A	V	Q	K	K	2	0	1	1	0	1	4	1	0	1	0	1	0	3	1	1	1	0	0	4	0	0	22	0	2454.2	Q9NPI1;Q9NPI1-2	Q9NPI1	523	544	BRD7	Bromodomain-containing protein 7	yes	no	3	7.521e-06	57.142		By MS/MS	By MS/MS		By matching
DGTDTSQSGEDGGCWQR	LQKTRKQKDGTDTSQS	EDGGCWQREREDSGDA	K	D	G	Q	R	E	0	1	0	3	1	2	1	4	0	0	0	0	0	0	0	2	2	1	0	0	0	0	17	0	1854.71	Q9NPI1;Q9NPI1-2	Q9NPI1	258	274	BRD7	Bromodomain-containing protein 7	yes	no	2	0.013983	33.36	By MS/MS	By matching	By MS/MS		By matching
ELAQQVTPGDIVSTYGVR	EQVTNNLKELAQQVTP	IVSTYGVRKAMGISIP	K	E	L	V	R	K	1	1	0	1	0	2	1	2	0	1	1	0	0	0	1	1	2	0	1	3	0	0	18	0	1932	Q9NPI1;Q9NPI1-2;I3L4V5	Q9NPI1	595	612	BRD7	Bromodomain-containing protein 7	yes	no	2;3	4.3329e-07	73.918	By MS/MS	By MS/MS	By matching		By matching
ELQEAQNER	DETTRLLRELQEAQNE	LQEAQNERLSTRPPPN	R	E	L	E	R	L	1	1	1	0	0	2	3	0	0	0	1	0	0	0	0	0	0	0	0	0	0	0	9	0	1115.52	Q9NPI1;Q9NPI1-2;I3L4V5	Q9NPI1	555	563	BRD7	Bromodomain-containing protein 7	yes	no	2	1.2607e-06	108.57	By MS/MS	By MS/MS	By MS/MS	By matching
EMEITEVEPPGRLDSSTQDR	TRTLDTAKEMEITEVE	LDSSTQDRLIALKAVT	K	E	M	D	R	L	0	2	0	2	0	1	4	1	0	1	1	0	1	0	2	2	2	0	0	1	0	0	20	1	2288.06	Q9NPI1	Q9NPI1	498	517	BRD7	Bromodomain-containing protein 7	yes	yes	3	0.0073427	29.172	By matching	By MS/MS	By matching		By matching
EMHLAEQVTNNLK	CLLGPSYREMHLAEQV	EQVTNNLKELAQQVTP	R	E	M	L	K	E	1	0	2	0	0	1	2	0	1	0	2	1	1	0	0	0	1	0	0	1	0	0	13	0	1525.76	Q9NPI1;Q9NPI1-2;I3L4V5	Q9NPI1	582	594	BRD7	Bromodomain-containing protein 7	yes	no	3	4.0434e-06	76.326	By MS/MS	By MS/MS	By MS/MS	By matching	By MS/MS
EREDSGDAEAHAFK	EDGGCWQREREDSGDA	DAEAHAFKSPSKENKK	R	E	R	F	K	S	3	1	0	2	0	0	3	1	1	0	0	1	0	1	0	1	0	0	0	0	0	0	14	1	1560.68	Q9NPI1;Q9NPI1-2	Q9NPI1	275	288	BRD7	Bromodomain-containing protein 7	yes	no	3	0.00089357	52.966	By MS/MS	By MS/MS	By matching		By matching
HLYEEYVEKPLK	HKKHKSDKHLYEEYVE	EYVEKPLKLVLKVGGN	K	H	L	L	K	L	0	0	0	0	0	0	3	0	1	0	2	2	0	0	1	0	0	0	2	1	0	0	12	1	1546.8	Q9NPI1;Q9NPI1-2	Q9NPI1	13	24	BRD7	Bromodomain-containing protein 7	yes	no	3	1.0342e-11	94.767	By MS/MS	By MS/MS	By matching	By matching
IKNNDYQSIEELKDNFK	DFSTMKEKIKNNDYQS	EELKDNFKLMCTNAMI	K	I	K	F	K	L	0	0	3	2	0	1	2	0	0	2	1	3	0	1	0	1	0	0	1	0	0	0	17	2	2097.04	Q9NPI1;Q9NPI1-2	Q9NPI1	185	201	BRD7	Bromodomain-containing protein 7	yes	no	4	0.0039111	34.395	By MS/MS	By matching	By MS/MS	By matching	By matching
LLRELQEAQNER	KKLDETTRLLRELQEA	LQEAQNERLSTRPPPN	R	L	L	E	R	L	1	2	1	0	0	2	3	0	0	0	3	0	0	0	0	0	0	0	0	0	0	0	12	1	1497.79	Q9NPI1;Q9NPI1-2;I3L4V5	Q9NPI1	552	563	BRD7	Bromodomain-containing protein 7	yes	no	3	3.6108e-05	80.312			By MS/MS	By matching
LQSGVNTLQGFK	RLGMTTGRLQSGVNTL	VNTLQGFKEDKRNKVT	R	L	Q	F	K	E	0	0	1	0	0	2	0	2	0	0	2	1	0	1	0	1	1	0	0	1	0	0	12	0	1290.69	Q9NPI1;Q9NPI1-2	Q9NPI1	378	389	BRD7	Bromodomain-containing protein 7	yes	no	2	0.00051145	64.121	By MS/MS	By MS/MS		By matching	By MS/MS
LQSGVNTLQGFKEDKR	RLGMTTGRLQSGVNTL	QGFKEDKRNKVTPVLY	R	L	Q	K	R	N	0	1	1	1	0	2	1	2	0	0	2	2	0	1	0	1	1	0	0	1	0	0	16	2	1818.96	Q9NPI1;Q9NPI1-2	Q9NPI1	378	393	BRD7	Bromodomain-containing protein 7	yes	no	4	8.781e-28	103.13	By MS/MS	By MS/MS	By MS/MS	By MS/MS	By matching
LSTRPPPNMICLLGPSYR	LQEAQNERLSTRPPPN	CLLGPSYREMHLAEQV	R	L	S	Y	R	E	0	2	1	0	1	0	0	1	0	1	3	0	1	0	4	2	1	0	1	0	0	0	18	1	2071.07	Q9NPI1;Q9NPI1-2;I3L4V5	Q9NPI1	564	581	BRD7	Bromodomain-containing protein 7	yes	no	3	7.9895e-16	70.783	By MS/MS	By MS/MS	By MS/MS	By matching	By MS/MS
LVNSQCEFER	SGGKLTRRLVNSQCEF	NSQCEFERRKPDGTTT	R	L	V	E	R	R	0	1	1	0	1	1	2	0	0	0	1	0	0	1	0	1	0	0	0	1	0	0	10	0	1280.58	Q9NPI1;Q9NPI1-2	Q9NPI1	333	342	BRD7	Bromodomain-containing protein 7	yes	no	2	0.0010087	72.2	By MS/MS	By MS/MS	By MS/MS	By matching
RKPDGTTTLGLLHPVDPIVGEPGYCPVR	NSQCEFERRKPDGTTT	EPGYCPVRLGMTTGRL	R	R	K	V	R	L	0	2	0	2	1	0	1	4	1	1	3	1	0	0	5	0	3	0	1	3	0	0	28	2	3043.59	Q9NPI1;Q9NPI1-2	Q9NPI1	343	370	BRD7	Bromodomain-containing protein 7	yes	no	4;5	1.9105e-14	56.688	By MS/MS	By MS/MS	By MS/MS	By matching	By matching
RLVNSQCEFER	ESGGKLTRRLVNSQCE	NSQCEFERRKPDGTTT	R	R	L	E	R	R	0	2	1	0	1	1	2	0	0	0	1	0	0	1	0	1	0	0	0	1	0	0	11	1	1436.68	Q9NPI1;Q9NPI1-2	Q9NPI1	332	342	BRD7	Bromodomain-containing protein 7	yes	no	3	6.1234e-05	84.479	By MS/MS	By MS/MS	By MS/MS	By MS/MS	By matching
SDKHLYEEYVEKPLK	GKKHKKHKSDKHLYEE	EYVEKPLKLVLKVGGN	K	S	D	L	K	L	0	0	0	1	0	0	3	0	1	0	2	3	0	0	1	1	0	0	2	1	0	0	15	2	1876.96	Q9NPI1;Q9NPI1-2	Q9NPI1	10	24	BRD7	Bromodomain-containing protein 7	yes	no	4	0.0023519	38.376	By MS/MS	By MS/MS	By MS/MS
SNNLEREQEQLDR	DMLEDKFKSNNLEREQ	REQEQLDRIVKESGGK	K	S	N	D	R	I	0	2	2	1	0	2	3	0	0	0	2	0	0	0	0	1	0	0	0	0	0	0	13	1	1629.77	Q9NPI1;Q9NPI1-2	Q9NPI1	308	320	BRD7	Bromodomain-containing protein 7	yes	no	3	5.49e-58	133.16	By MS/MS	By MS/MS	By MS/MS	By matching	By matching
TLQEMEMSLPEDEGHTR	LTKGGHSRTLQEMEMS	PEDEGHTRTLDTAKEM	R	T	L	T	R	T	0	1	0	1	0	1	4	1	1	0	2	0	2	0	1	1	2	0	0	0	0	0	17	0	2001.88	Q9NPI1;Q9NPI1-2	Q9NPI1	475	491	BRD7	Bromodomain-containing protein 7	yes	no	3	0.0013279	46.494	By MS/MS	By MS/MS	By MS/MS	By matching	By MS/MS
LLSTGPTEPWSIR	ATGTGKHKLLSTGPTE	PTEPWSIREKLCLASS	K	L	L	I	R	E	0	1	0	0	0	0	1	1	0	1	2	0	0	0	2	2	2	1	0	0	0	0	13	0	1455.77	Q9H0E9;F8WDX5;D6RID0;F8WCS7;F8WBH2;C9JV05;H7C128;H7C179;B5MCW3;H7C127;Q9H0E9-4;Q9H0E9-2	Q9H0E9	10	22	BRD8	Bromodomain-containing protein 8	yes	no	2	0.023736	37.613	By matching	By MS/MS	By matching		By matching
QEVLEQIQVLNIWLDK	YHMAVEMRQEVLEQIQ	VLNIWLDKRKGSSSLE	R	Q	E	D	K	R	0	0	1	1	0	3	2	0	0	2	3	1	0	0	0	0	0	1	0	2	0	0	16	0	1967.07	Q9H0E9	Q9H0E9	1198	1213	BRD8	Bromodomain-containing protein 8	yes	yes	2;3	0.0026612	39.629	By matching	By matching	By matching	By matching	By MS/MS
ELVQQYHQFQCSR	ECLLLVVKELVQQYHQ	YHQFQCSRLRESSRLM	K	E	L	S	R	L	0	1	0	0	1	4	1	0	1	0	1	0	0	1	0	1	0	0	1	1	0	0	13	0	1721.79	F8W733;Q9NXR7-4;Q9NXR7-3;Q9NXR7;Q9NXR7-1;C9J2G0;A0A075B7D2	F8W733	119	131	BRE	BRCA1-A complex subunit BRE	yes	no	3	8.5804e-18	101.53
LPVDFSNIPTYLLK	FSARFLLKLPVDFSNI	NIPTYLLKDVNEDPGE	K	L	P	L	K	D	0	0	1	1	0	0	0	0	0	1	3	1	0	1	2	1	1	0	1	1	0	0	14	0	1618.9	F8W733;Q9NXR7-4;Q9NXR7-3;Q9NXR7;Q9NXR7-1	F8W733	177	190	BRE	BRCA1-A complex subunit BRE	yes	no	2	2.1907e-15	97.45					By MS/MS
VGLDATNCLR	SSVVRNGKVGLDATNC	LDATNCLRITDLKSGC	K	V	G	L	R	I	1	1	1	1	1	0	0	1	0	0	2	0	0	0	0	0	1	0	0	1	0	0	10	0	1117.56	F8W733;Q9NXR7-4;Q9NXR7-3;Q9NXR7;Q9NXR7-1;C9J2G0;A0A075B7D2	F8W733	27	36	BRE	BRCA1-A complex subunit BRE	yes	no	2	0.0021839	63.32
SSPSGPSNPSNPSVEEKLEHLEK	GPMGFYWRSSPSGPSN	EKLEHLEKQVRLLNIR	R	S	S	E	K	Q	0	0	2	0	0	0	4	1	1	0	2	2	0	0	4	6	0	0	0	1	0	0	23	1	2448.18	Q8WY22	Q8WY22	207	229	BRI3BP	BRI3-binding protein	yes	yes	4	0.030243	15.296	By matching	By matching	By matching		By matching
VLESLDR	LLNIRLNRVLESLDRS	RVLESLDRSKDK____	R	V	L	D	R	S	0	1	0	1	0	0	1	0	0	0	2	0	0	0	0	1	0	0	0	1	0	0	7	0	830.45	Q8WY22	Q8WY22	241	247	BRI3BP	BRI3-binding protein	yes	no	2	0.035125	49.358	By matching	By matching	By matching		By MS/MS
AWDIEELVSLGK	QTFQGMCKAWDIEELV	EELVSLGKKLKACPYY	K	A	W	G	K	K	1	0	0	1	0	0	2	1	0	1	2	1	0	0	0	1	0	1	0	1	0	0	12	0	1358.71	J3QSE8;Q9BX63-2;Q9BX63	J3QSE8	334	345	BRIP1	Fanconi anemia group J protein	yes	no	2	0.013703	45.28					By matching
AWDIEELVSLGKK	QTFQGMCKAWDIEELV	ELVSLGKKLKACPYYT	K	A	W	K	K	L	1	0	0	1	0	0	2	1	0	1	2	2	0	0	0	1	0	1	0	1	0	0	13	1	1486.8	J3QSE8;Q9BX63-2;Q9BX63	J3QSE8	334	346	BRIP1	Fanconi anemia group J protein	yes	no	3	0.011483	26.711					By MS/MS
FARDELDSMVNNNIR	SVTEVQLRFARDELDS	SMVNNNIRKKDHEPLR	R	F	A	I	R	K	1	2	3	2	0	0	1	0	0	1	1	0	1	1	0	1	0	0	0	1	0	0	15	1	1792.85	J3QSE8;Q9BX63-2;Q9BX63	J3QSE8	417	431	BRIP1	Fanconi anemia group J protein	yes	no	3	0.037745	21.666	By matching		By matching	By matching	By matching
IRPLETTQQIR	DFQVEKKRIRPLETTQ	LETTQQIRKRHCFGTE	R	I	R	I	R	K	0	2	0	0	0	2	1	0	0	2	1	0	0	0	1	0	2	0	0	0	0	0	11	1	1353.77	J3QSE8;Q9BX63-2;Q9BX63	J3QSE8	161	171	BRIP1	Fanconi anemia group J protein	yes	no	3	0.030547	37.613
ISDQHTLQTFQGMCK	YFYHGVHKISDQHTLQ	QTFQGMCKAWDIEELV	K	I	S	C	K	A	0	0	0	1	1	3	0	1	1	1	1	1	1	1	0	1	2	0	0	0	0	0	15	0	1792.82	J3QSE8;Q9BX63-2;Q9BX63	J3QSE8	319	333	BRIP1	Fanconi anemia group J protein	yes	no	3	0.020225	23.697					By matching
NSQVWVGTIGSGPK	LEANHIIKNSQVWVGT	GTIGSGPKGRNLCATF	K	N	S	P	K	G	0	0	1	0	0	1	0	3	0	1	0	1	0	0	1	2	1	1	0	2	0	0	14	0	1428.74	J3QSE8;Q9BX63-2;Q9BX63	J3QSE8	643	656	BRIP1	Fanconi anemia group J protein	yes	no	2	0.0078647	38.376					By MS/MS
TNIQDNESTLEVTSLK	LNVSIKDRTNIQDNES	TLEVTSLKYSTSPYLL	R	T	N	L	K	Y	0	0	2	1	0	1	2	0	0	1	2	1	0	0	0	2	3	0	0	1	0	0	16	0	1790.89	J3QSE8;Q9BX63-2;Q9BX63	J3QSE8	900	915	BRIP1	Fanconi anemia group J protein	yes	no	2	0.041771	32.858
TVIVEPQGGEK	WHNLELVKTVIVEPQG	VEPQGGEKTNFDELLQ	K	T	V	E	K	T	0	0	0	0	0	1	2	2	0	1	0	1	0	0	1	0	1	0	0	2	0	0	11	0	1155.61	J3QSE8;Q9BX63-2;Q9BX63;J3QKX0	J3QSE8	722	732	BRIP1	Fanconi anemia group J protein	yes	no	2	0.047722	38.875					By MS/MS
WLSTGLWHNLELVK	LLEKLKERWLSTGLWH	WHNLELVKTVIVEPQG	R	W	L	V	K	T	0	0	1	0	0	0	1	1	1	0	4	1	0	0	0	1	1	2	0	1	0	0	14	0	1694.91	J3QSE8;Q9BX63-2;Q9BX63;J3QKX0	J3QSE8	708	721	BRIP1	Fanconi anemia group J protein	yes	no	3	4.4049e-07	73.927					By MS/MS
DTGNIFSEPVPLSEVPDYLDHIK	TLEQLQEKDTGNIFSE	PDYLDHIKKPMDFFTM	K	D	T	I	K	K	0	0	1	3	0	0	2	1	1	2	2	1	0	1	3	2	1	0	1	2	0	0	23	0	2584.27	P55201-4;P55201-3;P55201	P55201-4	648	670	BRPF1	Peregrin	yes	no	3	0.023555	15.296					By MS/MS
ELEQDTPDAPPRPTSYYR	KLPEVVYRELEQDTPD	PRPTSYYRYIEKSAEE	R	E	L	Y	R	Y	1	2	0	2	0	1	2	0	0	0	1	0	0	0	4	1	2	0	2	0	0	0	18	1	2134	P55201-4;P55201-3;P55201;P55201-2	P55201-4	183	200	BRPF1	Peregrin	yes	no	3	0.0012225	57.525					By MS/MS
LGEQMTQEAR	VPPLEVLKLGEQMTQE	EQMTQEAREHLYLVLF	K	L	G	A	R	E	1	1	0	0	0	2	2	1	0	0	1	0	1	0	0	0	1	0	0	0	0	0	10	0	1161.54	P55201-4;P55201-3;P55201;P55201-2	P55201-4	1035	1044	BRPF1	Peregrin	yes	no	2	8.1484e-13	88.596		By matching			By MS/MS
LVPLGVNQDLDKEK	WQWLPRTKLVPLGVNQ	NQDLDKEKMLEGRKSN	K	L	V	E	K	M	0	0	1	2	0	1	1	1	0	0	3	2	0	0	1	0	0	0	0	2	0	0	14	1	1566.86	P55201-4;P55201-3;P55201;P55201-2	P55201-4	1067	1080	BRPF1	Peregrin	yes	no	3	0.0010605	51.771					By MS/MS
FFVSSSQGR	LMNGSESRFFVSSSQG	FVSSSQGRSELHIENL	R	F	F	G	R	S	0	1	0	0	0	1	0	1	0	0	0	0	0	2	0	3	0	0	0	1	0	0	9	0	1013.49	P35613-2;P35613;A0A087WUV8;A0A087X2B5;P35613-3;P35613-4;I3L192;R4GMX5	P35613-2	158	166	BSG	Basigin	yes	no	2	4.0826e-05	93.649	By MS/MS	By MS/MS	By MS/MS	By matching	By MS/MS
GGVVLKEDALPGQK	VTGHRWLKGGVVLKED	EDALPGQKTEFKVDSD	K	G	G	Q	K	T	1	0	0	1	0	1	1	3	0	0	2	2	0	0	1	0	0	0	0	2	0	0	14	1	1409.79	P35613-2;P35613;A0A087X2B5;I3L192	P35613-2	58	71	BSG	Basigin	yes	no	2;3	3.4388e-44	121.45	By MS/MS	By MS/MS	By MS/MS	By matching	By MS/MS
GSDQAIITLR	RCNGTSSKGSDQAIIT	DQAIITLRVRSHLAAL	K	G	S	L	R	V	1	1	0	1	0	1	0	1	0	2	1	0	0	0	0	1	1	0	0	0	0	0	10	0	1072.59	P35613-2;P35613;A0A087WUV8;A0A087X2B5;P35613-3;P35613-4	P35613-2	192	201	BSG	Basigin	yes	no	2	0.00066539	76.682
KPEDVLDDDDAGSAPLK	IFIYEKRRKPEDVLDD	DAGSAPLKSSGQHQND	R	K	P	L	K	S	2	0	0	5	0	0	1	1	0	0	2	2	0	0	2	1	0	0	0	1	0	0	17	1	1783.85	P35613-2;P35613;A0A087WUV8;P35613-3;P35613-4	P35613-2	234	250	BSG	Basigin	yes	no	3	0.00088294	44.468		By matching			By MS/MS
SELHIENLNMEADPGQYR	FVSSSQGRSELHIENL	EADPGQYRCNGTSSKG	R	S	E	Y	R	C	1	1	2	1	0	1	3	1	1	1	2	0	1	0	1	1	0	0	1	0	0	0	18	0	2114.97	P35613-2;P35613;A0A087WUV8;A0A087X2B5;P35613-3;P35613-4	P35613-2	167	184	BSG	Basigin	yes	no	3	2.6214e-158	151.39	By MS/MS	By MS/MS	By MS/MS		By MS/MS
SESVPPVTDWAWYK	ETAMLVCKSESVPPVT	VTDWAWYKITDSEDKA	K	S	E	Y	K	I	1	0	0	1	0	0	1	0	0	0	0	1	0	0	2	2	1	2	1	2	0	0	14	0	1663.79	P35613-2;P35613;A0A087WUV8;A0A087X2B5;P35613-3;P35613-4;I3L192;R4GMX5;R4GN83	P35613-2	128	141	BSG	Basigin	yes	no	2	1.4588e-10	89.231	By MS/MS	By matching	By MS/MS		By MS/MS
SSEHINEGETAMLVCK	PPRVKAVKSSEHINEG	ETAMLVCKSESVPPVT	K	S	S	C	K	S	1	0	1	0	1	0	3	1	1	1	1	1	1	0	0	2	1	0	0	1	0	0	16	0	1803.81	P35613-2;P35613;A0A087WUV8;A0A087X2B5;P35613-3;P35613-4;I3L192;R4GMX5;R4GN83	P35613-2	112	127	BSG	Basigin	yes	no	2;3	3.1772e-57	123.63		By MS/MS	By MS/MS	By matching	By MS/MS
EFLQQQYR	IQNQAEPREFLQQQYR	EFLQQQYRLFQTRLTE	R	E	F	Y	R	L	0	1	0	0	0	3	1	0	0	0	1	0	0	1	0	0	0	0	1	0	0	0	8	0	1110.55	O43683-2;O43683-3;O43683;C9JRC7;C9JQA4	O43683-2	134	141	BUB1	Mitotic checkpoint serine/threonine-protein kinase BUB1	yes	no	2	0.0095369	61.962					By matching
GIQNQAEPR	HASAVLQRGIQNQAEP	IQNQAEPREFLQQQYR	R	G	I	P	R	E	1	1	1	0	0	2	1	1	0	1	0	0	0	0	1	0	0	0	0	0	0	0	9	0	1011.51	O43683-2;O43683-3;O43683;C9JRC7;C9JQA4	O43683-2	125	133	BUB1	Mitotic checkpoint serine/threonine-protein kinase BUB1	yes	no	2	0.014362	46.001
LLSGLSKPVSSYPNTFEWQCK	WDDKLIFKLLSGLSKP	NTFEWQCKLPAIKPKT	K	L	L	C	K	L	0	0	1	0	1	1	1	1	0	0	3	2	0	1	2	4	1	1	1	1	0	0	21	1	2440.21	O43683-2;O43683-3;O43683	O43683-2	750	770	BUB1	Mitotic checkpoint serine/threonine-protein kinase BUB1	yes	no	3	0.04435	14.623
LTETHLPAQAR	QYRLFQTRLTETHLPA	THLPAQARTSEPLHNV	R	L	T	A	R	T	2	1	0	0	0	1	1	0	1	0	2	0	0	0	1	0	2	0	0	0	0	0	11	0	1235.66	O43683-2;O43683-3;O43683	O43683-2	147	157	BUB1	Mitotic checkpoint serine/threonine-protein kinase BUB1	yes	no	3	0.0061388	41.109
FYNLVLLPR	LKERMAQRFYNLVLLP	YNLVLLPRVRDDVAEY	R	F	Y	P	R	V	0	1	1	0	0	0	0	0	0	0	3	0	0	1	1	0	0	0	1	1	0	0	9	0	1133.66	Q13895;H7BY94	Q13895	249	257	BYSL	Bystin	yes	no	2	0.0076569	53.493					By MS/MS
GRGTGEAEEEYVGPR	AGVREKRRGRGTGEAE	EEEYVGPRLSRRILQQ	R	G	R	P	R	L	1	2	0	0	0	0	4	4	0	0	0	0	0	0	1	0	1	0	1	1	0	0	15	1	1605.74	Q13895;F8WBL2	Q13895	39	53	BYSL	Bystin	yes	no	3	0.00041772	63.682					By matching
GTGEAEEEYVGPR	VREKRRGRGTGEAEEE	EEEYVGPRLSRRILQQ	R	G	T	P	R	L	1	1	0	0	0	0	4	3	0	0	0	0	0	0	1	0	1	0	1	1	0	0	13	0	1392.62	Q13895;F8WBL2	Q13895	41	53	BYSL	Bystin	yes	no	2	8.9802e-06	76.073					By MS/MS
HAPLADQILAGNAVR	RGVGGQEKHAPLADQI	ILAGNAVRAGVREKRR	K	H	A	V	R	A	4	1	1	1	0	1	0	1	1	1	2	0	0	0	1	0	0	0	0	1	0	0	15	0	1544.84	Q13895;F8WBL2	Q13895	16	30	BYSL	Bystin	yes	no	3	7.1153e-20	94.547					By matching
TLADIIMEK	NKNPPARRTLADIIME	LADIIMEKLTEKQTEV	R	T	L	E	K	L	1	0	0	1	0	0	1	0	0	2	1	1	1	0	0	0	1	0	0	0	0	0	9	0	1032.55	Q13895;H7BY94	Q13895	146	154	BYSL	Bystin	yes	no	2	0.045813	34.692
LEIYVQSK	GQPLPGERLEIYVQSK	LEIYVQSKMDEKNAHI	R	L	E	S	K	M	0	0	0	0	0	1	1	0	0	1	1	1	0	0	0	1	0	0	1	1	0	0	8	0	978.539	Q8N655	Q8N655	636	643	C10orf12	Uncharacterized protein C10orf12	yes	yes	2	0.04298	40.994					By MS/MS
NQSSDSSSACLEIK	SSADRCLRNQSSDSSS	SSACLEIKVPKNPSAK	R	N	Q	I	K	V	1	0	1	1	1	1	1	0	0	1	1	1	0	0	0	5	0	0	0	0	0	0	14	0	1524.67	Q8N655	Q8N655	523	536	C10orf12	Uncharacterized protein C10orf12	yes	yes	2	0.0013487	53.3	By matching	By matching			By MS/MS
TADKENTLQCPK	GFMGNSSRTADKENTL	ENTLQCPKTPLRQDLE	R	T	A	P	K	T	1	0	1	1	1	1	1	0	0	0	1	2	0	0	1	0	2	0	0	0	0	0	12	1	1403.67	Q8N655	Q8N655	53	64	C10orf12	Uncharacterized protein C10orf12	yes	yes	3	0.0081928	36.447	By matching	By matching	By matching		By MS/MS
LGAAQSPFNDLNR	RQQQAGARLGAAQSPF	SPFNDLNRQLVNMGFP	R	L	G	N	R	Q	2	1	2	1	0	1	0	1	0	0	2	0	0	1	1	1	0	0	0	0	0	0	13	0	1401.7	Q96D05;Q96D05-2	Q96D05	57	69	C10orf35	Uncharacterized protein C10orf35	yes	no	2	0.033331	27.672		By matching			By MS/MS
TTTQPPRGSIPR	QDDDPRVRTTTQPPRG	PPRGSIPRQSFFNRGH	R	T	T	P	R	Q	0	2	0	0	0	1	0	1	0	1	0	0	0	0	3	1	3	0	0	0	0	0	12	1	1309.71	Q96D05;Q96D05-2;Q5VVH9	Q96D05	20	31	C10orf35	Uncharacterized protein C10orf35	yes	no	3	0.044192	21.775			By matching
AGAIFVPIHLVK	CPFPHVVRAGAIFVPI	FVPIHLVKERLFPRLP	R	A	G	V	K	E	2	0	0	0	0	0	0	1	1	2	1	1	0	1	1	0	0	0	0	2	0	0	12	0	1263.77	H3BMJ2;Q6ZRI6-2;Q6ZRI6	H3BMJ2	708	719	C15orf39	Uncharacterized protein C15orf39	yes	no	3	0.016898	26.412					By MS/MS
GTLPAQEGPSGSKPLR	EGQDKGCRGTLPAQEG	PSGSKPLRGSLKEEVA	R	G	T	L	R	G	1	1	0	0	0	1	1	3	0	0	2	1	0	0	3	2	1	0	0	0	0	0	16	1	1593.85	H3BMJ2;Q6ZRI6-2;Q6ZRI6	H3BMJ2	419	434	C15orf39	Uncharacterized protein C15orf39	yes	no	3	0.0021053	48.899					By MS/MS
VELRPTTLSEER	DHVLQEHRVELRPTTL	PTTLSEERALRELALP	R	V	E	E	R	A	0	2	0	0	0	0	3	0	0	0	2	0	0	0	1	1	2	0	0	1	0	0	12	1	1428.76	H3BMJ2;Q6ZRI6-2;Q6ZRI6	H3BMJ2	740	751	C15orf39	Uncharacterized protein C15orf39	yes	no	3	6.9042e-05	70.089				By matching	By matching
AATHGLMLGALQGDGPLPAELEELR	AGPKTILRAATHGLML	PAELEELRNRVRAGPK	R	A	A	L	R	N	4	1	0	1	0	1	3	4	1	0	6	0	1	0	2	0	1	0	0	0	0	0	25	0	2558.32	H3BR29;H3BSM7;Q96GQ5-2;Q96GQ5	H3BR29	336	360	C16orf58	RUS1 family protein C16orf58	yes	no	3	0.043021	12.216					By matching
ETHEVLDMLFPK	KESWVVVKETHEVLDM	VLDMLFPKFLKGLQDA	K	E	T	P	K	F	0	0	0	1	0	0	2	0	1	0	2	1	1	1	1	0	1	0	0	1	0	0	12	0	1457.72	H3BR29;H3BSM7;Q96GQ5-2;Q96GQ5	H3BR29	377	388	C16orf58	RUS1 family protein C16orf58	yes	no	3	0.019537	25.014	By matching				By matching
HQLEVDEWR	DAGWKTEKHQLEVDEW	QLEVDEWRATWLLSPE	K	H	Q	W	R	A	0	1	0	1	0	1	2	0	1	0	1	0	0	0	0	0	0	1	0	1	0	0	9	0	1210.57	H3BR29;H3BSM7;Q96GQ5-2;Q96GQ5	H3BR29	403	411	C16orf58	RUS1 family protein C16orf58	yes	no	2	0.016766	47.894					By MS/MS
DVSVEEEKVR	VVLLHDVRDVSVEEEK	SVEEEKVRYFGKGYMV	R	D	V	V	R	Y	0	1	0	1	0	0	3	0	0	0	0	1	0	0	0	1	0	0	0	3	0	0	10	1	1188.6	Q9BQA9-2;Q9BQA9;J3QRG5;J3KSJ5;J3KTF4;J3QRZ2;J3QLB7;J3QKS6	Q9BQA9-2	95	104	C17orf62	Uncharacterized protein C17orf62	yes	no	2	0.0067975	76.228		By matching			By matching
LATGFSHPLTQSAVMGHR	KGYMVVLRLATGFSHP	QSAVMGHRSDVEAIAK	R	L	A	H	R	S	2	1	0	0	0	1	0	2	2	0	2	0	1	1	1	2	2	0	0	1	0	0	18	0	1908.96	Q9BQA9-2;Q9BQA9;J3QRG5;J3KSJ5;H0Y2X1;J3KTF4;J3QQQ4	Q9BQA9-2	116	133	C17orf62	Uncharacterized protein C17orf62	yes	no	4	0.031152	16.187
MYLQVETR	________________	MYLQVETRTSSRLHLK	-	M	Y	T	R	T	0	1	0	0	0	1	1	0	0	0	1	0	1	0	0	0	1	0	1	1	0	0	8	0	1038.52	Q9BQA9-2;Q9BQA9;J3QRG5;J3KSJ5;J3QRZ2;J3QLB7;J3QKS6;J3QKZ6;J3KTI1;J3KSB6;J3KS78;J3QS53	Q9BQA9-2	1	8	C17orf62	Uncharacterized protein C17orf62	yes	no	2	0.00028231	87.639					By MS/MS
SDVEAIAK	QSAVMGHRSDVEAIAK	SDVEAIAKLITSFLEL	R	S	D	A	K	L	2	0	0	1	0	0	1	0	0	1	0	1	0	0	0	1	0	0	0	1	0	0	8	0	831.434	Q9BQA9-2;Q9BQA9;H0Y2X1	Q9BQA9-2	134	141	C17orf62	Uncharacterized protein C17orf62	yes	no	2	0.00058154	84.743		By matching			By MS/MS
TITAEIPGHLDPGFLASDK	EEVSGSSKTITAEIPG	PGFLASDKTSGNAPLN	K	T	I	D	K	T	2	0	0	2	0	0	1	2	1	2	2	1	0	1	2	1	2	0	0	0	0	0	19	0	1981.02	Q96B23-2	Q96B23-2	232	250	C18orf25	Uncharacterized protein C18orf25	yes	yes	3	0.0010203	40.384					By MS/MS
DSSESQLASTESDKPTTGR	CLLMELRRDSSESQLA	SDKPTTGRVYESDSSN	R	D	S	G	R	V	1	1	0	2	0	1	2	1	0	0	1	1	0	0	1	5	3	0	0	0	0	0	19	1	1994.9	Q96B23-2;Q5BIX2;Q96B23;K7EQH1;A0A087WVF1	Q96B23-2	65	83	C18orf25;ARKL1	Uncharacterized protein C18orf25	yes	no	3	1.5319e-06	72.359					By MS/MS
GGVIQSVSSWK	HARCVHPRGGVIQSVS	IQSVSSWKHGSGTQYV	R	G	G	W	K	H	0	0	0	0	0	1	0	2	0	1	0	1	0	0	0	3	0	1	0	2	0	0	11	0	1146.6	Q96B23-2;Q5BIX2;Q96B23	Q96B23-2	286	296	C18orf25;ARKL1	Uncharacterized protein C18orf25	yes	no	2	1.9995e-06	90.05	By matching	By matching	By matching		By MS/MS
HGSGTQYVSTR	IQSVSSWKHGSGTQYV	GTQYVSTRQTQSWTAV	K	H	G	T	R	Q	0	1	0	0	0	1	0	2	1	0	0	0	0	0	0	2	2	0	1	1	0	0	11	0	1191.56	Q96B23-2;Q5BIX2;Q96B23	Q96B23-2	297	307	C18orf25;ARKL1	Uncharacterized protein C18orf25	yes	no	2	0.00082037	69.721		By matching			By MS/MS
FALASLLQSAPDVK	PGTPSLLRFALASLLQ	LQSAPDVKGRVRCLTA	R	F	A	V	K	G	3	0	0	1	0	1	0	0	0	0	3	1	0	1	1	2	0	0	0	1	0	0	14	0	1458.81	A0A087WWL5;Q86XI8	A0A087WWL5	273	286	C19orf68	Uncharacterized protein C19orf68	yes	no	2	0.003846	43.761
GSQLEDQALR	GLEGYVWRGSQLEDQA	QLEDQALRGLEGYTWR	R	G	S	L	R	G	1	1	0	1	0	2	1	1	0	0	2	0	0	0	0	1	0	0	0	0	0	0	10	0	1115.56	A0A087WWL5;Q86XI8	A0A087WWL5	579	588	C19orf68	Uncharacterized protein C19orf68	yes	no	2	0.045463	55.353					By MS/MS
ISEDKQLAVCLK	EQGGMIWKISEDKQLA	KQLAVCLKYAGVFAEN	K	I	S	L	K	Y	1	0	0	1	1	1	1	0	0	1	2	2	0	0	0	1	0	0	0	1	0	0	12	1	1402.75	Q96EU7	Q96EU7	217	228	C1GALT1C1	C1GALT1-specific chaperone 1	yes	yes	3	0.0031403	42.976					By matching
PTTFAIIENLK	YNWFFLARPTTFAIIE	FAIIENLKYFLLKKDP	R	P	T	L	K	Y	1	0	1	0	0	0	1	0	0	2	1	1	0	1	1	0	2	0	0	0	0	0	11	0	1245.7	Q96EU7	Q96EU7	145	155	C1GALT1C1	C1GALT1-specific chaperone 1	yes	yes	2	0.043442	28.283					By MS/MS
YAGVFAENAEDADGKDVFNTK	KQLAVCLKYAGVFAEN	GKDVFNTKSVGLSIKE	K	Y	A	T	K	S	4	0	2	3	0	0	2	2	0	0	0	2	0	2	0	0	1	0	1	2	0	0	21	1	2260.03	Q96EU7	Q96EU7	229	249	C1GALT1C1	C1GALT1-specific chaperone 1	yes	yes	3	1.0683e-108	126.26	By matching	By matching	By MS/MS		By MS/MS
YRDQYNWFFLAR	AYKYAFDKYRDQYNWF	YNWFFLARPTTFAIIE	K	Y	R	A	R	P	1	2	1	1	0	1	0	0	0	0	1	0	0	2	0	0	0	1	2	0	0	0	12	1	1677.81	Q96EU7	Q96EU7	133	144	C1GALT1C1	C1GALT1-specific chaperone 1	yes	yes	3	0.012386	32.933					By matching
SALHTIAGALEATESLLQK	FPWEEEYRSALHTIAG	ATESLLQKGPAPAWLS	R	S	A	Q	K	G	4	0	0	0	0	1	2	1	1	1	4	1	0	0	0	2	2	0	0	0	0	0	19	0	1952.06	Q9NSG2-3;Q9NSG2-2;Q9NSG2	Q9NSG2-3	483	501	C1orf112	Uncharacterized protein C1orf112	yes	no	3	0.00094643	40.968					By matching
AFCNQLK	ESSEFDVRAFCNQLKH	RAFCNQLKHKATQETS	R	A	F	L	K	H	1	0	1	0	1	1	0	0	0	0	1	1	0	1	0	0	0	0	0	0	0	0	7	0	879.427	Q6NW34-2;Q6NW34	Q6NW34-2	244	250	C3orf17	Uncharacterized protein C3orf17	yes	no	2	2.5896e-07	82.263		By matching	By matching		By matching
AQAIFLGNK	WCRSKKLKAQAIFLGN	QAIFLGNKLLKSNRLK	K	A	Q	N	K	L	2	0	1	0	0	1	0	1	0	1	1	1	0	1	0	0	0	0	0	0	0	0	9	0	960.539	Q6NW34-2;Q6NW34	Q6NW34-2	318	326	C3orf17	Uncharacterized protein C3orf17	yes	no	2	0.0064669	56.258			By matching		By matching
ATQETSFDFK	FCNQLKHKATQETSFD	QETSFDFKCSQSRLKT	K	A	T	F	K	C	1	0	0	1	0	1	1	0	0	0	0	1	0	2	0	1	2	0	0	0	0	0	10	0	1172.54	Q6NW34-2;Q6NW34	Q6NW34-2	253	262	C3orf17	Uncharacterized protein C3orf17	yes	no	2	0.011333	56.548	By matching	By matching	By matching		By matching
HLEAQGTSLPK	LLKSNRLKHLEAQGTS	AQGTSLPKKLECIKTS	K	H	L	P	K	K	1	0	0	0	0	1	1	1	1	0	2	1	0	0	1	1	1	0	0	0	0	0	11	0	1179.62	Q6NW34-2;Q6NW34	Q6NW34-2	335	345	C3orf17	Uncharacterized protein C3orf17	yes	no	2	0.00028873	78.903	By matching	By matching	By matching		By MS/MS
INVQNNVDLGQPVK	SKKAKQMKINVQNNVD	VDLGQPVKNKRVFKEE	K	I	N	V	K	N	0	0	3	1	0	2	0	1	0	1	1	1	0	0	1	0	0	0	0	3	0	0	14	0	1536.83	Q6NW34-2;Q6NW34;E9PFF8	Q6NW34-2	215	228	C3orf17	Uncharacterized protein C3orf17	yes	no	2	3.695e-15	96.464	By matching		By matching		By MS/MS
LFLINEQSPR	GINKLLNKLFLINEQS	LINEQSPRASEETLLG	K	L	F	P	R	A	0	1	1	0	0	1	1	0	0	1	2	0	0	1	1	1	0	0	0	0	0	0	10	0	1215.66	Q6NW34-2;Q6NW34;E9PFF8	Q6NW34-2	188	197	C3orf17	Uncharacterized protein C3orf17	yes	no	2	0.0010087	72.2		By matching	By matching		By MS/MS
LKHLEAQGTSLPK	NKLLKSNRLKHLEAQG	AQGTSLPKKLECIKTS	R	L	K	P	K	K	1	0	0	0	0	1	1	1	1	0	3	2	0	0	1	1	1	0	0	0	0	0	13	1	1420.8	Q6NW34-2;Q6NW34	Q6NW34-2	333	345	C3orf17	Uncharacterized protein C3orf17	yes	no	3	0.020919	27.676
QLLNSGVSMPVIQTK	TDLYPNSKQLLNSGVS	SMPVIQTKEKMIHENL	K	Q	L	T	K	E	0	0	1	0	0	2	0	1	0	1	2	1	1	0	1	2	1	0	0	2	0	0	15	0	1613.88	Q6NW34-2;Q6NW34	Q6NW34-2	435	449	C3orf17	Uncharacterized protein C3orf17	yes	no	2	0.0023179	51.073		By matching			By matching
VFKEESSEFDVR	GQPVKNKRVFKEESSE	ESSEFDVRAFCNQLKH	R	V	F	V	R	A	0	1	0	1	0	0	3	0	0	0	0	1	0	2	0	2	0	0	0	2	0	0	12	1	1470.7	Q6NW34-2;Q6NW34	Q6NW34-2	232	243	C3orf17	Uncharacterized protein C3orf17	yes	no	2;3	7.7876e-19	104.41	By matching	By matching	By matching		By MS/MS
VYYDGTVEQHPFGEAAYPADGADAGQK	LESEFEMKVYYDGTVE	DGADAGQKHAGAPEDA	K	V	Y	Q	K	H	5	0	0	3	0	2	2	4	1	0	0	1	0	1	2	0	1	0	3	2	0	0	27	0	2855.27	Q7Z4R8	Q7Z4R8	133	159	C6orf120	UPF0669 protein C6orf120	yes	yes	3	0.00067992	27.672			By matching		By matching
QLGAHLEQLKMTIK	QEVEMMTKQLGAHLEQ	EQLKMTIKSKIAVPTS	K	Q	L	I	K	S	1	0	0	0	0	2	1	1	1	1	3	2	1	0	0	0	1	0	0	0	0	0	14	1	1608.9	Q8IYR0	Q8IYR0	296	309	C6orf165	UPF0704 protein C6orf165	yes	yes	3	0.0015094	62.088	By MS/MS	By matching	By matching	By matching	By matching
ELFPVFTHLPFPK	LNRSQMLRELFPVFTH	FTHLPFPKDASLNKCS	R	E	L	P	K	D	0	0	0	0	0	0	1	0	1	0	2	1	0	3	3	0	1	0	0	1	0	0	13	0	1570.85	Q6UWU4-3;Q6UWU4;Q6UWU4-2	Q6UWU4-3	138	150	C6orf89	Bombesin receptor-activated protein C6orf89	yes	no	3	0.030179	21.06					By matching
VMLLEDAPR	GCAQKHLKVMLLEDAP	MLLEDAPRKFERLHPL	K	V	M	P	R	K	1	1	0	1	0	0	1	0	0	0	2	0	1	0	1	0	0	0	0	1	0	0	9	0	1042.55	Q6UWU4-3;Q6UWU4;Q6UWU4-2	Q6UWU4-3	60	68	C6orf89	Bombesin receptor-activated protein C6orf89	yes	no	2	0.016309	45.368
AAAAALSQQQSLQER	PGRSQSPRAAAAALSQ	QQQSLQERLRLREERK	R	A	A	E	R	L	5	1	0	0	0	4	1	0	0	0	2	0	0	0	0	2	0	0	0	0	0	0	15	0	1570.81	Q8WUQ7;Q8WUQ7-2	Q8WUQ7	129	143	CACTIN	Cactin	yes	no	2	0.0047468	41.621	By MS/MS	By MS/MS	By MS/MS	By matching	By matching
FHAGPPYEDIAFK	NKDFAILRFHAGPPYE	PYEDIAFKIVNREWEY	R	F	H	F	K	I	2	0	0	1	0	0	1	1	1	1	0	1	0	2	2	0	0	0	1	0	0	0	13	0	1490.72	Q8WUQ7;Q8WUQ7-2;K7ENY9;K7EIU6	Q8WUQ7	710	722	CACTIN	Cactin	yes	no	3	0.028686	21.55	By matching	By matching	By MS/MS
FNIFYPDLIDKR	PKIVQGYKFNIFYPDL	YPDLIDKRSTPEYFLE	K	F	N	K	R	S	0	1	1	2	0	0	0	0	0	2	1	1	0	2	1	0	0	0	1	0	0	0	12	1	1539.81	Q8WUQ7;Q8WUQ7-2;K7ENY9;K7EIU6	Q8WUQ7	678	689	CACTIN	Cactin	yes	no	3	0.008073	29.544	By MS/MS	By MS/MS	By MS/MS		By matching
LLTAHELPLDAHVLEPDEDLQR	DAGRYSPRLLTAHELP	EPDEDLQRLQLSRQQL	R	L	L	Q	R	L	2	1	0	3	0	1	3	0	2	0	6	0	0	0	2	0	1	0	0	1	0	0	22	0	2523.3	Q8WUQ7;Q8WUQ7-2;K7ENY9	Q8WUQ7	563	584	CACTIN	Cactin	yes	no	4	0.00024995	36.454	By MS/MS		By matching
ATGYPLAYVAAK	RSSALASKATGYPLAY	PLAYVAAKLALGIPLP	K	A	T	A	K	L	4	0	0	0	0	0	0	1	0	0	1	1	0	0	1	0	1	0	2	1	0	0	12	0	1223.65	F8VPD4;P27708	F8VPD4	634	645	CAD	CAD protein;Glutamine-dependent carbamoyl-phosphate synthase;Aspartate carbamoyltransferase;Dihydroorotase	yes	no	2	0.005099	42.843					By matching
EATAGNPGGQTVR	DIFLETVKEATAGNPG	NPGGQTVRERLTERLC	K	E	A	V	R	E	2	1	1	0	0	1	1	3	0	0	0	0	0	0	1	0	2	0	0	1	0	0	13	0	1256.61	F8VPD4;P27708	F8VPD4	359	371	CAD	CAD protein;Glutamine-dependent carbamoyl-phosphate synthase;Aspartate carbamoyltransferase;Dihydroorotase	yes	no	2	0.0078688	39.006		By matching			By MS/MS
ELSDLESAR	GISQPQWRELSDLESA	LSDLESARQFCQTVGY	R	E	L	A	R	Q	1	1	0	1	0	0	2	0	0	0	2	0	0	0	0	2	0	0	0	0	0	0	9	0	1018.49	F8VPD4;P27708	F8VPD4	1004	1012	CAD	CAD protein;Glutamine-dependent carbamoyl-phosphate synthase;Aspartate carbamoyltransferase;Dihydroorotase	yes	no	2	0.01804	43.77
HPQPGAVELAAK	YADVVVLRHPQPGAVE	GAVELAAKHCRRPVIN	R	H	P	A	K	H	3	0	0	0	0	1	1	1	1	0	1	1	0	0	2	0	0	0	0	1	0	0	12	0	1216.66	F8VPD4;P27708;H7C2E4	F8VPD4	1962	1973	CAD	CAD protein;Glutamine-dependent carbamoyl-phosphate synthase;Aspartate carbamoyltransferase;Dihydroorotase	yes	no	2	0.00093146	61.235		By matching			By matching
IIAHAQLLEQHR	WFLHRMKRIIAHAQLL	AQLLEQHRGQPLPPDL	R	I	I	H	R	G	2	1	0	0	0	2	1	0	2	2	2	0	0	0	0	0	0	0	0	0	0	0	12	0	1427.8	F8VPD4;P27708	F8VPD4	780	791	CAD	CAD protein;Glutamine-dependent carbamoyl-phosphate synthase;Aspartate carbamoyltransferase;Dihydroorotase	yes	no	3	0.0062565	44.543					By matching
LALGIPLPELR	PLAYVAAKLALGIPLP	GIPLPELRNSVTGGTA	K	L	A	L	R	N	1	1	0	0	0	0	1	1	0	1	4	0	0	0	2	0	0	0	0	0	0	0	11	0	1190.74	F8VPD4;P27708	F8VPD4	646	656	CAD	CAD protein;Glutamine-dependent carbamoyl-phosphate synthase;Aspartate carbamoyltransferase;Dihydroorotase	yes	no	2	0.0030583	53.567					By matching
LLDTIGISQPQWR	ENRFKFSRLLDTIGIS	GISQPQWRELSDLESA	R	L	L	W	R	E	0	1	0	1	0	2	0	1	0	2	2	0	0	0	1	1	1	1	0	0	0	0	13	0	1525.83	F8VPD4;P27708	F8VPD4	991	1003	CAD	CAD protein;Glutamine-dependent carbamoyl-phosphate synthase;Aspartate carbamoyltransferase;Dihydroorotase	yes	no	2	5.5921e-06	84.365		By matching			By matching
LSLDDLLQR	LTAVSEGRLSLDDLLQ	SLDDLLQRLHHNPRRI	R	L	S	Q	R	L	0	1	0	2	0	1	0	0	0	0	4	0	0	0	0	1	0	0	0	0	0	0	9	0	1071.59	F8VPD4;P27708;H7BZB3	F8VPD4	1660	1668	CAD	CAD protein;Glutamine-dependent carbamoyl-phosphate synthase;Aspartate carbamoyltransferase;Dihydroorotase	yes	no	2	0.0047545	60.398		By matching			By matching
MAEIGEHVAPSEAANSLEQAQAAAER	DRRAFAARMAEIGEHV	QAQAAAERLGYPVLVR	R	M	A	E	R	L	8	1	1	0	0	2	5	1	1	1	1	0	1	0	1	2	0	0	0	1	0	0	26	0	2679.26	F8VPD4;P27708	F8VPD4	522	547	CAD	CAD protein;Glutamine-dependent carbamoyl-phosphate synthase;Aspartate carbamoyltransferase;Dihydroorotase	yes	no	3	3.6719e-09	55.588					By matching
SILEQLAEK	DGECPPQRSILEQLAE	ILEQLAEKNFELVINL	R	S	I	E	K	N	1	0	0	0	0	1	2	0	0	1	2	1	0	0	0	1	0	0	0	0	0	0	9	0	1029.57	F8VPD4;P27708;H7C3Z5	F8VPD4	1316	1324	CAD	CAD protein;Glutamine-dependent carbamoyl-phosphate synthase;Aspartate carbamoyltransferase;Dihydroorotase	yes	no	2	0.0093027	50.353
TLGVDLVALATR	RSFPFVSKTLGVDLVA	DLVALATRVIMGEEVE	K	T	L	T	R	V	2	1	0	1	0	0	0	1	0	0	3	0	0	0	0	0	2	0	0	2	0	0	12	0	1227.72	F8VPD4;P27708	F8VPD4	1166	1177	CAD	CAD protein;Glutamine-dependent carbamoyl-phosphate synthase;Aspartate carbamoyltransferase;Dihydroorotase	yes	no	2	0.00029205	66.989					By matching
TLHEWLQQHGIPGLQGVDTR	PSHWSATRTLHEWLQQ	GLQGVDTRELTKKLRE	R	T	L	T	R	E	0	1	0	1	0	3	1	3	2	1	3	0	0	0	1	0	2	1	0	1	0	0	20	0	2284.17	F8VPD4;P27708	F8VPD4	103	122	CAD	CAD protein;Glutamine-dependent carbamoyl-phosphate synthase;Aspartate carbamoyltransferase;Dihydroorotase	yes	no	4	0.0021636	32.353		By matching			By matching
TSSSFAAAMAR	MFYEVSTRTSSSFAAA	SFAAAMARLGGAVLSF	R	T	S	A	R	L	4	1	0	0	0	0	0	0	0	0	0	0	1	1	0	3	1	0	0	0	0	0	11	0	1098.51	F8VPD4;P27708;H7C2E4	F8VPD4	1913	1923	CAD	CAD protein;Glutamine-dependent carbamoyl-phosphate synthase;Aspartate carbamoyltransferase;Dihydroorotase	yes	no	2	0.020418	44.543
TVHSLACLLTQYR	VGDLKHGRTVHSLACL	ACLLTQYRVSLRYVAP	R	T	V	Y	R	V	1	1	0	0	1	1	0	0	1	0	3	0	0	0	0	1	2	0	1	1	0	0	13	0	1560.81	F8VPD4;P27708;H7C2E4	F8VPD4	2023	2035	CAD	CAD protein;Glutamine-dependent carbamoyl-phosphate synthase;Aspartate carbamoyltransferase;Dihydroorotase	yes	no	3	0.0018768	43.594					By matching
VLGTPVETIELTEDRR	VLARYGVRVLGTPVET	IELTEDRRAFAARMAE	R	V	L	R	R	A	0	2	0	1	0	0	3	1	0	1	2	0	0	0	1	0	3	0	0	2	0	0	16	1	1826.97	F8VPD4;P27708	F8VPD4	501	516	CAD	CAD protein;Glutamine-dependent carbamoyl-phosphate synthase;Aspartate carbamoyltransferase;Dihydroorotase	yes	no	3	0.0010095	44.925
VLGTSPEAIDSAENR	ALHRQQCRVLGTSPEA	AIDSAENRFKFSRLLD	R	V	L	N	R	F	2	1	1	1	0	0	2	1	0	1	1	0	0	0	1	2	1	0	0	1	0	0	15	0	1557.76	F8VPD4;P27708	F8VPD4	971	985	CAD	CAD protein;Glutamine-dependent carbamoyl-phosphate synthase;Aspartate carbamoyltransferase;Dihydroorotase	yes	no	2	0.00092732	58.885					By matching
VLGTSPEAIDSAENRFK	ALHRQQCRVLGTSPEA	DSAENRFKFSRLLDTI	R	V	L	F	K	F	2	1	1	1	0	0	2	1	0	1	1	1	0	1	1	2	1	0	0	1	0	0	17	1	1832.93	F8VPD4;P27708	F8VPD4	971	987	CAD	CAD protein;Glutamine-dependent carbamoyl-phosphate synthase;Aspartate carbamoyltransferase;Dihydroorotase	yes	no	3	0.0010699	60.307
EIEYEVVR	DKSLKGWKEIEYEVVR	EIEYEVVRDAYGNCVT	K	E	I	V	R	D	0	1	0	0	0	0	3	0	0	1	0	0	0	0	0	0	0	0	1	2	0	0	8	0	1035.52	F8VPD4;P27708;P31327-2;P31327;P31327-3	F8VPD4	599	606	CAD;CPS1	CAD protein;Glutamine-dependent carbamoyl-phosphate synthase;Aspartate carbamoyltransferase;Dihydroorotase;Carbamoyl-phosphate synthase [ammonia], mitochondrial	yes	no	2	0.043472	40.882	By matching	By matching			By matching
SLVTVLGIPQKPIITGYK	TMPVRTAKSLVTVLGI	KPIITGYKSSLREKDT	K	S	L	Y	K	S	0	0	0	0	0	1	0	2	0	3	2	2	0	0	2	1	2	0	1	2	0	0	18	1	1926.16	A0A0C4DG09;Q8N126-3;Q8N126;Q8N126-2	A0A0C4DG09	122	139	CADM3	Cell adhesion molecule 3	yes	no	3	0.00018096	66.022	By matching	By matching	By matching		By MS/MS
EQAVEGGEVELSCLVPR	ENPVVEVREQAVEGGE	ELSCLVPRSRPAATLR	R	E	Q	P	R	S	1	1	0	0	1	1	4	2	0	0	2	0	0	0	1	1	0	0	0	3	0	0	17	0	1870.91	Q8NFZ8	Q8NFZ8	133	149	CADM4	Cell adhesion molecule 4	yes	yes	2	0.047351	23.226					By matching
LHQYDGSIVVIQNPAR	GVAEITCRLHQYDGSI	VVIQNPARQTLFFNGT	R	L	H	A	R	Q	1	1	1	1	0	2	0	1	1	2	1	0	0	0	1	1	0	0	1	2	0	0	16	0	1808.95	Q8NFZ8	Q8NFZ8	46	61	CADM4	Cell adhesion molecule 4	yes	yes	3	2.1051e-27	102.5	By matching	By matching			By MS/MS
GSTESCNTTTEDEDLKVR	HNATDGIKGSTESCNT	EDEDLKVRKQEIIKIT	K	G	S	V	R	K	0	1	1	2	1	0	3	1	0	0	1	1	0	0	0	2	4	0	0	1	0	0	18	1	2040.89	Q8WU40;Q5SWX3;A0A0A0MS52;Q13555-10;Q13555-5;Q13555-4	Q8WU40	304	321	CAMK2G	Calcium/calmodulin-dependent protein kinase type II subunit gamma	yes	no	3	0.0021577	40.968	By matching	By matching	By matching		By MS/MS
ITADQALKHPWVCQR	LTINPAKRITADQALK	KHPWVCQRSTVASMMH	R	I	T	Q	R	S	2	1	0	1	1	2	0	0	1	1	1	1	0	0	1	0	1	1	0	1	0	0	15	1	1821.93	Q8WU40;Q5SWX3;A0A0A0MS52;Q13555-10;Q13555-5;Q13555-4;A0A0A0MT11;Q13555-3;Q13555-7;Q13555-9;Q13555-2;Q13555-8;Q13555;Q13555-6;H0Y6G2	Q8WU40	196	210	CAMK2G	Calcium/calmodulin-dependent protein kinase type II subunit gamma	yes	no	3	0.017239	28.283
WLNVHYHCSGAPAAPLQ	VWHRRDGKWLNVHYHC	GAPAAPLQ________	K	W	L	L	Q	-	3	0	1	0	1	1	0	1	2	0	2	0	0	0	2	1	0	1	1	1	0	0	17	0	1919.91	Q8WU40;Q5SWX3;A0A0A0MS52;Q13555-10;Q13555-5;Q13555-4;A0A0A0MT11;Q13555-3;Q13555-7;Q13555-9;Q13555-2;Q13555-8;Q13555;Q13555-6;H0Y6G2	Q8WU40	437	453	CAMK2G	Calcium/calmodulin-dependent protein kinase type II subunit gamma	yes	no	3	0.00052606	62.055	By matching	By matching	By matching		By MS/MS
LTQYIDGQGRPR	AACIAYIRLTQYIDGQ	IDGQGRPRTSQSEETR	R	L	T	P	R	T	0	2	0	1	0	2	0	2	0	1	1	0	0	0	1	0	1	0	1	0	0	0	12	1	1402.73	Q8WU40;Q5SWX3;A0A0A0MS52;Q13555-10;Q13555-5;Q13555-4;A0A0A0MT11;Q13555-3;Q13555-7;Q13555-9;Q13555-2;Q13555-8;Q13555;Q13555-6;H0Y6G2;Q13554-7;Q13554-4;Q13554-6;Q13554-3;Q13554-8;Q13554-5;Q13554-2;Q13554;H7C394	Q8WU40	409	420	CAMK2G;CAMK2B	Calcium/calmodulin-dependent protein kinase type II subunit gamma;Calcium/calmodulin-dependent protein kinase type II subunit beta	yes	no	3	3.1691e-19	107.03	By matching	By MS/MS			By MS/MS
NLINQMLTINPAKR	DTVTPEAKNLINQMLT	LTINPAKRITADQALK	K	N	L	K	R	I	1	1	3	0	0	1	0	0	0	2	2	1	1	0	1	0	1	0	0	0	0	0	14	1	1624.91	Q8WU40;Q5SWX3;A0A0A0MS52;Q13555-10;Q13555-5;Q13555-4;A0A0A0MT11;Q13555-3;Q13555-7;Q13555-9;Q13555-2;Q13555-8;Q13555;Q13555-6;H0Y6G2;Q13554-7;Q13554-4;Q13554-6;Q13554-3;Q13554-8;Q13554-5;Q13554-2;Q13554;H7BXS4;H7BZC6	Q8WU40	182	195	CAMK2G;CAMK2B	Calcium/calmodulin-dependent protein kinase type II subunit gamma;Calcium/calmodulin-dependent protein kinase type II subunit beta	yes	no	3	0.0013262	43.03			By matching		By matching
AGAYDFPSPEWDTVTPEAK	HKLYQQIKAGAYDFPS	DTVTPEAKNLINQMLT	K	A	G	A	K	N	3	0	0	2	0	0	2	1	0	0	0	1	0	1	3	1	2	1	1	1	0	0	19	0	2079.94	Q8WU40;Q5SWX3;A0A0A0MS52;Q13555-10;Q13555-5;Q13555-4;A0A0A0MT11;Q13555-3;Q13555-7;Q13555-9;Q13555-2;Q13555-8;Q13555;Q13555-6;H0Y6G2;Q13554-7;Q13554-4;Q13554-6;Q13554-3;Q13554-8;Q13554-5;Q13554-2;Q13554;H7BXS4;D6R938;E9PBG7;E9PF82;Q9UQM7;Q13557-8;Q13557-12;Q9UQM7-2;Q13557-9;Q13557-10;Q13557-5;Q13557;Q13557-3;Q13557-6;Q13557-4;Q13557-11;H0Y9C2	Q8WU40	163	181	CAMK2G;CAMK2B;CAMK2D;CAMK2A	Calcium/calmodulin-dependent protein kinase type II subunit gamma;Calcium/calmodulin-dependent protein kinase type II subunit beta;Calcium/calmodulin-dependent protein kinase type II subunit alpha;Calcium/calmodulin-dependent protein kinase type II subunit delta	yes	no	2	0.04792	20.251					By matching
DLKPENLLLASK	HQHDIVHRDLKPENLL	ENLLLASKCKGAAVKL	R	D	L	S	K	C	1	0	1	1	0	0	1	0	0	0	4	2	0	0	1	1	0	0	0	0	0	0	12	1	1339.77	Q8WU40;Q5SWX3;A0A0A0MS52;Q13555-10;Q13555-5;Q13555-4;A0A0A0MT11;Q13555-3;Q13555-7;Q13555-9;Q13555-2;Q13555-8;Q13555;Q13555-6;Q13554-7;Q13554-4;Q13554-6;Q13554-3;Q13554-8;Q13554-5;Q13554-2;Q13554;H7BXS4;D6R938;E9PBG7;E9PF82;Q9UQM7;Q13557-8;Q13557-12;Q9UQM7-2;Q13557-9;Q13557-10;Q13557-5;Q13557;Q13557-3;Q13557-6;Q13557-4;Q13557-11;D6RHX9;E9PBE8;E7EQE4	Q8WU40	71	82	CAMK2G;CAMK2B;CAMK2D;CAMK2A	Calcium/calmodulin-dependent protein kinase type II subunit gamma;Calcium/calmodulin-dependent protein kinase type II subunit beta;Calcium/calmodulin-dependent protein kinase type II subunit alpha;Calcium/calmodulin-dependent protein kinase type II subunit delta	yes	no	3	7.0772e-12	96.067					By MS/MS
ALTLIAGSPLK	FNMLTTVKALTLIAGS	LIAGSPLKIDLRPVLG	K	A	L	L	K	I	2	0	0	0	0	0	0	1	0	1	3	1	0	0	1	1	1	0	0	0	0	0	11	0	1082.67	A0A0C4DGH5;Q86VP6-2;Q86VP6	A0A0C4DGH5	171	181	CAND1	Cullin-associated NEDD8-dissociated protein 1	yes	no	2	0.023341	60.255		By matching			By MS/MS
EGPAVVGQFIQDVK	ALTRACPKEGPAVVGQ	GQFIQDVKNSRSTDSI	K	E	G	V	K	N	1	0	0	1	0	2	1	2	0	1	0	1	0	1	1	0	0	0	0	3	0	0	14	0	1485.78	A0A0C4DGH5;Q86VP6-2;Q86VP6	A0A0C4DGH5	353	366	CAND1	Cullin-associated NEDD8-dissociated protein 1	yes	no	2	0.027145	28.727		By matching	By matching		By matching
ISGSILNELIGLVR	VYPSSLSKISGSILNE	NELIGLVRSPLLQGGA	K	I	S	V	R	S	0	1	1	0	0	0	1	2	0	3	3	0	0	0	0	2	0	0	0	1	0	0	14	0	1482.88	A0A0C4DGH5;Q86VP6-2;Q86VP6	A0A0C4DGH5	270	283	CAND1	Cullin-associated NEDD8-dissociated protein 1	yes	no	2	0.0024504	48.467
APVPTGEVYFADSFDR	SSPKVTYKAPVPTGEV	YFADSFDRGTLSGWIL	K	A	P	D	R	G	2	1	0	2	0	0	1	1	0	0	0	0	0	2	2	1	1	0	1	2	0	0	16	0	1769.83	P27824;P27824-2;H0Y9Q7;D6RDP7;D6RAU8;D6RB85;D6RAQ8;D6RHJ3;D6RD16	P27824	62	77	CANX	Calnexin	yes	no	2	4.6681e-20	94.569					By MS/MS
CESAPGCGVWQRPVIDNPNYK	APQIANPRCESAPGCG	VIDNPNYKGKWKPPMI	R	C	E	Y	K	G	1	1	2	1	2	1	1	2	0	1	0	1	0	0	3	1	0	1	1	2	0	0	21	1	2446.12	P27824;P27824-2;P27824-3	P27824	360	380	CANX	Calnexin	yes	no	3	7.7999e-172	148.26	By MS/MS	By MS/MS	By MS/MS		By MS/MS
EIEDPEDR	TPPVNPSREIEDPEDR	EIEDPEDRKPEDWDER	R	E	I	D	R	K	0	1	0	2	0	0	3	0	0	1	0	0	0	0	1	0	0	0	0	0	0	0	8	0	1001.43	P27824;P27824-2;P27824-3;D6RGY2	P27824	275	282	CANX	Calnexin	yes	no	2	0.044168	40.724					By MS/MS
EIEDPEDRKPEDWDERPK	TPPVNPSREIEDPEDR	EDWDERPKIPDPEAVK	R	E	I	P	K	I	0	2	0	4	0	0	5	0	0	1	0	2	0	0	3	0	0	1	0	0	0	0	18	3	2282.05	P27824;P27824-2;P27824-3;D6RGY2	P27824	275	292	CANX	Calnexin	yes	no	4;5	9.6158e-53	109.04	By MS/MS	By MS/MS	By matching		By MS/MS
GTLSGWILSK	YFADSFDRGTLSGWIL	LSGWILSKAKKDDTDD	R	G	T	S	K	A	0	0	0	0	0	0	0	2	0	1	2	1	0	0	0	2	1	1	0	0	0	0	10	0	1060.59	P27824;P27824-2;H0Y9Q7;D6RDP7;D6RAU8;D6RB85;D6RAQ8	P27824	78	87	CANX	Calnexin	yes	no	2	7.5532e-05	87.942	By MS/MS	By MS/MS			By MS/MS
IPNPDFFEDLEPFR	QGIWKPRKIPNPDFFE	FEDLEPFRMTPFSAIG	K	I	P	F	R	M	0	1	1	2	0	0	2	0	0	1	1	0	0	3	3	0	0	0	0	0	0	0	14	0	1734.83	P27824;P27824-2;P27824-3	P27824	402	415	CANX	Calnexin	yes	no	2	0.0064746	41.621			By matching		By MS/MS
IVDDWANDGWGLK	FIICADRRIVDDWAND	ANDGWGLKKAADGAAE	R	I	V	L	K	K	1	0	1	3	0	0	0	2	0	1	1	1	0	0	0	0	0	2	0	1	0	0	13	0	1487.7	P27824;P27824-2;P27824-3	P27824	446	458	CANX	Calnexin	yes	no	2	0.0025496	50.222	By matching	By matching	By matching		By matching
IVDDWANDGWGLKK	FIICADRRIVDDWAND	NDGWGLKKAADGAAEP	R	I	V	K	K	A	1	0	1	3	0	0	0	2	0	1	1	2	0	0	0	0	0	2	0	1	0	0	14	1	1615.8	P27824;P27824-2;P27824-3	P27824	446	459	CANX	Calnexin	yes	no	2;3	4.6533e-80	136.24	By MS/MS	By MS/MS	By MS/MS	By matching	By MS/MS
KIPNPDFFEDLEPFR	YQGIWKPRKIPNPDFF	FEDLEPFRMTPFSAIG	R	K	I	F	R	M	0	1	1	2	0	0	2	0	0	1	1	1	0	3	3	0	0	0	0	0	0	0	15	1	1862.92	P27824;P27824-2;P27824-3	P27824	401	415	CANX	Calnexin	yes	no	3	1.4158e-77	129.38	By MS/MS	By MS/MS	By MS/MS		By MS/MS
KPEDWDERPK	EIEDPEDRKPEDWDER	EDWDERPKIPDPEAVK	R	K	P	P	K	I	0	1	0	2	0	0	2	0	0	0	0	2	0	0	2	0	0	1	0	0	0	0	10	2	1298.63	P27824;P27824-2;P27824-3;D6RGY2	P27824	283	292	CANX	Calnexin	yes	no	3	1.7655e-53	136.5	By matching	By matching	By matching		By MS/MS
LNKPFLFDTKPLIVQYEVNFQNGIECGGAYVK	KHHAISAKLNKPFLFD	ECGGAYVKLLSKTPEL	K	L	N	V	K	L	1	0	3	1	1	2	2	3	0	2	3	3	0	3	2	0	1	0	2	3	0	0	32	2	3700.9	P27824;P27824-2;P27824-3;D6RGY2;H0Y9Q7;D6RDP7;D6RFL1;H0Y9H1	P27824	135	166	CANX	Calnexin	yes	no	4	1.9209e-08	38.352					By matching
TGIYEEK	IFRHKNPKTGIYEEKH	KTGIYEEKHAKRPDAD	K	T	G	E	K	H	0	0	0	0	0	0	2	1	0	1	0	1	0	0	0	0	1	0	1	0	0	0	7	0	838.407	P27824;P27824-2;P27824-3;D6RGY2;D6RFL1;H0Y9H1	P27824	211	217	CANX	Calnexin	yes	no	2	0.024087	57.047	By matching	By matching			By MS/MS
TPELNLDQFHDK	AYVKLLSKTPELNLDQ	NLDQFHDKTPYTIMFG	K	T	P	D	K	T	0	0	1	2	0	1	1	0	1	0	2	1	0	1	1	0	1	0	0	0	0	0	12	0	1455.7	P27824;P27824-2;P27824-3;D6RGY2;H0Y9Q7;D6RFL1;H0Y9H1	P27824	171	182	CANX	Calnexin	yes	no	3	1.0731e-36	122.46	By matching	By matching	By matching		By matching
TPELNLDQFHDKTPYTIMFGPDK	AYVKLLSKTPELNLDQ	TIMFGPDKCGEDYKLH	K	T	P	D	K	C	0	0	1	3	0	1	1	1	1	1	2	2	1	2	3	0	3	0	1	0	0	0	23	1	2706.3	P27824;P27824-2;P27824-3;D6RGY2;H0Y9Q7;D6RFL1;H0Y9H1	P27824	171	193	CANX	Calnexin	yes	no	4	3.4065e-29	85.518	By matching	By matching	By matching		By MS/MS
VTYKAPVPTGEVYFADSFDR	TAPPSSPKVTYKAPVP	YFADSFDRGTLSGWIL	K	V	T	D	R	G	2	1	0	2	0	0	1	1	0	0	0	1	0	2	2	1	2	0	2	3	0	0	20	1	2261.1	P27824;P27824-2;D6RDP7;D6RAU8;D6RB85;D6RAQ8;D6RHJ3;D6RD16	P27824	58	77	CANX	Calnexin	yes	no	3	0.00041958	47.75		By matching			By MS/MS
WKPPMIDNPSYQGIWKPR	DNPNYKGKWKPPMIDN	YQGIWKPRKIPNPDFF	K	W	K	P	R	K	0	1	1	1	0	1	0	1	0	2	0	2	1	0	4	1	0	2	1	0	0	0	18	2	2212.13	P27824;P27824-2;P27824-3	P27824	383	400	CANX	Calnexin	yes	no	4	2.683e-34	100.77	By matching	By MS/MS	By MS/MS		By MS/MS
YDGKWEVEEMKESK	DTDDEIAKYDGKWEVE	VEEMKESKLPGDKGLV	K	Y	D	S	K	L	0	0	0	1	0	0	4	1	0	0	0	3	1	0	0	1	0	1	1	1	0	0	14	2	1756.8	P27824;P27824-2;H0Y9Q7;D6RDP7;D6RAU8;D6RB85	P27824	100	113	CANX	Calnexin	yes	no	3	3.7422e-79	138.28	By matching	By matching			By MS/MS
NYPATFWVNPQFK	GSTAGGCRNYPATFWV	FWVNPQFKIRLDETDD	R	N	Y	F	K	I	1	0	2	0	0	1	0	0	0	0	0	1	0	2	2	0	1	1	1	1	0	0	13	0	1610.79	P07384	P07384	386	398	CAPN1	Calpain-1 catalytic subunit	yes	yes	2	0.0088135	38.445
YLGQDYEQLR	GRHENAIKYLGQDYEQ	GQDYEQLRVRCLQSGT	K	Y	L	L	R	V	0	1	0	1	0	2	1	1	0	0	2	0	0	0	0	0	0	0	2	0	0	0	10	0	1283.61	P07384;E9PIA9;E9PLX0;E9PJJ3;E9PLC9;E9PMC6;E9PJA6;E9PSA6;E9PQB3;E9PRM1	P07384	37	46	CAPN1	Calpain-1 catalytic subunit	yes	no	2	0.0038788	56.548
ALWENIVAFCR	QTDEGEAKALWENIVA	ENIVAFCRENNVSFVD	K	A	L	C	R	E	2	1	1	0	1	0	1	0	0	1	1	0	0	1	0	0	0	1	0	1	0	0	11	0	1377.69	O75808	O75808	472	482	CAPN15	Calpain-15	yes	yes	2	0.03278	33.89
ASPEPPGHVLAVYSSR	SPSAGVPRASPEPPGH	VLAVYSSRLVMVEPVE	R	A	S	S	R	L	2	1	0	0	0	0	1	1	1	0	1	0	0	0	3	3	0	0	1	2	0	0	16	0	1665.85	O75808	O75808	923	938	CAPN15	Calpain-15	yes	yes	3	0.023334	22.435
CTLHNTPVASSCSVCGGPR	RGGWACPRCTLHNTPV	CSVCGGPRRLSLPRIP	R	C	T	P	R	R	1	1	1	0	3	0	0	2	1	0	1	0	0	0	2	3	2	0	0	2	0	0	19	0	2058.9	O75808;O75808-2;H3BR03	O75808	152	170	CAPN15	Calpain-15	yes	no	3	0.017966	21.47
GAPQGSGWAGASR	PSPSAGCRGAPQGSGW	SGWAGASRLAELLSGK	R	G	A	S	R	L	3	1	0	0	0	1	0	4	0	0	0	0	0	0	1	2	0	1	0	0	0	0	13	0	1200.56	O75808;O75808-2	O75808	273	285	CAPN15	Calpain-15	yes	no	2	0.015763	34.326
GSCQEEAGPVR	PAILGEPKGSCQEEAG	QEEAGPVRTAGLVATE	K	G	S	V	R	T	1	1	0	0	1	1	2	2	0	0	0	0	0	0	1	1	0	0	0	1	0	0	11	0	1188.52	O75808;O75808-2;H3BR03	O75808	99	109	CAPN15	Calpain-15	yes	no	2	0.020503	37.968
TAGLVATEPAR	QEEAGPVRTAGLVATE	LVATEPARGQCEDKDE	R	T	A	A	R	G	3	1	0	0	0	0	1	1	0	0	1	0	0	0	1	0	2	0	0	1	0	0	11	0	1084.59	O75808;O75808-2;H3BR03	O75808	110	120	CAPN15	Calpain-15	yes	no	2	0.0058039	65.179					By matching
VDDSAYESLGLRPR	SCGGGNMKVDDSAYES	ESLGLRPRHAYSILDV	K	V	D	P	R	H	1	2	0	2	0	0	1	1	0	0	2	0	0	0	1	2	0	0	1	1	0	0	14	1	1576.78	O75808	O75808	703	716	CAPN15	Calpain-15	yes	yes	3	0.0038063	40.278					By matching
FGMVDVVIDDR	IFHFHFWRFGMVDVVI	VDVVIDDRLPTVNNQL	R	F	G	D	R	L	0	1	0	3	0	0	0	1	0	1	0	0	1	1	0	0	0	0	0	3	0	0	11	0	1264.61	A0A087X0C8	A0A087X0C8	128	138	CAPN5		yes	yes	3	0.048479	19.132				By matching
YVIIPTTFEPGHTGEFLLR	RTDQPEGRYVIIPTTF	HTGEFLLRVFTDVPSN	R	Y	V	L	R	V	0	1	0	0	0	0	2	2	1	2	2	0	0	2	2	0	3	0	1	1	0	0	19	0	2189.15	A0A087X0C8;E7EV01;O15484	A0A087X0C8	467	485	CAPN5	Calpain-5	yes	no	3	0.017546	21.676
LVGVVPGPVGEPADSDKR	SRGDKYGKLVGVVPGP	EPADSDKRHASDFALW	K	L	V	K	R	H	1	1	0	2	0	0	1	3	0	0	1	1	0	0	3	1	0	0	0	4	0	0	18	1	1790.95	Q9HA77	Q9HA77	207	224	CARS2	Probable cysteine--tRNA ligase, mitochondrial	yes	yes	3	0.00075661	55.755			By matching		By matching
ADGTSLDFSTYR	SSSLDSIKADGTSLDF	SLDFSTYRSSQMESQF	K	A	D	Y	R	S	1	1	0	2	0	0	0	1	0	0	1	0	0	1	0	2	2	0	1	0	0	0	12	0	1331.6	Q8NG31-2;Q8NG31;H0YCZ2;H0YEY7	Q8NG31-2	1830	1841	CASC5	Protein CASC5	yes	no	2	0.003355	46.063					By MS/MS
AQVESCQLNNR	DQACTLEKAQVESCQL	ESCQLNNRDRRNVDFT	K	A	Q	N	R	D	1	1	2	0	1	2	1	0	0	0	1	0	0	0	0	1	0	0	0	1	0	0	11	0	1317.61	Q8NG31-2;Q8NG31;E9PPJ1;Q8NG31-3;Q8NG31-4;H0YCZ2	Q8NG31-2	1270	1280	CASC5	Protein CASC5	yes	no	2	0.00031304	77.062					By MS/MS
DNSCVQEIAEK	NLGVSFPKDNSCVQEI	CVQEIAEKQALAVGNK	K	D	N	E	K	Q	1	0	1	1	1	1	2	0	0	1	0	1	0	0	0	1	0	0	0	1	0	0	11	0	1291.57	Q8NG31-2;Q8NG31;E9PPJ1;Q8NG31-3;Q8NG31-4;H0YCZ2	Q8NG31-2	1204	1214	CASC5	Protein CASC5	yes	no	2	0.0028532	55.261					By MS/MS
DVQSPGFLNEPLSSK	SATCKNIKDVQSPGFL	LNEPLSSKSQRRKSLK	K	D	V	S	K	S	0	0	1	1	0	1	1	1	0	0	2	1	0	1	2	3	0	0	0	1	0	0	15	0	1616.8	Q8NG31-2;Q8NG31;E9PPJ1;Q8NG31-3;Q8NG31-4;H0YCZ2	Q8NG31-2	1047	1061	CASC5	Protein CASC5	yes	no	2	0.037325	25.823					By MS/MS
IDTTSFLANLK	PISEKSTKIDTTSFLA	TSFLANLKLHTEDSRM	K	I	D	L	K	L	1	0	1	1	0	0	0	0	0	1	2	1	0	1	0	1	2	0	0	0	0	0	11	0	1221.66	Q8NG31-2;Q8NG31;E9PPJ1;Q8NG31-3;Q8NG31-4	Q8NG31-2	177	187	CASC5	Protein CASC5	yes	no	2	0.027943	49.448					By MS/MS
ILAMTPESIYSNPSIQGCK	QTCNQDARILAMTPES	NPSIQGCKTVFYSSCN	R	I	L	C	K	T	1	0	1	0	1	1	1	1	0	3	1	1	1	0	2	3	1	0	1	0	0	0	19	0	2108.03	Q8NG31-2;Q8NG31;E9PPJ1;Q8NG31-3;Q8NG31-4	Q8NG31-2	408	426	CASC5	Protein CASC5	yes	no	2	0.042861	21.309
IQQSLSNPLSISLTDRK	VPHVSKERIQQSLSNP	SISLTDRKTELLSGEN	R	I	Q	R	K	T	0	1	1	1	0	2	0	0	0	2	3	1	0	0	1	4	1	0	0	0	0	0	17	1	1899.04	Q8NG31-2;Q8NG31;E9PPJ1;Q8NG31-3;Q8NG31-4	Q8NG31-2	547	563	CASC5	Protein CASC5	yes	no	3	0.017969	21.309					By matching
LVQSAQNER	GKVALYGKLVQSAQNE	VQSAQNEREKLQIKID	K	L	V	E	R	E	1	1	1	0	0	2	1	0	0	0	1	0	0	0	0	1	0	0	0	1	0	0	9	0	1043.54	Q8NG31-2;Q8NG31;H0YCZ2;H0YEY7	Q8NG31-2	1997	2005	CASC5	Protein CASC5	yes	no	2	0.016702	44.318					By MS/MS
NIKDVQSPGFLNEPLSSK	LSKSATCKNIKDVQSP	LNEPLSSKSQRRKSLK	K	N	I	S	K	S	0	0	2	1	0	1	1	1	0	1	2	2	0	1	2	3	0	0	0	1	0	0	18	1	1972.03	Q8NG31-2;Q8NG31;E9PPJ1;Q8NG31-3;Q8NG31-4;H0YCZ2	Q8NG31-2	1044	1061	CASC5	Protein CASC5	yes	no	3	0.0017665	50.098					By MS/MS
QIYQDLFQDCHFYH	NYLKNVVKQIYQDLFQ	FQDCHFYH________	K	Q	I	Y	H	-	0	0	0	2	1	3	0	0	2	1	1	0	0	2	0	0	0	0	2	0	0	0	14	0	1912.82	Q8NG31-2;Q8NG31;H0YCZ2	Q8NG31-2	2303	2316	CASC5	Protein CASC5	yes	no	3	0.027944	21.246					By MS/MS
QQLFAATNR	IVLHTEQKQQLFAATN	QLFAATNRTTNEIIKF	K	Q	Q	N	R	T	2	1	1	0	0	2	0	0	0	0	1	0	0	1	0	0	1	0	0	0	0	0	9	0	1047.55	Q8NG31-2;Q8NG31;E9PPJ1;Q8NG31-3;Q8NG31-4;H0YCZ2	Q8NG31-2	1231	1239	CASC5	Protein CASC5	yes	no	2	0.045813	34.692					By MS/MS
SHTVAIDNQIFK	EENMDITKSHTVAIDN	AIDNQIFKQDQSNVQI	K	S	H	F	K	Q	1	0	1	1	0	1	0	0	1	2	0	1	0	1	0	1	1	0	0	1	0	0	12	0	1371.71	Q8NG31-2;Q8NG31;E9PPJ1;Q8NG31-3;Q8NG31-4	Q8NG31-2	489	500	CASC5	Protein CASC5	yes	no	3	0.00079775	51.286	By matching				By MS/MS
SHTVVIGFGPSELQELGK	EQNMDLTKSHTVVIGF	SELQELGKTNLEHTTG	K	S	H	G	K	T	0	0	0	0	0	1	2	3	1	1	2	1	0	1	1	2	1	0	0	2	0	0	18	0	1896.99	Q8NG31-2;Q8NG31;E9PPJ1;Q8NG31-3;Q8NG31-4	Q8NG31-2	767	784	CASC5	Protein CASC5	yes	no	3	3.8022e-19	86.411					By MS/MS
SLNIIENSSAPICENKPK	ILSKAGNKSLNIIENS	PICENKPKILNSEEWF	K	S	L	P	K	I	1	0	3	0	1	0	2	0	0	3	1	2	0	0	2	3	0	0	0	0	0	0	18	1	2013.02	Q8NG31-2;Q8NG31;E9PPJ1;Q8NG31-3;Q8NG31-4;H0YCZ2	Q8NG31-2	1474	1491	CASC5	Protein CASC5	yes	no	3	0.00021444	65.423					By MS/MS
SSSDECEEITK	SESHSQSKSSSDECEE	DECEEITKSRNEPFQR	K	S	S	T	K	S	0	0	0	1	1	0	3	0	0	1	0	1	0	0	0	3	1	0	0	0	0	0	11	0	1283.52	Q8NG31-2;Q8NG31;E9PPJ1;Q8NG31-3;Q8NG31-4	Q8NG31-2	607	617	CASC5	Protein CASC5	yes	no	2	0.0049122	49.448					By MS/MS
TIYSGEENMDITK	AMSSLTEKTIYSGEEN	EENMDITKSHTVAIDN	K	T	I	T	K	S	0	0	1	1	0	0	2	1	0	2	0	1	1	0	0	1	2	0	1	0	0	0	13	0	1499.68	Q8NG31-2;Q8NG31;E9PPJ1;Q8NG31-3;Q8NG31-4	Q8NG31-2	476	488	CASC5	Protein CASC5	yes	no	2	0.00066399	61.409					By matching
TNLEHTTGQLTTMNR	SELQELGKTNLEHTTG	GQLTTMNRQIAVKVEK	K	T	N	N	R	Q	0	1	2	0	0	1	1	1	1	0	2	0	1	0	0	0	5	0	0	0	0	0	15	0	1715.83	Q8NG31-2;Q8NG31;E9PPJ1;Q8NG31-3;Q8NG31-4	Q8NG31-2	785	799	CASC5	Protein CASC5	yes	no	3	0.0033368	37.657					By MS/MS
TPSSCSSSLDSIK	VLIKNLSRTPSSCSSS	SSSLDSIKADGTSLDF	R	T	P	I	K	A	0	0	0	1	1	0	0	0	0	1	1	1	0	0	1	6	1	0	0	0	0	0	13	0	1367.62	Q8NG31-2;Q8NG31;H0YCZ2;H0YEY7	Q8NG31-2	1817	1829	CASC5	Protein CASC5	yes	no	2	0.00089239	62.162					By MS/MS
VYVDDIYVIPQPHFSTDQPPLPK	KLPKDQMKVYVDDIYV	TDQPPLPKKGQSSINK	K	V	Y	P	K	K	0	0	0	3	0	2	0	0	1	2	1	1	0	1	5	1	1	0	2	3	0	0	23	0	2667.36	Q8NG31-2;Q8NG31;E9PPJ1;Q8NG31-3;Q8NG31-4;H0YCZ2	Q8NG31-2	1432	1454	CASC5	Protein CASC5	yes	no	3	5.4125e-06	53.033					By MS/MS
DKSVNSHSFQDGR	RGWEDCKRDKSVNSHS	SHSFQDGRCPSSLSNS	R	D	K	G	R	C	0	1	1	2	0	1	0	1	1	0	0	1	0	1	0	3	0	0	0	1	0	0	13	1	1475.68	Q9UKL3;A0A087WTW5	Q9UKL3	420	432	CASP8AP2	CASP8-associated protein 2	yes	no	3	0.00064522	57.267					By MS/MS
DLSTGCGDGEPR	RGTERVRKDLSTGCGD	GCGDGEPRILEASQRL	K	D	L	P	R	I	0	1	0	2	1	0	1	3	0	0	1	0	0	0	1	1	1	0	0	0	0	0	12	0	1262.52	Q9UKL3;A0A087WTW5;A0A096LP21	Q9UKL3	265	276	CASP8AP2	CASP8-associated protein 2	yes	no	2	0.00066095	63.091					By MS/MS
DSSAALATSTSLSAK	LKATPGIKDSSAALAT	TSTSLSAKNVIKKKGE	K	D	S	A	K	N	4	0	0	1	0	0	0	0	0	0	2	1	0	0	0	5	2	0	0	0	0	0	15	0	1408.7	Q9UKL3;A0A087WTW5	Q9UKL3	1902	1916	CASP8AP2	CASP8-associated protein 2	yes	no	2	0.00043513	58.885					By MS/MS
EVDAMHQWENTPLK	THKNIDSKEVDAMHQW	QWENTPLKAERHRTED	K	E	V	L	K	A	1	0	1	1	0	1	2	0	1	0	1	1	1	0	1	0	1	1	0	1	0	0	14	0	1696.79	Q9UKL3;A0A087WTW5	Q9UKL3	450	463	CASP8AP2	CASP8-associated protein 2	yes	no	3	0.0025335	40.477					By matching
FEPSVIVTPLVESK	LSEDNNPKFEPSVIVT	VTPLVESKSCHLEPCL	K	F	E	S	K	S	0	0	0	0	0	0	2	0	0	1	1	1	0	1	2	2	1	0	0	3	0	0	14	0	1543.85	Q9UKL3;A0A087WTW5	Q9UKL3	786	799	CASP8AP2	CASP8-associated protein 2	yes	no	2	0.0018537	51.03					By MS/MS
IGISETNKEDENSLLVR	LLAVTEPRIGISETNK	DENSLLVRSVDNTMHC	R	I	G	V	R	S	0	1	2	1	0	0	3	1	0	2	2	1	0	0	0	2	1	0	0	1	0	0	17	1	1915.99	Q9UKL3;A0A087WTW5	Q9UKL3	646	662	CASP8AP2	CASP8-associated protein 2	yes	no	3	0.00013517	67.685		By matching			By MS/MS
KSEENYQDQNNSSINTVK	YKSLVGCKKSEENYQD	NSSINTVKHDIKKNFN	K	K	S	V	K	H	0	0	4	1	0	2	2	0	0	1	0	2	0	0	0	3	1	0	1	1	0	0	18	1	2096.96	Q9UKL3;A0A087WTW5	Q9UKL3	1213	1230	CASP8AP2	CASP8-associated protein 2	yes	no	3	0.00087213	50.957					By matching
LDKNPNQVSER	TFAYLAAKLDKNPNQV	NPNQVSERFQQLMKLF	K	L	D	E	R	F	0	1	2	1	0	1	1	0	0	0	1	1	0	0	1	1	0	0	0	1	0	0	11	1	1298.66	Q9UKL3	Q9UKL3	1958	1968	CASP8AP2	CASP8-associated protein 2	yes	yes	3	5.9048e-29	120.55					By MS/MS
NEITFSHNSSK	RASLPHSKNEITFSHN	TFSHNSSKYHLEERRG	K	N	E	S	K	Y	0	0	2	0	0	0	1	0	1	1	0	1	0	1	0	3	1	0	0	0	0	0	11	0	1262.59	Q9UKL3;A0A087WTW5	Q9UKL3	395	405	CASP8AP2	CASP8-associated protein 2	yes	no	3	0.01255	35.2					By MS/MS
NFNICFDNIK	TVKHDIKKNFNICFDN	NICFDNIKNSQSEERS	K	N	F	I	K	N	0	0	3	1	1	0	0	0	0	2	0	1	0	2	0	0	0	0	0	0	0	0	10	0	1283.6	Q9UKL3;A0A087WTW5	Q9UKL3	1236	1245	CASP8AP2	CASP8-associated protein 2	yes	no	2	0.0151	43.297					By MS/MS
NISDLNHPHKK	HNSHKKRRNISDLNHP	DLNHPHKKQRKETDLT	R	N	I	K	K	Q	0	0	2	1	0	0	0	0	2	1	1	2	0	0	1	1	0	0	0	0	0	0	11	1	1301.68	Q9UKL3;A0A087WTW5	Q9UKL3	1838	1848	CASP8AP2	CASP8-associated protein 2	yes	no	3	0.034038	33.89		By matching			By MS/MS
NLCDIIESK	KSVTTLQKNLCDIIES	LCDIIESKLKQVKKNG	K	N	L	S	K	L	0	0	1	1	1	0	1	0	0	2	1	1	0	0	0	1	0	0	0	0	0	0	9	0	1090.53	Q9UKL3;A0A087WTW5	Q9UKL3	1098	1106	CASP8AP2	CASP8-associated protein 2	yes	no	2	0.0054915	58.699					By matching
SEENYQDQNNSSINTVK	KSLVGCKKSEENYQDQ	NSSINTVKHDIKKNFN	K	S	E	V	K	H	0	0	4	1	0	2	2	0	0	1	0	1	0	0	0	3	1	0	1	1	0	0	17	0	1968.87	Q9UKL3;A0A087WTW5	Q9UKL3	1214	1230	CASP8AP2	CASP8-associated protein 2	yes	no	2	1.6882e-08	77.221					By MS/MS
SHYQVGEGSSNEDSR	CTNGVWSRSHYQVGEG	GSSNEDSRRGRKDIRH	R	S	H	S	R	R	0	1	1	1	0	1	2	2	1	0	0	0	0	0	0	4	0	0	1	1	0	0	15	0	1650.69	Q9UKL3;A0A087WTW5;A0A096LP21	Q9UKL3	230	244	CASP8AP2	CASP8-associated protein 2	yes	no	2;3	0.00069803	51.359					By MS/MS
SQSDLNKENQKPIYK	NSAHSTSKSQSDLNKE	ENQKPIYKSDKCTEAD	K	S	Q	Y	K	S	0	0	2	1	0	2	1	0	0	1	1	3	0	0	1	2	0	0	1	0	0	0	15	2	1790.92	Q9UKL3;A0A087WTW5	Q9UKL3	901	915	CASP8AP2	CASP8-associated protein 2	yes	no	3;4	0.033268	46.156					By matching
SSGVCDSESSMQVK	HKITDIPKSSGVCDSE	SESSMQVKTVAYVPSI	K	S	S	V	K	T	0	0	0	1	1	1	1	1	0	0	0	1	1	0	0	5	0	0	0	2	0	0	14	0	1499.62	Q9UKL3;A0A087WTW5	Q9UKL3	588	601	CASP8AP2	CASP8-associated protein 2	yes	no	2	9.0631e-27	106.55					By MS/MS
SVEELENSNK	SCQNTVFKSVEELENS	EELENSNKNVDGSKST	K	S	V	N	K	N	0	0	2	0	0	0	3	0	0	0	1	1	0	0	0	2	0	0	0	1	0	0	10	0	1147.54	Q9UKL3;A0A087WTW5	Q9UKL3	1594	1603	CASP8AP2	CASP8-associated protein 2	yes	no	2	0.00065451	78.513					By MS/MS
SVEELENSNKNVDGSK	SCQNTVFKSVEELENS	NKNVDGSKSTHEEQSS	K	S	V	S	K	S	0	0	3	1	0	0	3	1	0	0	1	2	0	0	0	3	0	0	0	2	0	0	16	1	1747.82	Q9UKL3;A0A087WTW5	Q9UKL3	1594	1609	CASP8AP2	CASP8-associated protein 2	yes	no	3	0.0020005	50.827					By MS/MS
SVNSHSFQDGR	WEDCKRDKSVNSHSFQ	SHSFQDGRCPSSLSNS	K	S	V	G	R	C	0	1	1	1	0	1	0	1	1	0	0	0	0	1	0	3	0	0	0	1	0	0	11	0	1232.55	Q9UKL3;A0A087WTW5	Q9UKL3	422	432	CASP8AP2	CASP8-associated protein 2	yes	no	3	0.013993	33.89			By matching		By matching
SVVKDQDHWR	RKVDQKPKSVVKDQDH	VKDQDHWRRSERASLP	K	S	V	W	R	R	0	1	0	2	0	1	0	0	1	0	0	1	0	0	0	1	0	1	0	2	0	0	10	1	1268.63	Q9UKL3;A0A087WTW5	Q9UKL3	374	383	CASP8AP2	CASP8-associated protein 2	yes	no	3	0.010411	42.21			By matching		By matching
TFAYLAAK	QKRGPSFKTFAYLAAK	TFAYLAAKLDKNPNQV	K	T	F	A	K	L	3	0	0	0	0	0	0	0	0	0	1	1	0	1	0	0	1	0	1	0	0	0	8	0	883.48	Q9UKL3;A0A087WTW5	Q9UKL3	1950	1957	CASP8AP2	CASP8-associated protein 2	yes	no	2	0.008764	64.265					By MS/MS
VALLAVTEPR	KSTLLEPKVALLAVTE	LLAVTEPRIGISETNK	K	V	A	P	R	I	2	1	0	0	0	0	1	0	0	0	2	0	0	0	1	0	1	0	0	2	0	0	10	0	1067.63	Q9UKL3;A0A087WTW5	Q9UKL3	636	645	CASP8AP2	CASP8-associated protein 2	yes	no	2	0.0010087	72.2			By matching		By MS/MS
ADELSEKQVYDAHTK	________________	QVYDAHTKEIDLVNRD	M	A	D	T	K	E	2	0	0	2	0	1	2	0	1	0	1	2	0	0	0	1	1	0	1	1	0	0	15	1	1732.83	C9JKI3;Q03135-2	C9JKI3	2	16	CAV1	Caveolin;Caveolin-1	yes	no	3	0.0010907	50.376
YVDSEGHLYTVPIR	________________	HLYTVPIREQGNIYKP	K	Y	V	I	R	E	0	1	0	1	0	0	1	1	1	1	1	0	0	0	1	1	1	0	2	2	0	0	14	0	1647.83	Q03135	Q03135	6	19	CAV1	Caveolin-1	yes	yes	3	1.0046e-05	70.889	By matching	By MS/MS	By matching		By MS/MS
EIDLVNRDPK	QVYDAHTKEIDLVNRD	DLVNRDPKHLNDDVVK	K	E	I	P	K	H	0	1	1	2	0	0	1	0	0	1	1	1	0	0	1	0	0	0	0	1	0	0	10	1	1197.64	Q03135;E9PCT5;P56539;C9JKI3;Q03135-2	Q03135	48	57	CAV1;CAV3	Caveolin-1;Caveolin;Caveolin-3	no	no	3	0.042672	26.118	By matching	By matching	By matching		By matching
LGDSWLPRPIPK	LPPVPSSRLGDSWLPR	WLPRPIPKVPVSAPSS	R	L	G	P	K	V	0	1	0	1	0	0	0	1	0	1	2	1	0	0	3	1	0	1	0	0	0	0	12	1	1377.78	A0A0U1RQX8;P22681;A0A0U1RR39	A0A0U1RQX8	586	597	CBL	E3 ubiquitin-protein ligase CBL	yes	no	3	0.00088921	56.087	By matching	By matching	By matching		By MS/MS
LSLIFSHMLAELK	QPRRNLTKLSLIFSHM	SHMLAELKGIFPSGLF	K	L	S	L	K	G	1	0	0	0	0	0	1	0	1	1	4	1	1	1	0	2	0	0	0	0	0	0	13	0	1500.84	A0A0U1RQX8;P22681;A0A0U1RR39	A0A0U1RQX8	154	166	CBL	E3 ubiquitin-protein ligase CBL	yes	no	3	4.7562e-06	77.185					By MS/MS
METLGENEYFR	ILSRYEGKMETLGENE	LGENEYFRVFMENLMK	K	M	E	F	R	V	0	1	1	0	0	0	3	1	0	0	1	0	1	1	0	0	1	0	1	0	0	0	11	0	1387.61	A0A0U1RQX8;P22681;A0A0U1RR39	A0A0U1RQX8	106	116	CBL	E3 ubiquitin-protein ligase CBL	yes	no	2	0.0040849	51.286					By MS/MS
MYEENSQPR	LFKEGKERMYEENSQP	YEENSQPRRNLTKLSL	R	M	Y	P	R	R	0	1	1	0	0	1	2	0	0	0	0	0	1	0	1	1	0	0	1	0	0	0	9	0	1152.49	A0A0U1RQX8;P22681;A0A0U1RR39	A0A0U1RQX8	140	148	CBL	E3 ubiquitin-protein ligase CBL	yes	no	2	0.032255	38.567		By matching	By matching		By matching
NSPPYILDLLPDTYQHLR	QNPKLALKNSPPYILD	PDTYQHLRTILSRYEG	K	N	S	L	R	T	0	1	1	2	0	1	0	0	1	1	4	0	0	0	3	1	1	0	2	0	0	0	18	0	2154.11	A0A0U1RQX8;P22681;A0A0U1RR39	A0A0U1RQX8	79	96	CBL	E3 ubiquitin-protein ligase CBL	yes	no	3	6.0339e-09	74.428	By matching		By matching		By MS/MS
VCVPSSASALGTASK	RLDLLPQRVCVPSSAS	SALGTASKAASGSLHK	R	V	C	S	K	A	3	0	0	0	1	0	0	1	0	0	1	1	0	0	1	4	1	0	0	2	0	0	15	0	1433.72	A0A0U1RQX8;P22681	A0A0U1RQX8	507	521	CBL	E3 ubiquitin-protein ligase CBL	yes	no	2	0.00082918	60.55	By matching	By matching	By matching		By MS/MS
VPVSAPSSSDPWTGR	WLPRPIPKVPVSAPSS	SSDPWTGRELTNRHSL	K	V	P	G	R	E	1	1	0	1	0	0	0	1	0	0	0	0	0	0	3	4	1	1	0	2	0	0	15	0	1541.75	A0A0U1RQX8;P22681;A0A0U1RR39	A0A0U1RQX8	598	612	CBL	E3 ubiquitin-protein ligase CBL	yes	no	2	0.0013819	54.09		By matching	By matching		By MS/MS
ESPTSVGFFNLR	NLITVTVKESPTSVGF	SVGFFNLRHY______	K	E	S	L	R	H	0	1	1	0	0	0	1	1	0	0	1	0	0	2	1	2	1	0	0	1	0	0	12	0	1352.67	Q14781	Q14781	519	530	CBX2	Chromobox protein homolog 2	yes	yes	2	0.0023663	48.568					By MS/MS
GTGSGLIGASGATMPTDTSK	ATNPAPGKGTGSGLIG	TMPTDTSKSEKLASRA	K	G	T	S	K	S	2	0	0	1	0	0	0	5	0	1	1	1	1	0	1	3	4	0	0	0	0	0	20	0	1807.86	Q14781	Q14781	391	410	CBX2	Chromobox protein homolog 2	yes	yes	2	0.0067663	32.353					By MS/MS
GVPATNPAPGK	ARHATATKGVPATNPA	ATNPAPGKGTGSGLIG	K	G	V	G	K	G	2	0	1	0	0	0	0	2	0	0	0	1	0	0	3	0	1	0	0	1	0	0	11	0	1007.54	Q14781	Q14781	380	390	CBX2	Chromobox protein homolog 2	yes	yes	2	0.015985	39.58					By MS/MS
LPPPLSAPVAGLAALK	DLGAPASKLPPPLSAP	VAGLAALKAHAKEACG	K	L	P	L	K	A	4	0	0	0	0	0	0	1	0	0	4	1	0	0	4	1	0	0	0	1	0	0	16	0	1513.92	Q14781	Q14781	200	215	CBX2	Chromobox protein homolog 2	yes	yes	2	0.019216	31.614					By MS/MS
MTQSQAQAASR	SIVHYMNRMTQSQAQA	SQAQAASRLALKAQAT	R	M	T	S	R	L	3	1	0	0	0	3	0	0	0	0	0	0	1	0	0	2	1	0	0	0	0	0	11	0	1177.55	Q14781	Q14781	263	273	CBX2	Chromobox protein homolog 2	yes	yes	2	0.0068503	47.712					By MS/MS
AAGAEEKKVEAPPK	PADRTFKKAAGAEEKK	KKVEAPPKRREEEVSG	K	A	A	P	K	R	4	0	0	0	0	0	3	1	0	0	0	3	0	0	2	0	0	0	0	1	0	0	14	2	1423.77	O00257	O00257	313	326	CBX4	E3 SUMO-protein ligase CBX4	yes	yes	3	0.032216	50.897			By MS/MS	By matching
AKLDLGAQGK	QDSSTDNRAKLDLGAQ	LDLGAQGKGQGHQYEL	R	A	K	G	K	G	2	0	0	1	0	1	0	2	0	0	2	2	0	0	0	0	0	0	0	0	0	0	10	1	999.571	O00257;O00257-3	O00257	105	114	CBX4	E3 SUMO-protein ligase CBX4	yes	no	2	5.948e-06	100.88	By MS/MS	By MS/MS	By MS/MS	By MS/MS	By MS/MS
AKLDLGAQGKGQGHQYELNSK	QDSSTDNRAKLDLGAQ	HQYELNSKKHHQYQPH	R	A	K	S	K	K	2	0	1	1	0	3	1	4	1	0	3	3	0	0	0	1	0	0	1	0	0	0	21	2	2241.15	O00257;O00257-3	O00257	105	125	CBX4	E3 SUMO-protein ligase CBX4	yes	no	4;5	1.7938e-171	147.25			By MS/MS	By matching
CLSETHGEREPCK	NLSHVRKRCLSETHGE	HGEREPCKKRLTARSI	R	C	L	C	K	K	0	1	0	0	2	0	3	1	1	0	1	1	0	0	1	1	1	0	0	0	0	0	13	1	1601.69	O00257;O00257-3	O00257	413	425	CBX4	E3 SUMO-protein ligase CBX4	yes	no	2;3;4	1.3433e-23	110.8	By MS/MS	By MS/MS	By MS/MS	By MS/MS	By MS/MS
CLSETHGEREPCKK	NLSHVRKRCLSETHGE	GEREPCKKRLTARSIS	R	C	L	K	K	R	0	1	0	0	2	0	3	1	1	0	1	2	0	0	1	1	1	0	0	0	0	0	14	2	1729.79	O00257;O00257-3	O00257	413	426	CBX4	E3 SUMO-protein ligase CBX4	yes	no	4	0.0068616	31.071			By matching	By matching
EAFGEQPLQLTTKPDLLAWDPAR	SRKLSPTKEAFGEQPL	LLAWDPARNTHPPSHH	K	E	A	A	R	N	3	1	0	2	0	2	2	1	0	0	4	1	0	1	3	0	2	1	0	0	0	0	23	1	2595.33	O00257	O00257	353	375	CBX4	E3 SUMO-protein ligase CBX4	yes	yes	3	0	181.85	By MS/MS	By MS/MS	By MS/MS	By matching	By MS/MS
EAPSPTCPDLGAK	LQYQGGHKEAPSPTCP	TCPDLGAKSHPPDKWA	K	E	A	A	K	S	2	0	0	1	1	0	1	1	0	0	1	1	0	0	3	1	1	0	0	0	0	0	13	0	1341.62	O00257	O00257	179	191	CBX4	E3 SUMO-protein ligase CBX4	yes	yes	2	1.0514e-36	121.21	By MS/MS	By MS/MS	By MS/MS	By MS/MS	By MS/MS
EAVTGNGIGGK	NGMMPAPKEAVTGNGI	TGNGIGGKMKIVKNKN	K	E	A	G	K	M	1	0	1	0	0	0	1	4	0	1	0	1	0	0	0	0	1	0	0	1	0	0	11	0	1001.51	O00257	O00257	239	249	CBX4	E3 SUMO-protein ligase CBX4	yes	yes	2	1.4515e-16	112.36	By MS/MS		By MS/MS	By MS/MS	By matching
EEEVSGVSDPQPQDAGSR	VEAPPKRREEEVSGVS	QPQDAGSRKLSPTKEA	R	E	E	S	R	K	1	1	0	2	0	2	3	2	0	0	0	0	0	0	2	3	0	0	0	2	0	0	18	0	1885.83	O00257	O00257	329	346	CBX4	E3 SUMO-protein ligase CBX4	yes	yes	2	7.5584e-05	68.41	By MS/MS	By matching	By MS/MS	By matching	By MS/MS
ERQEQLMGYR	LLIAFQNRERQEQLMG	QEQLMGYRKRGPKPKP	R	E	R	Y	R	K	0	2	0	0	0	2	2	1	0	0	1	0	1	0	0	0	0	0	1	0	0	0	10	1	1308.62	O00257;O00257-3;I3L4F1	O00257	61	70	CBX4	E3 SUMO-protein ligase CBX4	yes	no	2;3	1.981e-84	144.65	By MS/MS	By MS/MS	By MS/MS	By MS/MS	By MS/MS
ERQEQLMGYRK	LLIAFQNRERQEQLMG	EQLMGYRKRGPKPKPL	R	E	R	R	K	R	0	2	0	0	0	2	2	1	0	0	1	1	1	0	0	0	0	0	1	0	0	0	11	2	1436.72	O00257;O00257-3;I3L4F1	O00257	61	71	CBX4	E3 SUMO-protein ligase CBX4	yes	no	3	0.0041593	74.962	By matching	By matching	By matching	By matching	By matching
GPKPKPLVVQVPTFAR	QLMGYRKRGPKPKPLV	VQVPTFARRSNVLTGL	R	G	P	A	R	R	1	1	0	0	0	1	0	1	0	0	1	2	0	1	4	0	1	0	0	3	0	0	16	2	1733.04	O00257;O00257-3	O00257	73	88	CBX4	E3 SUMO-protein ligase CBX4	yes	no	3;4	5.791e-19	95.755	By MS/MS	By MS/MS	By MS/MS	By MS/MS	By MS/MS
GPKPKPLVVQVPTFARR	QLMGYRKRGPKPKPLV	QVPTFARRSNVLTGLQ	R	G	P	R	R	S	1	2	0	0	0	1	0	1	0	0	1	2	0	1	4	0	1	0	0	3	0	0	17	3	1889.14	O00257;O00257-3	O00257	73	89	CBX4	E3 SUMO-protein ligase CBX4	yes	no	4	0.013541	30.575				By matching
GPPNGMMPAPK	APGKGSEKGPPNGMMP	NGMMPAPKEAVTGNGI	K	G	P	P	K	E	1	0	1	0	0	0	0	2	0	0	0	1	2	0	4	0	0	0	0	0	0	0	11	0	1095.52	O00257	O00257	228	238	CBX4	E3 SUMO-protein ligase CBX4	yes	yes	2	0.015344	44.318	By matching	By matching	By matching	By matching	By MS/MS
GQGHQYELNSK	LDLGAQGKGQGHQYEL	HQYELNSKKHHQYQPH	K	G	Q	S	K	K	0	0	1	0	0	2	1	2	1	0	1	1	0	0	0	1	0	0	1	0	0	0	11	0	1259.59	O00257;O00257-3	O00257	115	125	CBX4	E3 SUMO-protein ligase CBX4	yes	no	2;3	1.5055e-76	143.42	By MS/MS	By MS/MS	By MS/MS	By MS/MS	By MS/MS
GRVEYLVK	IEKKRIRKGRVEYLVK	GRVEYLVKWRGWSPKY	K	G	R	V	K	W	0	1	0	0	0	0	1	1	0	0	1	1	0	0	0	0	0	0	1	2	0	0	8	1	962.555	O00257;O00257-3;F8WCW6	O00257	24	31	CBX4	E3 SUMO-protein ligase CBX4	yes	no	2	0.0049425	85.67	By matching	By matching	By MS/MS
GSEKGPPNGMMPAPK	GAAGAPGKGSEKGPPN	NGMMPAPKEAVTGNGI	K	G	S	P	K	E	1	0	1	0	0	0	1	3	0	0	0	2	2	0	4	1	0	0	0	0	0	0	15	1	1496.71	O00257	O00257	224	238	CBX4	E3 SUMO-protein ligase CBX4	yes	yes	3	0.00050907	61.167	By matching	By matching	By matching	By matching	By MS/MS
GYLGAVKPLAGAAGAPGK	WAQGAGAKGYLGAVKP	GAAGAPGKGSEKGPPN	K	G	Y	G	K	G	5	0	0	0	0	0	0	5	0	0	2	2	0	0	2	0	0	0	1	1	0	0	18	1	1596.9	O00257	O00257	206	223	CBX4	E3 SUMO-protein ligase CBX4	yes	yes	2;3	1.9589e-137	146.2	By MS/MS	By MS/MS	By MS/MS	By MS/MS	By MS/MS
GYLGAVKPLAGAAGAPGKGSEK	WAQGAGAKGYLGAVKP	APGKGSEKGPPNGMMP	K	G	Y	E	K	G	5	0	0	0	0	0	1	6	0	0	2	3	0	0	2	1	0	0	1	1	0	0	22	2	1998.09	O00257	O00257	206	227	CBX4	E3 SUMO-protein ligase CBX4	yes	yes	3;4	1.2004e-96	121.46	By MS/MS	By MS/MS	By MS/MS	By MS/MS	By MS/MS
IKSGEVAEGEAR	ENGMQAVKIKSGEVAE	EVAEGEARSPSHKKRA	K	I	K	A	R	S	2	1	0	0	0	0	3	2	0	1	0	1	0	0	0	1	0	0	0	1	0	0	12	1	1244.64	O00257	O00257	279	290	CBX4	E3 SUMO-protein ligase CBX4	yes	yes	2;3	2.5885e-08	92.792	By MS/MS	By MS/MS	By MS/MS	By MS/MS	By MS/MS
KHHPYQPDPK	YYYQLNSKKHHPYQPD	HPYQPDPKMYDLQYQG	K	K	H	P	K	M	0	0	0	1	0	1	0	0	2	0	0	2	0	0	3	0	0	0	1	0	0	0	10	1	1245.63	O00257	O00257	158	167	CBX4	E3 SUMO-protein ligase CBX4	yes	yes	3	0.030682	21.993					By MS/MS
KLSPTKEAFGEQPLQLTTKPDLLAWDPAR	QPQDAGSRKLSPTKEA	LLAWDPARNTHPPSHH	R	K	L	A	R	N	3	1	0	2	0	2	2	1	0	0	5	3	0	1	4	1	3	1	0	0	0	0	29	3	3249.74	O00257	O00257	347	375	CBX4	E3 SUMO-protein ligase CBX4	yes	yes	4;5	6.7374e-54	90.435	By matching	By matching	By MS/MS	By matching	By matching
KVEAPPKRREEEVSGVSDPQPQDAGSR	KAAGAEEKKVEAPPKR	QPQDAGSRKLSPTKEA	K	K	V	S	R	K	2	3	0	2	0	2	4	2	0	0	0	2	0	0	4	3	0	0	0	3	0	0	27	4	2947.47	O00257	O00257	320	346	CBX4	E3 SUMO-protein ligase CBX4	yes	yes	4;5	0.0019798	32.507
LDLGAQGK	SSTDNRAKLDLGAQGK	LDLGAQGKGQGHQYEL	K	L	D	G	K	G	1	0	0	1	0	1	0	2	0	0	2	1	0	0	0	0	0	0	0	0	0	0	8	0	800.439	O00257;O00257-3	O00257	107	114	CBX4	E3 SUMO-protein ligase CBX4	yes	no	2	4.1873e-05	108.46	By MS/MS	By MS/MS	By MS/MS	By MS/MS	By MS/MS
LDLGAQGKGQGHQYELNSK	SSTDNRAKLDLGAQGK	HQYELNSKKHHQYQPH	K	L	D	S	K	K	1	0	1	1	0	3	1	4	1	0	3	2	0	0	0	1	0	0	1	0	0	0	19	1	2042.02	O00257;O00257-3	O00257	107	125	CBX4	E3 SUMO-protein ligase CBX4	yes	no	3;4	3.8614e-173	149.52			By matching	By matching
LDLGAQGKGQGHQYELNSKK	SSTDNRAKLDLGAQGK	QYELNSKKHHQYQPHS	K	L	D	K	K	H	1	0	1	1	0	3	1	4	1	0	3	3	0	0	0	1	0	0	1	0	0	0	20	2	2170.11	O00257;O00257-3	O00257	107	126	CBX4	E3 SUMO-protein ligase CBX4	yes	no	4	0.0011084	35.133			By matching
[truncated: 13,643 more rows]
[truncated: 109 more columns]

## Sheet: Sample names key
Sample name	Approach	1st purification	2nd purification	Treatment	Experimental replicate
SU_double_DMSO_1	1	His-SUMO2	FLAG-ubiquitin	DMSO	1
SU_double_DMSO_2	1	His-SUMO2	FLAG-ubiquitin	DMSO	2
[truncated: 32 more rows]
