# Supplementary material for: Converging Small Ubiquitin-like Modifier (SUMO) and Ubiquitin Signaling: Improved Methodology Identifies Co-modified Target Proteins
Source: Mol Cell Proteomics. 2017 Sep 26;16(12):2281–95. doi: 10.1074/mcp.TIR117.000152 (PMC5724187; doi:10.1074/mcp.TIR117.000152)
Supplement: Supplemental Data [file supp_TIR117.000152_4742_1_supp_6090_zw7v3b.xlsx]

## Sheet: RAW ProteinGroups
Protein IDs	Majority protein IDs	Peptide counts (all)	Peptide counts (razor+unique)	Peptide counts (unique)	Protein names	Gene names	Fasta headers	Number of proteins	Peptides	Razor + unique peptides	Unique peptides	Peptides SU_double_DMSO_1	Peptides SU_double_DMSO_2	Peptides SU_double_DMSO_3	Peptides SU_double_DMSO_4	Peptides SU_double_MG_1	Peptides SU_double_MG_2	Peptides SU_double_MG_3	Peptides SU_double_MG_4	Peptides SU_double_MG_5	Peptides SU_parent_DMSO _2	Peptides SU_parent_DMSO_1	Peptides SU_parent_DMSO_3	Peptides SU_parent_DMSO_4	Peptides SU_parent_MG_1	Peptides SU_parent_MG_2	Peptides SU_parent_MG_3	Peptides SU_parent_MG_4	Peptides SU_parent_MG_5	Peptides US_double_DMSO_1	Peptides US_double_DMSO_2	Peptides US_double_DMSO_3	Peptides US_double_DMSO_4	Peptides US_double_MG_1	Peptides US_double_MG_2	Peptides US_double_MG_3	Peptides US_double_MG_4	Peptides US_parent_DMSO_1	Peptides US_parent_DMSO_2	Peptides US_parent_DMSO_3	Peptides US_parent_DMSO_4	Peptides US_parent_MG_1	Peptides US_parent_MG_2	Peptides US_parent_MG_3	Peptides US_parent_MG_4	Razor + unique peptides SU_double_DMSO_1	Razor + unique peptides SU_double_DMSO_2	Razor + unique peptides SU_double_DMSO_3	Razor + unique peptides SU_double_DMSO_4
Q9NRG9;Q9NRG9-2;F8VZ44;H3BU82;F8VUB6	Q9NRG9;Q9NRG9-2;F8VZ44;H3BU82	14;12;11;10;5	14;12;11;10;5	14;12;11;10;5	Aladin	AAAS	sp|Q9NRG9|AAAS_HUMAN Aladin OS=Homo sapiens GN=AAAS PE=1 SV=1;sp|Q9NRG9-2|AAAS_HUMAN Isoform 2 of Aladin OS=Homo sapiens GN=AAAS;tr|F8VZ44|F8VZ44_HUMAN Aladin OS=Homo sapiens GN=AAAS PE=1 SV=1;tr|H3BU82|H3BU82_HUMAN Aladin (Fragment) OS=Homo sapiens GN=AAA	5	14	14	14	5	6	7	2	12	11	9	8	5	2	0	1	1	1	1	1	0	0	5	1	0	3	13	10	11	11	1	0	0	1	1	0	0	1	5	6	7	2
A2A2Q9;Q9Y312	A2A2Q9;Q9Y312	3;3	3;3	3;3	Protein AAR2 homolog	AAR2	tr|A2A2Q9|A2A2Q9_HUMAN Protein AAR2 homolog OS=Homo sapiens GN=AAR2 PE=1 SV=1;sp|Q9Y312|AAR2_HUMAN Protein AAR2 homolog OS=Homo sapiens GN=AAR2 PE=1 SV=2	2	3	3	3	0	2	1	0	2	2	1	0	0	0	0	0	0	0	0	0	0	0	0	0	0	0	2	2	0	3	0	0	0	0	0	0	0	0	0	2	1	0
Q9NY61;A0A087WWS8;A0A087WTH8;A0A087WW41	Q9NY61	10;3;2;1	10;3;2;1	10;3;2;1	Protein AATF	AATF	sp|Q9NY61|AATF_HUMAN Protein AATF OS=Homo sapiens GN=AATF PE=1 SV=1	4	10	10	10	0	0	0	0	10	10	8	6	7	0	0	0	0	0	0	0	0	0	0	0	0	0	7	8	6	6	0	0	0	0	0	0	0	0	0	0	0	0
B4DGL8;A0A087WW65;O75027-3;O75027;O75027-2	B4DGL8;A0A087WW65;O75027-3;O75027;O75027-2	2;2;2;2;2	2;2;2;2;2	2;2;2;2;2	ATP-binding cassette sub-family B member 7, mitochondrial	ABCB7	tr|B4DGL8|B4DGL8_HUMAN ATP-binding cassette sub-family B member 7, mitochondrial (Fragment) OS=Homo sapiens GN=ABCB7 PE=1 SV=1;tr|A0A087WW65|A0A087WW65_HUMAN ATP-binding cassette sub-family B member 7, mitochondrial OS=Homo sapiens GN=ABCB7 PE=1 SV=1;sp|O7	5	2	2	2	0	1	1	0	1	1	1	0	0	0	0	0	0	0	0	0	0	0	1	0	0	1	2	0	1	1	0	0	0	1	0	0	0	0	0	1	1	0
Q9NUT2-5;Q9NUT2-4;Q9NUT2-2;Q9NUT2;Q9NUT2-3	Q9NUT2-5;Q9NUT2-4;Q9NUT2-2;Q9NUT2;Q9NUT2-3	2;2;2;2;1	1;1;1;1;1	1;1;1;1;1	ATP-binding cassette sub-family B member 8, mitochondrial	ABCB8	sp|Q9NUT2-5|ABCB8_HUMAN Isoform 5 of ATP-binding cassette sub-family B member 8, mitochondrial OS=Homo sapiens GN=ABCB8;sp|Q9NUT2-4|ABCB8_HUMAN Isoform 4 of ATP-binding cassette sub-family B member 8, mitochondrial OS=Homo sapiens GN=ABCB8;sp|Q9NUT2-2|ABCB	5	2	1	1	1	1	1	0	1	1	1	0	0	1	0	0	0	0	1	0	0	0	0	0	0	0	2	1	1	1	0	0	0	0	0	0	0	0	0	0	0	0
P33897	P33897	4	4	4	ATP-binding cassette sub-family D member 1	ABCD1	sp|P33897|ABCD1_HUMAN ATP-binding cassette sub-family D member 1 OS=Homo sapiens GN=ABCD1 PE=1 SV=2	1	4	4	4	2	3	1	0	2	2	2	0	2	1	0	0	0	0	0	0	0	0	1	0	0	1	3	0	1	4	0	0	0	0	0	0	0	0	2	3	1	0
P28288;P28288-2;P28288-3	P28288;P28288-2	14;12;1	14;12;1	14;12;1	ATP-binding cassette sub-family D member 3	ABCD3	sp|P28288|ABCD3_HUMAN ATP-binding cassette sub-family D member 3 OS=Homo sapiens GN=ABCD3 PE=1 SV=1;sp|P28288-2|ABCD3_HUMAN Isoform 2 of ATP-binding cassette sub-family D member 3 OS=Homo sapiens GN=ABCD3	3	14	14	14	10	12	6	0	13	13	12	0	7	7	4	2	1	5	4	1	1	0	4	0	1	5	13	1	4	10	2	0	1	2	0	0	1	2	10	12	6	0
D6R9I9;P61221	D6R9I9;P61221	2;2	2;2	2;2	ATP-binding cassette sub-family E member 1	ABCE1	tr|D6R9I9|D6R9I9_HUMAN ATP-binding cassette sub-family E member 1 OS=Homo sapiens GN=ABCE1 PE=1 SV=1;sp|P61221|ABCE1_HUMAN ATP-binding cassette sub-family E member 1 OS=Homo sapiens GN=ABCE1 PE=1 SV=1	2	2	2	2	0	0	0	0	0	0	0	0	0	0	0	0	0	0	0	0	1	0	0	0	0	0	2	2	2	2	0	1	0	0	0	0	0	0	0	0	0	0
C9JHK9;C9JZV3;Q9UG63;Q9UG63-2	C9JHK9;C9JZV3;Q9UG63;Q9UG63-2	1;1;1;1	1;1;1;1	1;1;1;1	ATP-binding cassette sub-family F member 2	ABCF2	tr|C9JHK9|C9JHK9_HUMAN ATP-binding cassette sub-family F member 2 (Fragment) OS=Homo sapiens GN=ABCF2 PE=1 SV=1;tr|C9JZV3|C9JZV3_HUMAN ATP-binding cassette sub-family F member 2 (Fragment) OS=Homo sapiens GN=ABCF2 PE=1 SV=7;sp|Q9UG63|ABCF2_HUMAN ATP-bindin	4	1	1	1	0	1	1	0	1	1	1	1	0	1	0	0	0	1	1	0	0	0	0	0	0	1	1	1	1	1	0	0	0	0	0	0	0	0	0	1	1	0
Q8N2K0;Q8N2K0-2;Q8N2K0-3;I3L294;I3L440;Q5T712;I3L1V0;I3L380	Q8N2K0;Q8N2K0-2;Q8N2K0-3;I3L294	5;5;4;3;2;2;2;1	5;5;4;3;2;2;2;1	5;5;4;3;2;2;2;1	Monoacylglycerol lipase ABHD12	ABHD12	sp|Q8N2K0|ABD12_HUMAN Monoacylglycerol lipase ABHD12 OS=Homo sapiens GN=ABHD12 PE=1 SV=2;sp|Q8N2K0-2|ABD12_HUMAN Isoform 2 of Monoacylglycerol lipase ABHD12 OS=Homo sapiens GN=ABHD12;sp|Q8N2K0-3|ABD12_HUMAN Isoform 3 of Monoacylglycerol lipase ABHD12 OS=Ho	8	5	5	5	3	2	1	0	3	3	2	0	2	1	0	0	0	0	1	0	0	0	0	0	0	0	3	2	1	4	0	0	0	0	0	0	0	0	3	2	1	0
A0A0G2JJD3;O95870;O95870-2;A0A0G2JI89;F2Z3G6;F2Z3H2	A0A0G2JJD3;O95870;O95870-2;A0A0G2JI89	6;6;5;3;1;1	6;6;5;3;1;1	6;6;5;3;1;1	Abhydrolase domain-containing protein 16A	ABHD16A	tr|A0A0G2JJD3|A0A0G2JJD3_HUMAN HLA-B associated transcript 5, isoform CRA_b OS=Homo sapiens GN=ABHD16A PE=1 SV=1;sp|O95870|ABHGA_HUMAN Protein ABHD16A OS=Homo sapiens GN=ABHD16A PE=1 SV=3;sp|O95870-2|ABHGA_HUMAN Isoform 2 of Protein ABHD16A OS=Homo sapiens	6	6	6	6	3	3	3	0	3	2	4	0	0	1	1	0	0	0	0	0	0	0	2	0	0	1	4	0	2	6	0	0	0	0	0	0	0	0	3	3	3	0
A0A087X2C5;Q9BV23	A0A087X2C5;Q9BV23	1;1	1;1	1;1	Monoacylglycerol lipase ABHD6	ABHD6	tr|A0A087X2C5|A0A087X2C5_HUMAN Monoacylglycerol lipase ABHD6 OS=Homo sapiens GN=ABHD6 PE=1 SV=1;sp|Q9BV23|ABHD6_HUMAN Monoacylglycerol lipase ABHD6 OS=Homo sapiens GN=ABHD6 PE=1 SV=1	2	1	1	1	0	1	1	0	1	1	1	0	0	0	0	0	0	0	0	0	0	0	0	0	0	0	0	0	0	1	0	0	0	0	0	0	0	0	0	1	1	0
O14639-2;O14639-6;F8W8M4;A0A0A0MRL6;O14639	O14639-2;O14639-6;F8W8M4;A0A0A0MRL6;O14639	30;30;29;29;29	30;30;29;29;29	10;10;10;10;9	Actin-binding LIM protein 1	ABLIM1	sp|O14639-2|ABLM1_HUMAN Isoform 2 of Actin-binding LIM protein 1 OS=Homo sapiens GN=ABLIM1;sp|O14639-6|ABLM1_HUMAN Isoform 6 of Actin-binding LIM protein 1 OS=Homo sapiens GN=ABLIM1;tr|F8W8M4|F8W8M4_HUMAN Actin-binding LIM protein 1 OS=Homo sapiens GN=ABLI	5	30	30	10	20	21	20	25	17	22	20	26	17	19	18	21	24	21	24	24	28	15	14	17	20	15	16	20	24	11	23	24	18	19	24	19	22	21	20	21	20	25
O14639-3;O14639-5;O14639-4;J3QSX6;H0Y7N6;F6XFR5	O14639-3;O14639-5;O14639-4;J3QSX6	21;21;20;19;9;9	1;1;1;1;1;1	1;1;1;1;1;1	Actin-binding LIM protein 1	ABLIM1	sp|O14639-3|ABLM1_HUMAN Isoform 3 of Actin-binding LIM protein 1 OS=Homo sapiens GN=ABLIM1;sp|O14639-5|ABLM1_HUMAN Isoform 5 of Actin-binding LIM protein 1 OS=Homo sapiens GN=ABLIM1;sp|O14639-4|ABLM1_HUMAN Isoform 4 of Actin-binding LIM protein 1 OS=Homo s	6	21	1	1	15	15	17	18	14	16	15	19	12	15	14	17	17	15	17	18	20	10	11	12	14	11	12	15	18	6	17	17	13	14	17	13	17	15	1	1	1	1
P53396-2;P53396;P53396-3;K7ESG8;K7EIE7	P53396-2;P53396;P53396-3	18;18;14;3;1	18;18;14;3;1	18;18;14;3;1	ATP-citrate synthase	ACLY	sp|P53396-2|ACLY_HUMAN Isoform 2 of ATP-citrate synthase OS=Homo sapiens GN=ACLY;sp|P53396|ACLY_HUMAN ATP-citrate synthase OS=Homo sapiens GN=ACLY PE=1 SV=3;sp|P53396-3|ACLY_HUMAN Isoform 3 of ATP-citrate synthase OS=Homo sapiens GN=ACLY	5	18	18	18	0	0	0	0	11	8	9	3	4	0	0	0	0	0	0	0	0	0	0	1	0	0	17	17	12	17	1	1	0	1	0	1	0	1	0	0	0	0
G3V4F2;A0A087X0W7;A0A087WT95;P49753-2;Q86TX2;P49753	G3V4F2;A0A087X0W7;A0A087WT95;P49753-2;Q86TX2;P49753	1;1;1;1;1;1	1;1;1;1;1;1	1;1;1;1;1;1	Acyl-coenzyme A thioesterase 2, mitochondrial;Acyl-coenzyme A thioesterase 1	ACOT1;ACOT2	tr|G3V4F2|G3V4F2_HUMAN Acyl-coenzyme A thioesterase 1 OS=Homo sapiens GN=ACOT1 PE=1 SV=1;tr|A0A087X0W7|A0A087X0W7_HUMAN Acyl-coenzyme A thioesterase 2, mitochondrial OS=Homo sapiens GN=ACOT2 PE=1 SV=1;tr|A0A087WT95|A0A087WT95_HUMAN Acyl-coenzyme A thioeste	6	1	1	1	0	0	0	0	0	1	1	1	0	0	0	0	0	0	0	0	0	0	0	0	0	0	1	1	1	1	0	0	0	0	0	0	0	0	0	0	0	0
F5H362;F5H755;F5H5A1;Q4G176	F5H362;F5H755;F5H5A1;Q4G176	2;2;2;2	2;2;2;2	1;1;1;1	Acyl-CoA synthetase family member 3, mitochondrial	ACSF3	tr|F5H362|F5H362_HUMAN Acyl-CoA synthetase family member 3, mitochondrial (Fragment) OS=Homo sapiens GN=ACSF3 PE=1 SV=1;tr|F5H755|F5H755_HUMAN Acyl-CoA synthetase family member 3, mitochondrial (Fragment) OS=Homo sapiens GN=ACSF3 PE=1 SV=1;tr|F5H5A1|F5H5A1	4	2	2	1	1	1	1	0	2	2	2	1	1	0	0	1	0	0	0	0	0	0	1	0	0	0	2	2	1	0	0	0	0	0	0	0	0	0	1	1	1	0
O95573;O60488-2;O60488;F5GWH2;C9JC11;F5H062	O95573	31;4;4;3;1;1	31;4;4;3;1;1	31;4;4;3;1;1	Long-chain-fatty-acid--CoA ligase 3	ACSL3	sp|O95573|ACSL3_HUMAN Long-chain-fatty-acid--CoA ligase 3 OS=Homo sapiens GN=ACSL3 PE=1 SV=3	6	31	31	31	22	18	18	0	27	28	26	7	14	12	13	3	1	10	12	5	2	2	13	0	1	11	26	8	12	27	2	1	1	9	0	1	0	6	22	18	18	0
P68133;P68032;P63267;P62736;A6NL76;F8WB63;B8ZZJ2;C9JFL5;F6UVQ4;F6QUT6	P68133;P68032;P63267;P62736;A6NL76;F8WB63;B8ZZJ2;C9JFL5;F6UVQ4;F6QUT6	14;14;13;13;11;8;8;8;8;8	1;1;1;1;1;1;1;1;1;1	1;1;1;1;1;1;1;1;1;1	Actin, alpha skeletal muscle;Actin, alpha cardiac muscle 1;Actin, gamma-enteric smooth muscle;Actin, aortic smooth muscle	ACTA1;ACTC1;ACTG2;ACTA2	sp|P68133|ACTS_HUMAN Actin, alpha skeletal muscle OS=Homo sapiens GN=ACTA1 PE=1 SV=1;sp|P68032|ACTC_HUMAN Actin, alpha cardiac muscle 1 OS=Homo sapiens GN=ACTC1 PE=1 SV=1;sp|P63267|ACTH_HUMAN Actin, gamma-enteric smooth muscle OS=Homo sapiens GN=ACTG2 PE=1	10	14	1	1	7	7	6	2	12	12	9	8	7	4	6	1	1	4	3	1	3	6	8	7	8	6	14	12	12	12	5	2	1	2	2	1	3	2	0	0	0	0
P60709;P63261;I3L3I0;I3L1U9;I3L4N8;G5E9R0;E7EVS6;C9JZR7;K7EM38;I3L3R2;J3KT65;C9JTX5;C9JUM1;P63267-2;Q6S8J3;A5A3E0;Q562R1;F8WCH0	P60709;P63261;I3L3I0;I3L1U9;I3L4N8	22;21;14;14;11;10;10;9;9;9;9;8;8;8;8;8;4;3	22;21;14;14;11;10;10;9;9;9;9;8;8;8;8;8;4;3	7;6;4;4;4;2;2;1;1;1;1;1;0;0;0;0;0;0	Actin, cytoplasmic 1;Actin, cytoplasmic 1, N-terminally processed;Actin, cytoplasmic 2;Actin, cytoplasmic 2, N-terminally processed	ACTB;ACTG1	sp|P60709|ACTB_HUMAN Actin, cytoplasmic 1 OS=Homo sapiens GN=ACTB PE=1 SV=1;sp|P63261|ACTG_HUMAN Actin, cytoplasmic 2 OS=Homo sapiens GN=ACTG1 PE=1 SV=1;tr|I3L3I0|I3L3I0_HUMAN Actin, cytoplasmic 2 (Fragment) OS=Homo sapiens GN=ACTG1 PE=1 SV=1;tr|I3L1U9|I3L	18	22	22	7	10	11	10	4	18	18	15	11	12	8	10	3	3	7	7	2	5	10	14	10	11	8	21	20	18	20	8	4	2	3	3	3	5	3	10	11	10	4
P12814-2;P12814;P12814-3;P12814-4;H9KV75;H0YJ11;H7C5W8;H0YJW3;G3V2W4;G3V2N5;G3V5M4;G3V2X9;G3V380	P12814-2;P12814;P12814-3;P12814-4;H9KV75	18;18;18;18;16;8;8;5;4;4;2;2;1	18;18;18;18;16;8;8;5;4;4;2;2;1	10;10;10;10;9;5;5;2;2;3;1;1;1	Alpha-actinin-1	ACTN1	sp|P12814-2|ACTN1_HUMAN Isoform 2 of Alpha-actinin-1 OS=Homo sapiens GN=ACTN1;sp|P12814|ACTN1_HUMAN Alpha-actinin-1 OS=Homo sapiens GN=ACTN1 PE=1 SV=2;sp|P12814-3|ACTN1_HUMAN Isoform 3 of Alpha-actinin-1 OS=Homo sapiens GN=ACTN1;sp|P12814-4|ACTN1_HUMAN Iso	13	18	18	10	5	6	3	1	9	9	10	6	5	1	1	0	0	3	2	0	1	1	5	1	5	3	16	16	14	14	0	0	0	0	1	0	0	0	5	6	3	1
O43707;O43707-2;F5GXS2;O43707-3;H7C144;P35609-2;P35609;F6THM6;Q08043;G3V2E8;K7EP19;K7EJH8;A0A087WSZ2	O43707;O43707-2;F5GXS2;O43707-3	10;8;5;5;4;4;4;2;2;1;1;1;1	2;2;1;1;1;0;0;0;0;0;0;0;0	2;2;1;1;1;0;0;0;0;0;0;0;0	Alpha-actinin-4	ACTN4	sp|O43707|ACTN4_HUMAN Alpha-actinin-4 OS=Homo sapiens GN=ACTN4 PE=1 SV=2;sp|O43707-2|ACTN4_HUMAN Isoform ACTN4ISO of Alpha-actinin-4 OS=Homo sapiens GN=ACTN4;tr|F5GXS2|F5GXS2_HUMAN Alpha-actinin-4 OS=Homo sapiens GN=ACTN4 PE=1 SV=2;sp|O43707-3|ACTN4_HUMAN	13	10	2	2	3	4	1	1	8	8	7	3	4	0	0	0	0	3	2	0	0	0	3	1	5	2	9	10	7	6	0	0	0	0	0	0	0	0	0	0	0	0
P61160;F5H6T1;P61160-2	P61160;F5H6T1;P61160-2	6;5;5	6;5;5	6;5;5	Actin-related protein 2	ACTR2	sp|P61160|ARP2_HUMAN Actin-related protein 2 OS=Homo sapiens GN=ACTR2 PE=1 SV=1;tr|F5H6T1|F5H6T1_HUMAN ARP2 actin-related protein 2 homolog (Yeast), isoform CRA_d OS=Homo sapiens GN=ACTR2 PE=1 SV=2;sp|P61160-2|ARP2_HUMAN Isoform 2 of Actin-related protein	3	6	6	6	0	0	0	0	3	3	4	2	2	0	0	0	0	0	0	0	0	0	0	0	0	0	4	4	5	5	0	0	0	0	0	0	0	0	0	0	0	0
P61158;B4DXW1;F8WEW2;F8WE84;F8WDR7	P61158;B4DXW1	3;2;1;1;1	3;2;1;1;1	3;2;1;1;1	Actin-related protein 3	ACTR3	sp|P61158|ARP3_HUMAN Actin-related protein 3 OS=Homo sapiens GN=ACTR3 PE=1 SV=3;tr|B4DXW1|B4DXW1_HUMAN Actin-related protein 3 OS=Homo sapiens GN=ACTR3 PE=1 SV=1	5	3	3	3	0	0	0	0	2	3	1	2	1	0	0	0	0	0	0	0	0	0	0	0	0	0	3	2	2	3	1	0	0	0	0	0	0	0	0	0	0	0
O14672;H0YK87;C9J9B4	O14672;H0YK87;C9J9B4	2;1;1	2;1;1	2;1;1	Disintegrin and metalloproteinase domain-containing protein 10	ADAM10	sp|O14672|ADA10_HUMAN Disintegrin and metalloproteinase domain-containing protein 10 OS=Homo sapiens GN=ADAM10 PE=1 SV=1;tr|H0YK87|H0YK87_HUMAN Disintegrin and metalloproteinase domain-containing protein 10 (Fragment) OS=Homo sapiens GN=ADAM10 PE=1 SV=1;tr	3	2	2	2	1	1	0	0	1	1	1	0	0	0	0	0	0	0	0	0	0	0	0	0	0	0	2	0	0	2	0	0	0	0	0	0	0	0	1	1	0	0
P78536;P78536-2;A6H8L4;E7EUI5	P78536	7;3;2;2	7;3;2;2	7;3;2;2	Disintegrin and metalloproteinase domain-containing protein 17	ADAM17	sp|P78536|ADA17_HUMAN Disintegrin and metalloproteinase domain-containing protein 17 OS=Homo sapiens GN=ADAM17 PE=1 SV=1	4	7	7	7	3	3	2	0	7	7	7	5	2	0	1	1	0	2	1	1	0	1	4	1	1	3	7	6	6	6	0	1	1	2	1	1	1	2	3	3	2	0
Q13443;F8WC54;A0AVL1;Q13443-2	Q13443;F8WC54;A0AVL1;Q13443-2	2;1;1;1	2;1;1;1	2;1;1;1	Disintegrin and metalloproteinase domain-containing protein 9	ADAM9	sp|Q13443|ADAM9_HUMAN Disintegrin and metalloproteinase domain-containing protein 9 OS=Homo sapiens GN=ADAM9 PE=1 SV=1;tr|F8WC54|F8WC54_HUMAN Disintegrin and metalloproteinase domain-containing protein 9 OS=Homo sapiens GN=ADAM9 PE=1 SV=1;tr|A0AVL1|A0AVL1_	4	2	2	2	0	0	0	0	0	0	0	0	0	0	0	0	0	0	0	0	0	0	0	0	0	0	1	0	0	2	0	0	0	0	0	0	0	0	0	0	0	0
A0A0C4DFV8;Q76LX8-3;Q76LX8-2;Q76LX8	A0A0C4DFV8;Q76LX8-3;Q76LX8-2;Q76LX8	1;1;1;1	1;1;1;1	1;1;1;1	A disintegrin and metalloproteinase with thrombospondin motifs 13	ADAMTS13	tr|A0A0C4DFV8|A0A0C4DFV8_HUMAN A disintegrin and metalloproteinase with thrombospondin motifs 13 OS=Homo sapiens GN=ADAMTS13 PE=1 SV=1;sp|Q76LX8-3|ATS13_HUMAN Isoform 3 of A disintegrin and metalloproteinase with thrombospondin motifs 13 OS=Homo sapiens GN	4	1	1	1	1	1	1	1	1	1	1	1	1	1	1	1	1	1	1	1	1	1	1	1	1	0	1	1	1	1	1	1	1	1	1	1	1	1	1	1	1	1
H0YCK3;P55265-5;P55265-3;P55265-2;P55265;P55265-4	H0YCK3;P55265-5;P55265-3;P55265-2;P55265;P55265-4	5;5;5;5;5;5	5;5;5;5;5;5	5;5;5;5;5;5	Double-stranded RNA-specific adenosine deaminase	ADAR	tr|H0YCK3|H0YCK3_HUMAN Double-stranded RNA-specific adenosine deaminase (Fragment) OS=Homo sapiens GN=ADAR PE=1 SV=1;sp|P55265-5|DSRAD_HUMAN Isoform 5 of Double-stranded RNA-specific adenosine deaminase OS=Homo sapiens GN=ADAR;sp|P55265-3|DSRAD_HUMAN Isofo	6	5	5	5	5	5	5	2	5	4	4	2	3	0	0	1	0	0	0	0	1	0	1	0	1	0	4	4	3	1	0	0	0	0	1	0	0	0	5	5	5	2
Q9H2P0;E9PQK8	Q9H2P0	17;3	17;3	17;3	Activity-dependent neuroprotector homeobox protein	ADNP	sp|Q9H2P0|ADNP_HUMAN Activity-dependent neuroprotector homeobox protein OS=Homo sapiens GN=ADNP PE=1 SV=1	2	17	17	17	11	11	12	5	16	13	10	10	8	0	0	1	0	1	1	1	0	1	4	0	2	2	7	7	6	9	1	1	1	0	1	1	1	1	11	11	12	5
Q6IQ32;H0YLN6;H0YM09	Q6IQ32	9;2;2	9;2;2	9;2;2	ADNP homeobox protein 2	ADNP2	sp|Q6IQ32|ADNP2_HUMAN ADNP homeobox protein 2 OS=Homo sapiens GN=ADNP2 PE=1 SV=1	3	9	9	9	3	5	4	0	9	9	9	5	4	1	0	1	0	1	1	1	0	0	3	0	1	0	8	8	5	7	1	1	1	0	0	0	1	0	3	5	4	0
Q9BRR6-2;Q9BRR6;H3BRS6;Q9BRR6-4;Q9BRR6-3;H3BU35;Q9BRR6-5;H3BTH4;H3BN66;Q9BRR6-6	Q9BRR6-2;Q9BRR6;H3BRS6;Q9BRR6-4;Q9BRR6-3	10;10;5;5;5;3;3;1;1;1	10;10;5;5;5;3;3;1;1;1	10;10;5;5;5;3;3;1;1;1	ADP-dependent glucokinase	ADPGK	sp|Q9BRR6-2|ADPGK_HUMAN Isoform 2 of ADP-dependent glucokinase OS=Homo sapiens GN=ADPGK;sp|Q9BRR6|ADPGK_HUMAN ADP-dependent glucokinase OS=Homo sapiens GN=ADPGK PE=1 SV=1;tr|H3BRS6|H3BRS6_HUMAN ADP-dependent glucokinase (Fragment) OS=Homo sapiens GN=ADPGK	10	10	10	10	6	6	8	2	9	10	10	7	5	5	5	5	2	6	5	3	1	0	5	3	5	3	9	7	7	8	4	1	1	2	3	1	1	4	6	6	8	2
Q9UHB7;Q9UHB7-2;C9JCE0;H7C319;Q9UHB7-3	Q9UHB7;Q9UHB7-2	4;3;1;1;1	4;3;1;1;1	4;3;1;1;1	AF4/FMR2 family member 4	AFF4	sp|Q9UHB7|AFF4_HUMAN AF4/FMR2 family member 4 OS=Homo sapiens GN=AFF4 PE=1 SV=1;sp|Q9UHB7-2|AFF4_HUMAN Isoform 2 of AF4/FMR2 family member 4 OS=Homo sapiens GN=AFF4	5	4	4	4	0	0	0	0	1	2	0	1	0	0	0	0	0	0	0	0	0	0	1	0	1	0	4	4	4	4	0	0	0	0	0	0	0	0	0	0	0	0
Q9Y4W6;K7EP56	Q9Y4W6	10;1	10;1	10;1	AFG3-like protein 2	AFG3L2	sp|Q9Y4W6|AFG32_HUMAN AFG3-like protein 2 OS=Homo sapiens GN=AFG3L2 PE=1 SV=2	2	10	10	10	1	2	4	0	5	4	6	1	2	1	1	1	0	1	1	0	0	0	1	1	1	2	7	4	6	9	1	0	0	1	0	0	1	1	1	2	4	0
P35573-2;P35573-3;P35573	P35573-2;P35573-3;P35573	1;1;1	1;1;1	1;1;1	Glycogen debranching enzyme;4-alpha-glucanotransferase;Amylo-alpha-1,6-glucosidase	AGL	sp|P35573-2|GDE_HUMAN Isoform 5 of Glycogen debranching enzyme OS=Homo sapiens GN=AGL;sp|P35573-3|GDE_HUMAN Isoform 6 of Glycogen debranching enzyme OS=Homo sapiens GN=AGL;sp|P35573|GDE_HUMAN Glycogen debranching enzyme OS=Homo sapiens GN=AGL PE=1 SV=3	3	1	1	1	0	0	0	0	0	0	0	0	0	0	0	0	0	0	0	0	0	0	0	0	0	0	0	0	0	1	0	0	0	0	0	0	0	0	0	0	0	0
Q5TA58;Q9UL18	Q5TA58;Q9UL18	11;11	5;5	4;4	Protein argonaute;Protein argonaute-1	AGO1	tr|Q5TA58|Q5TA58_HUMAN Protein argonaute-1 OS=Homo sapiens GN=AGO1 PE=1 SV=1;sp|Q9UL18|AGO1_HUMAN Protein argonaute-1 OS=Homo sapiens GN=AGO1 PE=1 SV=3	2	11	5	4	0	3	3	1	8	7	3	2	1	0	0	0	0	0	0	0	1	0	1	0	1	2	9	8	8	10	0	0	0	0	0	0	0	0	0	1	1	0
Q9UKV8-2;Q9UKV8	Q9UKV8-2;Q9UKV8	14;14	14;14	7;7	Protein argonaute-2	AGO2	sp|Q9UKV8-2|AGO2_HUMAN Isoform 2 of Protein argonaute-2 OS=Homo sapiens GN=AGO2;sp|Q9UKV8|AGO2_HUMAN Protein argonaute-2 OS=Homo sapiens GN=AGO2 PE=1 SV=3	2	14	14	7	2	5	2	1	8	7	2	1	1	1	0	1	1	1	1	1	2	0	1	0	2	1	10	5	8	12	1	1	0	1	1	0	1	0	2	5	2	1
Q9NUQ2;H0YC22	Q9NUQ2	3;1	3;1	3;1	1-acyl-sn-glycerol-3-phosphate acyltransferase epsilon	AGPAT5	sp|Q9NUQ2|PLCE_HUMAN 1-acyl-sn-glycerol-3-phosphate acyltransferase epsilon OS=Homo sapiens GN=AGPAT5 PE=1 SV=3	2	3	3	3	1	1	1	0	1	1	1	0	0	0	0	0	0	0	0	0	0	0	0	0	0	2	3	0	2	3	0	0	0	0	0	0	0	0	1	1	1	0
Q86UL3	Q86UL3	2	2	2	Glycerol-3-phosphate acyltransferase 4	AGPAT6	sp|Q86UL3|GPAT4_HUMAN Glycerol-3-phosphate acyltransferase 4 OS=Homo sapiens GN=GPAT4 PE=1 SV=1	1	2	2	2	1	0	1	0	1	1	1	0	0	0	0	0	0	0	0	0	0	0	0	0	0	0	1	0	1	2	0	0	0	0	0	0	0	0	1	0	1	0
Q53EU6	Q53EU6	2	2	2	Glycerol-3-phosphate acyltransferase 3	AGPAT9	sp|Q53EU6|GPAT3_HUMAN Glycerol-3-phosphate acyltransferase 3 OS=Homo sapiens GN=GPAT3 PE=1 SV=2	1	2	2	2	0	0	0	0	2	2	0	0	0	0	0	0	0	0	0	0	0	0	0	0	0	0	2	0	1	2	0	0	0	0	0	0	0	0	0	0	0	0
O00116;B8ZZ81	O00116	10;4	10;4	10;4	Alkyldihydroxyacetonephosphate synthase, peroxisomal	AGPS	sp|O00116|ADAS_HUMAN Alkyldihydroxyacetonephosphate synthase, peroxisomal OS=Homo sapiens GN=AGPS PE=1 SV=1	2	10	10	10	3	2	2	0	6	7	7	2	2	0	0	0	0	0	0	1	0	0	2	0	0	1	7	4	4	8	0	0	0	1	0	0	0	0	3	2	2	0
Q8WYP5;Q8WYP5-3;Q8WYP5-2	Q8WYP5;Q8WYP5-3;Q8WYP5-2	10;10;10	10;10;10	10;10;10	Protein ELYS	AHCTF1	sp|Q8WYP5|ELYS_HUMAN Protein ELYS OS=Homo sapiens GN=AHCTF1 PE=1 SV=3;sp|Q8WYP5-3|ELYS_HUMAN Isoform 3 of Protein ELYS OS=Homo sapiens GN=AHCTF1;sp|Q8WYP5-2|ELYS_HUMAN Isoform 2 of Protein ELYS OS=Homo sapiens GN=AHCTF1	3	10	10	10	5	4	3	1	7	7	5	1	3	0	1	1	0	0	0	1	0	0	3	0	0	2	7	3	4	8	1	0	0	0	0	0	0	1	5	4	3	1
P23526;P23526-2	P23526;P23526-2	2;1	2;1	2;1	Adenosylhomocysteinase	AHCY	sp|P23526|SAHH_HUMAN Adenosylhomocysteinase OS=Homo sapiens GN=AHCY PE=1 SV=4;sp|P23526-2|SAHH_HUMAN Isoform 2 of Adenosylhomocysteinase OS=Homo sapiens GN=AHCY	2	2	2	2	0	0	0	0	1	1	0	1	0	0	0	0	0	0	0	0	0	1	0	0	0	0	2	2	1	2	0	0	0	0	0	0	1	0	0	0	0	0
E9PI51;Q9NQN3;E9PML3;Q8N157-3;Q8N157-2;Q8N157	E9PI51;Q9NQN3;E9PML3;Q8N157-3;Q8N157-2;Q8N157	1;1;1;1;1;1	1;1;1;1;1;1	1;1;1;1;1;1	Jouberin	AHI1	tr|E9PI51|E9PI51_HUMAN Jouberin OS=Homo sapiens GN=AHI1 PE=4 SV=1;tr|Q9NQN3|Q9NQN3_HUMAN Jouberin OS=Homo sapiens GN=AHI1 PE=4 SV=1;tr|E9PML3|E9PML3_HUMAN Jouberin (Fragment) OS=Homo sapiens GN=AHI1 PE=1 SV=1;sp|Q8N157-3|AHI1_HUMAN Isoform 3 of Jouberin OS	6	1	1	1	0	0	0	0	0	0	0	0	0	0	0	0	0	0	0	0	0	0	1	1	1	1	1	0	1	1	0	0	0	0	0	0	0	0	0	0	0	0
P35869	P35869	1	1	1	Aryl hydrocarbon receptor	AHR	sp|P35869|AHR_HUMAN Aryl hydrocarbon receptor OS=Homo sapiens GN=AHR PE=1 SV=2	1	1	1	1	1	1	1	1	1	1	1	1	1	1	1	1	1	1	1	1	1	1	0	1	1	0	1	1	1	1	1	1	0	1	1	1	1	1	1	1	1	1
F5GXJ9;Q13740-2;Q13740;H7C543;Q13740-3;Q13740-4	F5GXJ9;Q13740-2;Q13740	5;5;5;2;2;1	5;5;5;2;2;1	5;5;5;2;2;1	CD166 antigen	ALCAM	tr|F5GXJ9|F5GXJ9_HUMAN CD166 antigen OS=Homo sapiens GN=ALCAM PE=1 SV=1;sp|Q13740-2|CD166_HUMAN Isoform 2 of CD166 antigen OS=Homo sapiens GN=ALCAM;sp|Q13740|CD166_HUMAN CD166 antigen OS=Homo sapiens GN=ALCAM PE=1 SV=2	6	5	5	5	3	4	3	1	5	5	5	4	3	2	1	0	0	1	1	0	0	0	2	0	0	1	5	3	4	4	0	0	0	0	0	0	0	0	3	4	3	1
P54886-2;P54886	P54886-2;P54886	4;4	4;4	4;4	Delta-1-pyrroline-5-carboxylate synthase;Glutamate 5-kinase;Gamma-glutamyl phosphate reductase	ALDH18A1	sp|P54886-2|P5CS_HUMAN Isoform Short of Delta-1-pyrroline-5-carboxylate synthase OS=Homo sapiens GN=ALDH18A1;sp|P54886|P5CS_HUMAN Delta-1-pyrroline-5-carboxylate synthase OS=Homo sapiens GN=ALDH18A1 PE=1 SV=2	2	4	4	4	2	1	1	1	2	3	3	4	2	0	0	0	0	1	1	0	0	0	1	2	1	1	2	3	3	3	0	0	0	1	1	0	0	2	2	1	1	1
P43353-2;P43353;A0A087X192;Q9BUJ8;A0A087WUF8;A0A087X2D4;P48448	P43353-2;P43353;A0A087X192;Q9BUJ8	4;4;2;2;1;1;1	4;4;2;2;1;1;1	4;4;2;2;1;1;1	Aldehyde dehydrogenase family 3 member B1	ALDH3B1	sp|P43353-2|AL3B1_HUMAN Isoform 2 of Aldehyde dehydrogenase family 3 member B1 OS=Homo sapiens GN=ALDH3B1;sp|P43353|AL3B1_HUMAN Aldehyde dehydrogenase family 3 member B1 OS=Homo sapiens GN=ALDH3B1 PE=1 SV=1;tr|A0A087X192|A0A087X192_HUMAN Aldehyde dehydroge	7	4	4	4	0	0	0	0	4	2	2	0	0	0	0	0	0	0	0	0	0	0	0	0	0	0	4	3	2	3	0	0	0	0	0	0	0	0	0	0	0	0
K7EID2;Q9BT22-2;Q9BT22	K7EID2;Q9BT22-2;Q9BT22	1;1;1	1;1;1	1;1;1	Chitobiosyldiphosphodolichol beta-mannosyltransferase	ALG1	tr|K7EID2|K7EID2_HUMAN Chitobiosyldiphosphodolichol beta-mannosyltransferase (Fragment) OS=Homo sapiens GN=ALG1 PE=1 SV=7;sp|Q9BT22-2|ALG1_HUMAN Isoform 2 of Chitobiosyldiphosphodolichol beta-mannosyltransferase OS=Homo sapiens GN=ALG1;sp|Q9BT22|ALG1_HUMAN	3	1	1	1	0	0	0	0	0	0	0	0	0	0	0	0	0	0	0	0	0	0	0	0	0	0	1	1	1	1	0	0	0	0	0	0	0	0	0	0	0	0
F8WF93;H7BZZ2;F8WE30;H7C0X4;Q92685	F8WF93;H7BZZ2;F8WE30;H7C0X4;Q92685	1;1;1;1;1	1;1;1;1;1	1;1;1;1;1	Dol-P-Man:Man(5)GlcNAc(2)-PP-Dol alpha-1,3-mannosyltransferase	ALG3	tr|F8WF93|F8WF93_HUMAN Dol-P-Man:Man(5)GlcNAc(2)-PP-Dol alpha-1,3-mannosyltransferase OS=Homo sapiens GN=ALG3 PE=1 SV=1;tr|H7BZZ2|H7BZZ2_HUMAN Dol-P-Man:Man(5)GlcNAc(2)-PP-Dol alpha-1,3-mannosyltransferase (Fragment) OS=Homo sapiens GN=ALG3 PE=1 SV=1;tr|F8	5	1	1	1	0	0	0	0	0	0	0	0	0	0	0	0	0	0	0	0	0	0	0	0	0	0	1	0	1	1	0	0	0	0	0	0	0	0	0	0	0	0
Q9Y673-2;Q9Y673	Q9Y673-2;Q9Y673	2;2	2;2	2;2	Dolichyl-phosphate beta-glucosyltransferase	ALG5	sp|Q9Y673-2|ALG5_HUMAN Isoform 2 of Dolichyl-phosphate beta-glucosyltransferase OS=Homo sapiens GN=ALG5;sp|Q9Y673|ALG5_HUMAN Dolichyl-phosphate beta-glucosyltransferase OS=Homo sapiens GN=ALG5 PE=1 SV=1	2	2	2	2	1	1	0	0	2	2	1	0	0	0	0	0	0	0	0	0	0	0	0	0	0	0	1	0	0	2	0	0	0	0	0	0	0	0	1	1	0	0
Q6P6C2;Q6P6C2-1	Q6P6C2;Q6P6C2-1	1;1	1;1	1;1	RNA demethylase ALKBH5	ALKBH5	sp|Q6P6C2|ALKB5_HUMAN RNA demethylase ALKBH5 OS=Homo sapiens GN=ALKBH5 PE=1 SV=2;sp|Q6P6C2-1|ALKB5_HUMAN Isoform 1 of RNA demethylase ALKBH5 OS=Homo sapiens GN=ALKBH5	2	1	1	1	0	0	0	0	1	1	1	0	0	0	0	0	0	0	0	0	0	0	0	0	0	0	1	1	0	1	0	0	0	0	0	0	0	0	0	0	0	0
B4DY77;Q8N6M5-2;Q8N6M5	B4DY77;Q8N6M5-2;Q8N6M5	1;1;1	1;1;1	1;1;1	Probable allantoicase	ALLC	tr|B4DY77|B4DY77_HUMAN Allantoicase, isoform CRA_a OS=Homo sapiens GN=ALLC PE=2 SV=1;sp|Q8N6M5-2|ALLC_HUMAN Isoform 2 of Probable allantoicase OS=Homo sapiens GN=ALLC;sp|Q8N6M5|ALLC_HUMAN Probable allantoicase OS=Homo sapiens GN=ALLC PE=2 SV=3	3	1	1	1	0	1	1	0	1	1	0	1	0	1	1	1	1	1	1	1	0	0	0	1	1	0	0	1	1	0	1	0	0	0	1	0	0	0	0	1	1	0
A0A087WTU9;A0A087WZY3;Q8TCU4-2;Q8TCU4;A0A087WV20;Q8TCU4-3;H7C1D9	A0A087WTU9;A0A087WZY3;Q8TCU4-2;Q8TCU4;A0A087WV20;Q8TCU4-3	7;7;7;7;6;6;1	7;7;7;7;6;6;1	7;7;7;7;6;6;1	Alstrom syndrome protein 1	ALMS1	tr|A0A087WTU9|A0A087WTU9_HUMAN Alstrom syndrome protein 1 OS=Homo sapiens GN=ALMS1 PE=1 SV=1;tr|A0A087WZY3|A0A087WZY3_HUMAN Alstrom syndrome protein 1 OS=Homo sapiens GN=ALMS1 PE=1 SV=1;sp|Q8TCU4-2|ALMS1_HUMAN Isoform 2 of Alstrom syndrome protein 1 OS=Hom	7	7	7	7	0	0	1	1	0	0	0	1	0	0	0	0	0	0	0	0	0	0	1	1	1	1	2	5	5	5	0	0	0	0	0	0	0	0	0	0	1	1
H0Y360;Q01433-3;Q01433-5;Q01433-2;Q01433-4;Q01433;E9PIJ1;E9PJF6;H0YCL9;H0YF16	H0Y360;Q01433-3;Q01433-5;Q01433-2;Q01433-4;Q01433	6;6;6;6;6;6;1;1;1;1	6;6;6;6;6;6;1;1;1;1	6;6;6;6;6;6;1;1;1;1	AMP deaminase 2	AMPD2	tr|H0Y360|H0Y360_HUMAN AMP deaminase 2 (Fragment) OS=Homo sapiens GN=AMPD2 PE=1 SV=1;sp|Q01433-3|AMPD2_HUMAN Isoform Ex1A-3 of AMP deaminase 2 OS=Homo sapiens GN=AMPD2;sp|Q01433-5|AMPD2_HUMAN Isoform 5 of AMP deaminase 2 OS=Homo sapiens GN=AMPD2;sp|Q01433-	10	6	6	6	3	4	2	2	5	6	4	0	2	2	2	2	2	1	4	1	1	0	0	0	1	0	5	3	4	5	0	0	0	1	1	0	0	0	3	4	2	2
P04746;P19961;P04745;P19961-2;P04746-2	P04746;P19961;P04745;P19961-2	7;5;5;4;3	7;5;5;4;3	4;2;2;1;2	Pancreatic alpha-amylase;Alpha-amylase 2B;Alpha-amylase 1	AMY2A;AMY2B;AMY1A	sp|P04746|AMYP_HUMAN Pancreatic alpha-amylase OS=Homo sapiens GN=AMY2A PE=1 SV=2;sp|P19961|AMY2B_HUMAN Alpha-amylase 2B OS=Homo sapiens GN=AMY2B PE=1 SV=1;sp|P04745|AMY1_HUMAN Alpha-amylase 1 OS=Homo sapiens GN=AMY1A PE=1 SV=2;sp|P19961-2|AMY2B_HUMAN Isofo	5	7	7	4	6	7	6	5	7	7	5	4	6	7	6	5	6	6	7	5	4	6	6	5	5	4	5	6	5	5	6	5	5	5	4	3	4	4	6	7	6	5
Q9H1A4;H0Y564;F8WAS1	Q9H1A4;H0Y564	11;8;2	11;8;2	11;8;2	Anaphase-promoting complex subunit 1	ANAPC1	sp|Q9H1A4|APC1_HUMAN Anaphase-promoting complex subunit 1 OS=Homo sapiens GN=ANAPC1 PE=1 SV=1;tr|H0Y564|H0Y564_HUMAN Anaphase-promoting complex subunit 1 (Fragment) OS=Homo sapiens GN=ANAPC1 PE=1 SV=1	3	11	11	11	5	6	3	0	8	8	7	1	3	1	0	1	0	1	1	0	0	0	0	0	0	0	8	2	1	10	0	0	0	0	0	0	0	0	5	6	3	0
Q9UJX6-2;Q9UJX6	Q9UJX6-2;Q9UJX6	2;2	2;2	2;2	Anaphase-promoting complex subunit 2	ANAPC2	sp|Q9UJX6-2|ANC2_HUMAN Isoform 2 of Anaphase-promoting complex subunit 2 OS=Homo sapiens GN=ANAPC2;sp|Q9UJX6|ANC2_HUMAN Anaphase-promoting complex subunit 2 OS=Homo sapiens GN=ANAPC2 PE=1 SV=1	2	2	2	2	1	1	1	0	2	2	1	0	1	1	0	0	0	0	1	0	0	0	0	0	0	0	1	1	1	2	0	0	0	0	0	0	0	0	1	1	1	0
Q9UJX5;Q9UJX5-3;Q9UJX5-2;D6RFM7;D6RAP6	Q9UJX5;Q9UJX5-3;Q9UJX5-2	6;6;4;2;2	6;6;4;2;2	6;6;4;2;2	Anaphase-promoting complex subunit 4	ANAPC4	sp|Q9UJX5|APC4_HUMAN Anaphase-promoting complex subunit 4 OS=Homo sapiens GN=ANAPC4 PE=1 SV=2;sp|Q9UJX5-3|APC4_HUMAN Isoform 3 of Anaphase-promoting complex subunit 4 OS=Homo sapiens GN=ANAPC4;sp|Q9UJX5-2|APC4_HUMAN Isoform 2 of Anaphase-promoting complex	5	6	6	6	1	4	3	0	6	6	5	0	2	1	0	0	0	0	1	0	0	0	0	0	0	1	5	0	1	4	0	0	0	0	0	0	0	0	1	4	3	0
F5H0F9;Q9UJX4;F5GY68;H0YFB5;Q9UJX4-2;Q9UJX4-3;F5H3S5	F5H0F9;Q9UJX4;F5GY68;H0YFB5;Q9UJX4-2;Q9UJX4-3	4;4;3;3;3;3;1	4;4;3;3;3;3;1	4;4;3;3;3;3;1	Anaphase-promoting complex subunit 5	ANAPC5	tr|F5H0F9|F5H0F9_HUMAN Anaphase-promoting complex subunit 5 OS=Homo sapiens GN=ANAPC5 PE=1 SV=1;sp|Q9UJX4|APC5_HUMAN Anaphase-promoting complex subunit 5 OS=Homo sapiens GN=ANAPC5 PE=1 SV=2;tr|F5GY68|F5GY68_HUMAN Anaphase-promoting complex subunit 5 (Fragm	7	4	4	4	1	1	1	1	3	4	1	1	1	1	1	1	1	1	1	1	1	1	1	1	1	0	4	1	1	2	1	1	1	0	1	1	1	0	1	1	1	1
Q9UJX3-2;Q9UJX3;H0YIW2	Q9UJX3-2;Q9UJX3	3;3;1	3;3;1	3;3;1	Anaphase-promoting complex subunit 7	ANAPC7	sp|Q9UJX3-2|APC7_HUMAN Isoform 2 of Anaphase-promoting complex subunit 7 OS=Homo sapiens GN=ANAPC7;sp|Q9UJX3|APC7_HUMAN Anaphase-promoting complex subunit 7 OS=Homo sapiens GN=ANAPC7 PE=1 SV=4	3	3	3	3	0	0	0	0	2	2	2	0	0	0	0	0	0	0	0	0	0	0	0	0	0	0	3	3	3	3	0	0	0	0	0	0	0	0	0	0	0	0
Q5VTE6;Q5VTE6-2;Q96AL9	Q5VTE6;Q5VTE6-2	3;2;1	3;2;1	3;2;1	Protein angel homolog 2	ANGEL2	sp|Q5VTE6|ANGE2_HUMAN Protein angel homolog 2 OS=Homo sapiens GN=ANGEL2 PE=2 SV=1;sp|Q5VTE6-2|ANGE2_HUMAN Isoform 2 of Protein angel homolog 2 OS=Homo sapiens GN=ANGEL2	3	3	3	3	0	1	0	1	3	3	3	1	3	0	0	0	0	0	0	0	0	0	1	0	1	1	1	2	0	1	0	0	0	0	0	0	0	0	0	1	0	1
Q15327	Q15327	1	1	1	Ankyrin repeat domain-containing protein 1	ANKRD1	sp|Q15327|ANKR1_HUMAN Ankyrin repeat domain-containing protein 1 OS=Homo sapiens GN=ANKRD1 PE=1 SV=2	1	1	1	1	0	0	0	0	0	0	0	0	0	0	0	0	0	0	0	0	0	0	0	0	0	0	0	0	1	1	0	0	0	0	0	0	0	0	0	0	0	0
Q5VUR7;Q5TYW2;Q5SQ80;Q4UJ75;A0A087WXR0;Q8NF67;Q5CZ79-2;Q5CZ79	Q5VUR7;Q5TYW2;Q5SQ80;Q4UJ75;A0A087WXR0;Q8NF67;Q5CZ79-2;Q5CZ79	2;2;2;2;1;1;1;1	2;2;2;2;1;1;1;1	2;2;2;2;1;1;1;1	Ankyrin repeat domain-containing protein 20A3;Ankyrin repeat domain-containing protein 20A1;Ankyrin repeat domain-containing protein 20A2;Ankyrin repeat domain-containing protein 20A4;Putative ankyrin repeat domain-containing protein 20A12 pseudogene;Ankyrin repeat domain-containing protein 20B	ANKRD20A3;ANKRD20A1;ANKRD20A2;ANKRD20A4;ANKRD20A12P;ANKRD20A8P	sp|Q5VUR7|A20A3_HUMAN Ankyrin repeat domain-containing protein 20A3 OS=Homo sapiens GN=ANKRD20A3 PE=3 SV=1;sp|Q5TYW2|A20A1_HUMAN Ankyrin repeat domain-containing protein 20A1 OS=Homo sapiens GN=ANKRD20A1 PE=2 SV=1;sp|Q5SQ80|A20A2_HUMAN Ankyrin repeat domai	8	2	2	2	1	2	2	1	0	0	0	1	1	2	2	2	2	1	1	1	2	1	1	1	0	0	0	0	0	0	2	2	1	1	1	1	1	0	1	2	2	1
Q7Z6G8-6;Q7Z6G8	Q7Z6G8-6;Q7Z6G8	1;1	1;1	1;1	Ankyrin repeat and sterile alpha motif domain-containing protein 1B	ANKS1B	sp|Q7Z6G8-6|ANS1B_HUMAN Isoform 6 of Ankyrin repeat and sterile alpha motif domain-containing protein 1B OS=Homo sapiens GN=ANKS1B;sp|Q7Z6G8|ANS1B_HUMAN Ankyrin repeat and sterile alpha motif domain-containing protein 1B OS=Homo sapiens GN=ANKS1B PE=1 SV=2	2	1	1	1	1	1	0	1	1	0	0	0	1	1	1	1	1	1	1	1	1	1	1	1	0	0	1	1	1	0	1	1	1	1	1	1	0	0	1	1	0	1
P07355;P07355-2;H0YKS4;H0YMD0;H0YMU9;H0YN42;H0YMM1;A6NMY6;H0YKZ7;H0YLV6;H0YMT9;H0YKX9;H0YKV8;H0YKL9;H0YMW4;H0YM50;H0YNP5;H0YMD9;H0YNB8;H0YN52;H0YKN4;H0YNA0;H0YN28;H0YL33;H0YLE2	P07355;P07355-2;H0YKS4;H0YMD0;H0YMU9;H0YN42;H0YMM1;A6NMY6;H0YKZ7;H0YLV6;H0YMT9;H0YKX9;H0YKV8;H0YKL9;H0YMW4;H0YM50	14;13;12;12;12;12;11;10;9;9;9;9;7;7;7;7;6;5;3;3;3;3;3;3;2	14;13;12;12;12;12;11;10;9;9;9;9;7;7;7;7;6;5;3;3;3;3;3;3;2	14;13;12;12;12;12;11;10;9;9;9;9;7;7;7;7;6;5;3;3;3;3;3;3;2	Annexin A2;Annexin;Putative annexin A2-like protein	ANXA2;ANXA2P2	sp|P07355|ANXA2_HUMAN Annexin A2 OS=Homo sapiens GN=ANXA2 PE=1 SV=2;sp|P07355-2|ANXA2_HUMAN Isoform 2 of Annexin A2 OS=Homo sapiens GN=ANXA2;tr|H0YKS4|H0YKS4_HUMAN Annexin (Fragment) OS=Homo sapiens GN=ANXA2 PE=1 SV=1;tr|H0YMD0|H0YMD0_HUMAN Annexin (Fragme	25	14	14	14	2	0	2	2	2	1	0	0	0	0	1	0	1	0	0	0	2	0	1	7	4	1	8	11	12	13	0	3	0	1	0	2	0	1	2	0	2	2
H7C1E4;P61966	H7C1E4;P61966	1;1	1;1	1;1	AP-1 complex subunit sigma-1A	AP1S1	tr|H7C1E4|H7C1E4_HUMAN AP-1 complex subunit sigma-1A (Fragment) OS=Homo sapiens GN=AP1S1 PE=1 SV=1;sp|P61966|AP1S1_HUMAN AP-1 complex subunit sigma-1A OS=Homo sapiens GN=AP1S1 PE=1 SV=1	2	1	1	1	0	0	0	0	1	1	0	0	0	0	0	0	0	0	0	0	0	0	0	0	0	0	1	1	0	1	0	0	0	0	0	0	0	0	0	0	0	0
O95782-2;O95782	O95782-2;O95782	28;28	28;28	21;21	AP-2 complex subunit alpha-1	AP2A1	sp|O95782-2|AP2A1_HUMAN Isoform B of AP-2 complex subunit alpha-1 OS=Homo sapiens GN=AP2A1;sp|O95782|AP2A1_HUMAN AP-2 complex subunit alpha-1 OS=Homo sapiens GN=AP2A1 PE=1 SV=3	2	28	28	21	16	18	14	1	24	20	24	4	13	12	8	2	0	8	10	1	0	0	4	0	0	4	23	10	7	23	1	0	0	3	0	1	0	6	16	18	14	1
O94973;O94973-2;A0A0G2JS82;O94973-3;A0A0G2JQM1;E9PR62;A0A0G2JRF9;A0A0G2JQA4;E9PNC4;A0A0G2JRS3;M0R2D9;A0A0G2JS17;A0A0G2JQT9;H0YEG0;H0YDE9	O94973;O94973-2;A0A0G2JS82;O94973-3;A0A0G2JQM1	11;11;10;9;8;4;3;3;2;2;1;1;1;1;1	4;4;4;2;2;2;2;2;1;1;0;0;0;0;0	4;4;4;2;2;2;2;2;1;1;0;0;0;0;0	AP-2 complex subunit alpha-2	AP2A2	sp|O94973|AP2A2_HUMAN AP-2 complex subunit alpha-2 OS=Homo sapiens GN=AP2A2 PE=1 SV=2;sp|O94973-2|AP2A2_HUMAN Isoform 2 of AP-2 complex subunit alpha-2 OS=Homo sapiens GN=AP2A2;tr|A0A0G2JS82|A0A0G2JS82_HUMAN AP-2 complex subunit alpha-2 (Fragment) OS=Homo	15	11	4	4	5	7	4	0	10	10	10	1	7	4	3	2	0	2	4	1	0	0	1	0	0	1	8	4	3	8	0	0	0	1	0	0	0	2	1	2	1	0
M0R0N4;M0QYZ2;P53680;X6R390;P53680-2;M0QZ21;M0R1S0	M0R0N4;M0QYZ2;P53680;X6R390;P53680-2;M0QZ21	5;5;5;4;4;3;1	5;5;5;4;4;3;1	5;5;5;4;4;3;1	AP-2 complex subunit sigma	AP2S1	tr|M0R0N4|M0R0N4_HUMAN AP-2 complex subunit sigma OS=Homo sapiens GN=AP2S1 PE=1 SV=1;tr|M0QYZ2|M0QYZ2_HUMAN AP-2 complex subunit sigma OS=Homo sapiens GN=AP2S1 PE=1 SV=1;sp|P53680|AP2S1_HUMAN AP-2 complex subunit sigma OS=Homo sapiens GN=AP2S1 PE=1 SV=2;tr	7	5	5	5	2	2	1	0	3	4	3	1	2	2	0	0	0	1	1	0	0	0	1	0	1	1	4	4	4	4	0	0	0	0	0	0	0	1	2	2	1	0
O14617;O14617-5;O14617-3;O14617-4;O14617-2;A0A087WYN6	O14617;O14617-5;O14617-3;O14617-4;O14617-2	7;7;6;6;6;1	7;7;6;6;6;1	7;7;6;6;6;1	AP-3 complex subunit delta-1	AP3D1	sp|O14617|AP3D1_HUMAN AP-3 complex subunit delta-1 OS=Homo sapiens GN=AP3D1 PE=1 SV=1;sp|O14617-5|AP3D1_HUMAN Isoform 5 of AP-3 complex subunit delta-1 OS=Homo sapiens GN=AP3D1;sp|O14617-3|AP3D1_HUMAN Isoform 3 of AP-3 complex subunit delta-1 OS=Homo sapie	6	7	7	7	2	3	3	0	6	6	3	0	2	1	1	0	0	1	1	0	0	0	1	0	0	1	2	1	2	3	0	0	0	0	0	0	0	0	2	3	3	0
Q9Y2T2;H0YBM0;E5RJ52;P53677	Q9Y2T2	4;1;1;1	4;1;1;1	4;1;1;1	AP-3 complex subunit mu-1	AP3M1	sp|Q9Y2T2|AP3M1_HUMAN AP-3 complex subunit mu-1 OS=Homo sapiens GN=AP3M1 PE=1 SV=1	4	4	4	4	0	0	0	0	2	1	1	0	0	0	0	0	0	0	0	0	0	0	2	0	0	0	4	3	3	3	0	0	0	0	0	0	0	0	0	0	0	0
E7EQ45;Q9H0R1-2;Q9H0R1	E7EQ45;Q9H0R1-2;Q9H0R1	1;1;1	1;1;1	1;1;1	AP-5 complex subunit mu-1	AP5M1	tr|E7EQ45|E7EQ45_HUMAN AP-5 complex subunit mu-1 OS=Homo sapiens GN=AP5M1 PE=1 SV=1;sp|Q9H0R1-2|AP5M1_HUMAN Isoform 2 of AP-5 complex subunit mu-1 OS=Homo sapiens GN=AP5M1;sp|Q9H0R1|AP5M1_HUMAN AP-5 complex subunit mu-1 OS=Homo sapiens GN=AP5M1 PE=1 SV=2	3	1	1	1	0	0	0	0	0	0	0	0	0	0	0	0	0	0	0	0	0	0	0	0	0	0	1	1	1	1	0	0	0	0	0	0	0	0	0	0	0	0
O43299;O43299-2;O43299-3	O43299;O43299-2	7;4;3	7;4;3	7;4;3	AP-5 complex subunit zeta-1	AP5Z1	sp|O43299|AP5Z1_HUMAN AP-5 complex subunit zeta-1 OS=Homo sapiens GN=AP5Z1 PE=1 SV=2;sp|O43299-2|AP5Z1_HUMAN Isoform 2 of AP-5 complex subunit zeta-1 OS=Homo sapiens GN=AP5Z1	3	7	7	7	0	0	0	0	5	3	2	0	0	0	0	0	0	0	0	0	0	0	0	0	0	0	3	0	3	7	0	0	0	0	0	0	1	0	0	0	0	0
C9JIF9;P13798;C9JLK2;H7C393;H7C1U0	C9JIF9;P13798;C9JLK2;H7C393;H7C1U0	4;4;3;3;3	4;4;3;3;3	4;4;3;3;3	Acylamino-acid-releasing enzyme	APEH	tr|C9JIF9|C9JIF9_HUMAN Acylamino-acid-releasing enzyme OS=Homo sapiens GN=APEH PE=1 SV=1;sp|P13798|ACPH_HUMAN Acylamino-acid-releasing enzyme OS=Homo sapiens GN=APEH PE=1 SV=4;tr|C9JLK2|C9JLK2_HUMAN Acylamino-acid-releasing enzyme (Fragment) OS=Homo sapien	5	4	4	4	0	0	0	0	2	1	1	0	0	0	0	0	0	0	0	0	0	0	0	0	0	0	4	2	3	4	0	0	0	0	0	0	0	0	0	0	0	0
Q9HDC9;H0Y512;Q9HDC9-2	Q9HDC9;H0Y512;Q9HDC9-2	7;6;6	7;6;6	7;6;6	Adipocyte plasma membrane-associated protein	APMAP	sp|Q9HDC9|APMAP_HUMAN Adipocyte plasma membrane-associated protein OS=Homo sapiens GN=APMAP PE=1 SV=2;tr|H0Y512|H0Y512_HUMAN Adipocyte plasma membrane-associated protein (Fragment) OS=Homo sapiens GN=APMAP PE=1 SV=1;sp|Q9HDC9-2|APMAP_HUMAN Isoform 2 of Adi	3	7	7	7	3	4	1	0	7	7	6	0	4	2	1	1	0	1	2	0	0	0	0	0	0	0	6	6	1	3	0	0	0	0	0	0	0	1	3	4	1	0
B0QYD3;Q9UH17;Q9UH17-3;Q9UH17-2;Q6ICH2;P31941-2;P31941;Q96AK3;Q8IUX4	B0QYD3;Q9UH17;Q9UH17-3;Q9UH17-2	15;15;13;8;5;5;5;5;1	15;15;13;8;5;5;5;5;1	15;15;13;8;5;5;5;5;1	DNA dC->dU-editing enzyme APOBEC-3B	APOBEC3B	tr|B0QYD3|B0QYD3_HUMAN DNA dC->dU-editing enzyme APOBEC-3B OS=Homo sapiens GN=APOBEC3B PE=1 SV=1;sp|Q9UH17|ABC3B_HUMAN DNA dC->dU-editing enzyme APOBEC-3B OS=Homo sapiens GN=APOBEC3B PE=1 SV=1;sp|Q9UH17-3|ABC3B_HUMAN Isoform 3 of DNA dC->dU-editing enzyme	9	15	15	15	7	5	8	0	11	11	10	3	8	6	6	4	0	5	6	1	0	2	7	1	1	2	14	8	7	15	2	1	0	2	1	0	0	2	7	5	8	0
Q7Z2E3-9;Q7Z2E3-11;Q7Z2E3-7;Q7Z2E3;F8W6G5;C9JZ40;A0A0A0MRW7;Q7Z2E3-13;Q7Z2E3-3;Q7Z2E3-5;Q7Z2E3-10;Q7Z2E3-8;C9J8U3;Q7Z2E3-4;F8WBD6;E7EUY4;F8WBM3;Q6JV79;E7EVB7;Q7Z2E3-12;Q7Z2E3-6;Q7Z2E3-2	Q7Z2E3-9;Q7Z2E3-11;Q7Z2E3-7;Q7Z2E3;F8W6G5;C9JZ40;A0A0A0MRW7;Q7Z2E3-13;Q7Z2E3-3;Q7Z2E3-5;Q7Z2E3-10;Q7Z2E3-8;C9J8U3;Q7Z2E3-4	4;4;4;4;3;3;3;3;3;3;3;3;2;2;1;1;1;1;1;1;1;1	4;4;4;4;3;3;3;3;3;3;3;3;2;2;1;1;1;1;1;1;1;1	4;4;4;4;3;3;3;3;3;3;3;3;2;2;1;1;1;1;1;1;1;1	Aprataxin	APTX	sp|Q7Z2E3-9|APTX_HUMAN Isoform 9 of Aprataxin OS=Homo sapiens GN=APTX;sp|Q7Z2E3-11|APTX_HUMAN Isoform 11 of Aprataxin OS=Homo sapiens GN=APTX;sp|Q7Z2E3-7|APTX_HUMAN Isoform 7 of Aprataxin OS=Homo sapiens GN=APTX;sp|Q7Z2E3|APTX_HUMAN Aprataxin OS=Homo sapie	22	4	4	4	3	4	1	0	4	4	2	1	2	4	2	2	0	3	4	2	0	0	0	0	1	1	3	2	2	1	1	0	0	2	2	0	0	1	3	4	1	0
O60306;H0YH15	O60306	8;1	8;1	8;1	Intron-binding protein aquarius	AQR	sp|O60306|AQR_HUMAN Intron-binding protein aquarius OS=Homo sapiens GN=AQR PE=1 SV=4	2	8	8	8	6	7	2	0	8	7	7	1	3	1	0	0	0	1	0	0	0	0	0	0	0	2	6	5	5	5	0	0	0	0	0	0	0	0	6	7	2	0
P10275;A0A087WUX9;E9PEG3;A0A087WZ66;F5GZG9;A0A087X1B6;P10275-3;P10275-4;P10275-2	P10275;A0A087WUX9;E9PEG3;A0A087WZ66;F5GZG9;A0A087X1B6;P10275-3;P10275-4	8;6;6;6;6;6;6;6;2	8;6;6;6;6;6;6;6;2	8;6;6;6;6;6;6;6;2	Androgen receptor	AR	sp|P10275|ANDR_HUMAN Androgen receptor OS=Homo sapiens GN=AR PE=1 SV=3;tr|A0A087WUX9|A0A087WUX9_HUMAN Androgen receptor OS=Homo sapiens GN=AR PE=1 SV=1;tr|E9PEG3|E9PEG3_HUMAN Androgen receptor OS=Homo sapiens GN=AR PE=1 SV=1;tr|A0A087WZ66|A0A087WZ66_HUMAN	9	8	8	8	0	1	1	1	7	7	7	3	3	1	1	1	1	1	1	1	1	1	0	0	0	0	3	3	2	4	1	0	0	1	1	0	0	1	0	1	1	1
G5E9Y3;Q8WWN8;Q8WWN8-2;Q05CH1	G5E9Y3;Q8WWN8;Q8WWN8-2	8;8;7;3	8;8;7;3	8;8;7;3	Arf-GAP with Rho-GAP domain, ANK repeat and PH domain-containing protein 3	ARAP3	tr|G5E9Y3|G5E9Y3_HUMAN Arf-GAP with Rho-GAP domain, ANK repeat and PH domain-containing protein 3 OS=Homo sapiens GN=ARAP3 PE=1 SV=1;sp|Q8WWN8|ARAP3_HUMAN Arf-GAP with Rho-GAP domain, ANK repeat and PH domain-containing protein 3 OS=Homo sapiens GN=ARAP3 P	4	8	8	8	0	0	0	0	1	1	1	0	0	0	0	0	0	0	0	0	0	0	0	0	0	0	8	8	7	7	0	0	0	1	0	0	0	0	0	0	0	0
P61204-2;P84077;P61204;F5H423;H0YGG7;C9J1Z8;P84085	P61204-2;P84077;P61204;F5H423	4;4;4;3;1;1;1	4;4;4;3;1;1;1	4;4;4;3;1;1;1	ADP-ribosylation factor 3;ADP-ribosylation factor 1	ARF3;ARF1	sp|P61204-2|ARF3_HUMAN Isoform 2 of ADP-ribosylation factor 3 OS=Homo sapiens GN=ARF3;sp|P84077|ARF1_HUMAN ADP-ribosylation factor 1 OS=Homo sapiens GN=ARF1 PE=1 SV=2;sp|P61204|ARF3_HUMAN ADP-ribosylation factor 3 OS=Homo sapiens GN=ARF3 PE=1 SV=2;tr|F5H42	7	4	4	4	0	4	0	0	3	3	3	0	2	1	0	0	1	0	0	0	0	0	0	0	0	1	2	1	1	1	0	0	0	0	0	1	0	0	0	4	0	0
C9JPM4;C9JAK5;P18085;C9J6P1;F8WDB3;U3KQF2	C9JPM4;C9JAK5;P18085	3;3;3;1;1;1	3;3;3;1;1;1	3;3;3;1;1;1	ADP-ribosylation factor 4	ARF4	tr|C9JPM4|C9JPM4_HUMAN ADP-ribosylation factor 4 (Fragment) OS=Homo sapiens GN=ARF4 PE=1 SV=1;tr|C9JAK5|C9JAK5_HUMAN ADP-ribosylation factor 4 OS=Homo sapiens GN=ARF4 PE=1 SV=1;sp|P18085|ARF4_HUMAN ADP-ribosylation factor 4 OS=Homo sapiens GN=ARF4 PE=1 SV=	6	3	3	3	2	2	1	1	2	2	2	1	3	2	1	0	1	0	2	0	1	1	2	0	1	0	2	1	1	1	1	1	1	1	1	1	1	1	2	2	1	1
M0QZS0;A0A087WZG4;Q6ZSZ5-2;Q6ZSZ5	M0QZS0;A0A087WZG4;Q6ZSZ5-2;Q6ZSZ5	1;1;1;1	1;1;1;1	1;1;1;1	Rho guanine nucleotide exchange factor 18	ARHGEF18	tr|M0QZS0|M0QZS0_HUMAN Rho guanine nucleotide exchange factor 18 (Fragment) OS=Homo sapiens GN=ARHGEF18 PE=1 SV=1;tr|A0A087WZG4|A0A087WZG4_HUMAN Uncharacterized protein (Fragment) OS=Homo sapiens PE=4 SV=2;sp|Q6ZSZ5-2|ARHGI_HUMAN Isoform 2 of Rho guanine n	4	1	1	1	1	1	0	0	1	1	1	0	1	1	0	0	0	0	1	0	1	0	1	0	0	0	1	1	1	1	0	0	0	0	0	0	0	0	1	1	0	0
Q8TER5-4;Q8TER5;Q8TER5-3;Q8TER5-2;G3V485;G3V3N2;G3V5C1	Q8TER5-4;Q8TER5;Q8TER5-3;Q8TER5-2	15;15;14;11;3;3;3	15;15;14;11;3;3;3	15;15;14;11;3;3;3	Rho guanine nucleotide exchange factor 40	ARHGEF40	sp|Q8TER5-4|ARH40_HUMAN Isoform 4 of Rho guanine nucleotide exchange factor 40 OS=Homo sapiens GN=ARHGEF40;sp|Q8TER5|ARH40_HUMAN Rho guanine nucleotide exchange factor 40 OS=Homo sapiens GN=ARHGEF40 PE=1 SV=3;sp|Q8TER5-3|ARH40_HUMAN Isoform 3 of Rho guanin	7	15	15	15	0	0	0	0	3	6	1	2	1	0	0	0	0	0	0	0	0	0	0	0	0	0	15	11	12	12	0	0	0	0	0	0	0	0	0	0	0	0
Q8NFD5;Q8NFD5-2;Q8NFD5-3;H0Y7H8;Q8NFD5-4;H0Y2R3;H0Y3S9;A0A0J9YY80;O14497-3;O14497-2;O14497;A0A087WUV6;H0Y488	Q8NFD5;Q8NFD5-2;Q8NFD5-3;H0Y7H8;Q8NFD5-4	80;80;80;71;70;19;15;8;4;4;4;3;1	80;80;80;71;70;19;15;8;4;4;4;3;1	80;80;80;71;70;19;15;8;4;4;4;3;1	AT-rich interactive domain-containing protein 1B	ARID1B	sp|Q8NFD5|ARI1B_HUMAN AT-rich interactive domain-containing protein 1B OS=Homo sapiens GN=ARID1B PE=1 SV=2;sp|Q8NFD5-2|ARI1B_HUMAN Isoform 2 of AT-rich interactive domain-containing protein 1B OS=Homo sapiens GN=ARID1B;sp|Q8NFD5-3|ARI1B_HUMAN Isoform 3 of	13	80	80	80	64	66	64	14	74	74	73	46	59	50	39	29	7	49	42	26	8	17	48	11	17	41	73	45	51	66	17	5	4	34	19	2	6	39	64	66	64	14
A0A087WY37;F8VWP4;F8W108;F8WCU9;Q68CP9-3;Q68CP9	A0A087WY37;F8VWP4;F8W108;F8WCU9;Q68CP9-3;Q68CP9	1;1;1;1;1;1	1;1;1;1;1;1	1;1;1;1;1;1	AT-rich interactive domain-containing protein 2	ARID2	tr|A0A087WY37|A0A087WY37_HUMAN AT-rich interactive domain-containing protein 2 (Fragment) OS=Homo sapiens GN=ARID2 PE=1 SV=1;tr|F8VWP4|F8VWP4_HUMAN AT-rich interactive domain-containing protein 2 OS=Homo sapiens GN=ARID2 PE=1 SV=1;tr|F8W108|F8W108_HUMAN AT	6	1	1	1	1	1	1	1	1	1	1	0	0	0	0	0	0	0	0	0	0	0	1	0	1	1	0	0	1	1	0	0	0	0	0	0	0	0	1	1	1	1
Q14865;Q14865-2;Q14865-3	Q14865;Q14865-2	35;33;3	35;33;3	35;33;3	AT-rich interactive domain-containing protein 5B	ARID5B	sp|Q14865|ARI5B_HUMAN AT-rich interactive domain-containing protein 5B OS=Homo sapiens GN=ARID5B PE=1 SV=3;sp|Q14865-2|ARI5B_HUMAN Isoform 2 of AT-rich interactive domain-containing protein 5B OS=Homo sapiens GN=ARID5B	3	35	35	35	10	16	12	4	33	32	30	23	21	6	9	11	4	10	11	10	6	6	4	0	0	2	28	26	25	22	11	0	1	4	13	0	1	6	10	16	12	4
E9PRK7;Q8N8R7	E9PRK7;Q8N8R7	3;3	3;3	3;3	ARL14 effector protein	ARL14EP	tr|E9PRK7|E9PRK7_HUMAN ARL14 effector protein (Fragment) OS=Homo sapiens GN=ARL14EP PE=1 SV=1;sp|Q8N8R7|AL14E_HUMAN ARL14 effector protein OS=Homo sapiens GN=ARL14EP PE=1 SV=1	2	3	3	3	0	0	0	0	2	2	3	3	2	0	0	0	0	0	0	0	0	0	0	0	0	0	3	3	2	3	0	0	0	0	0	0	0	0	0	0	0	0
H3BPJ2;H3BN98;Q15041-2;Q15041;Q15041-3	H3BPJ2;H3BN98;Q15041-2;Q15041;Q15041-3	3;3;3;3;2	3;3;3;3;2	3;3;3;3;2	ADP-ribosylation factor-like protein 6-interacting protein 1	ARL6IP1	tr|H3BPJ2|H3BPJ2_HUMAN ADP-ribosylation factor-like protein 6-interacting protein 1 (Fragment) OS=Homo sapiens GN=ARL6IP1 PE=4 SV=2;tr|H3BN98|H3BN98_HUMAN Uncharacterized protein (Fragment) OS=Homo sapiens PE=4 SV=2;sp|Q15041-2|AR6P1_HUMAN Isoform 2 of ADP	5	3	3	3	1	1	2	0	1	1	2	0	1	1	1	0	0	0	0	0	0	0	2	0	0	2	2	1	1	2	0	0	0	1	0	0	0	1	1	1	2	0
O75915;F8WF90;C9JQU6;F8WF33	O75915	5;2;2;2	5;2;2;2	5;2;2;2	PRA1 family protein 3	ARL6IP5	sp|O75915|PRAF3_HUMAN PRA1 family protein 3 OS=Homo sapiens GN=ARL6IP5 PE=1 SV=1	4	5	5	5	4	5	3	0	4	5	5	3	3	2	2	1	0	2	2	0	0	0	1	0	1	0	4	2	3	5	2	0	0	0	1	0	0	1	4	5	3	0
Q96BM9;A0A087X2J2	Q96BM9	4;1	1;1	1;1	ADP-ribosylation factor-like protein 8A	ARL8A	sp|Q96BM9|ARL8A_HUMAN ADP-ribosylation factor-like protein 8A OS=Homo sapiens GN=ARL8A PE=1 SV=1	2	4	1	1	1	1	2	0	3	3	4	3	0	2	0	1	0	0	1	0	0	0	2	0	0	2	4	3	2	3	0	0	0	0	0	0	0	0	1	0	1	0
Q9NVJ2;Q9NVJ2-2	Q9NVJ2	6;1	6;1	3;1	ADP-ribosylation factor-like protein 8B	ARL8B	sp|Q9NVJ2|ARL8B_HUMAN ADP-ribosylation factor-like protein 8B OS=Homo sapiens GN=ARL8B PE=1 SV=1	2	6	6	3	1	2	1	0	5	5	5	3	1	2	0	2	0	1	2	0	0	0	3	0	2	1	6	3	2	5	0	0	0	1	0	0	0	0	1	2	1	0
Q7L311	Q7L311	2	2	2	Armadillo repeat-containing X-linked protein 2	ARMCX2	sp|Q7L311|ARMX2_HUMAN Armadillo repeat-containing X-linked protein 2 OS=Homo sapiens GN=ARMCX2 PE=2 SV=1	1	2	2	2	0	1	0	0	0	1	1	1	1	0	0	0	1	0	0	1	1	1	1	1	1	1	2	2	1	2	1	1	0	0	0	0	1	0	0	1	0	0
C9JJX6;E9PDC3;O00192-2;O00192	C9JJX6;E9PDC3;O00192-2;O00192	8;8;8;8	8;8;8;8	8;8;8;8	Armadillo repeat protein deleted in velo-cardio-facial syndrome	ARVCF	tr|C9JJX6|C9JJX6_HUMAN Armadillo repeat protein deleted in velo-cardio-facial syndrome OS=Homo sapiens GN=ARVCF PE=1 SV=1;tr|E9PDC3|E9PDC3_HUMAN Armadillo repeat protein deleted in velo-cardio-facial syndrome OS=Homo sapiens GN=ARVCF PE=1 SV=1;sp|O00192-2|	4	8	8	8	0	1	1	0	1	2	1	1	0	0	0	0	0	0	0	0	0	0	0	0	0	0	8	8	7	8	0	0	0	0	0	0	0	0	0	1	1	0
Q8N3C0;Q8N3C0-4;J3KNJ4;E5RFZ0;Q8N3C0-3	Q8N3C0	12;4;1;1;1	12;4;1;1;1	12;4;1;1;1	Activating signal cointegrator 1 complex subunit 3	ASCC3	sp|Q8N3C0|ASCC3_HUMAN Activating signal cointegrator 1 complex subunit 3 OS=Homo sapiens GN=ASCC3 PE=1 SV=3	5	12	12	12	0	0	0	0	1	2	0	0	0	0	0	0	0	0	0	0	0	1	0	0	0	0	9	4	6	10	0	0	0	0	0	0	0	0	0	0	0	0
Q9NR48-2;Q9NR48	Q9NR48-2;Q9NR48	2;2	2;2	2;2	Histone-lysine N-methyltransferase ASH1L	ASH1L	sp|Q9NR48-2|ASH1L_HUMAN Isoform 2 of Histone-lysine N-methyltransferase ASH1L OS=Homo sapiens GN=ASH1L;sp|Q9NR48|ASH1L_HUMAN Histone-lysine N-methyltransferase ASH1L OS=Homo sapiens GN=ASH1L PE=1 SV=2	2	2	2	2	0	0	0	0	2	2	0	0	0	0	0	0	0	0	0	0	0	0	0	0	0	0	1	0	0	0	0	0	0	0	0	0	0	0	0	0	0	0
P08243-2;P08243;P08243-3;F8WEJ5;C9JT45;C9J057;C9JLN6;C9JM09	P08243-2;P08243;P08243-3	14;14;13;5;3;3;1;1	14;14;13;5;3;3;1;1	14;14;13;5;3;3;1;1	Asparagine synthetase [glutamine-hydrolyzing]	ASNS	sp|P08243-2|ASNS_HUMAN Isoform 2 of Asparagine synthetase [glutamine-hydrolyzing] OS=Homo sapiens GN=ASNS;sp|P08243|ASNS_HUMAN Asparagine synthetase [glutamine-hydrolyzing] OS=Homo sapiens GN=ASNS PE=1 SV=4;sp|P08243-3|ASNS_HUMAN Isoform 3 of Asparagine sy	8	14	14	14	1	0	1	0	10	9	8	6	6	0	0	0	0	0	0	0	0	0	1	0	0	1	12	12	10	13	0	0	0	0	0	0	0	0	1	0	1	0
Q12797-10;Q12797;E5RHK2;A0A087WW51;E5RG29;A0A0A0MSK8;E5RG56;Q12797-9;Q12797-6;Q12797-5;Q12797-8;Q12797-2;E5RHJ2;G3XAN5;Q12797-7;Q12797-4;Q12797-3	Q12797-10;Q12797	18;18;2;2;2;2;2;2;2;2;2;2;1;1;1;1;1	18;18;2;2;2;2;2;2;2;2;2;2;1;1;1;1;1	18;18;2;2;2;2;2;2;2;2;2;2;1;1;1;1;1	Aspartyl/asparaginyl beta-hydroxylase	ASPH	sp|Q12797-10|ASPH_HUMAN Isoform 10 of Aspartyl/asparaginyl beta-hydroxylase OS=Homo sapiens GN=ASPH;sp|Q12797|ASPH_HUMAN Aspartyl/asparaginyl beta-hydroxylase OS=Homo sapiens GN=ASPH PE=1 SV=3	17	18	18	18	11	15	12	1	16	17	16	10	14	8	5	3	1	6	7	1	1	0	9	1	4	4	17	14	10	11	1	0	0	2	1	1	1	2	11	15	12	1
Q8IZT6;Q8IZT6-2;Q5VYL4;A0A087WV76	Q8IZT6;Q8IZT6-2	6;5;2;2	6;5;2;2	6;5;2;2	Abnormal spindle-like microcephaly-associated protein	ASPM	sp|Q8IZT6|ASPM_HUMAN Abnormal spindle-like microcephaly-associated protein OS=Homo sapiens GN=ASPM PE=1 SV=2;sp|Q8IZT6-2|ASPM_HUMAN Isoform 2 of Abnormal spindle-like microcephaly-associated protein OS=Homo sapiens GN=ASPM	4	6	6	6	1	1	0	1	2	2	1	1	1	0	0	1	1	1	0	1	0	0	0	1	1	1	3	0	2	3	1	0	0	1	1	0	0	1	1	1	0	1
Q9NVM9;H0YH12;Q9NVM9-2;F5H5W1;F5H457	Q9NVM9;H0YH12;Q9NVM9-2	4;3;3;1;1	4;3;3;1;1	4;3;3;1;1	Protein asunder homolog	ASUN	sp|Q9NVM9|ASUN_HUMAN Protein asunder homolog OS=Homo sapiens GN=ASUN PE=1 SV=2;tr|H0YH12|H0YH12_HUMAN Protein asunder homolog (Fragment) OS=Homo sapiens GN=ASUN PE=1 SV=1;sp|Q9NVM9-2|ASUN_HUMAN Isoform 2 of Protein asunder homolog OS=Homo sapiens GN=ASUN	5	4	4	4	0	0	0	0	4	4	2	2	3	0	0	0	0	0	0	0	0	0	0	0	0	0	4	4	3	4	0	0	0	0	0	0	0	0	0	0	0	0
Q76L82;Q8IXJ9;Q8IXJ9-2	Q76L82;Q8IXJ9	8;8;2	8;8;2	8;8;2	Putative Polycomb group protein ASXL1	ASXH1;ASXL1	tr|Q76L82|Q76L82_HUMAN Additional sex combs like 1 (Drosophila), isoform CRA_d OS=Homo sapiens GN=ASXH1 PE=1 SV=1;sp|Q8IXJ9|ASXL1_HUMAN Putative Polycomb group protein ASXL1 OS=Homo sapiens GN=ASXL1 PE=1 SV=3	3	8	8	8	1	2	0	0	8	7	7	4	6	0	0	1	0	0	0	0	0	1	1	1	0	0	6	7	4	7	0	0	1	0	0	1	0	0	1	2	0	0
E7EWD6;Q76L83;Q76L83-2	E7EWD6;Q76L83;Q76L83-2	7;7;5	7;7;5	7;7;5	Putative Polycomb group protein ASXL2	ASXL2	tr|E7EWD6|E7EWD6_HUMAN Putative Polycomb group protein ASXL2 OS=Homo sapiens GN=ASXL2 PE=1 SV=1;sp|Q76L83|ASXL2_HUMAN Putative Polycomb group protein ASXL2 OS=Homo sapiens GN=ASXL2 PE=1 SV=1;sp|Q76L83-2|ASXL2_HUMAN Isoform 2 of Putative Polycomb group prot	3	7	7	7	1	1	1	1	5	5	4	4	2	1	1	1	1	1	1	1	1	1	4	1	1	3	4	6	6	6	1	1	1	1	1	1	1	1	1	1	1	1
Q6PL18;A0A0B4J211;Q6PL18-2;Q9ULI0-2;Q9ULI0	Q6PL18	29;13;7;3;3	29;13;7;3;3	29;13;7;3;3	ATPase family AAA domain-containing protein 2	ATAD2	sp|Q6PL18|ATAD2_HUMAN ATPase family AAA domain-containing protein 2 OS=Homo sapiens GN=ATAD2 PE=1 SV=1	5	29	29	29	12	19	13	0	27	26	23	14	16	1	0	1	1	1	1	0	0	0	0	0	0	0	26	22	13	19	1	1	0	0	0	0	0	0	12	19	13	0
H0Y2W2;Q9NVI7-3;Q9NVI7-2;Q5T9A4-3;Q9NVI7;Q5T9A4;Q5T9A4-2	H0Y2W2;Q9NVI7-3;Q9NVI7-2;Q5T9A4-3;Q9NVI7;Q5T9A4;Q5T9A4-2	2;2;2;2;2;2;1	2;2;2;2;2;2;1	2;2;2;2;2;2;1	ATPase family AAA domain-containing protein 3A;ATPase family AAA domain-containing protein 3B	ATAD3A;ATAD3B	tr|H0Y2W2|H0Y2W2_HUMAN ATPase family AAA domain-containing protein 3A (Fragment) OS=Homo sapiens GN=ATAD3A PE=1 SV=1;sp|Q9NVI7-3|ATD3A_HUMAN Isoform 3 of ATPase family AAA domain-containing protein 3A OS=Homo sapiens GN=ATAD3A;sp|Q9NVI7-2|ATD3A_HUMAN Isofo	7	2	2	2	0	1	1	2	2	1	1	2	1	0	0	0	1	0	1	1	2	1	2	2	2	1	1	1	2	2	2	2	2	1	1	2	1	1	0	1	1	2
A0A075B754;Q96QE3-2;Q96QE3	A0A075B754;Q96QE3-2;Q96QE3	4;4;4	4;4;4	4;4;4	ATPase family AAA domain-containing protein 5	ATAD5	tr|A0A075B754|A0A075B754_HUMAN ATPase family AAA domain-containing protein 5 OS=Homo sapiens GN=ATAD5 PE=1 SV=1;sp|Q96QE3-2|ATAD5_HUMAN Isoform 2 of ATPase family AAA domain-containing protein 5 OS=Homo sapiens GN=ATAD5;sp|Q96QE3|ATAD5_HUMAN ATPase family	3	4	4	4	0	0	0	0	4	4	3	2	3	0	0	0	0	0	0	0	0	0	0	0	0	0	2	4	2	2	0	0	0	0	0	0	0	0	0	0	0	0
P18848	P18848	2	2	2	Cyclic AMP-dependent transcription factor ATF-4	ATF4	sp|P18848|ATF4_HUMAN Cyclic AMP-dependent transcription factor ATF-4 OS=Homo sapiens GN=ATF4 PE=1 SV=3	1	2	2	2	0	0	0	0	2	2	2	1	2	0	0	0	0	0	0	0	0	0	0	0	0	0	1	1	1	1	0	0	0	0	0	0	0	0	0	0	0	0
P18850	P18850	13	13	13	Cyclic AMP-dependent transcription factor ATF-6 alpha;Processed cyclic AMP-dependent transcription factor ATF-6 alpha	ATF6	sp|P18850|ATF6A_HUMAN Cyclic AMP-dependent transcription factor ATF-6 alpha OS=Homo sapiens GN=ATF6 PE=1 SV=3	1	13	13	13	1	3	1	1	11	11	12	13	9	0	1	0	1	0	1	1	1	1	0	1	1	0	12	12	12	11	0	0	0	1	1	1	0	0	1	3	1	1
Q99941-2;Q99941;H0Y7D7	Q99941-2;Q99941	10;10;2	10;10;2	10;10;2	Cyclic AMP-dependent transcription factor ATF-6 beta;Processed cyclic AMP-dependent transcription factor ATF-6 beta	ATF6B	sp|Q99941-2|ATF6B_HUMAN Isoform 1 of Cyclic AMP-dependent transcription factor ATF-6 beta OS=Homo sapiens GN=ATF6B;sp|Q99941|ATF6B_HUMAN Cyclic AMP-dependent transcription factor ATF-6 beta OS=Homo sapiens GN=ATF6B PE=1 SV=2	3	10	10	10	0	0	0	0	10	10	9	6	8	0	0	0	0	0	0	0	0	0	0	0	0	0	9	7	6	8	0	0	0	0	0	0	0	0	0	0	0	0
Q8NHH9-2;Q8NHH9;C9JQQ5;B5MCN0;Q8NHH9-3;Q8NHH9-5;Q8NHH9-4;F8WD17;F8WEN4;F8WBH0;C9JC25;H7C3A2	Q8NHH9-2;Q8NHH9;C9JQQ5;B5MCN0;Q8NHH9-3;Q8NHH9-5;Q8NHH9-4	5;5;4;4;4;4;4;1;1;1;1;1	5;5;4;4;4;4;4;1;1;1;1;1	4;4;4;3;3;3;3;1;1;1;1;1	Atlastin-2	ATL2	sp|Q8NHH9-2|ATLA2_HUMAN Isoform 2 of Atlastin-2 OS=Homo sapiens GN=ATL2;sp|Q8NHH9|ATLA2_HUMAN Atlastin-2 OS=Homo sapiens GN=ATL2 PE=1 SV=2;tr|C9JQQ5|C9JQQ5_HUMAN Atlastin-2 (Fragment) OS=Homo sapiens GN=ATL2 PE=1 SV=1;tr|B5MCN0|B5MCN0_HUMAN Atlastin-2 OS=H	12	5	5	4	1	1	0	0	3	2	3	0	1	0	0	0	0	1	1	0	0	0	0	0	0	1	2	0	2	4	0	0	0	0	0	0	0	1	1	1	0	0
Q6DD88;F5H6I7;F5GWF8	Q6DD88;F5H6I7	15;14;4	15;14;4	15;14;4	Atlastin-3	ATL3	sp|Q6DD88|ATLA3_HUMAN Atlastin-3 OS=Homo sapiens GN=ATL3 PE=1 SV=1;tr|F5H6I7|F5H6I7_HUMAN Atlastin-3 OS=Homo sapiens GN=ATL3 PE=1 SV=1	3	15	15	15	6	10	7	0	12	12	13	1	4	5	4	3	0	4	4	0	0	0	4	0	0	3	12	3	3	10	2	0	0	1	1	0	0	0	6	10	7	0
P05023-3;P05023-4;P05023;P05023-2;M0R116;A0A0A0MT26;P13637;P13637-2;P13637-3;B1AKY9;P50993;H0Y7C1;Q5TC01;E9PRA5;Q13733;Q5TC02;M0QXF2	P05023-3;P05023-4;P05023;P05023-2	11;11;11;9;5;5;5;5;5;4;4;3;2;2;2;1;1	11;11;11;9;5;5;5;5;5;4;4;3;2;2;2;1;1	11;11;11;9;5;5;5;5;5;4;4;3;2;2;2;1;1	Sodium/potassium-transporting ATPase subunit alpha-1	ATP1A1	sp|P05023-3|AT1A1_HUMAN Isoform 3 of Sodium/potassium-transporting ATPase subunit alpha-1 OS=Homo sapiens GN=ATP1A1;sp|P05023-4|AT1A1_HUMAN Isoform 4 of Sodium/potassium-transporting ATPase subunit alpha-1 OS=Homo sapiens GN=ATP1A1;sp|P05023|AT1A1_HUMAN So	17	11	11	11	7	9	5	1	9	8	9	4	5	3	1	1	1	2	2	3	1	1	4	1	0	8	9	3	6	11	1	1	1	2	2	1	1	1	7	9	5	1
P05026-2;P05026;V9GYR2	P05026-2;P05026	9;9;3	9;9;3	9;9;3	Sodium/potassium-transporting ATPase subunit beta-1	ATP1B1	sp|P05026-2|AT1B1_HUMAN Isoform 2 of Sodium/potassium-transporting ATPase subunit beta-1 OS=Homo sapiens GN=ATP1B1;sp|P05026|AT1B1_HUMAN Sodium/potassium-transporting ATPase subunit beta-1 OS=Homo sapiens GN=ATP1B1 PE=1 SV=1	3	9	9	9	5	5	6	0	6	8	7	5	4	2	2	2	0	3	2	1	0	0	4	1	2	4	7	3	4	7	1	0	0	3	1	0	0	3	5	5	6	0
P54709;H7C547;F8WBY4;C9JXZ1;C9JA36;P54709-2	P54709;H7C547;F8WBY4	3;2;2;1;1;1	3;2;2;1;1;1	3;2;2;1;1;1	Sodium/potassium-transporting ATPase subunit beta-3	ATP1B3	sp|P54709|AT1B3_HUMAN Sodium/potassium-transporting ATPase subunit beta-3 OS=Homo sapiens GN=ATP1B3 PE=1 SV=1;tr|H7C547|H7C547_HUMAN Sodium/potassium-transporting ATPase subunit beta-3 (Fragment) OS=Homo sapiens GN=ATP1B3 PE=1 SV=1;tr|F8WBY4|F8WBY4_HUMAN S	6	3	3	3	1	1	0	0	2	2	3	0	0	0	0	0	0	0	0	0	0	0	0	0	0	1	3	2	1	3	0	0	0	0	0	0	0	0	1	1	0	0
P16615;P16615-5;P16615-2;P16615-3;H7C5W9;P16615-4;Q93084-4;Q93084-2;Q93084-3;Q93084-7;Q93084;Q93084-6;Q93084-5;O14983-3;O14983-2;O14983;H3BTW4	P16615;P16615-5;P16615-2;P16615-3;H7C5W9;P16615-4	20;19;19;19;17;17;6;6;6;6;6;6;6;5;5;5;1	20;19;19;19;17;17;6;6;6;6;6;6;6;5;5;5;1	20;19;19;19;17;17;6;6;6;6;6;6;6;5;5;5;1	Sarcoplasmic/endoplasmic reticulum calcium ATPase 2	ATP2A2	sp|P16615|AT2A2_HUMAN Sarcoplasmic/endoplasmic reticulum calcium ATPase 2 OS=Homo sapiens GN=ATP2A2 PE=1 SV=1;sp|P16615-5|AT2A2_HUMAN Isoform 5 of Sarcoplasmic/endoplasmic reticulum calcium ATPase 2 OS=Homo sapiens GN=ATP2A2;sp|P16615-2|AT2A2_HUMAN Isoform	17	20	20	20	11	10	9	0	18	18	15	5	9	11	8	2	1	8	8	1	1	1	9	0	0	7	13	6	7	16	0	0	0	4	0	2	0	3	11	10	9	0
H0Y8X9;H0Y9S7;H0Y9V7;B4E2Q0;P98194-2;P98194-4;P98194;P98194-3;P98194-5;P98194-8;P98194-9;P98194-6;P98194-7	H0Y8X9;H0Y9S7;H0Y9V7;B4E2Q0;P98194-2;P98194-4;P98194;P98194-3;P98194-5;P98194-8;P98194-9;P98194-6;P98194-7	1;1;1;1;1;1;1;1;1;1;1;1;1	1;1;1;1;1;1;1;1;1;1;1;1;1	1;1;1;1;1;1;1;1;1;1;1;1;1	Calcium-transporting ATPase;Calcium-transporting ATPase type 2C member 1	ATP2C1	tr|H0Y8X9|H0Y8X9_HUMAN Calcium-transporting ATPase type 2C member 1 (Fragment) OS=Homo sapiens GN=ATP2C1 PE=1 SV=1;tr|H0Y9S7|H0Y9S7_HUMAN Calcium-transporting ATPase type 2C member 1 (Fragment) OS=Homo sapiens GN=ATP2C1 PE=1 SV=1;tr|H0Y9V7|H0Y9V7_HUMAN Cal	13	1	1	1	0	0	0	0	1	1	1	0	0	0	0	0	0	0	0	0	0	0	0	0	0	0	1	0	0	1	0	0	0	0	0	0	0	0	0	0	0	0
P56134-3;P56134;C9JU26	P56134-3;P56134;C9JU26	4;4;2	4;4;2	2;2;0	ATP synthase subunit f, mitochondrial	ATP5J2	sp|P56134-3|ATPK_HUMAN Isoform 3 of ATP synthase subunit f, mitochondrial OS=Homo sapiens GN=ATP5J2;sp|P56134|ATPK_HUMAN ATP synthase subunit f, mitochondrial OS=Homo sapiens GN=ATP5J2 PE=1 SV=3;tr|C9JU26|C9JU26_HUMAN ATP synthase subunit f, mitochondrial	3	4	4	2	4	3	4	0	4	4	4	1	3	3	2	3	0	2	3	3	0	0	3	0	0	1	2	2	2	3	0	0	0	2	0	0	0	1	4	3	4	0
C9JJT5;G3V325;P56134-4;P56134-2	C9JJT5;G3V325;P56134-4;P56134-2	3;3;3;3	1;1;1;1	1;1;1;1	ATP synthase subunit f, mitochondrial	ATP5J2-PTCD1;ATP5J2	tr|C9JJT5|C9JJT5_HUMAN Protein ATP5J2-PTCD1 OS=Homo sapiens GN=ATP5J2-PTCD1 PE=4 SV=2;tr|G3V325|G3V325_HUMAN Protein ATP5J2-PTCD1 OS=Homo sapiens GN=ATP5J2-PTCD1 PE=4 SV=1;sp|P56134-4|ATPK_HUMAN Isoform 4 of ATP synthase subunit f, mitochondrial OS=Homo sa	4	3	1	1	2	3	3	0	3	3	3	1	2	2	2	2	0	2	2	2	0	0	2	0	0	0	2	1	2	3	0	0	0	1	0	0	0	0	0	1	1	0
Q15904;A6QRJ1;A6NLC6;A0A0C4DGX8;H7C2Y8;H7C0T7;F2Z3L8	Q15904;A6QRJ1	5;4;2;2;1;1;1	5;4;2;2;1;1;1	5;4;2;2;1;1;1	V-type proton ATPase subunit S1	ATP6AP1	sp|Q15904|VAS1_HUMAN V-type proton ATPase subunit S1 OS=Homo sapiens GN=ATP6AP1 PE=1 SV=2;tr|A6QRJ1|A6QRJ1_HUMAN V-type proton ATPase subunit S1 (Fragment) OS=Homo sapiens GN=ATP6AP1 PE=1 SV=1	7	5	5	5	3	3	3	1	3	1	3	3	2	2	2	1	1	2	2	2	1	1	2	2	1	2	4	3	3	4	1	1	1	2	1	1	2	1	3	3	3	1
J3QL14;R4GN72;F5GYQ1;P61421	J3QL14;R4GN72;F5GYQ1;P61421	2;2;2;2	2;2;2;2	2;2;2;2	V-type proton ATPase subunit d 1	ATP6V0D1	tr|J3QL14|J3QL14_HUMAN V-type proton ATPase subunit d 1 (Fragment) OS=Homo sapiens GN=ATP6V0D1 PE=1 SV=1;tr|R4GN72|R4GN72_HUMAN V-type proton ATPase subunit d 1 OS=Homo sapiens GN=ATP6V0D1 PE=1 SV=1;tr|F5GYQ1|F5GYQ1_HUMAN V-type proton ATPase subunit d 1 O	4	2	2	2	0	0	0	0	1	1	1	0	0	0	0	0	0	0	0	0	0	0	0	0	0	0	2	2	2	2	0	0	0	0	0	0	0	0	0	0	0	0
Q9UI12-2;Q9UI12;G3V126;E5RK31;E5RJG1;A0A0D9SG68;E5RG49;E5RHH0	Q9UI12-2;Q9UI12;G3V126	5;5;4;1;1;1;1;1	5;5;4;1;1;1;1;1	5;5;4;1;1;1;1;1	V-type proton ATPase subunit H	ATP6V1H	sp|Q9UI12-2|VATH_HUMAN Isoform 2 of V-type proton ATPase subunit H OS=Homo sapiens GN=ATP6V1H;sp|Q9UI12|VATH_HUMAN V-type proton ATPase subunit H OS=Homo sapiens GN=ATP6V1H PE=1 SV=1;tr|G3V126|G3V126_HUMAN ATPase, H+ transporting, lysosomal 50/57kDa, V1 su	8	5	5	5	2	4	4	0	4	3	4	2	3	3	1	0	0	2	3	0	0	0	2	0	0	2	4	2	2	5	0	0	0	1	0	0	0	0	2	4	4	0
Q13535-2;Q13535-3;Q13535	Q13535-2;Q13535-3;Q13535	1;1;1	1;1;1	1;1;1	Serine/threonine-protein kinase ATR	ATR	sp|Q13535-2|ATR_HUMAN Isoform 2 of Serine/threonine-protein kinase ATR OS=Homo sapiens GN=ATR;sp|Q13535-3|ATR_HUMAN Isoform 3 of Serine/threonine-protein kinase ATR OS=Homo sapiens GN=ATR;sp|Q13535|ATR_HUMAN Serine/threonine-protein kinase ATR OS=Homo sapi	3	1	1	1	0	0	0	0	1	0	0	0	0	0	0	0	0	0	0	0	0	0	0	0	0	0	1	0	0	1	0	0	0	0	0	0	0	0	0	0	0	0
P46100-2;P46100-5;P46100-3;P46100-4;P46100;A0A096LNX6	P46100-2;P46100-5;P46100-3;P46100-4;P46100	8;8;8;8;8;2	8;8;8;8;8;2	8;8;8;8;8;2	Transcriptional regulator ATRX	ATRX	sp|P46100-2|ATRX_HUMAN Isoform 1 of Transcriptional regulator ATRX OS=Homo sapiens GN=ATRX;sp|P46100-5|ATRX_HUMAN Isoform 5 of Transcriptional regulator ATRX OS=Homo sapiens GN=ATRX;sp|P46100-3|ATRX_HUMAN Isoform 2 of Transcriptional regulator ATRX OS=Homo	6	8	8	8	0	1	0	0	8	8	7	4	7	0	0	0	0	0	0	0	0	0	0	0	0	0	8	7	5	6	0	0	0	0	0	0	0	0	0	1	0	0
Q9Y679-2;Q9Y679;Q9Y679-3	Q9Y679-2;Q9Y679;Q9Y679-3	6;6;5	6;6;5	6;6;5	Ancient ubiquitous protein 1	AUP1	sp|Q9Y679-2|AUP1_HUMAN Isoform Short of Ancient ubiquitous protein 1 OS=Homo sapiens GN=AUP1;sp|Q9Y679|AUP1_HUMAN Ancient ubiquitous protein 1 OS=Homo sapiens GN=AUP1 PE=1 SV=1;sp|Q9Y679-3|AUP1_HUMAN Isoform 3 of Ancient ubiquitous protein 1 OS=Homo sapien	3	6	6	6	2	2	0	0	3	4	4	0	2	1	0	0	0	0	1	0	0	0	0	0	0	2	5	4	5	5	0	0	0	0	0	0	0	0	2	2	0	0
J3QR41;J3KTD6;J3QLN8;Q96GD4-4;Q96GD4-2;Q96GD4;Q96GD4-5;J3KRJ2;J3KRF8;J3KT86;Q96GD4-3	J3QR41;J3KTD6;J3QLN8;Q96GD4-4;Q96GD4-2;Q96GD4;Q96GD4-5;J3KRJ2;J3KRF8;J3KT86;Q96GD4-3	5;5;5;5;5;5;5;3;3;3;3	5;5;5;5;5;5;5;3;3;3;3	5;5;5;5;5;5;5;3;3;3;3	Aurora kinase B	AURKB	tr|J3QR41|J3QR41_HUMAN Aurora kinase B (Fragment) OS=Homo sapiens GN=AURKB PE=1 SV=1;tr|J3KTD6|J3KTD6_HUMAN Aurora kinase B (Fragment) OS=Homo sapiens GN=AURKB PE=1 SV=1;tr|J3QLN8|J3QLN8_HUMAN Aurora kinase B (Fragment) OS=Homo sapiens GN=AURKB PE=1 SV=7;s	11	5	5	5	0	0	0	0	1	0	0	0	1	0	0	0	0	0	0	0	0	0	0	0	0	0	4	4	2	3	0	0	0	0	0	0	0	0	0	0	0	0
Q8WXX7;Q75MD7;Q8WXX7-2;A0A087WVB5;Q8WXX7-5;H7C090;H7BZZ9;H7C0G5;Q8WXX7-3	Q8WXX7;Q75MD7;Q8WXX7-2;A0A087WVB5;Q8WXX7-5	24;23;22;21;17;6;4;1;1	24;23;22;21;17;6;4;1;1	24;23;22;21;17;6;4;1;1	Autism susceptibility gene 2 protein	AUTS2	sp|Q8WXX7|AUTS2_HUMAN Autism susceptibility gene 2 protein OS=Homo sapiens GN=AUTS2 PE=1 SV=1;tr|Q75MD7|Q75MD7_HUMAN Autism susceptibility gene 2 protein (Fragment) OS=Homo sapiens GN=AUTS2 PE=1 SV=1;sp|Q8WXX7-2|AUTS2_HUMAN Isoform 2 of Autism susceptibili	9	24	24	24	16	16	19	17	20	20	19	19	17	16	14	18	17	16	16	22	19	17	20	17	15	17	17	16	20	20	20	16	14	20	21	17	17	19	16	16	19	17
P30530-2;P30530;M0R0W6;H7C3L9;A0A087WZQ5;E9PHX8;Q12866	P30530-2;P30530;M0R0W6	9;9;8;1;1;1;1	9;9;8;1;1;1;1	9;9;8;1;1;1;1	Tyrosine-protein kinase receptor UFO;Receptor protein-tyrosine kinase	AXL	sp|P30530-2|UFO_HUMAN Isoform Short of Tyrosine-protein kinase receptor UFO OS=Homo sapiens GN=AXL;sp|P30530|UFO_HUMAN Tyrosine-protein kinase receptor UFO OS=Homo sapiens GN=AXL PE=1 SV=3;tr|M0R0W6|M0R0W6_HUMAN Tyrosine-protein kinase receptor UFO OS=Homo	7	9	9	9	0	0	1	0	5	4	3	1	2	0	0	0	0	0	0	0	0	0	0	0	0	0	6	5	5	9	0	0	0	0	0	0	0	0	0	0	1	0
Q99728-2;Q99728;F6MDI1;A0A087X2H0;Q99728-3;C9IYG1;A0A087WZ19;F8WCG2;A0A087X0C6;Q99728-4	Q99728-2;Q99728;F6MDI1;A0A087X2H0;Q99728-3	5;5;3;3;3;2;2;1;1;1	5;5;3;3;3;2;2;1;1;1	5;5;3;3;3;2;2;1;1;1	BRCA1-associated RING domain protein 1	BARD1	sp|Q99728-2|BARD1_HUMAN Isoform alpha of BRCA1-associated RING domain protein 1 OS=Homo sapiens GN=BARD1;sp|Q99728|BARD1_HUMAN BRCA1-associated RING domain protein 1 OS=Homo sapiens GN=BARD1 PE=1 SV=2;tr|F6MDI1|F6MDI1_HUMAN BRCA1 associated RING domain 1 i	10	5	5	5	0	0	0	0	5	3	4	2	1	0	0	0	0	0	0	0	0	0	0	0	0	0	1	1	2	1	0	0	0	0	0	0	0	0	0	0	0	0
A0A0G2JL47;A0A024RCR6;A0A0G2JK23;P46379-4;P46379-5;P46379-2;P46379;P46379-3;F6S6P2;X6REW1;A0A0G2JJM1;H0Y4L1;F6UR09;F6U1F2;F6XTU0;H0Y710;A0A0G2JJR8;F6WML8;F6VEM6;F6X9W3;F6U341	A0A0G2JL47;A0A024RCR6;A0A0G2JK23;P46379-4;P46379-5;P46379-2;P46379;P46379-3	7;7;7;7;7;7;7;7;3;3;3;1;1;1;1;1;1;1;1;1;1	7;7;7;7;7;7;7;7;3;3;3;1;1;1;1;1;1;1;1;1;1	7;7;7;7;7;7;7;7;3;3;3;1;1;1;1;1;1;1;1;1;1	Large proline-rich protein BAG6	BAT3;BAG6	tr|A0A0G2JL47|A0A0G2JL47_HUMAN Large proline-rich protein BAG6 OS=Homo sapiens GN=BAG6 PE=1 SV=1;tr|A0A024RCR6|A0A024RCR6_HUMAN HLA-B associated transcript 3, isoform CRA_a OS=Homo sapiens GN=BAT3 PE=1 SV=1;tr|A0A0G2JK23|A0A0G2JK23_HUMAN Large proline-rich	21	7	7	7	0	1	0	0	4	3	2	1	1	0	0	0	0	0	0	0	0	0	0	0	0	0	4	6	5	7	0	0	0	0	0	0	0	0	0	1	0	0
Q07812-5;Q07812-8;Q07812;Q07812-2;Q07812-7;K4JQN1;I6LPK7;Q07812-6;Q07812-4	Q07812-5;Q07812-8;Q07812;Q07812-2;Q07812-7	5;5;5;5;4;2;1;1;1	5;5;5;5;4;2;1;1;1	5;5;5;5;4;2;1;1;1	Apoptosis regulator BAX	BAX	sp|Q07812-5|BAX_HUMAN Isoform Epsilon of Apoptosis regulator BAX OS=Homo sapiens GN=BAX;sp|Q07812-8|BAX_HUMAN Isoform Sigma of Apoptosis regulator BAX OS=Homo sapiens GN=BAX;sp|Q07812|BAX_HUMAN Apoptosis regulator BAX OS=Homo sapiens GN=BAX PE=1 SV=1;sp|Q0	9	5	5	5	4	5	3	0	5	5	5	2	5	4	4	4	0	4	4	2	0	0	3	0	1	3	5	4	4	5	1	0	0	1	0	0	0	2	4	5	3	0
Q9UIG0-2;Q9UIG0	Q9UIG0-2;Q9UIG0	15;15	15;15	15;15	Tyrosine-protein kinase BAZ1B	BAZ1B	sp|Q9UIG0-2|BAZ1B_HUMAN Isoform 2 of Tyrosine-protein kinase BAZ1B OS=Homo sapiens GN=BAZ1B;sp|Q9UIG0|BAZ1B_HUMAN Tyrosine-protein kinase BAZ1B OS=Homo sapiens GN=BAZ1B PE=1 SV=2	2	15	15	15	8	11	7	1	12	14	7	4	6	1	1	0	0	1	2	0	0	0	1	0	0	3	9	8	4	11	0	0	0	1	0	0	0	0	8	11	7	1
J3KPG5;F8VU39;Q9UIF9-2;Q9UIF9-3;Q9UIF9;A0A0C4DGI9;H0YII3	J3KPG5;F8VU39;Q9UIF9-2;Q9UIF9-3;Q9UIF9;A0A0C4DGI9	3;3;3;3;3;2;1	3;3;3;3;3;2;1	3;3;3;3;3;2;1	Bromodomain adjacent to zinc finger domain protein 2A	BAZ2A	tr|J3KPG5|J3KPG5_HUMAN Bromodomain adjacent to zinc finger domain protein 2A OS=Homo sapiens GN=BAZ2A PE=1 SV=1;tr|F8VU39|F8VU39_HUMAN Bromodomain adjacent to zinc finger domain protein 2A OS=Homo sapiens GN=BAZ2A PE=1 SV=1;sp|Q9UIF9-2|BAZ2A_HUMAN Isoform	7	3	3	3	1	2	0	0	3	2	2	0	0	0	0	0	0	0	1	0	0	1	0	0	0	0	0	2	1	2	0	0	0	0	0	0	1	0	1	2	0	0
H3BRL0;Q9BXC9;J3QLW0	H3BRL0;Q9BXC9;J3QLW0	3;3;2	3;3;2	3;3;2	Bardet-Biedl syndrome 2 protein	BBS2	tr|H3BRL0|H3BRL0_HUMAN Bardet-Biedl syndrome 2 protein OS=Homo sapiens GN=BBS2 PE=1 SV=1;sp|Q9BXC9|BBS2_HUMAN Bardet-Biedl syndrome 2 protein OS=Homo sapiens GN=BBS2 PE=1 SV=1;tr|J3QLW0|J3QLW0_HUMAN Bardet-Biedl syndrome 2 protein (Fragment) OS=Homo sapien	3	3	3	3	0	0	0	0	1	2	1	0	0	0	0	0	0	0	0	0	0	0	0	0	0	0	3	2	1	2	0	0	0	0	0	0	0	0	0	0	0	0
Q8IWZ6-2;Q8IWZ6	Q8IWZ6-2;Q8IWZ6	3;3	3;3	3;3	Bardet-Biedl syndrome 7 protein	BBS7	sp|Q8IWZ6-2|BBS7_HUMAN Isoform 2 of Bardet-Biedl syndrome 7 protein OS=Homo sapiens GN=BBS7;sp|Q8IWZ6|BBS7_HUMAN Bardet-Biedl syndrome 7 protein OS=Homo sapiens GN=BBS7 PE=1 SV=2	2	3	3	3	0	0	0	0	0	0	0	0	0	0	0	0	0	0	0	0	0	0	0	0	0	0	1	2	3	2	0	0	0	0	0	0	0	0	0	0	0	0
A0A087WXM8;P50895;K7ENU8	A0A087WXM8;P50895	6;6;2	6;6;2	6;6;2	Basal cell adhesion molecule	BCAM	tr|A0A087WXM8|A0A087WXM8_HUMAN Basal cell adhesion molecule OS=Homo sapiens GN=BCAM PE=1 SV=1;sp|P50895|BCAM_HUMAN Basal cell adhesion molecule OS=Homo sapiens GN=BCAM PE=1 SV=2	3	6	6	6	1	1	1	1	4	5	2	1	1	0	0	1	1	1	1	2	1	1	3	1	0	1	5	3	3	5	1	1	1	0	1	1	0	0	1	1	1	1
C9IYK6;C9JTE9;H7C5E2;Q9UHQ4;Q9UHQ4-2;C9JGJ9;B7Z2L0;H0Y7N8;F8WB99	C9IYK6;C9JTE9;H7C5E2;Q9UHQ4;Q9UHQ4-2;C9JGJ9;B7Z2L0;H0Y7N8;F8WB99	2;2;2;2;2;1;1;1;1	2;2;2;2;2;1;1;1;1	2;2;2;2;2;1;1;1;1	B-cell receptor-associated protein 29	BCAP29	tr|C9IYK6|C9IYK6_HUMAN B-cell receptor-associated protein 29 (Fragment) OS=Homo sapiens GN=BCAP29 PE=1 SV=1;tr|C9JTE9|C9JTE9_HUMAN B-cell receptor-associated protein 29 (Fragment) OS=Homo sapiens GN=BCAP29 PE=1 SV=1;tr|H7C5E2|H7C5E2_HUMAN B-cell receptor-a	9	2	2	2	0	1	2	0	2	2	2	0	1	0	0	0	0	0	0	0	0	0	1	0	0	0	2	0	0	2	0	0	0	0	0	0	0	0	0	1	2	0
P51572;P51572-2;C9JSP1;C9JQ75;C9J0M4;C9JMD7	P51572;P51572-2	13;13;5;5;5;3	13;13;5;5;5;3	13;13;5;5;5;3	B-cell receptor-associated protein 31	BCAP31	sp|P51572|BAP31_HUMAN B-cell receptor-associated protein 31 OS=Homo sapiens GN=BCAP31 PE=1 SV=3;sp|P51572-2|BAP31_HUMAN Isoform 2 of B-cell receptor-associated protein 31 OS=Homo sapiens GN=BCAP31	6	13	13	13	7	9	8	0	9	9	10	4	7	7	6	3	0	7	5	5	0	0	8	0	3	7	9	6	7	10	2	0	0	4	2	0	0	3	7	9	8	0
P54687-2;P54687-3;P54687-4;P54687;P54687-5	P54687-2;P54687-3;P54687-4;P54687;P54687-5	3;3;3;3;3	3;3;3;3;3	3;3;3;3;3	Branched-chain-amino-acid aminotransferase, cytosolic	BCAT1	sp|P54687-2|BCAT1_HUMAN Isoform 2 of Branched-chain-amino-acid aminotransferase, cytosolic OS=Homo sapiens GN=BCAT1;sp|P54687-3|BCAT1_HUMAN Isoform 3 of Branched-chain-amino-acid aminotransferase, cytosolic OS=Homo sapiens GN=BCAT1;sp|P54687-4|BCAT1_HUMAN	5	3	3	3	0	0	0	0	2	2	2	1	2	1	0	0	0	0	0	0	0	0	0	0	0	0	2	2	3	3	0	0	0	0	0	0	0	0	0	0	0	0
Q9H165-6;Q9H165;Q9H165-2;Q9H165-4	Q9H165-6;Q9H165	3;3;1;1	1;1;1;1	1;1;1;1	B-cell lymphoma/leukemia 11A	BCL11A	sp|Q9H165-6|BC11A_HUMAN Isoform 6 of B-cell lymphoma/leukemia 11A OS=Homo sapiens GN=BCL11A;sp|Q9H165|BC11A_HUMAN B-cell lymphoma/leukemia 11A OS=Homo sapiens GN=BCL11A PE=1 SV=2	4	3	1	1	1	1	1	0	2	3	0	0	1	0	0	0	0	0	0	0	0	0	0	0	0	0	0	0	0	0	0	0	0	0	0	0	0	0	0	0	0	0
Q9C0K0-2;Q9C0K0;D3YTK1	Q9C0K0-2;Q9C0K0;D3YTK1	10;10;9	10;10;9	8;8;7	B-cell lymphoma/leukemia 11B	BCL11B	sp|Q9C0K0-2|BC11B_HUMAN Isoform 2 of B-cell lymphoma/leukemia 11B OS=Homo sapiens GN=BCL11B;sp|Q9C0K0|BC11B_HUMAN B-cell lymphoma/leukemia 11B OS=Homo sapiens GN=BCL11B PE=1 SV=1;tr|D3YTK1|D3YTK1_HUMAN B-cell lymphoma/leukemia 11B OS=Homo sapiens GN=BCL11B	3	10	10	8	6	6	6	1	8	10	4	6	7	0	0	0	0	0	0	0	0	0	0	0	0	0	0	1	0	1	0	0	0	0	0	0	0	0	6	6	6	1
Q5QP56;Q9H1R6;Q5TE64;Q07817-2;Q07817-3;Q07817;Q5QP59	Q5QP56;Q9H1R6;Q5TE64;Q07817-2;Q07817-3;Q07817	4;4;4;4;4;4;1	4;4;4;4;4;4;1	4;4;4;4;4;4;1	Bcl-2-like protein 1	BCL2L1	tr|Q5QP56|Q5QP56_HUMAN Bcl-2-like protein 1 (Fragment) OS=Homo sapiens GN=BCL2L1 PE=1 SV=1;tr|Q9H1R6|Q9H1R6_HUMAN Bcl-2-like protein 1 (Fragment) OS=Homo sapiens GN=BCL2L1 PE=1 SV=1;tr|Q5TE64|Q5TE64_HUMAN Bcl-2-like protein 1 (Fragment) OS=Homo sapiens GN=	7	4	4	4	1	1	2	1	2	2	3	3	1	1	1	2	0	2	1	2	0	0	1	1	0	1	2	3	3	4	0	0	0	0	0	0	0	0	1	1	2	1
E9PK91;Q9NYF8-3;H0YF63	E9PK91;Q9NYF8-3	35;35;5	1;1;1	1;1;1	Bcl-2-associated transcription factor 1	BCLAF1	tr|E9PK91|E9PK91_HUMAN Bcl-2-associated transcription factor 1 OS=Homo sapiens GN=BCLAF1 PE=1 SV=1;sp|Q9NYF8-3|BCLF1_HUMAN Isoform 3 of Bcl-2-associated transcription factor 1 OS=Homo sapiens GN=BCLAF1	3	35	1	1	26	27	34	27	20	18	20	11	12	5	3	6	3	6	7	5	3	6	5	1	5	5	3	2	6	7	1	2	2	8	4	4	3	14	1	1	1	1
Q9NYF8-2;Q9NYF8;E9PK09;E9PQN2;E9PKI6;Q9NYF8-4;E9PJA7;H0YF14;H0YF00	Q9NYF8-2;Q9NYF8;E9PK09;E9PQN2;E9PKI6;Q9NYF8-4	38;38;30;30;30;30;17;8;6	38;38;30;30;30;30;17;8;6	3;3;0;0;0;3;0;3;0	Bcl-2-associated transcription factor 1	BCLAF1	sp|Q9NYF8-2|BCLF1_HUMAN Isoform 2 of Bcl-2-associated transcription factor 1 OS=Homo sapiens GN=BCLAF1;sp|Q9NYF8|BCLF1_HUMAN Bcl-2-associated transcription factor 1 OS=Homo sapiens GN=BCLAF1 PE=1 SV=2;tr|E9PK09|E9PK09_HUMAN Bcl-2-associated transcription f	9	38	38	3	29	30	37	30	23	21	23	13	15	5	3	6	3	5	7	6	4	6	4	1	5	5	3	2	5	8	1	2	2	8	4	4	3	15	29	30	37	30
Q5T5X7	Q5T5X7	15	15	15	BEN domain-containing protein 3	BEND3	sp|Q5T5X7|BEND3_HUMAN BEN domain-containing protein 3 OS=Homo sapiens GN=BEND3 PE=1 SV=1	1	15	15	15	13	14	14	3	15	14	9	3	4	0	0	0	0	0	0	0	0	0	0	0	0	0	2	0	1	1	0	0	0	0	0	0	0	0	13	14	14	3
Q8N7W2-2;Q8N7W2-3;Q8N7W2	Q8N7W2-2;Q8N7W2-3;Q8N7W2	1;1;1	1;1;1	1;1;1	BEN domain-containing protein 7	BEND7	sp|Q8N7W2-2|BEND7_HUMAN Isoform 2 of BEN domain-containing protein 7 OS=Homo sapiens GN=BEND7;sp|Q8N7W2-3|BEND7_HUMAN Isoform 3 of BEN domain-containing protein 7 OS=Homo sapiens GN=BEND7;sp|Q8N7W2|BEND7_HUMAN BEN domain-containing protein 7 OS=Homo sapien	3	1	1	1	1	1	1	0	1	1	1	1	1	0	0	0	0	0	0	0	0	0	0	0	0	0	0	0	0	0	0	0	0	0	0	0	0	0	1	1	1	0
O14503	O14503	5	2	2	Class E basic helix-loop-helix protein 40	BHLHE40	sp|O14503|BHE40_HUMAN Class E basic helix-loop-helix protein 40 OS=Homo sapiens GN=BHLHE40 PE=1 SV=1	1	5	2	2	1	1	2	0	5	3	4	3	2	0	0	0	0	0	0	0	0	1	1	0	0	0	4	2	5	3	0	0	0	0	0	1	0	1	0	0	0	0
Q9C0J9	Q9C0J9	12	12	9	Class E basic helix-loop-helix protein 41	BHLHE41	sp|Q9C0J9|BHE41_HUMAN Class E basic helix-loop-helix protein 41 OS=Homo sapiens GN=BHLHE41 PE=1 SV=1	1	12	12	9	2	4	6	0	12	12	11	11	8	0	0	0	1	0	0	0	0	1	2	1	1	1	7	7	9	7	0	0	1	1	0	2	1	1	2	4	6	0
A0A087X2B2;E9PMH5;Q13490-2;Q13490;H0YDY3;E9PQZ9;Q13489;E9PI77;E9PIW1	A0A087X2B2;E9PMH5;Q13490-2;Q13490;H0YDY3;E9PQZ9;Q13489	4;4;4;4;3;2;2;1;1	4;4;4;4;3;2;2;1;1	4;4;4;4;3;2;2;1;1	Baculoviral IAP repeat-containing protein 2;Baculoviral IAP repeat-containing protein 3	BIRC2;BIRC3	tr|A0A087X2B2|A0A087X2B2_HUMAN Baculoviral IAP repeat-containing protein 2 OS=Homo sapiens GN=BIRC2 PE=1 SV=1;tr|E9PMH5|E9PMH5_HUMAN Baculoviral IAP repeat-containing protein 2 OS=Homo sapiens GN=BIRC2 PE=1 SV=1;sp|Q13490-2|BIRC2_HUMAN Isoform 2 of Baculov	9	4	4	4	0	0	0	0	0	0	0	0	0	0	0	0	0	0	0	0	0	0	0	0	0	0	3	3	4	4	1	0	0	0	0	0	0	0	0	0	0	0
P54132;H0YNU5;H0YLV8	P54132;H0YNU5	43;39;8	43;39;8	43;39;8	Bloom syndrome protein	BLM	sp|P54132|BLM_HUMAN Bloom syndrome protein OS=Homo sapiens GN=BLM PE=1 SV=1;tr|H0YNU5|H0YNU5_HUMAN Bloom syndrome protein OS=Homo sapiens GN=BLM PE=1 SV=1	3	43	43	43	19	16	16	2	41	40	33	27	29	0	0	0	0	0	0	0	1	0	4	0	0	1	15	16	13	20	0	0	0	0	1	0	0	0	19	16	16	2
Q9NSY1;Q9NSY1-2;Q9NSY1-3;H0Y9P1;K4DI97	Q9NSY1;Q9NSY1-2;Q9NSY1-3;H0Y9P1	9;8;8;7;2	9;8;8;7;2	9;8;8;7;2	BMP-2-inducible protein kinase	BMP2K	sp|Q9NSY1|BMP2K_HUMAN BMP-2-inducible protein kinase OS=Homo sapiens GN=BMP2K PE=1 SV=2;sp|Q9NSY1-2|BMP2K_HUMAN Isoform 2 of BMP-2-inducible protein kinase OS=Homo sapiens GN=BMP2K;sp|Q9NSY1-3|BMP2K_HUMAN Isoform 3 of BMP-2-inducible protein kinase OS=Homo	5	9	9	9	5	6	6	2	8	8	9	7	6	3	1	0	1	0	2	1	0	0	2	0	1	3	9	6	5	7	1	0	0	1	1	0	0	1	5	6	6	2
Q14692	Q14692	14	14	14	Ribosome biogenesis protein BMS1 homolog	BMS1	sp|Q14692|BMS1_HUMAN Ribosome biogenesis protein BMS1 homolog OS=Homo sapiens GN=BMS1 PE=1 SV=1	1	14	14	14	6	8	4	0	12	13	9	4	4	1	0	1	0	0	0	2	0	0	1	0	0	1	7	5	3	7	0	0	0	0	0	0	0	0	6	8	4	0
B1APH0;Q6ZN30;F5H586;H0Y6W5;Q6ZN30-2;Q06HB9;Q06HC2;H0Y4J1;F5GY04;A0A087WUP5;Q01954	B1APH0;Q6ZN30;F5H586;H0Y6W5;Q6ZN30-2	11;11;9;9;9;5;5;2;2;2;2	11;11;9;9;9;5;5;2;2;2;2	11;11;9;9;9;5;5;2;2;2;2	Zinc finger protein basonuclin-2	BNC2	tr|B1APH0|B1APH0_HUMAN Zinc finger protein basonuclin-2 OS=Homo sapiens GN=BNC2 PE=1 SV=1;sp|Q6ZN30|BNC2_HUMAN Zinc finger protein basonuclin-2 OS=Homo sapiens GN=BNC2 PE=1 SV=1;tr|F5H586|F5H586_HUMAN Zinc finger protein basonuclin-2 OS=Homo sapiens GN=BNC	11	11	11	11	6	8	6	1	11	11	8	7	11	0	0	0	0	0	0	0	0	0	0	0	0	0	5	5	1	2	0	0	0	0	0	0	0	0	6	8	6	1
Q12981;Q12981-1;Q12981-2;Q12981-3	Q12981;Q12981-1;Q12981-2;Q12981-3	2;2;1;1	2;2;1;1	2;2;1;1	Vesicle transport protein SEC20	BNIP1	sp|Q12981|SEC20_HUMAN Vesicle transport protein SEC20 OS=Homo sapiens GN=BNIP1 PE=1 SV=3;sp|Q12981-1|SEC20_HUMAN Isoform 3 of Vesicle transport protein SEC20 OS=Homo sapiens GN=BNIP1;sp|Q12981-2|SEC20_HUMAN Isoform 2 of Vesicle transport protein SEC20 OS=H	4	2	2	2	0	0	0	0	1	1	1	0	0	0	0	0	0	0	0	0	0	0	0	0	0	0	2	0	0	1	0	0	0	0	0	0	0	0	0	0	0	0
Q14137-2;Q14137	Q14137-2;Q14137	3;3	3;3	3;3	Ribosome biogenesis protein BOP1	BOP1	sp|Q14137-2|BOP1_HUMAN Isoform 2 of Ribosome biogenesis protein BOP1 OS=Homo sapiens GN=BOP1;sp|Q14137|BOP1_HUMAN Ribosome biogenesis protein BOP1 OS=Homo sapiens GN=BOP1 PE=1 SV=2	2	3	3	3	0	0	0	0	0	0	0	0	0	0	0	0	0	0	0	0	0	0	0	0	0	0	2	2	3	3	0	0	0	0	0	0	0	0	0	0	0	0
Q6PJG6;Q6PJG6-3;Q6PJG6-2;F8WDN5	Q6PJG6	38;14;13;4	38;14;13;4	38;14;13;4	BRCA1-associated ATM activator 1	BRAT1	sp|Q6PJG6|BRAT1_HUMAN BRCA1-associated ATM activator 1 OS=Homo sapiens GN=BRAT1 PE=1 SV=2	4	38	38	38	0	1	0	0	29	25	15	2	14	0	0	0	0	0	1	0	0	0	0	0	0	1	35	23	22	33	0	0	1	0	0	1	0	0	0	1	0	0
P38398-8;P38398-4;P38398;P38398-7;Q5YLB2;A0A0U1RRA9;Q3B891;E9PH68;E7EWN5;C9IZW4;H0Y850;A0A0A0MSN1;B7ZA85;E7EUM2;P38398-6;P38398-5;P38398-3;E7ENB7;E7EQW4;H0Y8D8;K7EPC7;H0Y8B8	P38398-8;P38398-4;P38398;P38398-7;Q5YLB2;A0A0U1RRA9	12;12;12;12;11;7;3;3;3;2;2;2;2;2;2;2;2;1;1;1;1;1	12;12;12;12;11;7;3;3;3;2;2;2;2;2;2;2;2;1;1;1;1;1	12;12;12;12;11;7;3;3;3;2;2;2;2;2;2;2;2;1;1;1;1;1	Breast cancer type 1 susceptibility protein	BRCA1	sp|P38398-8|BRCA1_HUMAN Isoform 8 of Breast cancer type 1 susceptibility protein OS=Homo sapiens GN=BRCA1;sp|P38398-4|BRCA1_HUMAN Isoform 4 of Breast cancer type 1 susceptibility protein OS=Homo sapiens GN=BRCA1;sp|P38398|BRCA1_HUMAN Breast cancer type 1 s	22	12	12	12	1	4	2	0	10	12	10	4	7	0	0	0	0	0	0	0	0	0	0	0	0	0	6	4	5	5	0	0	0	0	0	0	0	0	1	4	2	0
P51587	P51587	2	2	2	Breast cancer type 2 susceptibility protein	BRCA2	sp|P51587|BRCA2_HUMAN Breast cancer type 2 susceptibility protein OS=Homo sapiens GN=BRCA2 PE=1 SV=3	1	2	2	2	0	0	0	0	2	2	0	1	2	0	0	0	0	0	0	0	0	0	0	0	0	0	1	2	2	1	0	0	0	0	0	0	0	0	0	0	0	0
A0A087WZR3;H9KVA9;A0A0D9SF50;P46736-4;P46736-2;P46736-3;P46736;X6RJS7	A0A087WZR3;H9KVA9;A0A0D9SF50;P46736-4;P46736-2;P46736-3;P46736;X6RJS7	3;3;3;3;3;3;3;2	3;3;3;3;3;3;3;2	3;3;3;3;3;3;3;2	Lys-63-specific deubiquitinase BRCC36	BRCC3	tr|A0A087WZR3|A0A087WZR3_HUMAN Lys-63-specific deubiquitinase BRCC36 OS=Homo sapiens GN=BRCC3 PE=1 SV=1;tr|H9KVA9|H9KVA9_HUMAN Lys-63-specific deubiquitinase BRCC36 OS=Homo sapiens GN=BRCC3 PE=1 SV=2;tr|A0A0D9SF50|A0A0D9SF50_HUMAN Lys-63-specific deubiquit	8	3	3	3	0	2	0	1	3	3	3	2	1	0	1	1	1	0	1	1	1	0	0	1	0	1	3	3	3	3	1	0	0	1	1	1	0	1	0	2	0	1
O60885;O60885-2;O60885-3;M0QZD9;A0A0G2JHN8;H0Y6K2;A0A0G2JK44;Q15059-2;P25440-4;Q15059;P25440-3;P25440;P25440-2	O60885;O60885-2;O60885-3	9;5;5;3;1;1;1;1;1;1;1;1;1	9;5;5;3;1;1;1;1;1;1;1;1;1	9;5;5;3;1;1;1;1;1;1;1;1;1	Bromodomain-containing protein 4	BRD4	sp|O60885|BRD4_HUMAN Bromodomain-containing protein 4 OS=Homo sapiens GN=BRD4 PE=1 SV=2;sp|O60885-2|BRD4_HUMAN Isoform C of Bromodomain-containing protein 4 OS=Homo sapiens GN=BRD4;sp|O60885-3|BRD4_HUMAN Isoform B of Bromodomain-containing protein 4 OS=Hom	13	9	9	9	5	6	7	6	8	8	8	9	3	5	3	6	2	2	5	7	3	1	6	3	2	5	7	8	7	7	3	0	0	2	6	0	0	5	5	6	7	6
Q9NPI1;Q9NPI1-2;I3L4V5	Q9NPI1;Q9NPI1-2	19;18;5	19;18;5	19;18;5	Bromodomain-containing protein 7	BRD7	sp|Q9NPI1|BRD7_HUMAN Bromodomain-containing protein 7 OS=Homo sapiens GN=BRD7 PE=1 SV=1;sp|Q9NPI1-2|BRD7_HUMAN Isoform 2 of Bromodomain-containing protein 7 OS=Homo sapiens GN=BRD7	3	19	19	19	17	18	18	13	14	14	11	7	7	0	0	0	0	0	1	0	0	0	8	0	3	5	0	1	1	2	0	0	0	0	0	0	0	0	17	18	18	13
Q9H0E9;F8WDX5;D6RID0;F8WCS7;F8WBH2;C9JV05;H7C128;H7C179;B5MCW3;H7C127;Q9H0E9-4;Q9H0E9-2	Q9H0E9;F8WDX5;D6RID0;F8WCS7;F8WBH2;C9JV05;H7C128;H7C179;B5MCW3;H7C127;Q9H0E9-4;Q9H0E9-2	2;1;1;1;1;1;1;1;1;1;1;1	2;1;1;1;1;1;1;1;1;1;1;1	2;1;1;1;1;1;1;1;1;1;1;1	Bromodomain-containing protein 8	BRD8	sp|Q9H0E9|BRD8_HUMAN Bromodomain-containing protein 8 OS=Homo sapiens GN=BRD8 PE=1 SV=2;tr|F8WDX5|F8WDX5_HUMAN Bromodomain-containing protein 8 OS=Homo sapiens GN=BRD8 PE=1 SV=1;tr|D6RID0|D6RID0_HUMAN Bromodomain-containing protein 8 OS=Homo sapiens GN=BRD	12	2	2	2	2	2	2	1	2	2	1	1	2	1	1	1	1	1	1	1	1	1	1	1	1	1	1	1	1	1	1	1	1	0	1	1	1	1	2	2	2	1
F8W733;Q9NXR7-4;Q9NXR7-3;Q9NXR7;Q9NXR7-1;C9J2G0;A0A075B7D2	F8W733;Q9NXR7-4;Q9NXR7-3;Q9NXR7;Q9NXR7-1;C9J2G0;A0A075B7D2	3;3;3;3;3;2;2	3;3;3;3;3;2;2	3;3;3;3;3;2;2	BRCA1-A complex subunit BRE	BRE	tr|F8W733|F8W733_HUMAN BRCA1-A complex subunit BRE (Fragment) OS=Homo sapiens GN=BRE PE=1 SV=1;sp|Q9NXR7-4|BRE_HUMAN Isoform 4 of BRCA1-A complex subunit BRE OS=Homo sapiens GN=BRE;sp|Q9NXR7-3|BRE_HUMAN Isoform 3 of BRCA1-A complex subunit BRE OS=Homo sapi	7	3	3	3	0	0	0	0	1	1	1	0	0	0	0	0	0	0	0	0	0	0	0	0	0	0	3	2	1	3	0	0	0	0	0	0	0	0	0	0	0	0
Q8WY22;REV__Q96PE2	Q8WY22;REV__Q96PE2	2;1	2;1	2;1	BRI3-binding protein	BRI3BP	sp|Q8WY22|BRI3B_HUMAN BRI3-binding protein OS=Homo sapiens GN=BRI3BP PE=1 SV=1;sp|Q96PE2|ARHGH_HUMAN Rho guanine nucleotide exchange factor 17 OS=Homo sapiens GN=ARHGEF17 PE=1 SV=1	2	2	2	2	2	2	2	0	2	2	2	1	0	0	0	0	0	0	0	0	0	1	0	0	0	1	1	0	2	2	0	0	0	0	0	0	0	0	2	2	2	0
J3QSE8;Q9BX63-2;Q9BX63;J3QKX0	J3QSE8;Q9BX63-2;Q9BX63	9;9;9;2	9;9;9;2	9;9;9;2	Fanconi anemia group J protein	BRIP1	tr|J3QSE8|J3QSE8_HUMAN Fanconi anemia group J protein OS=Homo sapiens GN=BRIP1 PE=1 SV=1;sp|Q9BX63-2|FANCJ_HUMAN Isoform 2 of Fanconi anemia group J protein OS=Homo sapiens GN=BRIP1;sp|Q9BX63|FANCJ_HUMAN Fanconi anemia group J protein OS=Homo sapiens GN=BR	4	9	9	9	1	0	1	1	7	8	5	0	3	0	0	1	1	0	0	1	1	0	0	0	0	1	5	2	4	4	0	0	0	0	0	0	1	0	1	0	1	1
P55201-4;P55201-3;P55201;P55201-2	P55201-4;P55201-3;P55201;P55201-2	4;4;4;3	4;4;4;3	4;4;4;3	Peregrin	BRPF1	sp|P55201-4|BRPF1_HUMAN Isoform 4 of Peregrin OS=Homo sapiens GN=BRPF1;sp|P55201-3|BRPF1_HUMAN Isoform 3 of Peregrin OS=Homo sapiens GN=BRPF1;sp|P55201|BRPF1_HUMAN Peregrin OS=Homo sapiens GN=BRPF1 PE=1 SV=2;sp|P55201-2|BRPF1_HUMAN Isoform 2 of Peregrin OS	4	4	4	4	0	1	0	0	4	3	2	0	1	0	0	0	0	0	0	0	0	0	0	0	0	0	3	1	0	0	0	0	0	0	0	0	0	0	0	1	0	0
P35613-2;P35613;A0A087WUV8;A0A087X2B5;P35613-3;P35613-4;I3L192;R4GMX5;R4GN83	P35613-2;P35613;A0A087WUV8;A0A087X2B5;P35613-3;P35613-4;I3L192	7;7;6;6;6;6;4;3;2	7;7;6;6;6;6;4;3;2	7;7;6;6;6;6;4;3;2	Basigin	BSG	sp|P35613-2|BASI_HUMAN Isoform 2 of Basigin OS=Homo sapiens GN=BSG;sp|P35613|BASI_HUMAN Basigin OS=Homo sapiens GN=BSG PE=1 SV=2;tr|A0A087WUV8|A0A087WUV8_HUMAN Basigin OS=Homo sapiens GN=BSG PE=1 SV=1;tr|A0A087X2B5|A0A087X2B5_HUMAN Basigin (Fragment) OS=Ho	9	7	7	7	4	6	5	3	6	5	6	6	7	4	4	4	3	4	3	5	3	2	5	6	5	5	7	7	6	6	3	2	2	4	3	2	2	3	4	6	5	3
O43683-2;O43683-3;O43683;C9JRC7;C9JQA4	O43683-2;O43683-3;O43683;C9JRC7;C9JQA4	4;4;4;2;2	4;4;4;2;2	4;4;4;2;2	Mitotic checkpoint serine/threonine-protein kinase BUB1	BUB1	sp|O43683-2|BUB1_HUMAN Isoform 2 of Mitotic checkpoint serine/threonine-protein kinase BUB1 OS=Homo sapiens GN=BUB1;sp|O43683-3|BUB1_HUMAN Isoform 3 of Mitotic checkpoint serine/threonine-protein kinase BUB1 OS=Homo sapiens GN=BUB1;sp|O43683|BUB1_HUMAN Mit	5	4	4	4	0	0	0	0	1	0	1	0	1	0	0	0	0	0	0	0	0	0	0	0	0	0	2	2	2	4	0	0	0	0	0	0	0	0	0	0	0	0
Q13895;F8WBL2;H7BY94	Q13895;F8WBL2	5;3;2	5;3;2	5;3;2	Bystin	BYSL	sp|Q13895|BYST_HUMAN Bystin OS=Homo sapiens GN=BYSL PE=1 SV=3;tr|F8WBL2|F8WBL2_HUMAN Bystin OS=Homo sapiens GN=BYSL PE=1 SV=1	3	5	5	5	0	0	0	0	4	2	1	1	1	0	0	0	0	0	0	0	0	0	0	0	0	0	4	3	3	4	0	0	0	0	0	0	0	0	0	0	0	0
Q8N655	Q8N655	3	3	3	Uncharacterized protein C10orf12	C10orf12	sp|Q8N655|CJ012_HUMAN Uncharacterized protein C10orf12 OS=Homo sapiens GN=C10orf12 PE=1 SV=1	1	3	3	3	2	2	1	0	3	3	3	1	1	0	0	0	0	0	0	0	0	0	0	0	0	0	1	1	1	1	0	0	0	0	0	0	0	0	2	2	1	0
Q96D05;Q96D05-2;Q5VVH9	Q96D05;Q96D05-2;Q5VVH9	2;2;1	2;2;1	2;2;1	Uncharacterized protein C10orf35	C10orf35	sp|Q96D05|CJ035_HUMAN Uncharacterized protein C10orf35 OS=Homo sapiens GN=C10orf35 PE=1 SV=1;sp|Q96D05-2|CJ035_HUMAN Isoform 2 of Uncharacterized protein C10orf35 OS=Homo sapiens GN=C10orf35;tr|Q5VVH9|Q5VVH9_HUMAN Uncharacterized protein C10orf35 (Fragment	3	2	2	2	0	1	1	0	1	1	2	0	1	0	0	0	0	0	0	0	0	0	2	0	0	0	1	1	0	2	0	0	0	0	0	0	0	0	0	1	1	0
H3BMJ2;Q6ZRI6-2;Q6ZRI6	H3BMJ2;Q6ZRI6-2;Q6ZRI6	3;3;3	3;3;3	3;3;3	Uncharacterized protein C15orf39	C15orf39	tr|H3BMJ2|H3BMJ2_HUMAN Uncharacterized protein C15orf39 (Fragment) OS=Homo sapiens GN=C15orf39 PE=1 SV=1;sp|Q6ZRI6-2|CO039_HUMAN Isoform 2 of Uncharacterized protein C15orf39 OS=Homo sapiens GN=C15orf39;sp|Q6ZRI6|CO039_HUMAN Uncharacterized protein C15orf3	3	3	3	3	0	0	0	1	3	3	2	3	3	0	0	0	0	0	1	0	0	0	0	0	0	0	3	2	2	2	0	0	0	0	1	0	0	0	0	0	0	1
H3BR29;H3BSM7;Q96GQ5-2;Q96GQ5	H3BR29;H3BSM7;Q96GQ5-2;Q96GQ5	3;3;3;3	3;3;3;3	3;3;3;3	RUS1 family protein C16orf58	C16orf58	tr|H3BR29|H3BR29_HUMAN RUS1 family protein C16orf58 OS=Homo sapiens GN=C16orf58 PE=1 SV=1;tr|H3BSM7|H3BSM7_HUMAN RUS1 family protein C16orf58 OS=Homo sapiens GN=C16orf58 PE=1 SV=1;sp|Q96GQ5-2|RUS1_HUMAN Isoform 2 of RUS1 family protein C16orf58 OS=Homo sap	4	3	3	3	1	0	0	0	3	3	1	0	0	1	0	0	0	0	0	0	0	0	0	0	0	0	2	1	0	2	0	0	0	1	0	0	0	0	1	0	0	0
Q9BQA9-2;Q9BQA9;J3QRG5;J3KSJ5;H0Y2X1;J3KTF4;J3QRZ2;J3QLB7;J3QKS6;J3QKZ6;J3QQQ4;J3KTI1;J3KSB6;J3KS78;J3QS53	Q9BQA9-2;Q9BQA9;J3QRG5;J3KSJ5;H0Y2X1;J3KTF4;J3QRZ2;J3QLB7;J3QKS6	4;4;3;3;2;2;2;2;2;1;1;1;1;1;1	4;4;3;3;2;2;2;2;2;1;1;1;1;1;1	4;4;3;3;2;2;2;2;2;1;1;1;1;1;1	Uncharacterized protein C17orf62	C17orf62	sp|Q9BQA9-2|CQ062_HUMAN Isoform 2 of Uncharacterized protein C17orf62 OS=Homo sapiens GN=C17orf62;sp|Q9BQA9|CQ062_HUMAN Uncharacterized protein C17orf62 OS=Homo sapiens GN=C17orf62 PE=1 SV=1;tr|J3QRG5|J3QRG5_HUMAN Uncharacterized protein C17orf62 OS=Homo s	15	4	4	4	0	2	0	0	3	3	2	0	2	0	0	0	0	0	0	1	0	0	1	0	0	1	3	2	0	3	0	0	0	0	0	0	0	1	0	2	0	0
Q96B23-2;Q5BIX2;Q96B23;K7EQH1;A0A087WVF1	Q96B23-2;Q5BIX2;Q96B23	4;3;3;1;1	4;3;3;1;1	4;3;3;1;1	Uncharacterized protein C18orf25	C18orf25;ARKL1	sp|Q96B23-2|CR025_HUMAN Isoform 2 of Uncharacterized protein C18orf25 OS=Homo sapiens GN=C18orf25;tr|Q5BIX2|Q5BIX2_HUMAN Chromosome 18 open reading frame 25, isoform CRA_a OS=Homo sapiens GN=ARKL1 PE=1 SV=1;sp|Q96B23|CR025_HUMAN Uncharacterized protein C18	5	4	4	4	1	2	1	0	4	4	3	3	4	0	1	0	0	1	1	0	0	0	0	0	0	0	3	2	3	3	0	0	0	0	0	0	0	0	1	2	1	0
A0A087WWL5;Q86XI8	A0A087WWL5;Q86XI8	2;2	2;2	2;2	Uncharacterized protein C19orf68	C19orf68	tr|A0A087WWL5|A0A087WWL5_HUMAN Uncharacterized protein C19orf68 OS=Homo sapiens GN=C19orf68 PE=1 SV=1;sp|Q86XI8|CS068_HUMAN Uncharacterized protein C19orf68 OS=Homo sapiens GN=C19orf68 PE=1 SV=2	2	2	2	2	0	0	0	0	1	1	1	1	1	0	0	0	0	0	0	0	0	0	0	0	0	0	2	1	1	1	0	0	0	0	0	0	0	0	0	0	0	0
Q96EU7	Q96EU7	4	4	4	C1GALT1-specific chaperone 1	C1GALT1C1	sp|Q96EU7|C1GLC_HUMAN C1GALT1-specific chaperone 1 OS=Homo sapiens GN=C1GALT1C1 PE=1 SV=1	1	4	4	4	1	1	1	0	4	4	2	2	2	1	0	0	0	0	0	1	0	0	2	0	0	1	2	1	0	2	0	0	0	0	0	0	0	1	1	1	1	0
Q9NSG2-3;Q9NSG2-2;Q9NSG2	Q9NSG2-3;Q9NSG2-2;Q9NSG2	1;1;1	1;1;1	1;1;1	Uncharacterized protein C1orf112	C1orf112	sp|Q9NSG2-3|CA112_HUMAN Isoform 3 of Uncharacterized protein C1orf112 OS=Homo sapiens GN=C1orf112;sp|Q9NSG2-2|CA112_HUMAN Isoform 2 of Uncharacterized protein C1orf112 OS=Homo sapiens GN=C1orf112;sp|Q9NSG2|CA112_HUMAN Uncharacterized protein C1orf112 OS=Ho	3	1	1	1	0	0	0	0	1	1	0	0	0	0	0	0	0	0	0	0	0	0	0	0	0	0	1	0	0	0	0	0	0	0	0	0	0	0	0	0	0	0
Q6NW34-2;Q6NW34;E9PFF8	Q6NW34-2;Q6NW34	9;9;2	9;9;2	9;9;2	Uncharacterized protein C3orf17	C3orf17	sp|Q6NW34-2|NEPRO_HUMAN Isoform 2 of Protein nepro homolog OS=Homo sapiens GN=NEPRO;sp|Q6NW34|NEPRO_HUMAN Protein nepro homolog OS=Homo sapiens GN=NEPRO PE=1 SV=3	3	9	9	9	4	6	7	0	8	7	9	2	3	1	2	1	0	1	0	1	0	0	5	0	0	5	7	4	6	9	0	0	0	1	0	0	0	1	4	6	7	0
Q7Z4R8	Q7Z4R8	1	1	1	UPF0669 protein C6orf120	C6orf120	sp|Q7Z4R8|CF120_HUMAN UPF0669 protein C6orf120 OS=Homo sapiens GN=C6orf120 PE=1 SV=1	1	1	1	1	0	0	1	0	1	1	1	1	1	0	0	0	0	0	0	0	0	0	0	0	0	0	1	1	1	1	0	0	0	0	0	0	0	0	0	0	1	0
Q8IYR0	Q8IYR0	1	1	1	UPF0704 protein C6orf165	C6orf165	sp|Q8IYR0|CF165_HUMAN UPF0704 protein C6orf165 OS=Homo sapiens GN=C6orf165 PE=1 SV=2	1	1	1	1	1	1	1	1	1	0	1	1	1	1	1	1	1	1	1	1	1	1	1	1	0	1	1	1	1	1	1	1	1	1	1	1	1	1	1	1	1	1
Q6UWU4-3;Q6UWU4;Q6UWU4-2	Q6UWU4-3;Q6UWU4;Q6UWU4-2	2;2;2	2;2;2	2;2;2	Bombesin receptor-activated protein C6orf89	C6orf89	sp|Q6UWU4-3|CF089_HUMAN Isoform 3 of Bombesin receptor-activated protein C6orf89 OS=Homo sapiens GN=C6orf89;sp|Q6UWU4|CF089_HUMAN Bombesin receptor-activated protein C6orf89 OS=Homo sapiens GN=C6orf89 PE=1 SV=1;sp|Q6UWU4-2|CF089_HUMAN Isoform 2 of Bombesin	3	2	2	2	0	0	0	0	1	1	2	0	0	0	0	0	0	0	0	0	0	0	0	0	0	0	2	1	0	2	0	0	0	0	0	0	0	0	0	0	0	0
Q8WUQ7;Q8WUQ7-2;K7ENY9;K7EIU6	Q8WUQ7;Q8WUQ7-2;K7ENY9;K7EIU6	4;4;3;2	4;4;3;2	4;4;3;2	Cactin	CACTIN	sp|Q8WUQ7|CATIN_HUMAN Cactin OS=Homo sapiens GN=CACTIN PE=1 SV=3;sp|Q8WUQ7-2|CATIN_HUMAN Isoform 2 of Cactin OS=Homo sapiens GN=CACTIN;tr|K7ENY9|K7ENY9_HUMAN Cactin (Fragment) OS=Homo sapiens GN=CACTIN PE=1 SV=1;tr|K7EIU6|K7EIU6_HUMAN Cactin (Fragment) OS=	4	4	4	4	4	3	4	1	2	2	1	0	1	0	0	0	0	0	0	0	0	0	0	0	0	0	0	0	0	0	0	0	0	0	0	0	0	0	4	3	4	1
F8VPD4;P27708;H7C2E4;H7C3Z5;H7BZB3;P31327-2;P31327;P31327-3	F8VPD4;P27708	18;18;3;1;1;1;1;1	18;18;3;1;1;1;1;1	18;18;3;1;1;1;1;1	CAD protein;Glutamine-dependent carbamoyl-phosphate synthase;Aspartate carbamoyltransferase;Dihydroorotase	CAD	tr|F8VPD4|F8VPD4_HUMAN CAD protein OS=Homo sapiens GN=CAD PE=1 SV=1;sp|P27708|PYR1_HUMAN CAD protein OS=Homo sapiens GN=CAD PE=1 SV=3	8	18	18	18	1	6	0	0	13	13	9	1	2	1	0	0	0	1	1	0	0	1	1	0	0	2	17	13	15	17	0	0	0	0	0	0	0	0	1	6	0	0
A0A0C4DG09;Q8N126-3;Q8N126;Q8N126-2	A0A0C4DG09;Q8N126-3;Q8N126;Q8N126-2	1;1;1;1	1;1;1;1	1;1;1;1	Cell adhesion molecule 3	CADM3	tr|A0A0C4DG09|A0A0C4DG09_HUMAN Cell adhesion molecule 3 (Fragment) OS=Homo sapiens GN=CADM3 PE=1 SV=1;sp|Q8N126-3|CADM3_HUMAN Isoform 3 of Cell adhesion molecule 3 OS=Homo sapiens GN=CADM3;sp|Q8N126|CADM3_HUMAN Cell adhesion molecule 3 OS=Homo sapiens GN=C	4	1	1	1	1	1	1	0	1	1	1	0	0	0	0	0	0	0	0	0	0	0	0	0	0	0	1	0	1	1	0	0	0	0	0	0	0	0	1	1	1	0
Q8NFZ8	Q8NFZ8	2	2	2	Cell adhesion molecule 4	CADM4	sp|Q8NFZ8|CADM4_HUMAN Cell adhesion molecule 4 OS=Homo sapiens GN=CADM4 PE=1 SV=1	1	2	2	2	1	1	0	0	2	1	0	0	0	0	0	0	0	0	0	0	0	0	0	0	0	0	1	0	1	2	0	0	0	0	0	0	0	0	1	1	0	0
Q8WU40;Q5SWX3;A0A0A0MS52;Q13555-10;Q13555-5;Q13555-4;A0A0A0MT11;Q13555-3;Q13555-7;Q13555-9;Q13555-2;Q13555-8;Q13555;Q13555-6;H0Y6G2;Q13554-7;Q13554-4;Q13554-6;Q13554-3;Q13554-8;Q13554-5;Q13554-2;Q13554;H7BXS4;D6R938;E9PBG7;E9PF82;Q9UQM7;Q13557-8;Q13557-12;Q9UQM7-2;Q13557-9;Q13557-10;Q13557-5;Q13557;Q13557-3;Q13557-6;Q13557-4;Q13557-11;D6RHX9;E9PBE8;E7EQE4;H7BZC6;H7C394;H0Y9C2	Q8WU40;Q5SWX3;A0A0A0MS52;Q13555-10;Q13555-5;Q13555-4;A0A0A0MT11;Q13555-3;Q13555-7;Q13555-9;Q13555-2;Q13555-8;Q13555;Q13555-6;H0Y6G2;Q13554-7;Q13554-4;Q13554-6;Q13554-3;Q13554-8;Q13554-5;Q13554-2;Q13554	7;7;7;7;7;7;6;6;6;6;6;6;6;6;5;4;4;4;4;4;4;4;4;3;2;2;2;2;2;2;2;2;2;2;2;2;2;2;2;1;1;1;1;1;1	7;7;7;7;7;7;6;6;6;6;6;6;6;6;5;4;4;4;4;4;4;4;4;3;2;2;2;2;2;2;2;2;2;2;2;2;2;2;2;1;1;1;1;1;1	7;7;7;7;7;7;6;6;6;6;6;6;6;6;5;4;4;4;4;4;4;4;4;3;2;2;2;2;2;2;2;2;2;2;2;2;2;2;2;1;1;1;1;1;1	Calcium/calmodulin-dependent protein kinase type II subunit gamma;Calcium/calmodulin-dependent protein kinase type II subunit beta	CAMK2G;CAMK2B	tr|Q8WU40|Q8WU40_HUMAN CAMK2G protein (Fragment) OS=Homo sapiens GN=CAMK2G PE=1 SV=2;tr|Q5SWX3|Q5SWX3_HUMAN Calcium/calmodulin-dependent protein kinase (CaM kinase) II gamma, isoform CRA_n OS=Homo sapiens GN=CAMK2G PE=1 SV=1;tr|A0A0A0MS52|A0A0A0MS52_HUMAN	45	7	7	7	3	3	3	0	6	4	4	7	2	2	0	0	0	0	1	0	1	0	5	2	1	3	5	5	7	7	0	0	0	0	0	0	0	0	3	3	3	0
A0A0C4DGH5;Q86VP6-2;Q86VP6	A0A0C4DGH5;Q86VP6-2;Q86VP6	3;3;3	3;3;3	3;3;3	Cullin-associated NEDD8-dissociated protein 1	CAND1	tr|A0A0C4DGH5|A0A0C4DGH5_HUMAN Cullin-associated NEDD8-dissociated protein 1 (Fragment) OS=Homo sapiens GN=CAND1 PE=1 SV=1;sp|Q86VP6-2|CAND1_HUMAN Isoform 2 of Cullin-associated NEDD8-dissociated protein 1 OS=Homo sapiens GN=CAND1;sp|Q86VP6|CAND1_HUMAN Cul	3	3	3	3	0	2	1	0	2	1	1	0	1	0	0	0	0	0	0	0	0	0	0	0	0	0	1	0	1	1	0	0	0	0	0	0	0	0	0	2	1	0
P27824;P27824-2;P27824-3;D6RGY2;H0Y9Q7;D6RDP7;D6RFL1;D6RAU8;D6RB85;H0Y9H1;D6RAQ8;D6RHJ3;D6RD16	P27824;P27824-2;P27824-3	17;17;13;7;6;5;4;4;4;4;3;2;2	17;17;13;7;6;5;4;4;4;4;3;2;2	17;17;13;7;6;5;4;4;4;4;3;2;2	Calnexin	CANX	sp|P27824|CALX_HUMAN Calnexin OS=Homo sapiens GN=CANX PE=1 SV=2;sp|P27824-2|CALX_HUMAN Isoform 2 of Calnexin OS=Homo sapiens GN=CANX;sp|P27824-3|CALX_HUMAN Isoform 3 of Calnexin OS=Homo sapiens GN=CANX	13	17	17	17	12	13	10	1	17	16	16	6	13	11	9	4	1	9	11	3	0	1	6	3	1	5	15	12	8	15	4	0	0	6	1	0	0	4	12	13	10	1
P07384;E9PIA9;E9PLX0;E9PJJ3;E9PLC9;E9PMC6;E9PJA6;E9PSA6;E9PQB3;E9PRM1	P07384;E9PIA9;E9PLX0;E9PJJ3;E9PLC9;E9PMC6;E9PJA6;E9PSA6;E9PQB3;E9PRM1	2;1;1;1;1;1;1;1;1;1	2;1;1;1;1;1;1;1;1;1	2;1;1;1;1;1;1;1;1;1	Calpain-1 catalytic subunit	CAPN1	sp|P07384|CAN1_HUMAN Calpain-1 catalytic subunit OS=Homo sapiens GN=CAPN1 PE=1 SV=1;tr|E9PIA9|E9PIA9_HUMAN Calpain-1 catalytic subunit (Fragment) OS=Homo sapiens GN=CAPN1 PE=1 SV=1;tr|E9PLX0|E9PLX0_HUMAN Calpain-1 catalytic subunit (Fragment) OS=Homo sapie	10	2	2	2	0	0	0	0	0	0	0	0	0	0	0	0	0	0	0	0	0	0	0	1	0	0	2	0	2	2	0	0	0	0	0	0	0	0	0	0	0	0
O75808;O75808-2;H3BR03	O75808;O75808-2	7;4;3	7;4;3	7;4;3	Calpain-15	CAPN15	sp|O75808|CAN15_HUMAN Calpain-15 OS=Homo sapiens GN=CAPN15 PE=1 SV=1;sp|O75808-2|CAN15_HUMAN Isoform 2 of Calpain-15 OS=Homo sapiens GN=CAPN15	3	7	7	7	0	0	0	0	2	0	2	0	1	0	0	0	0	0	0	0	1	0	1	1	2	1	7	4	6	7	0	0	0	0	0	0	0	0	0	0	0	0
A0A087X0C8;E7EV01;O15484	A0A087X0C8;E7EV01;O15484	2;1;1	2;1;1	2;1;1	Calpain-5	CAPN5	tr|A0A087X0C8|A0A087X0C8_HUMAN Calpain-5 OS=Homo sapiens GN=CAPN5 PE=1 SV=1;tr|E7EV01|E7EV01_HUMAN Calpain-5 OS=Homo sapiens GN=CAPN5 PE=1 SV=2;sp|O15484|CAN5_HUMAN Calpain-5 OS=Homo sapiens GN=CAPN5 PE=1 SV=2	3	2	2	2	0	0	0	1	0	1	1	1	1	0	0	0	0	0	0	0	0	0	1	1	1	1	1	1	1	1	1	1	1	0	1	1	1	0	0	0	0	1
Q9HA77	Q9HA77	1	1	1	Probable cysteine--tRNA ligase, mitochondrial	CARS2	sp|Q9HA77|SYCM_HUMAN Probable cysteine--tRNA ligase, mitochondrial OS=Homo sapiens GN=CARS2 PE=1 SV=1	1	1	1	1	0	0	1	0	1	0	1	1	0	0	0	0	0	0	0	0	0	0	0	0	0	0	1	1	1	1	0	0	0	0	0	0	0	0	0	0	1	0
Q8NG31-2;Q8NG31;E9PPJ1;Q8NG31-3;Q8NG31-4;H0YCZ2;H0YEY7	Q8NG31-2;Q8NG31;E9PPJ1;Q8NG31-3;Q8NG31-4;H0YCZ2	19;19;15;15;15;11;3	19;19;15;15;15;11;3	19;19;15;15;15;11;3	Protein CASC5	CASC5	sp|Q8NG31-2|CASC5_HUMAN Isoform 2 of Protein CASC5 OS=Homo sapiens GN=CASC5;sp|Q8NG31|CASC5_HUMAN Protein CASC5 OS=Homo sapiens GN=CASC5 PE=1 SV=3;tr|E9PPJ1|E9PPJ1_HUMAN Protein CASC5 OS=Homo sapiens GN=CASC5 PE=1 SV=2;sp|Q8NG31-3|CASC5_HUMAN Isoform 3 of	7	19	19	19	1	0	0	0	18	18	14	3	12	0	0	0	1	0	0	0	0	0	1	0	1	1	14	14	4	13	0	0	0	0	0	0	0	1	1	0	0	0
Q9UKL3;A0A087WTW5;A0A096LP21	Q9UKL3;A0A087WTW5	22;21;2	22;21;2	22;21;2	CASP8-associated protein 2	CASP8AP2	sp|Q9UKL3|C8AP2_HUMAN CASP8-associated protein 2 OS=Homo sapiens GN=CASP8AP2 PE=1 SV=1;tr|A0A087WTW5|A0A087WTW5_HUMAN CASP8-associated protein 2 OS=Homo sapiens GN=CASP8AP2 PE=1 SV=1	3	22	22	22	0	2	3	0	22	22	19	13	19	0	0	0	0	0	0	0	1	0	0	1	0	0	7	3	2	7	0	0	0	1	0	1	0	0	0	2	3	0
C9JKI3;Q03135-2	C9JKI3;Q03135-2	2;2	1;1	1;1	Caveolin;Caveolin-1	CAV1	tr|C9JKI3|C9JKI3_HUMAN Caveolin (Fragment) OS=Homo sapiens GN=CAV1 PE=1 SV=1;sp|Q03135-2|CAV1_HUMAN Isoform 2 of Caveolin-1 OS=Homo sapiens GN=CAV1	2	2	1	1	1	1	1	0	1	1	1	0	1	0	0	0	0	0	0	0	0	0	2	0	0	2	1	1	0	2	0	0	0	0	0	0	0	0	0	0	0	0
Q03135;E9PCT5;P56539	Q03135;E9PCT5;P56539	2;1;1	2;1;1	1;0;0	Caveolin-1;Caveolin;Caveolin-3	CAV1;CAV3	sp|Q03135|CAV1_HUMAN Caveolin-1 OS=Homo sapiens GN=CAV1 PE=1 SV=4;tr|E9PCT5|E9PCT5_HUMAN Caveolin OS=Homo sapiens GN=CAV1 PE=1 SV=1;sp|P56539|CAV3_HUMAN Caveolin-3 OS=Homo sapiens GN=CAV3 PE=1 SV=1	3	2	2	1	2	2	2	0	2	2	2	0	2	1	1	0	0	0	0	0	0	0	1	0	0	1	2	1	0	2	0	0	0	0	0	0	0	0	2	2	2	0
A0A0U1RQX8;P22681;A0A0U1RR39	A0A0U1RQX8;P22681;A0A0U1RR39	7;7;6	7;7;6	7;7;6	E3 ubiquitin-protein ligase CBL	CBL	tr|A0A0U1RQX8|A0A0U1RQX8_HUMAN E3 ubiquitin-protein ligase CBL OS=Homo sapiens GN=CBL PE=1 SV=1;sp|P22681|CBL_HUMAN E3 ubiquitin-protein ligase CBL OS=Homo sapiens GN=CBL PE=1 SV=2;tr|A0A0U1RR39|A0A0U1RR39_HUMAN E3 ubiquitin-protein ligase CBL OS=Homo sapi	3	7	7	7	3	4	5	0	7	7	7	3	1	0	0	0	0	1	0	0	0	0	3	0	0	2	5	5	3	6	0	0	0	0	0	0	0	0	3	4	5	0
Q14781	Q14781	5	5	5	Chromobox protein homolog 2	CBX2	sp|Q14781|CBX2_HUMAN Chromobox protein homolog 2 OS=Homo sapiens GN=CBX2 PE=1 SV=2	1	5	5	5	0	0	0	0	5	5	3	2	4	0	0	0	0	0	0	0	0	1	0	0	0	0	1	1	0	2	0	0	0	0	0	0	0	0	0	0	0	0
O00257;O00257-3;F8WCW6;I3L4F1	O00257;O00257-3	53;27;5;5	53;27;5;5	53;27;5;5	E3 SUMO-protein ligase CBX4	CBX4	sp|O00257|CBX4_HUMAN E3 SUMO-protein ligase CBX4 OS=Homo sapiens GN=CBX4 PE=1 SV=3;sp|O00257-3|CBX4_HUMAN Isoform 2 of E3 SUMO-protein ligase CBX4 OS=Homo sapiens GN=CBX4	4	53	53	53	37	39	48	44	40	37	42	44	35	41	39	45	38	40	39	46	47	36	24	23	23	30	28	36	40	37	39	44	40	47	43	36	46	46	37	39	48	44
B0QXZ6;O95503;Q9HC52	B0QXZ6;O95503	4;4;1	4;4;1	4;4;1	Chromobox protein homolog 6	CBX6	tr|B0QXZ6|B0QXZ6_HUMAN Chromobox protein homolog 6 OS=Homo sapiens GN=CBX6 PE=1 SV=1;sp|O95503|CBX6_HUMAN Chromobox protein homolog 6 OS=Homo sapiens GN=CBX6 PE=1 SV=1	3	4	4	4	1	1	1	1	4	4	3	3	3	0	0	1	1	0	0	1	1	1	0	0	0	1	4	3	3	2	1	1	1	0	1	2	0	0	1	1	1	1
F5H1H2;F5H2E6;A0A0C4DGG8;Q8IX12-2;Q8IX12;F5H3E1;H0YFJ7	F5H1H2;F5H2E6;A0A0C4DGG8;Q8IX12-2;Q8IX12	5;5;5;5;5;2;1	5;5;5;5;5;2;1	5;5;5;5;5;2;1	Cell division cycle and apoptosis regulator protein 1	CCAR1	tr|F5H1H2|F5H1H2_HUMAN Cell division cycle and apoptosis regulator protein 1 (Fragment) OS=Homo sapiens GN=CCAR1 PE=1 SV=1;tr|F5H2E6|F5H2E6_HUMAN Cell division cycle and apoptosis regulator protein 1 (Fragment) OS=Homo sapiens GN=CCAR1 PE=1 SV=1;tr|A0A0C4D	7	5	5	5	4	4	5	2	4	3	1	1	2	0	0	0	0	0	0	0	0	0	0	0	0	0	0	0	1	0	0	0	0	0	0	0	0	0	4	4	5	2
Q8N163-2;Q8N163;G3V119;H0YB24;H0YC69;E5RFJ3;H0YC58;E5RHJ4;E5RGU7;A0A087X2B6	Q8N163-2;Q8N163;G3V119;H0YB24	13;13;7;7;4;4;4;4;3;1	13;13;7;7;4;4;4;4;3;1	13;13;7;7;4;4;4;4;3;1	Cell cycle and apoptosis regulator protein 2	CCAR2	sp|Q8N163-2|CCAR2_HUMAN Isoform 2 of Cell cycle and apoptosis regulator protein 2 OS=Homo sapiens GN=CCAR2;sp|Q8N163|CCAR2_HUMAN Cell cycle and apoptosis regulator protein 2 OS=Homo sapiens GN=CCAR2 PE=1 SV=2;tr|G3V119|G3V119_HUMAN Cell cycle and apoptosis	10	13	13	13	0	0	1	0	10	9	9	7	6	0	0	0	0	0	0	0	0	0	1	0	0	0	10	8	11	12	0	0	1	0	0	0	0	0	0	0	1	0
Q7Z3E2;H0Y7V5	Q7Z3E2;H0Y7V5	2;1	2;1	2;1	Coiled-coil domain-containing protein 186	CCDC186	sp|Q7Z3E2|CC186_HUMAN Coiled-coil domain-containing protein 186 OS=Homo sapiens GN=CCDC186 PE=1 SV=2;tr|H0Y7V5|H0Y7V5_HUMAN Coiled-coil domain-containing protein 186 (Fragment) OS=Homo sapiens GN=CCDC186 PE=1 SV=1	2	2	2	2	0	0	1	1	1	1	1	2	0	1	1	1	1	1	1	1	1	0	1	2	1	1	2	1	1	1	2	1	2	1	1	2	2	1	0	0	1	1
Q8IVM0-2;Q8IVM0	Q8IVM0-2;Q8IVM0	2;1	2;1	2;1	Coiled-coil domain-containing protein 50	CCDC50	sp|Q8IVM0-2|CCD50_HUMAN Isoform 2 of Coiled-coil domain-containing protein 50 OS=Homo sapiens GN=CCDC50;sp|Q8IVM0|CCD50_HUMAN Coiled-coil domain-containing protein 50 OS=Homo sapiens GN=CCDC50 PE=1 SV=1	2	2	2	2	0	0	0	0	0	0	0	0	0	0	0	0	0	0	0	0	0	1	0	0	0	1	1	0	0	1	0	0	1	0	0	0	0	0	0	0	0	0
F8W9X7;Q567U6	F8W9X7;Q567U6	1;1	1;1	1;1	Coiled-coil domain-containing protein 93	CCDC93	tr|F8W9X7|F8W9X7_HUMAN Coiled-coil domain-containing protein 93 OS=Homo sapiens GN=CCDC93 PE=1 SV=1;sp|Q567U6|CCD93_HUMAN Coiled-coil domain-containing protein 93 OS=Homo sapiens GN=CCDC93 PE=1 SV=2	2	1	1	1	0	0	0	0	1	1	1	1	0	0	0	0	0	0	0	0	0	0	0	0	0	0	1	1	1	1	0	0	0	0	0	0	0	0	0	0	0	0
E9PC90;P14635-2;P14635;H0YA62	E9PC90;P14635-2;P14635;H0YA62	2;2;2;1	2;2;2;1	2;2;2;1	G2/mitotic-specific cyclin-B1	CCNB1	tr|E9PC90|E9PC90_HUMAN G2/mitotic-specific cyclin-B1 (Fragment) OS=Homo sapiens GN=CCNB1 PE=1 SV=1;sp|P14635-2|CCNB1_HUMAN Isoform 2 of G2/mitotic-specific cyclin-B1 OS=Homo sapiens GN=CCNB1;sp|P14635|CCNB1_HUMAN G2/mitotic-specific cyclin-B1 OS=Homo sapie	4	2	2	2	0	0	0	0	0	1	1	0	0	0	0	0	0	0	0	0	0	0	0	0	0	0	1	1	1	2	0	0	0	0	0	0	0	0	0	0	0	0
H1UBN3;O95067	H1UBN3;O95067	2;2	2;2	2;2	G2/mitotic-specific cyclin-B2	CCNB2V;CCNB2	tr|H1UBN3|H1UBN3_HUMAN Cyclin B2 OS=Homo sapiens GN=CCNB2V PE=1 SV=1;sp|O95067|CCNB2_HUMAN G2/mitotic-specific cyclin-B2 OS=Homo sapiens GN=CCNB2 PE=1 SV=1	2	2	2	2	0	0	0	0	1	0	0	0	0	0	0	0	0	0	0	0	0	0	0	0	0	0	2	2	2	2	0	0	0	0	0	0	0	0	0	0	0	0
P30279;P30279-2;H0YGD4	P30279;P30279-2	4;3;1	4;3;1	4;3;1	G1/S-specific cyclin-D2	CCND2	sp|P30279|CCND2_HUMAN G1/S-specific cyclin-D2 OS=Homo sapiens GN=CCND2 PE=1 SV=1;sp|P30279-2|CCND2_HUMAN Isoform 2 of G1/S-specific cyclin-D2 OS=Homo sapiens GN=CCND2	3	4	4	4	0	0	0	0	1	1	1	1	1	0	0	0	0	0	0	0	0	0	0	0	0	0	4	4	2	3	0	0	0	0	0	0	0	0	0	0	0	0
C9JPL0;Q9UK58;Q9UK58-4;H7C4G1;Q9UK58-5	C9JPL0;Q9UK58;Q9UK58-4	6;6;3;2;2	6;6;3;2;2	6;6;3;2;2	Cyclin-L1	CCNL1	tr|C9JPL0|C9JPL0_HUMAN Cyclin-L1 OS=Homo sapiens GN=CCNL1 PE=1 SV=1;sp|Q9UK58|CCNL1_HUMAN Cyclin-L1 OS=Homo sapiens GN=CCNL1 PE=1 SV=1;sp|Q9UK58-4|CCNL1_HUMAN Isoform 2 of Cyclin-L1 OS=Homo sapiens GN=CCNL1	5	6	6	6	5	5	5	0	6	6	5	4	3	4	4	2	0	4	5	4	1	0	4	2	1	1	4	5	4	5	2	0	1	2	1	0	0	2	5	5	5	0
O60563;O60563-2;C9JUL2;H7BZ27	O60563	39;8;1;1	39;8;1;1	37;7;0;0	Cyclin-T1	CCNT1	sp|O60563|CCNT1_HUMAN Cyclin-T1 OS=Homo sapiens GN=CCNT1 PE=1 SV=1	4	39	39	37	30	32	33	25	34	33	33	30	30	27	23	24	22	26	31	25	23	24	28	23	22	25	35	30	30	32	19	22	20	22	20	15	18	24	30	32	33	25
O60583-2;O60583;F8WDY7;F2Z2C9	O60583-2;O60583	12;12;5;5	10;10;4;4	10;10;4;4	Cyclin-T2	CCNT2	sp|O60583-2|CCNT2_HUMAN Isoform 2 of Cyclin-T2 OS=Homo sapiens GN=CCNT2;sp|O60583|CCNT2_HUMAN Cyclin-T2 OS=Homo sapiens GN=CCNT2 PE=1 SV=2	4	12	10	10	8	8	8	4	12	12	11	7	7	7	5	7	4	7	7	5	5	3	6	2	6	2	12	8	8	10	4	3	2	6	2	1	1	6	7	7	7	4
B4DUR8;P49368-2;P49368;Q5SZX6	B4DUR8;P49368-2;P49368;Q5SZX6	2;2;2;1	2;2;2;1	2;2;2;1	T-complex protein 1 subunit gamma	CCT3	tr|B4DUR8|B4DUR8_HUMAN T-complex protein 1 subunit gamma OS=Homo sapiens GN=CCT3 PE=1 SV=1;sp|P49368-2|TCPG_HUMAN Isoform 2 of T-complex protein 1 subunit gamma OS=Homo sapiens GN=CCT3;sp|P49368|TCPG_HUMAN T-complex protein 1 subunit gamma OS=Homo sapiens	4	2	2	2	0	0	0	0	0	0	1	0	0	0	0	0	0	0	0	0	0	0	0	0	0	0	2	2	2	2	0	0	0	0	0	0	0	0	0	0	0	0
E7ENZ3;B7ZAR1;E9PCA1;P48643-2;P48643	E7ENZ3;B7ZAR1;E9PCA1;P48643-2;P48643	3;3;3;3;3	3;3;3;3;3	3;3;3;3;3	T-complex protein 1 subunit epsilon	CCT5	tr|E7ENZ3|E7ENZ3_HUMAN T-complex protein 1 subunit epsilon OS=Homo sapiens GN=CCT5 PE=1 SV=1;tr|B7ZAR1|B7ZAR1_HUMAN T-complex protein 1 subunit epsilon OS=Homo sapiens GN=CCT5 PE=1 SV=1;tr|E9PCA1|E9PCA1_HUMAN T-complex protein 1 subunit epsilon OS=Homo sap	5	3	3	3	0	0	0	0	1	2	1	1	1	0	0	0	0	0	0	0	0	0	0	0	1	0	2	2	2	2	0	0	0	0	0	0	0	0	0	0	0	0
P40227-2;P40227	P40227-2;P40227	3;3	3;3	3;3	T-complex protein 1 subunit zeta	CCT6A	sp|P40227-2|TCPZ_HUMAN Isoform 2 of T-complex protein 1 subunit zeta OS=Homo sapiens GN=CCT6A;sp|P40227|TCPZ_HUMAN T-complex protein 1 subunit zeta OS=Homo sapiens GN=CCT6A PE=1 SV=3	2	3	3	3	0	0	0	0	0	0	0	0	0	0	0	0	0	0	0	0	0	0	0	0	0	0	2	2	2	2	0	0	0	0	0	0	0	0	0	0	0	0
Q99832-2;Q99832-4;Q99832-3;Q99832	Q99832-2;Q99832-4;Q99832-3;Q99832	2;2;2;2	2;2;2;2	2;2;2;2	T-complex protein 1 subunit eta	CCT7	sp|Q99832-2|TCPH_HUMAN Isoform 2 of T-complex protein 1 subunit eta OS=Homo sapiens GN=CCT7;sp|Q99832-4|TCPH_HUMAN Isoform 4 of T-complex protein 1 subunit eta OS=Homo sapiens GN=CCT7;sp|Q99832-3|TCPH_HUMAN Isoform 3 of T-complex protein 1 subunit eta OS=H	4	2	2	2	0	0	0	0	0	1	0	0	0	0	0	0	0	0	0	0	0	0	0	0	0	0	2	1	1	1	0	0	0	0	0	0	0	0	0	0	0	0
P50990-3;P50990-2;P50990;H7C4C8	P50990-3;P50990-2;P50990;H7C4C8	2;2;2;1	2;2;2;1	2;2;2;1	T-complex protein 1 subunit theta	CCT8	sp|P50990-3|TCPQ_HUMAN Isoform 3 of T-complex protein 1 subunit theta OS=Homo sapiens GN=CCT8;sp|P50990-2|TCPQ_HUMAN Isoform 2 of T-complex protein 1 subunit theta OS=Homo sapiens GN=CCT8;sp|P50990|TCPQ_HUMAN T-complex protein 1 subunit theta OS=Homo sapie	4	2	2	2	0	0	0	0	0	0	0	0	0	0	0	0	0	0	0	0	0	0	0	1	0	1	1	1	1	2	0	0	0	0	0	0	0	0	0	0	0	0
P86791;P86790;F8WD66	P86791;P86790	21;21;5	21;21;5	21;21;5	Vacuolar fusion protein CCZ1 homolog;Vacuolar fusion protein CCZ1 homolog B	CCZ1;CCZ1B	sp|P86791|CCZ1_HUMAN Vacuolar fusion protein CCZ1 homolog OS=Homo sapiens GN=CCZ1 PE=1 SV=1;sp|P86790|CCZ1B_HUMAN Vacuolar fusion protein CCZ1 homolog B OS=Homo sapiens GN=CCZ1B PE=1 SV=1	3	21	21	21	0	0	0	0	13	14	10	2	7	0	0	0	0	0	0	0	0	0	0	0	0	0	21	14	15	16	0	0	0	1	0	0	0	0	0	0	0	0
E9PRJ3;E9PMR4;P48509	E9PRJ3;E9PMR4;P48509	1;1;1	1;1;1	1;1;1	Tetraspanin;CD151 antigen	CD151	tr|E9PRJ3|E9PRJ3_HUMAN Tetraspanin (Fragment) OS=Homo sapiens GN=CD151 PE=1 SV=1;tr|E9PMR4|E9PMR4_HUMAN Tetraspanin OS=Homo sapiens GN=CD151 PE=1 SV=1;sp|P48509|CD151_HUMAN CD151 antigen OS=Homo sapiens GN=CD151 PE=1 SV=3	3	1	1	1	1	0	1	0	1	1	1	1	1	1	1	0	0	1	1	1	0	0	1	0	1	1	1	0	1	1	1	0	0	1	1	0	0	1	1	0	1	0
A0A0C4DGH0;Q5ZPR3-3;Q5ZPR3-4;Q5ZPR3	A0A0C4DGH0;Q5ZPR3-3;Q5ZPR3-4;Q5ZPR3	1;1;1;1	1;1;1;1	1;1;1;1	CD276 antigen	CD276	tr|A0A0C4DGH0|A0A0C4DGH0_HUMAN CD276 antigen OS=Homo sapiens GN=CD276 PE=1 SV=1;sp|Q5ZPR3-3|CD276_HUMAN Isoform 3 of CD276 antigen OS=Homo sapiens GN=CD276;sp|Q5ZPR3-4|CD276_HUMAN Isoform 4 of CD276 antigen OS=Homo sapiens GN=CD276;sp|Q5ZPR3|CD276_HUMAN CD	4	1	1	1	1	1	1	0	0	0	0	0	0	1	1	0	0	1	1	0	0	0	1	0	0	0	1	0	0	1	0	0	0	0	0	0	0	0	1	1	1	0
H0YD13;H0Y2P0;P16070-18;P16070-12;P16070-14;P16070-13;P16070-11;P16070-10;P16070-16;P16070-8;P16070-17;P16070-6;P16070-4;P16070-3;P16070-7;P16070-5;P16070;H0YE40;H0YDX6;H0YD17;H0YDW7;H0YCV9;H0Y5E4;P16070-15;P16070-9	H0YD13;H0Y2P0;P16070-18;P16070-12;P16070-14;P16070-13;P16070-11;P16070-10;P16070-16;P16070-8;P16070-17;P16070-6;P16070-4;P16070-3;P16070-7;P16070-5;P16070;H0YE40	3;3;3;3;3;3;3;3;3;3;3;3;3;3;3;3;3;2;1;1;1;1;1;1;1	3;3;3;3;3;3;3;3;3;3;3;3;3;3;3;3;3;2;1;1;1;1;1;1;1	3;3;3;3;3;3;3;3;3;3;3;3;3;3;3;3;3;2;1;1;1;1;1;1;1	CD44 antigen	CD44	tr|H0YD13|H0YD13_HUMAN CD44 antigen OS=Homo sapiens GN=CD44 PE=1 SV=2;tr|H0Y2P0|H0Y2P0_HUMAN CD44 antigen (Fragment) OS=Homo sapiens GN=CD44 PE=1 SV=1;sp|P16070-18|CD44_HUMAN Isoform 18 of CD44 antigen OS=Homo sapiens GN=CD44;sp|P16070-12|CD44_HUMAN Isofor	25	3	3	3	2	3	1	0	2	3	3	0	0	0	0	0	0	1	0	0	0	0	1	0	0	1	3	2	1	3	0	0	0	0	0	0	0	0	2	3	1	0
A6NNI4;G8JLH6;P21926	A6NNI4;G8JLH6;P21926	1;1;1	1;1;1	1;1;1	Tetraspanin;CD9 antigen	CD9	tr|A6NNI4|A6NNI4_HUMAN Tetraspanin OS=Homo sapiens GN=CD9 PE=1 SV=1;tr|G8JLH6|G8JLH6_HUMAN Tetraspanin (Fragment) OS=Homo sapiens GN=CD9 PE=1 SV=1;sp|P21926|CD9_HUMAN CD9 antigen OS=Homo sapiens GN=CD9 PE=1 SV=4	3	1	1	1	0	0	1	0	1	1	1	0	0	0	0	0	0	0	0	0	0	0	1	0	0	0	0	0	0	1	0	0	0	0	0	0	0	0	0	0	1	0
Q12834	Q12834	12	12	12	Cell division cycle protein 20 homolog	CDC20	sp|Q12834|CDC20_HUMAN Cell division cycle protein 20 homolog OS=Homo sapiens GN=CDC20 PE=1 SV=2	1	12	12	12	2	4	2	0	11	10	10	5	3	2	1	2	0	2	5	1	0	1	0	0	0	0	10	11	7	10	1	0	0	1	1	1	0	3	2	4	2	0
Q9UJX2;Q9UJX2-3;Q9UJX2-2;D6RBY8;D6RCF8;H0Y936	Q9UJX2;Q9UJX2-3	7;5;2;1;1;1	7;5;2;1;1;1	7;5;2;1;1;1	Cell division cycle protein 23 homolog	CDC23	sp|Q9UJX2|CDC23_HUMAN Cell division cycle protein 23 homolog OS=Homo sapiens GN=CDC23 PE=1 SV=3;sp|Q9UJX2-3|CDC23_HUMAN Isoform 3 of Cell division cycle protein 23 homolog OS=Homo sapiens GN=CDC23	6	7	7	7	0	0	0	0	5	5	2	1	0	0	0	0	0	0	0	1	0	0	0	0	0	0	6	6	7	7	0	0	0	0	0	0	0	1	0	0	0	0
P60953	P60953	1	1	1	Cell division control protein 42 homolog	CDC42	sp|P60953|CDC42_HUMAN Cell division control protein 42 homolog OS=Homo sapiens GN=CDC42 PE=1 SV=2	1	1	1	1	1	0	0	0	1	1	1	1	0	0	0	0	0	0	0	0	0	0	1	0	0	1	1	0	1	1	0	0	0	0	0	0	0	0	1	0	0	0
O75419-2;O75419;O75419-3;C9K087	O75419-2;O75419;O75419-3	3;3;3;1	3;3;3;1	3;3;3;1	Cell division control protein 45 homolog	CDC45	sp|O75419-2|CDC45_HUMAN Isoform 2 of Cell division control protein 45 homolog OS=Homo sapiens GN=CDC45;sp|O75419|CDC45_HUMAN Cell division control protein 45 homolog OS=Homo sapiens GN=CDC45 PE=1 SV=1;sp|O75419-3|CDC45_HUMAN Isoform 3 of Cell division cont	4	3	3	3	0	0	0	0	2	2	1	0	0	0	0	0	0	0	0	0	0	0	0	0	0	0	2	2	1	3	0	0	0	0	0	0	0	0	0	0	0	0
Q99459	Q99459	5	5	5	Cell division cycle 5-like protein	CDC5L	sp|Q99459|CDC5L_HUMAN Cell division cycle 5-like protein OS=Homo sapiens GN=CDC5L PE=1 SV=2	1	5	5	5	3	4	2	1	3	3	3	3	4	1	1	1	1	1	1	1	1	1	1	1	2	0	0	2	2	2	1	1	1	1	1	1	1	1	3	4	2	1
O00311	O00311	8	8	8	Cell division cycle 7-related protein kinase	CDC7	sp|O00311|CDC7_HUMAN Cell division cycle 7-related protein kinase OS=Homo sapiens GN=CDC7 PE=1 SV=1	1	8	8	8	0	0	0	0	6	6	5	2	5	0	0	0	0	0	0	0	0	0	0	0	0	0	6	6	5	5	0	0	0	0	0	0	0	0	0	0	0	0
Q96GN5-5;Q96GN5-4;Q96GN5-2;Q96GN5;C9IZR6	Q96GN5-5;Q96GN5-4;Q96GN5-2;Q96GN5	6;6;6;6;2	6;6;6;6;2	6;6;6;6;2	Cell division cycle-associated 7-like protein	CDCA7L	sp|Q96GN5-5|CDA7L_HUMAN Isoform 4 of Cell division cycle-associated 7-like protein OS=Homo sapiens GN=CDCA7L;sp|Q96GN5-4|CDA7L_HUMAN Isoform 3 of Cell division cycle-associated 7-like protein OS=Homo sapiens GN=CDCA7L;sp|Q96GN5-2|CDA7L_HUMAN Isoform 2 of C	5	6	6	6	0	0	0	0	6	5	4	2	4	0	0	0	0	0	0	0	0	0	0	0	0	0	3	3	2	2	1	1	0	0	0	0	0	0	0	0	0	0
P19022-2;P19022;A0A0G2JRA4;A0A087WX99;P55283-2;P55283	P19022-2;P19022	5;5;1;1;1;1	5;5;1;1;1;1	5;5;1;1;1;1	Cadherin-2	CDH2	sp|P19022-2|CADH2_HUMAN Isoform 2 of Cadherin-2 OS=Homo sapiens GN=CDH2;sp|P19022|CADH2_HUMAN Cadherin-2 OS=Homo sapiens GN=CDH2 PE=1 SV=4	6	5	5	5	3	4	2	0	4	3	4	1	1	0	0	0	0	0	1	1	0	0	2	0	0	1	4	2	1	2	0	0	0	1	0	0	0	1	3	4	2	0
B3KY94;O14735-3;O14735;H3BUR9	B3KY94;O14735-3;O14735;H3BUR9	2;2;2;1	2;2;2;1	2;2;2;1	CDP-diacylglycerol--inositol 3-phosphatidyltransferase	CDIPT	tr|B3KY94|B3KY94_HUMAN CDP-diacylglycerol--inositol 3-phosphatidyltransferase OS=Homo sapiens GN=CDIPT PE=1 SV=1;sp|O14735-3|CDIPT_HUMAN Isoform 3 of CDP-diacylglycerol--inositol 3-phosphatidyltransferase OS=Homo sapiens GN=CDIPT;sp|O14735|CDIPT_HUMAN CDP-	4	2	2	2	0	1	0	0	0	2	1	0	2	0	0	0	0	0	0	0	0	0	0	0	0	0	1	0	0	2	0	0	0	0	0	0	0	0	0	1	0	0
P06493;A0A024QZP7;A0A087WZZ9;P06493-2;E5RIU6;K7ELV5;G3V317	P06493;A0A024QZP7;A0A087WZZ9;P06493-2;E5RIU6	17;16;13;13;11;2;1	17;16;13;13;11;2;1	15;14;11;12;9;0;0	Cyclin-dependent kinase 1	CDK1;CDC2	sp|P06493|CDK1_HUMAN Cyclin-dependent kinase 1 OS=Homo sapiens GN=CDK1 PE=1 SV=3;tr|A0A024QZP7|A0A024QZP7_HUMAN Cyclin-dependent kinase 1 OS=Homo sapiens GN=CDK1 PE=1 SV=1;tr|A0A087WZZ9|A0A087WZZ9_HUMAN Cyclin-dependent kinase 1 OS=Homo sapiens GN=CDK1 PE=	7	17	17	15	2	2	2	1	16	16	14	10	12	3	1	1	1	2	1	1	1	0	1	1	1	0	16	15	13	13	1	1	1	1	1	0	0	1	2	2	2	1
Q5QPR3;Q9UQ88-4;Q9UQ88-3;Q9UQ88-2;Q9UQ88;Q5QPR4;Q9UQ88-10;Q9UQ88-5	Q5QPR3;Q9UQ88-4;Q9UQ88-3;Q9UQ88-2;Q9UQ88;Q5QPR4;Q9UQ88-10;Q9UQ88-5	31;31;31;31;30;28;24;23	2;2;2;2;2;2;2;2	2;2;2;2;2;2;2;2	Cyclin-dependent kinase 11A	CDK11A	tr|Q5QPR3|Q5QPR3_HUMAN Cyclin-dependent kinase 11A OS=Homo sapiens GN=CDK11A PE=1 SV=1;sp|Q9UQ88-4|CD11A_HUMAN Isoform SV3 of Cyclin-dependent kinase 11A OS=Homo sapiens GN=CDK11A;sp|Q9UQ88-3|CD11A_HUMAN Isoform SV2 of Cyclin-dependent kinase 11A OS=Homo s	8	31	2	2	10	14	15	0	29	28	26	20	24	2	0	0	1	0	0	0	1	0	0	0	1	0	22	20	19	24	0	0	0	0	0	0	0	2	0	0	0	0
A0A0D9SEI3;B7ZVY7;A0A0D9SER5;A0A0D9SEN2;P21127-8;P21127-3;P21127-2;J3QR44;P21127;J3QR29;P21127-6;P21127-9;P21127-10;P21127-12;P21127-4;P21127-5;Q9UQ88-9;J3KS35;E7ESP2;Q9UQ88-8;A0A087WYI9;A0A087X1I0;E9PFJ2;Q5QPQ9;Q13882	A0A0D9SEI3;B7ZVY7;A0A0D9SER5;A0A0D9SEN2;P21127-8;P21127-3;P21127-2;J3QR44;P21127;J3QR29;P21127-6;P21127-9;P21127-10;P21127-12;P21127-4;P21127-5;Q9UQ88-9	32;32;32;32;32;32;32;31;31;29;29;29;25;24;24;24;17;7;6;6;5;5;4;3;1	32;32;32;32;32;32;32;31;31;29;29;29;25;24;24;24;17;7;6;6;5;5;4;3;1	3;3;3;3;3;3;3;3;3;3;3;3;2;2;2;2;0;0;0;0;1;1;0;0;0	Cyclin-dependent kinase 11B;Cyclin-dependent kinase 11A	CDK11B;CDC2L1;CDK11A	tr|A0A0D9SEI3|A0A0D9SEI3_HUMAN Cyclin-dependent kinase 11B OS=Homo sapiens GN=CDK11B PE=1 SV=1;tr|B7ZVY7|B7ZVY7_HUMAN Cell division cycle 2-like 1 (PITSLRE proteins) OS=Homo sapiens GN=CDC2L1 PE=1 SV=1;tr|A0A0D9SER5|A0A0D9SER5_HUMAN Cyclin-dependent kinase	25	32	32	3	13	16	17	1	30	29	26	21	24	2	0	0	1	0	1	0	1	0	0	0	1	0	22	20	21	24	0	0	0	0	0	0	0	2	13	16	17	1
Q9NYV4-2;Q9NYV4;J3QSD7;Q9NYV4-3;H0YAZ9;Q9BVE2;E7EUK8;E5RGN0;A0A087X209;A0A087WZU2;F5H6Z0;Q00535-2;Q00535;Q96Q40-2;Q96Q40-4;Q96Q40-3;O94921-3;Q96Q40-5;Q96Q40;O94921-2;O94921;Q07002;Q07002-2;Q00536;Q00536-3;Q07002-3;Q00537-2;Q00537;Q00536-2;Q14004-2;Q14004	Q9NYV4-2;Q9NYV4;J3QSD7;Q9NYV4-3	5;5;4;4;1;1;1;1;1;1;1;1;1;1;1;1;1;1;1;1;1;1;1;1;1;1;1;1;1;1;1	4;4;3;3;0;0;0;0;0;0;0;0;0;0;0;0;0;0;0;0;0;0;0;0;0;0;0;0;0;0;0	4;4;3;3;0;0;0;0;0;0;0;0;0;0;0;0;0;0;0;0;0;0;0;0;0;0;0;0;0;0;0	Cyclin-dependent kinase 12	CDK12	sp|Q9NYV4-2|CDK12_HUMAN Isoform 2 of Cyclin-dependent kinase 12 OS=Homo sapiens GN=CDK12;sp|Q9NYV4|CDK12_HUMAN Cyclin-dependent kinase 12 OS=Homo sapiens GN=CDK12 PE=1 SV=2;tr|J3QSD7|J3QSD7_HUMAN Cyclin-dependent kinase 12 (Fragment) OS=Homo sapiens GN=CDK	31	5	4	4	3	4	4	4	4	5	5	4	4	4	4	4	4	4	3	4	4	2	3	1	1	1	3	4	4	4	4	4	4	4	4	3	2	4	2	3	3	3
E7ESI2;G3V5T9;P24941-2;P24941;Q00526;K7EJ83	E7ESI2;G3V5T9;P24941-2;P24941;Q00526;K7EJ83	4;4;4;4;3;2	2;2;2;2;1;1	2;2;2;2;1;1	Cyclin-dependent kinase 2;Cyclin-dependent kinase 3	CDK2;CDK3	tr|E7ESI2|E7ESI2_HUMAN Cyclin-dependent kinase 2 OS=Homo sapiens GN=CDK2 PE=1 SV=1;tr|G3V5T9|G3V5T9_HUMAN Cyclin-dependent kinase 2 OS=Homo sapiens GN=CDK2 PE=1 SV=1;sp|P24941-2|CDK2_HUMAN Isoform 2 of Cyclin-dependent kinase 2 OS=Homo sapiens GN=CDK2;sp|P	6	4	2	2	1	1	1	1	4	4	3	3	2	1	1	1	1	1	1	1	1	0	1	1	1	0	4	4	3	4	1	1	1	1	1	0	0	1	0	0	0	0
P11802;F8VYH9;F8VTV8;F8VWX7;F8W1L8;F8VZZ0;F8VZ51;Q96BE9;F8VXD2;P11802-2;F8VYY1;F8VZ13	P11802;F8VYH9;F8VTV8;F8VWX7;F8W1L8;F8VZZ0;F8VZ51	8;6;6;6;4;4;4;3;3;3;2;1	7;5;5;5;4;3;3;3;2;2;2;1	7;5;5;5;4;3;3;3;2;2;2;1	Cyclin-dependent kinase 4	CDK4	sp|P11802|CDK4_HUMAN Cyclin-dependent kinase 4 OS=Homo sapiens GN=CDK4 PE=1 SV=2;tr|F8VYH9|F8VYH9_HUMAN Cyclin-dependent kinase 4 (Fragment) OS=Homo sapiens GN=CDK4 PE=1 SV=1;tr|F8VTV8|F8VTV8_HUMAN Cyclin-dependent kinase 4 OS=Homo sapiens GN=CDK4 PE=1 SV=	12	8	7	7	1	1	1	1	8	6	6	3	4	1	1	1	1	1	1	1	1	1	1	1	1	0	8	7	7	8	1	1	1	2	1	0	0	1	0	0	0	0
Q00534	Q00534	7	6	6	Cyclin-dependent kinase 6	CDK6	sp|Q00534|CDK6_HUMAN Cyclin-dependent kinase 6 OS=Homo sapiens GN=CDK6 PE=1 SV=1	1	7	6	6	2	2	2	1	2	3	2	1	3	2	2	1	2	2	2	1	1	1	1	1	1	0	6	6	5	6	1	1	1	1	1	0	0	1	1	1	1	0
P50750;P50750-2;X6RE90	P50750;P50750-2	13;13;3	12;12;3	12;12;3	Cyclin-dependent kinase 9	CDK9	sp|P50750|CDK9_HUMAN Cyclin-dependent kinase 9 OS=Homo sapiens GN=CDK9 PE=1 SV=3;sp|P50750-2|CDK9_HUMAN Isoform 2 of Cyclin-dependent kinase 9 OS=Homo sapiens GN=CDK9	3	13	12	12	1	1	1	1	10	9	10	7	8	1	1	1	1	1	1	1	1	0	1	1	1	0	11	10	9	13	1	1	1	1	1	0	0	1	0	0	0	0
A0A087X1N2;Q03701;C9J9W7	A0A087X1N2;Q03701	3;3;1	3;3;1	3;3;1	CCAAT/enhancer-binding protein zeta	CEBPZ	tr|A0A087X1N2|A0A087X1N2_HUMAN CCAAT/enhancer-binding protein zeta OS=Homo sapiens GN=CEBPZ PE=1 SV=1;sp|Q03701|CEBPZ_HUMAN CCAAT/enhancer-binding protein zeta OS=Homo sapiens GN=CEBPZ PE=1 SV=3	3	3	3	3	1	1	0	0	3	2	3	1	2	0	0	0	0	0	0	0	0	0	0	0	0	0	3	1	1	2	1	0	0	0	0	0	0	0	1	1	0	0
P07199	P07199	9	9	9	Major centromere autoantigen B	CENPB	sp|P07199|CENPB_HUMAN Major centromere autoantigen B OS=Homo sapiens GN=CENPB PE=1 SV=2	1	9	9	9	5	5	4	0	9	9	8	2	4	0	0	0	0	0	0	0	0	0	0	0	0	0	0	1	2	1	0	0	0	0	0	0	0	0	5	5	4	0
Q03188;H0Y8J2;Q03188-2;H0Y9W1	Q03188;H0Y8J2;Q03188-2	21;15;12;3	21;15;12;3	21;15;12;3	Centromere protein C	CENPC	sp|Q03188|CENPC_HUMAN Centromere protein C OS=Homo sapiens GN=CENPC PE=1 SV=2;tr|H0Y8J2|H0Y8J2_HUMAN Centromere protein C (Fragment) OS=Homo sapiens GN=CENPC PE=1 SV=1;sp|Q03188-2|CENPC_HUMAN Isoform 2 of Centromere protein C OS=Homo sapiens GN=CENPC	4	21	21	21	14	15	12	5	21	20	12	11	6	0	1	0	0	1	0	0	0	0	3	1	1	3	5	2	4	6	1	0	0	0	1	1	1	1	14	15	12	5
Q92674-2;Q92674	Q92674-2;Q92674	1;1	1;1	1;1	Centromere protein I	CENPI	sp|Q92674-2|CENPI_HUMAN Isoform 2 of Centromere protein I OS=Homo sapiens GN=CENPI;sp|Q92674|CENPI_HUMAN Centromere protein I OS=Homo sapiens GN=CENPI PE=1 SV=2	2	1	1	1	0	0	0	0	0	1	0	0	0	0	0	0	0	0	0	0	0	0	0	0	0	0	0	0	0	0	0	0	0	0	0	0	0	0	0	0	0	0
Q9C0D2;Q9C0D2-3	Q9C0D2;Q9C0D2-3	2;2	2;2	2;2	Centrosomal protein of 295 kDa	CEP295	sp|Q9C0D2|CE295_HUMAN Centrosomal protein of 295 kDa OS=Homo sapiens GN=CEP295 PE=2 SV=4;sp|Q9C0D2-3|CE295_HUMAN Isoform 3 of Centrosomal protein of 295 kDa OS=Homo sapiens GN=CEP295	2	2	2	2	0	0	0	0	0	0	1	1	0	1	0	0	0	0	1	1	1	0	0	0	0	0	0	1	2	2	0	0	0	0	1	0	0	0	0	0	0	0
Q5VT06	Q5VT06	1	1	1	Centrosome-associated protein 350	CEP350	sp|Q5VT06|CE350_HUMAN Centrosome-associated protein 350 OS=Homo sapiens GN=CEP350 PE=1 SV=1	1	1	1	1	1	0	1	0	0	0	0	0	0	1	0	1	0	0	0	1	0	0	0	1	1	1	0	0	0	0	0	0	0	0	0	0	0	0	1	0	1	0
A0A087WYE2;Q5T4B2-2;Q5T4B2	A0A087WYE2;Q5T4B2-2;Q5T4B2	2;2;2	2;2;2	2;2;2	Probable inactive glycosyltransferase 25 family member 3	CERCAM	tr|A0A087WYE2|A0A087WYE2_HUMAN Probable inactive glycosyltransferase 25 family member 3 OS=Homo sapiens GN=CERCAM PE=1 SV=1;sp|Q5T4B2-2|GT253_HUMAN Isoform 2 of Probable inactive glycosyltransferase 25 family member 3 OS=Homo sapiens GN=CERCAM;sp|Q5T4B2|GT	3	2	2	2	0	0	0	0	0	0	0	0	0	0	0	0	0	0	0	0	1	0	0	0	0	0	2	2	1	1	0	0	0	0	0	0	0	0	0	0	0	0
Q5SZE2;Q5SZE3;H0YKH6;Q5SZE4;Q5SZE1;Q96G23;H0YNU7	Q5SZE2;Q5SZE3;H0YKH6;Q5SZE4;Q5SZE1;Q96G23;H0YNU7	2;2;2;2;2;2;1	2;2;2;2;2;2;1	2;2;2;2;2;2;1	Ceramide synthase 2	CERS2	tr|Q5SZE2|Q5SZE2_HUMAN Ceramide synthase 2 (Fragment) OS=Homo sapiens GN=CERS2 PE=1 SV=7;tr|Q5SZE3|Q5SZE3_HUMAN Ceramide synthase 2 (Fragment) OS=Homo sapiens GN=CERS2 PE=1 SV=1;tr|H0YKH6|H0YKH6_HUMAN Ceramide synthase 2 (Fragment) OS=Homo sapiens GN=CERS2	7	2	2	2	2	2	1	0	2	2	1	1	2	1	1	0	0	0	1	0	0	0	0	0	0	1	2	1	1	1	0	0	0	0	0	0	0	0	2	2	1	0
Q6ZMG9;Q6ZMG9-2	Q6ZMG9;Q6ZMG9-2	1;1	1;1	1;1	Ceramide synthase 6	CERS6	sp|Q6ZMG9|CERS6_HUMAN Ceramide synthase 6 OS=Homo sapiens GN=CERS6 PE=1 SV=1;sp|Q6ZMG9-2|CERS6_HUMAN Isoform 2 of Ceramide synthase 6 OS=Homo sapiens GN=CERS6	2	1	1	1	1	1	1	0	1	1	1	0	0	1	0	0	0	0	1	0	0	0	0	0	0	0	1	1	0	1	0	0	0	0	0	0	0	0	1	1	1	0
H3BQV8;P23141-3;P23141;P23141-2	H3BQV8;P23141-3;P23141;P23141-2	2;2;2;2	2;2;2;2	2;2;2;2	Liver carboxylesterase 1	CES1	tr|H3BQV8|H3BQV8_HUMAN Liver carboxylesterase 1 (Fragment) OS=Homo sapiens GN=CES1 PE=1 SV=2;sp|P23141-3|EST1_HUMAN Isoform 3 of Liver carboxylesterase 1 OS=Homo sapiens GN=CES1;sp|P23141|EST1_HUMAN Liver carboxylesterase 1 OS=Homo sapiens GN=CES1 PE=1 SV=	4	2	2	2	1	1	2	2	1	1	1	2	1	1	1	2	2	1	1	2	2	1	2	2	2	2	1	1	2	2	2	2	1	2	1	2	1	1	1	1	2	2
Q13112	Q13112	2	2	2	Chromatin assembly factor 1 subunit B	CHAF1B	sp|Q13112|CAF1B_HUMAN Chromatin assembly factor 1 subunit B OS=Homo sapiens GN=CHAF1B PE=1 SV=1	1	2	2	2	0	0	0	0	0	0	0	0	0	0	0	0	0	0	0	0	0	0	0	0	0	0	1	1	2	2	0	0	0	0	0	0	0	0	0	0	0	0
O14646-2;O14646	O14646-2;O14646	21;21	20;20	16;16	Chromodomain-helicase-DNA-binding protein 1	CHD1	sp|O14646-2|CHD1_HUMAN Isoform 2 of Chromodomain-helicase-DNA-binding protein 1 OS=Homo sapiens GN=CHD1;sp|O14646|CHD1_HUMAN Chromodomain-helicase-DNA-binding protein 1 OS=Homo sapiens GN=CHD1 PE=1 SV=2	2	21	20	16	8	13	7	1	19	19	12	4	7	6	6	3	1	5	7	3	1	0	2	0	1	1	14	5	6	10	5	1	0	2	2	0	1	3	8	12	6	1
A0A087WWW4;A0A087WTM4;Q86WJ1-2;Q86WJ1	A0A087WWW4;A0A087WTM4;Q86WJ1-2;Q86WJ1	1;1;1;1	1;1;1;1	1;1;1;1	Chromodomain-helicase-DNA-binding protein 1-like	CHD1L	tr|A0A087WWW4|A0A087WWW4_HUMAN Chromodomain-helicase-DNA-binding protein 1-like OS=Homo sapiens GN=CHD1L PE=1 SV=1;tr|A0A087WTM4|A0A087WTM4_HUMAN Chromodomain-helicase-DNA-binding protein 1-like OS=Homo sapiens GN=CHD1L PE=1 SV=1;sp|Q86WJ1-2|CHD1L_HUMAN Is	4	1	1	1	0	0	0	0	1	1	1	0	0	0	0	0	0	0	0	0	0	0	0	0	0	0	1	1	1	1	0	0	0	0	0	0	0	0	0	0	0	0
O14647-2;O14647;B7Z3I4;O14647-3;A0A0D9SGK0;A0A0D9SFA3;A0A0D9SEP7;A0A0D9SFV8;A0A0D9SFI3	O14647-2;O14647	14;14;6;6;4;3;1;1;1	9;9;5;5;3;2;1;1;1	9;9;5;5;3;2;1;1;1	Chromodomain-helicase-DNA-binding protein 2	CHD2	sp|O14647-2|CHD2_HUMAN Isoform 2 of Chromodomain-helicase-DNA-binding protein 2 OS=Homo sapiens GN=CHD2;sp|O14647|CHD2_HUMAN Chromodomain-helicase-DNA-binding protein 2 OS=Homo sapiens GN=CHD2 PE=1 SV=2	9	14	9	9	5	8	5	0	12	13	6	2	3	2	5	2	0	3	4	1	0	0	3	0	2	2	9	3	2	8	1	0	0	1	1	0	0	1	3	5	4	0
F5GWX5;A0A0C4DGG9;Q14839;Q14839-2;Q8TDI0;K7EMY3;Q12873-2;Q12873;Q12873-3;F5H6N4;F2Z2R5;I3L229;H7C3H7;H7C0J3	F5GWX5;A0A0C4DGG9;Q14839;Q14839-2	42;42;42;42;10;8;7;7;7;3;2;1;1;1	42;42;42;42;10;8;7;7;7;3;2;1;1;1	42;42;42;42;10;8;7;7;7;3;2;1;1;1	Chromodomain-helicase-DNA-binding protein 4	CHD4	tr|F5GWX5|F5GWX5_HUMAN Chromodomain-helicase-DNA-binding protein 4 OS=Homo sapiens GN=CHD4 PE=1 SV=1;tr|A0A0C4DGG9|A0A0C4DGG9_HUMAN Chromodomain-helicase-DNA-binding protein 4 OS=Homo sapiens GN=CHD4 PE=1 SV=1;sp|Q14839|CHD4_HUMAN Chromodomain-helicase-DNA	14	42	42	42	24	31	22	2	38	39	29	17	20	1	0	0	1	0	0	1	0	0	2	0	1	7	28	27	20	31	0	1	0	0	0	0	0	0	24	31	22	2
H0YJG4	H0YJG4	43	1	1		CHD8	tr|H0YJG4|H0YJG4_HUMAN Chromodomain-helicase-DNA-binding protein 8 (Fragment) OS=Homo sapiens GN=CHD8 PE=1 SV=1	1	43	1	1	21	30	23	2	34	35	36	22	27	13	8	7	2	12	16	10	1	3	12	1	7	11	28	27	28	37	5	1	1	7	4	2	2	6	0	0	0	0
Q9HCK8;Q9HCK8-2;Q9P2D1;Q8TD26;H0YJA4;G3V2T9;C9JFU2;H7C294;Q8TD26-3	Q9HCK8;Q9HCK8-2	110;105;15;11;10;4;2;2;2	110;105;15;11;10;4;2;2;2	68;63;0;1;10;4;1;1;1	Chromodomain-helicase-DNA-binding protein 8	CHD8	sp|Q9HCK8|CHD8_HUMAN Chromodomain-helicase-DNA-binding protein 8 OS=Homo sapiens GN=CHD8 PE=1 SV=5;sp|Q9HCK8-2|CHD8_HUMAN Isoform 2 of Chromodomain-helicase-DNA-binding protein 8 OS=Homo sapiens GN=CHD8	9	110	110	68	62	82	70	13	95	93	98	62	80	47	33	26	6	42	51	33	6	16	50	4	22	33	87	85	83	99	19	3	4	24	16	5	8	21	62	82	70	13
Q3L8U1-2;Q3L8U1-3;Q3L8U1;H3BTW3;A0A087WU44;J3KRH9;J3KSW5	Q3L8U1-2;Q3L8U1-3;Q3L8U1;H3BTW3	16;16;16;11;4;1;1	5;5;5;1;3;1;1	5;5;5;1;3;1;1	Chromodomain-helicase-DNA-binding protein 9	CHD9	sp|Q3L8U1-2|CHD9_HUMAN Isoform 2 of Chromodomain-helicase-DNA-binding protein 9 OS=Homo sapiens GN=CHD9;sp|Q3L8U1-3|CHD9_HUMAN Isoform 3 of Chromodomain-helicase-DNA-binding protein 9 OS=Homo sapiens GN=CHD9;sp|Q3L8U1|CHD9_HUMAN Chromodomain-helicase-DNA-b	7	16	5	5	6	10	8	0	12	12	13	5	10	4	3	3	0	3	5	2	0	1	4	0	3	2	8	9	9	11	1	0	0	0	0	0	0	2	2	3	2	0
Q8IWX8;J3QK89	Q8IWX8;J3QK89	30;29	30;29	30;29	Calcium homeostasis endoplasmic reticulum protein	CHERP	sp|Q8IWX8|CHERP_HUMAN Calcium homeostasis endoplasmic reticulum protein OS=Homo sapiens GN=CHERP PE=1 SV=3;tr|J3QK89|J3QK89_HUMAN Calcium homeostasis endoplasmic reticulum protein OS=Homo sapiens GN=CHERP PE=1 SV=1	2	30	30	30	20	26	25	15	24	26	26	25	15	19	19	17	12	22	22	17	11	8	23	11	12	13	27	26	22	22	13	7	7	14	17	6	4	12	20	26	25	15
Q9H444	Q9H444	1	1	1	Charged multivesicular body protein 4b	CHMP4B	sp|Q9H444|CHM4B_HUMAN Charged multivesicular body protein 4b OS=Homo sapiens GN=CHMP4B PE=1 SV=1	1	1	1	1	1	1	0	0	0	0	0	0	0	0	0	0	0	0	0	0	0	0	1	1	1	1	0	0	1	0	0	0	0	0	0	0	0	0	1	1	0	0
Q8IZ52;F8W6H2;Q8IZ52-2;Q8IZ52-4	Q8IZ52;F8W6H2;Q8IZ52-2;Q8IZ52-4	2;1;1;1	2;1;1;1	2;1;1;1	Chondroitin sulfate synthase 2	CHPF	sp|Q8IZ52|CHSS2_HUMAN Chondroitin sulfate synthase 2 OS=Homo sapiens GN=CHPF PE=1 SV=2;tr|F8W6H2|F8W6H2_HUMAN Chondroitin sulfate synthase 2 OS=Homo sapiens GN=CHPF PE=1 SV=1;sp|Q8IZ52-2|CHSS2_HUMAN Isoform 2 of Chondroitin sulfate synthase 2 OS=Homo sapie	4	2	2	2	0	0	0	0	0	0	0	0	0	0	0	0	0	0	0	0	0	0	0	0	0	0	1	1	2	2	0	0	0	0	0	0	0	0	0	0	0	0
E7EXA6;A0A0D9SF58;Q8WVB6-3;Q8WVB6;Q8WVB6-2	E7EXA6;A0A0D9SF58;Q8WVB6-3;Q8WVB6;Q8WVB6-2	2;2;2;2;2	2;2;2;2;2	2;2;2;2;2	Chromosome transmission fidelity protein 18 homolog	CHTF18	tr|E7EXA6|E7EXA6_HUMAN Chromosome transmission fidelity protein 18 homolog OS=Homo sapiens GN=CHTF18 PE=1 SV=2;tr|A0A0D9SF58|A0A0D9SF58_HUMAN Chromosome transmission fidelity protein 18 homolog OS=Homo sapiens GN=CHTF18 PE=1 SV=1;sp|Q8WVB6-3|CTF18_HUMAN Is	5	2	2	2	0	0	0	0	0	0	0	0	0	0	0	0	0	0	0	0	0	0	0	0	0	0	0	0	0	2	0	0	0	0	0	0	0	0	0	0	0	0
I3L2J0	I3L2J0	1	1	1		CIC	tr|I3L2J0|I3L2J0_HUMAN Protein capicua homolog OS=Homo sapiens GN=CIC PE=1 SV=1	1	1	1	1	1	1	0	0	1	1	1	1	0	1	1	0	0	1	1	1	0	0	0	0	1	0	1	1	0	0	1	0	0	0	1	0	0	0	1	1	0	0
Q969X6;H3BSH7;Q969X6-2;Q969X6-3;A0A0J9YWM9;A0A0J9YXV4;A0A0J9YWK2;H3BPD7;I3L4T9;J3KSI1;H3BRM8;J3KTR0;J3KSE6;A0A0J9YX18	Q969X6;H3BSH7;Q969X6-2;Q969X6-3;A0A0J9YWM9;A0A0J9YXV4	21;20;18;16;14;11;9;6;5;5;4;3;2;1	21;20;18;16;14;11;9;6;5;5;4;3;2;1	21;20;18;16;14;11;9;6;5;5;4;3;2;1	Cirhin	CIRH1A	sp|Q969X6|UTP4_HUMAN U3 small nucleolar RNA-associated protein 4 homolog OS=Homo sapiens GN=UTP4 PE=1 SV=1;tr|H3BSH7|H3BSH7_HUMAN Cirhin (Fragment) OS=Homo sapiens GN=UTP4 PE=1 SV=1;sp|Q969X6-2|UTP4_HUMAN Isoform 2 of U3 small nucleolar RNA-associated prot	14	21	21	21	14	17	15	2	18	20	19	10	9	12	9	8	0	11	12	7	0	0	15	2	6	4	20	17	13	16	4	0	0	2	5	0	0	1	14	17	15	2
Q07065	Q07065	20	20	20	Cytoskeleton-associated protein 4	CKAP4	sp|Q07065|CKAP4_HUMAN Cytoskeleton-associated protein 4 OS=Homo sapiens GN=CKAP4 PE=1 SV=2	1	20	20	20	13	12	12	3	17	18	17	13	11	8	7	2	1	8	7	1	0	3	9	4	6	8	17	13	14	19	1	0	0	6	1	0	0	5	13	12	12	3
Q14008-2;Q14008;Q14008-3;E9PQH5	Q14008-2;Q14008;Q14008-3	7;7;7;1	7;7;7;1	7;7;7;1	Cytoskeleton-associated protein 5	CKAP5	sp|Q14008-2|CKAP5_HUMAN Isoform 2 of Cytoskeleton-associated protein 5 OS=Homo sapiens GN=CKAP5;sp|Q14008|CKAP5_HUMAN Cytoskeleton-associated protein 5 OS=Homo sapiens GN=CKAP5 PE=1 SV=3;sp|Q14008-3|CKAP5_HUMAN Isoform 3 of Cytoskeleton-associated protein	4	7	7	7	2	3	0	0	3	4	4	0	1	2	1	0	0	1	1	0	0	1	0	0	0	0	4	1	0	5	1	0	0	0	0	0	0	1	2	3	0	0
H0Y5T1;F8WA11;Q7Z460-2;Q7Z460-4;Q7Z460-5;Q7Z460-3;Q7Z460;C9J151;E3W994;J3KR49;A0A0U1RQI6;E7ERI8;E7EW49;O75122;O75122-3	H0Y5T1;F8WA11;Q7Z460-2;Q7Z460-4;Q7Z460-5;Q7Z460-3;Q7Z460	5;5;5;5;5;5;5;1;1;1;1;1;1;1;1	5;5;5;5;5;5;5;1;1;1;1;1;1;1;1	5;5;5;5;5;5;5;1;1;1;1;1;1;1;1	CLIP-associating protein 1	CLASP1	tr|H0Y5T1|H0Y5T1_HUMAN CLIP-associating protein 1 (Fragment) OS=Homo sapiens GN=CLASP1 PE=1 SV=2;tr|F8WA11|F8WA11_HUMAN CLIP-associating protein 1 OS=Homo sapiens GN=CLASP1 PE=1 SV=2;sp|Q7Z460-2|CLAP1_HUMAN Isoform 2 of CLIP-associating protein 1 OS=Homo s	15	5	5	5	0	2	1	0	4	5	4	0	2	0	0	0	0	0	0	0	0	0	0	0	0	1	4	0	0	4	0	0	0	0	0	0	0	0	0	2	1	0
P49759;P49759-3;A0A087WVK0;F8WBF5;B8ZZR0;P49759-2	P49759;P49759-3;A0A087WVK0;F8WBF5;B8ZZR0	16;16;15;13;8;6	16;16;15;13;8;6	14;14;14;11;7;6	Dual specificity protein kinase CLK1	CLK1	sp|P49759|CLK1_HUMAN Dual specificity protein kinase CLK1 OS=Homo sapiens GN=CLK1 PE=1 SV=2;sp|P49759-3|CLK1_HUMAN Isoform 3 of Dual specificity protein kinase CLK1 OS=Homo sapiens GN=CLK1;tr|A0A087WVK0|A0A087WVK0_HUMAN Dual-specificity protein kinase CLK1	6	16	16	14	9	9	6	2	12	12	15	11	10	5	5	3	0	8	10	3	1	0	4	2	1	3	13	10	11	9	2	0	0	1	3	0	1	3	9	9	6	2
P49761-1;P49761;P49761-3;H3BQG1;H3BRE4;H3BUL5;H3BVF8;H3BNQ5;H3BNC8;H3BRW2	P49761-1;P49761;P49761-3	13;13;12;6;5;4;4;3;2;2	13;13;12;6;5;4;4;3;2;2	13;13;12;6;5;4;4;3;2;2	Dual specificity protein kinase CLK3	CLK3	sp|P49761-1|CLK3_HUMAN Isoform 1 of Dual specificity protein kinase CLK3 OS=Homo sapiens GN=CLK3;sp|P49761|CLK3_HUMAN Dual specificity protein kinase CLK3 OS=Homo sapiens GN=CLK3 PE=1 SV=3;sp|P49761-3|CLK3_HUMAN Isoform 3 of Dual specificity protein kinase	10	13	13	13	6	5	9	1	11	12	13	9	7	4	1	3	0	5	5	2	0	0	6	2	1	1	13	13	11	10	1	0	0	0	1	0	0	1	6	5	9	1
Q9HAZ1;B7ZL31;A0A087WX74;E7ES88	Q9HAZ1;B7ZL31;A0A087WX74	4;3;3;1	2;2;2;1	2;2;2;1	Dual specificity protein kinase CLK4	CLK4	sp|Q9HAZ1|CLK4_HUMAN Dual specificity protein kinase CLK4 OS=Homo sapiens GN=CLK4 PE=1 SV=1;tr|B7ZL31|B7ZL31_HUMAN CLK4 protein OS=Homo sapiens GN=CLK4 PE=1 SV=1;tr|A0A087WX74|A0A087WX74_HUMAN Dual-specificity protein kinase CLK4 OS=Homo sapiens GN=CLK4 PE	4	4	2	2	0	0	1	0	2	2	3	2	0	0	0	0	0	0	0	0	0	0	1	0	0	1	2	2	1	2	0	0	0	0	1	0	0	0	0	0	1	0
E9PL17;Q92989	E9PL17;Q92989	2;2	2;2	1;1	Polyribonucleotide 5-hydroxyl-kinase Clp1	CLP1	tr|E9PL17|E9PL17_HUMAN Polyribonucleotide 5-hydroxyl-kinase Clp1 OS=Homo sapiens GN=CLP1 PE=1 SV=1;sp|Q92989|CLP1_HUMAN Polyribonucleotide 5-hydroxyl-kinase Clp1 OS=Homo sapiens GN=CLP1 PE=1 SV=1	2	2	2	1	0	0	0	0	1	1	1	1	0	0	0	0	0	0	0	0	0	0	0	0	0	0	2	1	1	2	0	0	0	0	0	0	0	0	0	0	0	0
O96005;O96005-4;K7EQQ1;O96005-3	O96005;O96005-4;K7EQQ1	5;4;3;2	5;4;3;2	5;4;3;2	Cleft lip and palate transmembrane protein 1	CLPTM1	sp|O96005|CLPT1_HUMAN Cleft lip and palate transmembrane protein 1 OS=Homo sapiens GN=CLPTM1 PE=1 SV=1;sp|O96005-4|CLPT1_HUMAN Isoform 3 of Cleft lip and palate transmembrane protein 1 OS=Homo sapiens GN=CLPTM1;tr|K7EQQ1|K7EQQ1_HUMAN Cleft lip and palate t	4	5	5	5	4	5	1	0	5	5	5	0	2	0	0	0	0	0	1	0	0	0	0	0	0	0	5	0	2	5	0	0	0	0	0	0	0	0	4	5	1	0
Q96KA5-2;Q96KA5;G5E9Z2	Q96KA5-2;Q96KA5;G5E9Z2	4;4;3	4;4;3	4;4;3	Cleft lip and palate transmembrane protein 1-like protein	CLPTM1L	sp|Q96KA5-2|CLP1L_HUMAN Isoform 2 of Cleft lip and palate transmembrane protein 1-like protein OS=Homo sapiens GN=CLPTM1L;sp|Q96KA5|CLP1L_HUMAN Cleft lip and palate transmembrane protein 1-like protein OS=Homo sapiens GN=CLPTM1L PE=1 SV=1;tr|G5E9Z2|G5E9Z2_	3	4	4	4	2	4	2	0	4	4	4	0	0	1	1	1	0	1	2	0	0	0	1	0	0	0	4	1	1	2	0	0	0	0	0	0	0	0	2	4	2	0
A0A087WVQ6;Q00610-2;Q00610;J3KS13;J3KSQ2;K7EJJ5;J3QL20;J3KRF5	A0A087WVQ6;Q00610-2;Q00610	48;48;48;12;4;3;2;1	48;48;48;12;4;3;2;1	37;37;37;11;3;3;2;1	Clathrin heavy chain;Clathrin heavy chain 1	CLTC	tr|A0A087WVQ6|A0A087WVQ6_HUMAN Clathrin heavy chain OS=Homo sapiens GN=CLTC PE=1 SV=1;sp|Q00610-2|CLH1_HUMAN Isoform 2 of Clathrin heavy chain 1 OS=Homo sapiens GN=CLTC;sp|Q00610|CLH1_HUMAN Clathrin heavy chain 1 OS=Homo sapiens GN=CLTC PE=1 SV=5	8	48	48	37	26	29	15	0	38	39	25	12	28	19	17	1	0	17	19	6	0	1	13	1	3	16	37	25	23	37	0	0	0	9	1	0	0	6	26	29	15	0
A0A087WX41;P53675-2;P53675;F5H5N6	A0A087WX41;P53675-2;P53675	13;13;13;1	2;2;2;0	2;2;2;0	Clathrin heavy chain 2	CLTCL1	tr|A0A087WX41|A0A087WX41_HUMAN Clathrin heavy chain 2 OS=Homo sapiens GN=CLTCL1 PE=1 SV=1;sp|P53675-2|CLH2_HUMAN Isoform 2 of Clathrin heavy chain 2 OS=Homo sapiens GN=CLTCL1;sp|P53675|CLH2_HUMAN Clathrin heavy chain 2 OS=Homo sapiens GN=CLTCL1 PE=1 SV=2	4	13	2	2	7	8	3	0	11	9	7	6	8	5	5	0	0	4	5	1	0	1	1	0	0	2	10	7	5	11	0	0	0	1	0	0	0	1	0	1	0	0
P10909-4;P10909;P10909-5;P10909-2;P10909-3;H0YAS8;E7ERK6;H0YC35;H0YLK8;E5RG36;E5RGB0;E5RH61;E5RJZ5;E7ETB4	P10909-4;P10909;P10909-5;P10909-2;P10909-3;H0YAS8;E7ERK6;H0YC35;H0YLK8	4;4;4;4;3;2;2;2;2;1;1;1;1;1	4;4;4;4;3;2;2;2;2;1;1;1;1;1	4;4;4;4;3;2;2;2;2;1;1;1;1;1	Clusterin;Clusterin beta chain;Clusterin alpha chain;Clusterin	CLU	sp|P10909-4|CLUS_HUMAN Isoform 4 of Clusterin OS=Homo sapiens GN=CLU;sp|P10909|CLUS_HUMAN Clusterin OS=Homo sapiens GN=CLU PE=1 SV=1;sp|P10909-5|CLUS_HUMAN Isoform 5 of Clusterin OS=Homo sapiens GN=CLU;sp|P10909-2|CLUS_HUMAN Isoform 2 of Clusterin OS=Homo	14	4	4	4	0	0	0	0	2	1	0	0	1	0	0	0	0	0	0	0	0	0	0	0	0	0	3	3	4	3	0	0	0	0	0	0	0	0	0	0	0	0
A6NLH6;Q9P003	A6NLH6;Q9P003	1;1	1;1	1;1	Protein cornichon homolog 4	CNIH4	tr|A6NLH6|A6NLH6_HUMAN Protein cornichon homolog 4 OS=Homo sapiens GN=CNIH4 PE=1 SV=1;sp|Q9P003|CNIH4_HUMAN Protein cornichon homolog 4 OS=Homo sapiens GN=CNIH4 PE=1 SV=1	2	1	1	1	0	1	0	0	1	1	1	0	1	0	0	0	0	0	0	0	0	0	0	0	0	0	1	0	0	1	0	0	1	0	0	0	1	0	0	1	0	0
A5YKK6-2;A5YKK6;A5YKK6-3;A5YKK6-4;B5MDN3;H3BTH2;H3BNB1;H3BVC9;H3BMZ2	A5YKK6-2;A5YKK6;A5YKK6-3;A5YKK6-4	6;6;5;3;2;1;1;1;1	6;6;5;3;2;1;1;1;1	6;6;5;3;2;1;1;1;1	CCR4-NOT transcription complex subunit 1	CNOT1	sp|A5YKK6-2|CNOT1_HUMAN Isoform 2 of CCR4-NOT transcription complex subunit 1 OS=Homo sapiens GN=CNOT1;sp|A5YKK6|CNOT1_HUMAN CCR4-NOT transcription complex subunit 1 OS=Homo sapiens GN=CNOT1 PE=1 SV=2;sp|A5YKK6-3|CNOT1_HUMAN Isoform 3 of CCR4-NOT transcrip	9	6	6	6	1	3	3	0	5	4	2	0	0	0	0	0	0	0	0	0	0	0	0	0	0	0	6	0	1	6	0	0	0	0	0	1	0	0	1	3	3	0
Q9UKZ1	Q9UKZ1	3	3	3	CCR4-NOT transcription complex subunit 11	CNOT11	sp|Q9UKZ1|CNO11_HUMAN CCR4-NOT transcription complex subunit 11 OS=Homo sapiens GN=CNOT11 PE=1 SV=1	1	3	3	3	0	1	0	0	2	2	1	0	1	0	0	0	0	0	0	0	0	0	0	0	0	0	3	3	1	3	0	0	0	0	0	0	0	0	0	1	0	0
H7C148;O75175-2;O75175	H7C148;O75175-2;O75175	1;1;1	1;1;1	1;1;1	CCR4-NOT transcription complex subunit 3	CNOT3	tr|H7C148|H7C148_HUMAN CCR4-NOT transcription complex subunit 3 (Fragment) OS=Homo sapiens GN=CNOT3 PE=1 SV=1;sp|O75175-2|CNOT3_HUMAN Isoform 2 of CCR4-NOT transcription complex subunit 3 OS=Homo sapiens GN=CNOT3;sp|O75175|CNOT3_HUMAN CCR4-NOT transcriptio	3	1	1	1	0	0	0	0	0	0	0	0	0	0	0	0	0	0	0	0	0	0	0	0	0	0	1	0	0	0	0	0	0	0	0	0	0	0	0	0	0	0
B7Z9U0;Q9UFF9-2;Q9UFF9-3;Q9UFF9;E5RIL2	B7Z9U0;Q9UFF9-2;Q9UFF9-3;Q9UFF9;E5RIL2	3;3;3;3;2	3;3;3;3;2	3;3;3;3;2	CCR4-NOT transcription complex subunit 8	CNOT8	tr|B7Z9U0|B7Z9U0_HUMAN CCR4-NOT transcription complex subunit 8 OS=Homo sapiens GN=CNOT8 PE=1 SV=1;sp|Q9UFF9-2|CNOT8_HUMAN Isoform 2 of CCR4-NOT transcription complex subunit 8 OS=Homo sapiens GN=CNOT8;sp|Q9UFF9-3|CNOT8_HUMAN Isoform 3 of CCR4-NOT transcri	5	3	3	3	0	0	0	0	1	0	1	0	0	0	0	0	0	0	0	0	0	0	0	0	0	0	2	2	3	3	0	0	0	0	0	0	0	0	0	0	0	0
A0A087WVI0;Q8WTW3;E9PBL8	A0A087WVI0;Q8WTW3;E9PBL8	3;3;2	3;3;2	3;3;2	Conserved oligomeric Golgi complex subunit 1	COG1	tr|A0A087WVI0|A0A087WVI0_HUMAN Conserved oligomeric Golgi complex subunit 1 OS=Homo sapiens GN=COG1 PE=1 SV=1;sp|Q8WTW3|COG1_HUMAN Conserved oligomeric Golgi complex subunit 1 OS=Homo sapiens GN=COG1 PE=1 SV=1;tr|E9PBL8|E9PBL8_HUMAN Conserved oligomeric Go	3	3	3	3	1	1	0	1	1	0	0	0	1	1	1	1	1	0	1	0	0	1	1	1	1	1	1	1	1	2	1	1	0	1	1	1	1	1	1	1	0	1
P38432	P38432	1	1	1	Coilin	COIL	sp|P38432|COIL_HUMAN Coilin OS=Homo sapiens GN=COIL PE=1 SV=1	1	1	1	1	1	1	1	0	1	1	1	0	0	0	0	0	0	0	0	0	0	0	0	0	0	0	0	0	0	0	0	0	0	0	0	0	0	0	1	1	1	0
P02452	P02452	7	7	7	Collagen alpha-1(I) chain	COL1A1	sp|P02452|CO1A1_HUMAN Collagen alpha-1(I) chain OS=Homo sapiens GN=COL1A1 PE=1 SV=5	1	7	7	7	7	6	6	5	5	5	7	4	4	7	7	7	6	7	6	5	4	3	4	4	5	3	6	7	3	3	7	6	4	4	6	4	5	4	7	6	6	5
A0A087WTA8;P08123	A0A087WTA8;P08123	3;3	3;3	3;3	Collagen alpha-2(I) chain	COL1A2	tr|A0A087WTA8|A0A087WTA8_HUMAN Collagen alpha-2(I) chain OS=Homo sapiens GN=COL1A2 PE=1 SV=1;sp|P08123|CO1A2_HUMAN Collagen alpha-2(I) chain OS=Homo sapiens GN=COL1A2 PE=1 SV=7	2	3	3	3	3	3	3	3	3	3	3	3	2	3	3	3	3	3	3	3	3	2	1	1	2	1	2	2	1	0	3	3	3	2	2	2	2	2	3	3	3	3
P02462-2;P02462	P02462-2;P02462	1;1	1;1	1;1	Collagen alpha-1(IV) chain;Arresten	COL4A1	sp|P02462-2|CO4A1_HUMAN Isoform 2 of Collagen alpha-1(IV) chain OS=Homo sapiens GN=COL4A1;sp|P02462|CO4A1_HUMAN Collagen alpha-1(IV) chain OS=Homo sapiens GN=COL4A1 PE=1 SV=3	2	1	1	1	1	1	1	1	1	1	1	1	1	1	1	1	1	1	1	1	1	1	1	1	1	1	1	1	1	1	1	1	1	1	1	1	1	1	1	1	1	1
P08572	P08572	2	2	2	Collagen alpha-2(IV) chain;Canstatin	COL4A2	sp|P08572|CO4A2_HUMAN Collagen alpha-2(IV) chain OS=Homo sapiens GN=COL4A2 PE=1 SV=4	1	2	2	2	2	2	2	1	2	2	2	1	2	2	2	2	2	2	2	2	1	2	1	0	2	1	2	2	1	1	2	1	1	1	1	2	2	1	2	2	2	1
H3BPG2;H3BQF2;A0A0B4J287;H3BM91;Q9H0A8-3;Q9H0A8-2;Q9H0A8	H3BPG2;H3BQF2;A0A0B4J287;H3BM91;Q9H0A8-3;Q9H0A8-2;Q9H0A8	1;1;1;1;1;1;1	1;1;1;1;1;1;1	1;1;1;1;1;1;1	COMM domain-containing protein 4	COMMD4	tr|H3BPG2|H3BPG2_HUMAN COMM domain-containing protein 4 (Fragment) OS=Homo sapiens GN=COMMD4 PE=1 SV=7;tr|H3BQF2|H3BQF2_HUMAN COMM domain-containing protein 4 OS=Homo sapiens GN=COMMD4 PE=1 SV=1;tr|A0A0B4J287|A0A0B4J287_HUMAN COMM domain-containing protein	7	1	1	1	0	0	0	0	0	0	1	0	0	0	0	0	0	0	0	0	0	1	0	0	0	0	1	1	0	1	0	0	0	0	0	0	0	0	0	0	0	0
P21964-2;P21964;E7EMS6;E7EUU8;F8WBW9;H7BZ45	P21964-2;P21964;E7EMS6;E7EUU8	6;6;4;3;2;1	6;6;4;3;2;1	6;6;4;3;2;1	Catechol O-methyltransferase	COMT	sp|P21964-2|COMT_HUMAN Isoform Soluble of Catechol O-methyltransferase OS=Homo sapiens GN=COMT;sp|P21964|COMT_HUMAN Catechol O-methyltransferase OS=Homo sapiens GN=COMT PE=1 SV=2;tr|E7EMS6|E7EMS6_HUMAN Catechol O-methyltransferase (Fragment) OS=Homo sapien	6	6	6	6	3	6	3	0	6	6	5	0	2	2	0	1	0	1	2	1	0	1	2	1	0	0	6	5	0	5	0	0	0	0	1	0	0	0	3	6	3	0
P53621;P53621-2	P53621;P53621-2	20;20	20;20	20;20	Coatomer subunit alpha;Xenin;Proxenin	COPA	sp|P53621|COPA_HUMAN Coatomer subunit alpha OS=Homo sapiens GN=COPA PE=1 SV=2;sp|P53621-2|COPA_HUMAN Isoform 2 of Coatomer subunit alpha OS=Homo sapiens GN=COPA	2	20	20	20	4	6	5	1	13	15	7	2	2	0	0	1	1	0	0	1	1	0	2	0	1	6	15	5	10	19	1	1	1	1	1	1	1	1	4	6	5	1
P53618;E9PP73	P53618;E9PP73	13;7	13;7	13;7	Coatomer subunit beta	COPB1	sp|P53618|COPB_HUMAN Coatomer subunit beta OS=Homo sapiens GN=COPB1 PE=1 SV=3;tr|E9PP73|E9PP73_HUMAN Coatomer subunit beta (Fragment) OS=Homo sapiens GN=COPB1 PE=1 SV=7	2	13	13	13	5	5	5	0	13	12	4	0	6	3	1	0	0	1	5	0	0	0	0	0	0	0	7	0	1	9	0	0	0	0	0	0	0	1	5	5	5	0
Q9UNS2;J3QKR0;C9JLV5;H7C3P9;Q9UNS2-2;J3QL22;J3QS85;J3KTQ1;K7ES36	Q9UNS2;J3QKR0;C9JLV5;H7C3P9;Q9UNS2-2	3;2;2;2;2;1;1;1;1	3;2;2;2;2;1;1;1;1	3;2;2;2;2;1;1;1;1	COP9 signalosome complex subunit 3	COPS3	sp|Q9UNS2|CSN3_HUMAN COP9 signalosome complex subunit 3 OS=Homo sapiens GN=COPS3 PE=1 SV=3;tr|J3QKR0|J3QKR0_HUMAN COP9 signalosome complex subunit 3 OS=Homo sapiens GN=COPS3 PE=1 SV=1;tr|C9JLV5|C9JLV5_HUMAN COP9 signalosome complex subunit 3 (Fragment) OS=	9	3	3	3	0	0	0	0	0	1	0	0	0	0	0	0	0	0	0	0	0	0	0	0	0	0	2	1	0	3	0	0	0	0	0	0	0	0	0	0	0	0
F8W651;F8VVA7;P61923;F8VXB1;F8VUC5;F8W156;F8VYZ4;P61923-5;P61923-4;F8VYK5;F8VXR1;P61923-2;P61923-3	F8W651;F8VVA7;P61923;F8VXB1;F8VUC5;F8W156;F8VYZ4;P61923-5;P61923-4	3;3;3;2;2;2;2;2;2;1;1;1;1	3;3;3;2;2;2;2;2;2;1;1;1;1	3;3;3;2;2;2;2;2;2;1;1;1;1	Coatomer subunit zeta-1	COPZ1	tr|F8W651|F8W651_HUMAN Coatomer subunit zeta-1 OS=Homo sapiens GN=COPZ1 PE=1 SV=1;tr|F8VVA7|F8VVA7_HUMAN Coatomer subunit zeta-1 OS=Homo sapiens GN=COPZ1 PE=1 SV=1;sp|P61923|COPZ1_HUMAN Coatomer subunit zeta-1 OS=Homo sapiens GN=COPZ1 PE=1 SV=1;tr|F8VXB1|F	13	3	3	3	2	2	2	0	3	3	2	1	0	0	0	0	0	1	0	0	0	0	2	0	1	1	3	2	2	3	0	0	0	0	0	0	0	0	2	2	2	0
P13073;Q86WV2;H3BN72;H3BNV9;H3BNI5;H3BPG0	P13073;Q86WV2;H3BN72;H3BNV9	3;2;2;2;1;1	3;2;2;2;1;1	3;2;2;2;1;1	Cytochrome c oxidase subunit 4 isoform 1, mitochondrial	COX4I1	sp|P13073|COX41_HUMAN Cytochrome c oxidase subunit 4 isoform 1, mitochondrial OS=Homo sapiens GN=COX4I1 PE=1 SV=1;tr|Q86WV2|Q86WV2_HUMAN COX4I1 protein OS=Homo sapiens GN=COX4I1 PE=1 SV=1;tr|H3BN72|H3BN72_HUMAN Cytochrome c oxidase subunit 4 isoform 1, mit	6	3	3	3	2	1	1	0	3	3	2	3	2	2	1	1	0	2	2	1	0	1	1	1	1	0	3	3	2	2	0	0	0	0	1	0	0	1	2	1	1	0
P12074	P12074	1	1	1	Cytochrome c oxidase subunit 6A1, mitochondrial	COX6A1	sp|P12074|CX6A1_HUMAN Cytochrome c oxidase subunit 6A1, mitochondrial OS=Homo sapiens GN=COX6A1 PE=1 SV=4	1	1	1	1	1	0	1	0	1	1	0	0	0	0	0	0	0	0	0	1	0	0	0	0	0	0	0	0	0	0	0	0	0	0	0	0	0	0	1	0	1	0
H7C5R1;E9PFZ2;P00450	H7C5R1;E9PFZ2;P00450	3;3;3	3;3;3	2;2;2	Ceruloplasmin	CP	tr|H7C5R1|H7C5R1_HUMAN Ceruloplasmin (Fragment) OS=Homo sapiens GN=CP PE=1 SV=1;tr|E9PFZ2|E9PFZ2_HUMAN Ceruloplasmin OS=Homo sapiens GN=CP PE=1 SV=1;sp|P00450|CERU_HUMAN Ceruloplasmin OS=Homo sapiens GN=CP PE=1 SV=1	3	3	3	2	3	1	2	1	3	3	2	1	3	3	3	3	3	3	3	2	2	3	2	2	2	2	3	1	1	2	3	2	3	1	2	3	2	1	3	1	2	1
Q10570;E9PIM1;A0A087X101	Q10570	13;2;2	13;2;2	13;2;2	Cleavage and polyadenylation specificity factor subunit 1	CPSF1	sp|Q10570|CPSF1_HUMAN Cleavage and polyadenylation specificity factor subunit 1 OS=Homo sapiens GN=CPSF1 PE=1 SV=2	3	13	13	13	0	1	3	0	12	11	10	6	7	0	0	0	0	0	0	0	0	0	1	1	1	0	12	10	9	10	1	0	0	0	0	0	0	0	0	1	3	0
G5E9W3;Q9UKF6;C9JZH6	G5E9W3;Q9UKF6	6;6;1	6;6;1	6;6;1	Cleavage and polyadenylation specificity factor subunit 3	CPSF3	tr|G5E9W3|G5E9W3_HUMAN Cleavage and polyadenylation specific factor 3, 73kDa, isoform CRA_b OS=Homo sapiens GN=CPSF3 PE=1 SV=1;sp|Q9UKF6|CPSF3_HUMAN Cleavage and polyadenylation specificity factor subunit 3 OS=Homo sapiens GN=CPSF3 PE=1 SV=1	3	6	6	6	2	3	2	0	6	6	6	4	3	0	0	0	0	0	1	0	0	0	1	0	0	2	4	5	4	3	0	0	0	0	0	0	0	0	2	3	2	0
C9J979;Q5TA45-2;Q5TA45-3;Q5TA45;E9PMA2;A0A0D9SGA8;H0YE15;E9PJG0;E9PKA4;E9PNS4;A0A087WXT8;Q96HV7;C9IYS7;A0A087WYI0;Q5TA45-4;Q5TA45-5	C9J979;Q5TA45-2;Q5TA45-3;Q5TA45;E9PMA2;A0A0D9SGA8;H0YE15;E9PJG0;E9PKA4;E9PNS4;A0A087WXT8;Q96HV7;C9IYS7;A0A087WYI0;Q5TA45-4;Q5TA45-5	2;2;2;2;1;1;1;1;1;1;1;1;1;1;1;1	2;2;2;2;1;1;1;1;1;1;1;1;1;1;1;1	2;2;2;2;1;1;1;1;1;1;1;1;1;1;1;1	Integrator complex subunit 11	CPSF3L	tr|C9J979|C9J979_HUMAN Integrator complex subunit 11 (Fragment) OS=Homo sapiens GN=CPSF3L PE=1 SV=2;sp|Q5TA45-2|INT11_HUMAN Isoform 2 of Integrator complex subunit 11 OS=Homo sapiens GN=CPSF3L;sp|Q5TA45-3|INT11_HUMAN Isoform 3 of Integrator complex subunit	16	2	2	2	0	0	0	0	2	2	2	1	1	0	0	0	1	0	0	0	0	0	0	0	0	0	2	2	1	2	1	0	1	0	0	1	1	0	0	0	0	0
F5H669;Q8N684-2;Q8N684;Q8N684-3;J3QT54;F5H6M0;F5H047	F5H669;Q8N684-2;Q8N684;Q8N684-3	3;3;3;3;1;1;1	3;3;3;3;1;1;1	3;3;3;3;1;1;1	Cleavage and polyadenylation specificity factor subunit 7	CPSF7	tr|F5H669|F5H669_HUMAN Cleavage and polyadenylation-specificity factor subunit 7 (Fragment) OS=Homo sapiens GN=CPSF7 PE=1 SV=1;sp|Q8N684-2|CPSF7_HUMAN Isoform 2 of Cleavage and polyadenylation specificity factor subunit 7 OS=Homo sapiens GN=CPSF7;sp|Q8N684	7	3	3	3	1	3	0	1	2	1	0	3	3	0	0	0	1	1	1	0	2	2	0	0	1	1	2	2	3	2	1	2	1	2	0	1	2	2	1	3	0	1
Q70SY1-2;Q70SY1	Q70SY1-2;Q70SY1	1;1	1;1	1;1	Cyclic AMP-responsive element-binding protein 3-like protein 2;Processed cyclic AMP-responsive element-binding protein 3-like protein 2	CREB3L2	sp|Q70SY1-2|CR3L2_HUMAN Isoform 2 of Cyclic AMP-responsive element-binding protein 3-like protein 2 OS=Homo sapiens GN=CREB3L2;sp|Q70SY1|CR3L2_HUMAN Cyclic AMP-responsive element-binding protein 3-like protein 2 OS=Homo sapiens GN=CREB3L2 PE=1 SV=3	2	1	1	1	0	0	0	0	1	1	1	1	1	0	0	0	0	0	0	0	0	0	0	0	0	0	1	1	1	1	0	0	0	0	0	0	0	0	0	0	0	0
Q68CJ9-4;Q68CJ9-2;Q68CJ9	Q68CJ9-4;Q68CJ9-2;Q68CJ9	1;1;1	1;1;1	1;1;1	Cyclic AMP-responsive element-binding protein 3-like protein 3;Processed cyclic AMP-responsive element-binding protein 3-like protein 3	CREB3L3	sp|Q68CJ9-4|CR3L3_HUMAN Isoform 3 of Cyclic AMP-responsive element-binding protein 3-like protein 3 OS=Homo sapiens GN=CREB3L3;sp|Q68CJ9-2|CR3L3_HUMAN Isoform 2 of Cyclic AMP-responsive element-binding protein 3-like protein 3 OS=Homo sapiens GN=CREB3L3;sp	3	1	1	1	0	0	0	0	0	0	0	0	0	1	0	0	0	0	0	0	0	0	0	0	0	0	0	0	0	0	0	0	0	0	0	0	0	0	0	0	0	0
Q02930-2;Q02930;Q02930-3;Q02930-4;H0YFV2;C9JN33;H9KVC5;F5H629;B8ZZU6;K7ELQ4;P15336-6;P15336-8;P17544-4;P15336-2;P15336-4;P17544-2;P17544-3;P17544-6;P15336-5;P17544;P15336	Q02930-2;Q02930;Q02930-3;Q02930-4	16;16;15;11;4;4;3;1;1;1;1;1;1;1;1;1;1;1;1;1;1	16;16;15;11;4;4;3;1;1;1;1;1;1;1;1;1;1;1;1;1;1	16;16;15;11;4;4;3;1;1;1;1;1;1;1;1;1;1;1;1;1;1	Cyclic AMP-responsive element-binding protein 5	CREB5	sp|Q02930-2|CREB5_HUMAN Isoform 2 of Cyclic AMP-responsive element-binding protein 5 OS=Homo sapiens GN=CREB5;sp|Q02930|CREB5_HUMAN Cyclic AMP-responsive element-binding protein 5 OS=Homo sapiens GN=CREB5 PE=1 SV=3;sp|Q02930-3|CREB5_HUMAN Isoform 3 of Cycl	21	16	16	16	10	10	12	12	11	10	11	12	13	13	12	13	15	14	13	13	13	13	3	6	5	5	10	13	12	13	12	12	11	13	12	12	12	14	10	10	12	12
F8WBY3;Q96HD1;Q96HD1-2	F8WBY3;Q96HD1;Q96HD1-2	2;2;2	2;2;2	2;2;2	Cysteine-rich with EGF-like domain protein 1	CRELD1	tr|F8WBY3|F8WBY3_HUMAN Cysteine-rich with EGF-like domain protein 1 OS=Homo sapiens GN=CRELD1 PE=1 SV=1;sp|Q96HD1|CREL1_HUMAN Cysteine-rich with EGF-like domain protein 1 OS=Homo sapiens GN=CRELD1 PE=1 SV=3;sp|Q96HD1-2|CREL1_HUMAN Isoform 2 of Cysteine-ric	3	2	2	2	1	1	0	0	1	1	2	0	1	1	0	0	0	0	0	0	0	0	0	0	0	0	1	0	1	1	0	0	0	0	0	0	0	0	1	1	0	0
C9JP16;O75718	C9JP16;O75718	2;2	2;2	2;2	Cartilage-associated protein	CRTAP	tr|C9JP16|C9JP16_HUMAN Cartilage-associated protein OS=Homo sapiens GN=CRTAP PE=1 SV=1;sp|O75718|CRTAP_HUMAN Cartilage-associated protein OS=Homo sapiens GN=CRTAP PE=1 SV=1	2	2	2	2	0	0	0	0	0	0	0	0	0	0	0	0	0	0	0	0	0	0	0	0	0	0	2	2	2	2	0	0	0	0	0	0	0	0	0	0	0	0
H0YIC4;A0A0C4DGI3;B4DJV2;O75390	H0YIC4;A0A0C4DGI3;B4DJV2;O75390	1;1;1;1	1;1;1;1	1;1;1;1	Citrate synthase;Citrate synthase, mitochondrial	CS	tr|H0YIC4|H0YIC4_HUMAN Citrate synthase (Fragment) OS=Homo sapiens GN=CS PE=1 SV=1;tr|A0A0C4DGI3|A0A0C4DGI3_HUMAN Citrate synthase OS=Homo sapiens GN=CS PE=1 SV=1;tr|B4DJV2|B4DJV2_HUMAN Citrate synthase OS=Homo sapiens GN=CS PE=1 SV=1;sp|O75390|CISY_HUMAN	4	1	1	1	0	0	1	0	1	1	1	0	0	0	0	0	0	0	0	0	0	0	0	0	0	0	1	1	1	1	0	0	0	0	0	0	0	0	0	0	1	0
P55060-3;P55060;P55060-4;P55060-2	P55060-3;P55060;P55060-4	36;36;34;11	36;36;34;11	36;36;34;11	Exportin-2	CSE1L	sp|P55060-3|XPO2_HUMAN Isoform 3 of Exportin-2 OS=Homo sapiens GN=CSE1L;sp|P55060|XPO2_HUMAN Exportin-2 OS=Homo sapiens GN=CSE1L PE=1 SV=3;sp|P55060-4|XPO2_HUMAN Isoform 4 of Exportin-2 OS=Homo sapiens GN=CSE1L	4	36	36	36	17	27	20	1	30	32	25	2	25	14	12	7	1	12	12	6	1	4	15	1	0	15	30	4	7	27	8	1	1	9	2	3	1	4	17	27	20	1
P48729-3;P48729;P48729-2;D6REM4;E7ETM0;E5RG27;D6RGE5;U3KPX3;H0Y9X2;U3KQK7;Q8N752	P48729-3;P48729;P48729-2;D6REM4;E7ETM0	3;3;3;2;2;1;1;1;1;1;1	3;3;3;2;2;1;1;1;1;1;1	3;3;3;2;2;1;1;1;1;1;1	Casein kinase I isoform alpha	CSNK1A1	sp|P48729-3|KC1A_HUMAN Isoform 3 of Casein kinase I isoform alpha OS=Homo sapiens GN=CSNK1A1;sp|P48729|KC1A_HUMAN Casein kinase I isoform alpha OS=Homo sapiens GN=CSNK1A1 PE=1 SV=2;sp|P48729-2|KC1A_HUMAN Isoform 2 of Casein kinase I isoform alpha OS=Homo s	11	3	3	3	0	0	0	0	1	1	1	1	1	0	0	0	0	0	0	0	0	0	1	0	0	0	2	1	2	2	0	0	0	0	0	0	0	0	0	0	0	0
E7EU96;Q5U5J2;P68400;Q8NEV1;P68400-2;A0A087WY74;V9GYA2;V9GY80	E7EU96;Q5U5J2;P68400;Q8NEV1;P68400-2	9;9;9;7;5;2;1;1	9;9;9;7;5;2;1;1	9;9;9;7;5;2;1;1	Casein kinase II subunit alpha;Casein kinase II subunit alpha 3	CSNK2A1;CSNK2A3	tr|E7EU96|E7EU96_HUMAN Casein kinase II subunit alpha OS=Homo sapiens GN=CSNK2A1 PE=1 SV=1;tr|Q5U5J2|Q5U5J2_HUMAN CSNK2A1 protein OS=Homo sapiens GN=CSNK2A1 PE=1 SV=1;sp|P68400|CSK21_HUMAN Casein kinase II subunit alpha OS=Homo sapiens GN=CSNK2A1 PE=1 SV=1	8	9	9	9	5	6	3	0	9	9	3	4	7	3	2	3	0	4	4	1	0	0	2	1	1	2	7	7	4	8	0	0	0	2	0	0	0	2	5	6	3	0
Q6UVK1	Q6UVK1	4	4	4	Chondroitin sulfate proteoglycan 4	CSPG4	sp|Q6UVK1|CSPG4_HUMAN Chondroitin sulfate proteoglycan 4 OS=Homo sapiens GN=CSPG4 PE=1 SV=2	1	4	4	4	0	1	2	0	2	2	3	1	1	0	0	0	0	0	0	0	0	0	0	0	0	1	4	0	2	3	0	0	0	0	0	0	0	0	0	1	2	0
Q9H8E8;A0A075B6H4;Q9H8E8-2	Q9H8E8;A0A075B6H4;Q9H8E8-2	6;5;5	6;5;5	6;5;5	Cysteine-rich protein 2-binding protein	CSRP2BP	sp|Q9H8E8|CSR2B_HUMAN Cysteine-rich protein 2-binding protein OS=Homo sapiens GN=CSRP2BP PE=1 SV=3;tr|A0A075B6H4|A0A075B6H4_HUMAN Cysteine-rich protein 2-binding protein OS=Homo sapiens GN=CSRP2BP PE=1 SV=1;sp|Q9H8E8-2|CSR2B_HUMAN Isoform 2 of Cysteine-ric	3	6	6	6	3	4	3	0	6	5	2	0	1	0	0	0	0	0	0	0	0	0	0	0	0	0	1	0	0	0	0	0	0	0	0	0	0	0	3	4	3	0
P49711;P49711-2;V9GY73;Q8NI51-11;Q8NI51-6;Q8NI51-5;Q8NI51-10;Q8NI51-2;Q8NI51;Q8NI51-3;Q8NI51-7;F5H2V8;Q8NI51-8	P49711;P49711-2	28;18;2;2;2;2;2;2;2;2;2;1;1	28;18;2;2;2;2;2;2;2;2;2;1;1	28;18;2;2;2;2;2;2;2;2;2;1;1	Transcriptional repressor CTCF	CTCF	sp|P49711|CTCF_HUMAN Transcriptional repressor CTCF OS=Homo sapiens GN=CTCF PE=1 SV=1;sp|P49711-2|CTCF_HUMAN Isoform 2 of Transcriptional repressor CTCF OS=Homo sapiens GN=CTCF	13	28	28	28	24	27	26	17	26	26	25	19	23	18	17	12	1	16	15	12	3	2	14	11	13	13	20	17	18	16	11	1	1	4	11	1	6	4	24	27	26	17
B4DGU4;P35222;P35222-2;E7EMJ5	B4DGU4;P35222	16;16;2;1	16;16;2;1	15;15;1;1	Catenin beta-1	CTNNB1	tr|B4DGU4|B4DGU4_HUMAN Catenin beta-1 OS=Homo sapiens GN=CTNNB1 PE=1 SV=1;sp|P35222|CTNB1_HUMAN Catenin beta-1 OS=Homo sapiens GN=CTNNB1 PE=1 SV=1	4	16	16	15	1	3	1	0	10	11	4	4	5	0	0	0	0	0	0	0	0	0	3	0	1	4	15	10	14	15	0	0	0	0	0	0	1	0	1	3	1	0
A0A087WUB9;Q8WYA6-3;Q8WYA6-2;Q8WYA6-4;Q8WYA6	A0A087WUB9;Q8WYA6-3;Q8WYA6-2;Q8WYA6-4;Q8WYA6	1;1;1;1;1	1;1;1;1;1	1;1;1;1;1	Beta-catenin-like protein 1	CTNNBL1	tr|A0A087WUB9|A0A087WUB9_HUMAN Beta-catenin-like protein 1 OS=Homo sapiens GN=CTNNBL1 PE=1 SV=1;sp|Q8WYA6-3|CTBL1_HUMAN Isoform 3 of Beta-catenin-like protein 1 OS=Homo sapiens GN=CTNNBL1;sp|Q8WYA6-2|CTBL1_HUMAN Isoform 2 of Beta-catenin-like protein 1 OS=	5	1	1	1	0	0	0	0	0	0	0	0	0	0	0	0	0	0	0	0	0	0	0	0	0	0	0	0	0	0	0	0	0	0	0	0	1	0	0	0	0	0
C9JZR2;O60716-16;O60716-15;O60716-13;O60716-11;O60716-14;O60716-12;O60716-10;O60716-8;O60716-9;O60716-7;O60716-5;O60716-3;O60716-6;O60716-4;O60716-2;O60716;O60716-24;O60716-23;O60716-21;O60716-19;O60716-22;O60716-20;O60716-18;O60716-17;O60716-32;O60716-31;O60716-29;O60716-27;O60716-30;O60716-28;O60716-26;O60716-25;E9PKY0;E9PKL1;E9PRE2	C9JZR2;O60716-16;O60716-15;O60716-13;O60716-11;O60716-14;O60716-12;O60716-10;O60716-8;O60716-9;O60716-7;O60716-5;O60716-3;O60716-6;O60716-4;O60716-2;O60716;O60716-24;O60716-23;O60716-21;O60716-19;O60716-22;O60716-20;O60716-18;O60716-17;O60716-32;O60716-31;O60716-29;O60716-27;O60716-30;O60716-28;O60716-26;O60716-25	5;5;5;5;5;5;5;5;5;5;5;5;5;5;5;5;5;4;4;4;4;4;4;4;4;3;3;3;3;3;3;3;3;1;1;1	5;5;5;5;5;5;5;5;5;5;5;5;5;5;5;5;5;4;4;4;4;4;4;4;4;3;3;3;3;3;3;3;3;1;1;1	5;5;5;5;5;5;5;5;5;5;5;5;5;5;5;5;5;4;4;4;4;4;4;4;4;3;3;3;3;3;3;3;3;1;1;1	Catenin delta-1	CTNND1	tr|C9JZR2|C9JZR2_HUMAN Catenin delta-1 OS=Homo sapiens GN=CTNND1 PE=1 SV=2;sp|O60716-16|CTND1_HUMAN Isoform 2 of Catenin delta-1 OS=Homo sapiens GN=CTNND1;sp|O60716-15|CTND1_HUMAN Isoform 2C of Catenin delta-1 OS=Homo sapiens GN=CTNND1;sp|O60716-13|CTND1_H	36	5	5	5	0	0	0	0	0	1	1	0	1	0	0	0	0	0	0	0	0	0	4	1	3	2	4	3	5	4	0	0	0	0	0	0	0	0	0	0	0	0
P17812-2;P17812	P17812-2;P17812	1;1	1;1	1;1	CTP synthase 1	CTPS1	sp|P17812-2|PYRG1_HUMAN Isoform 2 of CTP synthase 1 OS=Homo sapiens GN=CTPS1;sp|P17812|PYRG1_HUMAN CTP synthase 1 OS=Homo sapiens GN=CTPS1 PE=1 SV=2	2	1	1	1	0	0	0	0	0	0	0	0	0	0	0	0	0	0	0	0	0	0	0	0	0	0	1	1	1	1	0	0	0	0	0	0	0	0	0	0	0	0
Q9UBR2	Q9UBR2	3	3	3	Cathepsin Z	CTSZ	sp|Q9UBR2|CATZ_HUMAN Cathepsin Z OS=Homo sapiens GN=CTSZ PE=1 SV=1	1	3	3	3	2	3	2	1	2	2	2	3	2	2	2	2	2	2	2	1	1	2	2	2	2	2	2	1	2	1	1	1	2	2	2	2	2	2	2	3	2	1
A0A0A0MR50;Q13619-2;Q13619;K4DI93;Q13620-3;Q13620-1;Q13620;A6NE76	A0A0A0MR50;Q13619-2;Q13619;K4DI93;Q13620-3;Q13620-1;Q13620	4;4;4;2;2;2;2;1	4;4;4;2;2;2;2;1	4;4;4;2;2;2;2;1	Cullin-4A;Cullin-4B	CUL4A;CUL4B	tr|A0A0A0MR50|A0A0A0MR50_HUMAN Cullin-4A OS=Homo sapiens GN=CUL4A PE=1 SV=1;sp|Q13619-2|CUL4A_HUMAN Isoform 2 of Cullin-4A OS=Homo sapiens GN=CUL4A;sp|Q13619|CUL4A_HUMAN Cullin-4A OS=Homo sapiens GN=CUL4A PE=1 SV=3;tr|K4DI93|K4DI93_HUMAN Cullin 4B, isoform	8	4	4	4	0	0	0	0	1	1	0	0	0	0	0	0	0	0	0	0	0	0	0	0	0	0	3	2	1	4	0	0	0	0	0	0	0	0	0	0	0	0
Q14999;Q14999-2	Q14999;Q14999-2	2;2	2;2	2;2	Cullin-7	CUL7	sp|Q14999|CUL7_HUMAN Cullin-7 OS=Homo sapiens GN=CUL7 PE=1 SV=2;sp|Q14999-2|CUL7_HUMAN Isoform 2 of Cullin-7 OS=Homo sapiens GN=CUL7	2	2	2	2	0	1	1	1	2	1	0	1	1	0	0	0	0	0	0	0	0	0	0	1	1	1	0	1	0	0	1	0	0	0	1	0	0	0	0	1	1	1
P39880-9;Q13948-9;Q13948-10;Q13948-2;Q13948	P39880-9;Q13948-9;Q13948-10;Q13948-2;Q13948	1;1;1;1;1	1;1;1;1;1	1;1;1;1;1	Protein CASP	CUX1	sp|P39880-9|CUX1_HUMAN Isoform 11 of Homeobox protein cut-like 1 OS=Homo sapiens GN=CUX1;sp|Q13948-9|CASP_HUMAN Isoform 9 of Protein CASP OS=Homo sapiens GN=CUX1;sp|Q13948-10|CASP_HUMAN Isoform 10 of Protein CASP OS=Homo sapiens GN=CUX1;sp|Q13948-2|CASP_HU	5	1	1	1	1	1	0	0	1	1	1	1	0	0	0	0	0	0	0	0	0	0	0	0	0	0	1	1	0	1	0	0	0	0	0	0	0	0	1	1	0	0
Q6NSI4;Q6NSI4-4;B1AQ74;Q6NSI4-3;Q6NSI4-2	Q6NSI4;Q6NSI4-4	3;2;1;1;1	3;2;1;1;1	3;2;1;1;1	Uncharacterized protein CXorf57	CXorf57	sp|Q6NSI4|CX057_HUMAN Uncharacterized protein CXorf57 OS=Homo sapiens GN=CXorf57 PE=1 SV=2;sp|Q6NSI4-4|CX057_HUMAN Isoform 4 of Uncharacterized protein CXorf57 OS=Homo sapiens GN=CXorf57	5	3	3	3	0	0	0	0	2	2	2	2	1	0	0	0	0	0	0	0	0	0	0	0	0	0	2	2	3	3	0	0	0	0	0	0	0	0	0	0	0	0
K7EQ21;Q9P0U4;Q9P0U4-2	K7EQ21;Q9P0U4;Q9P0U4-2	1;1;1	1;1;1	1;1;1	CXXC-type zinc finger protein 1	CXXC1	tr|K7EQ21|K7EQ21_HUMAN CXXC finger 1 (PHD domain), isoform CRA_c OS=Homo sapiens GN=CXXC1 PE=1 SV=1;sp|Q9P0U4|CXXC1_HUMAN CXXC-type zinc finger protein 1 OS=Homo sapiens GN=CXXC1 PE=1 SV=2;sp|Q9P0U4-2|CXXC1_HUMAN Isoform 2 of CXXC-type zinc finger protein	3	1	1	1	0	0	0	0	1	0	1	0	1	0	0	0	0	0	0	0	0	0	0	0	0	0	0	0	0	0	0	0	0	0	0	0	0	0	0	0	0	0
D6RFH4;H3BUX2;J3KNF8;O43169;J3QR91	D6RFH4;H3BUX2;J3KNF8;O43169;J3QR91	2;2;2;2;1	2;2;2;2;1	2;2;2;2;1	Cytochrome b5 type B	CYB5B	tr|D6RFH4|D6RFH4_HUMAN Cytochrome b5 type B OS=Homo sapiens GN=CYB5B PE=1 SV=1;tr|H3BUX2|H3BUX2_HUMAN Cytochrome b5 type B OS=Homo sapiens GN=CYB5B PE=1 SV=1;tr|J3KNF8|J3KNF8_HUMAN Cytochrome b5 type B OS=Homo sapiens GN=CYB5B PE=1 SV=1;sp|O43169|CYB5B_HUM	5	2	2	2	1	1	0	0	1	1	0	0	0	0	0	0	0	0	0	0	0	0	0	0	0	0	1	0	0	0	0	0	0	0	0	0	0	0	1	1	0	0
P00387-2;P00387;P00387-3;B1AHF3	P00387-2;P00387;P00387-3;B1AHF3	11;11;11;7	11;11;11;7	11;11;11;7	NADH-cytochrome b5 reductase 3;NADH-cytochrome b5 reductase 3 membrane-bound form;NADH-cytochrome b5 reductase 3 soluble form	CYB5R3	sp|P00387-2|NB5R3_HUMAN Isoform 2 of NADH-cytochrome b5 reductase 3 OS=Homo sapiens GN=CYB5R3;sp|P00387|NB5R3_HUMAN NADH-cytochrome b5 reductase 3 OS=Homo sapiens GN=CYB5R3 PE=1 SV=3;sp|P00387-3|NB5R3_HUMAN Isoform 3 of NADH-cytochrome b5 reductase 3 OS=Ho	4	11	11	11	7	8	7	0	9	10	10	2	7	6	3	3	0	5	4	4	0	0	4	2	2	3	10	7	5	7	3	0	0	3	1	0	0	3	7	8	7	0
C9JFR7;P99999;CON__P62894	C9JFR7;P99999	5;5;1	5;5;1	5;5;1	Cytochrome c	CYCS	tr|C9JFR7|C9JFR7_HUMAN Cytochrome c (Fragment) OS=Homo sapiens GN=CYCS PE=1 SV=1;sp|P99999|CYC_HUMAN Cytochrome c OS=Homo sapiens GN=CYCS PE=1 SV=2	3	5	5	5	2	1	3	2	5	5	4	3	3	1	2	2	1	1	1	2	1	0	2	0	1	2	5	5	4	4	1	0	0	2	2	0	0	1	2	1	3	2
Q7L576;A0A0G2JR96;A0A0G2JQT1;Q7L576-2;Q7L576-3;A0A0G2JRX2;A0A087WU52;A0A0G2JRV9;A0A087WWL1;A0A0G2JQH3;A0A087WVZ5	Q7L576;A0A0G2JR96;A0A0G2JQT1	29;21;21;14;9;3;3;3;3;3;3	29;21;21;14;9;3;3;3;3;3;3	14;9;9;7;5;1;1;1;1;3;3	Cytoplasmic FMR1-interacting protein 1	CYFIP1	sp|Q7L576|CYFP1_HUMAN Cytoplasmic FMR1-interacting protein 1 OS=Homo sapiens GN=CYFIP1 PE=1 SV=1;tr|A0A0G2JR96|A0A0G2JR96_HUMAN Cytoplasmic FMR1-interacting protein 1 (Fragment) OS=Homo sapiens GN=CYFIP1 PE=1 SV=3;tr|A0A0G2JQT1|A0A0G2JQT1_HUMAN Cytoplasmic	11	29	29	14	12	10	8	0	24	22	22	3	9	5	6	4	0	5	4	2	1	0	4	0	0	6	25	5	8	24	1	0	0	5	1	0	0	3	12	10	8	0
E7EVJ5;Q96F07-2;Q96F07;H7C229;E7EW33;A0A087WWZ1;A0A087WVE1;A0A087WTQ3;H0YL50;A0A087X0D6;A0A087WV63;A0A0G2JRF5;A0A087WWY5;A0A087WZL7	E7EVJ5;Q96F07-2;Q96F07;H7C229;E7EW33	22;22;20;18;17;6;5;5;2;2;1;1;1;1	7;7;7;5;5;2;2;2;0;0;0;0;0;0	7;7;7;5;5;2;2;2;0;0;0;0;0;0	Cytoplasmic FMR1-interacting protein 2	CYFIP2	tr|E7EVJ5|E7EVJ5_HUMAN Cytoplasmic FMR1-interacting protein 2 OS=Homo sapiens GN=CYFIP2 PE=1 SV=1;sp|Q96F07-2|CYFP2_HUMAN Isoform 2 of Cytoplasmic FMR1-interacting protein 2 OS=Homo sapiens GN=CYFIP2;sp|Q96F07|CYFP2_HUMAN Cytoplasmic FMR1-interacting prote	14	22	7	7	10	9	8	0	17	16	16	2	8	5	5	3	0	5	4	2	0	0	5	1	0	6	19	4	8	17	1	0	0	4	1	0	0	2	3	3	2	0
F8WBE2;C9J8K7;E9PHG5;Q6UW02-2;Q6UW02	F8WBE2;C9J8K7;E9PHG5;Q6UW02-2;Q6UW02	1;1;1;1;1	1;1;1;1;1	1;1;1;1;1	Cytochrome P450 20A1	CYP20A1	tr|F8WBE2|F8WBE2_HUMAN Cytochrome P450 20A1 OS=Homo sapiens GN=CYP20A1 PE=1 SV=1;tr|C9J8K7|C9J8K7_HUMAN Cytochrome P450 20A1 (Fragment) OS=Homo sapiens GN=CYP20A1 PE=1 SV=1;tr|E9PHG5|E9PHG5_HUMAN Cytochrome P450 20A1 OS=Homo sapiens GN=CYP20A1 PE=1 SV=1;sp	5	1	1	1	1	0	0	0	0	0	1	0	0	1	0	0	0	0	1	0	0	0	0	0	0	0	1	0	0	1	0	0	0	0	0	0	0	0	1	0	0	0
A0A0C4DFL7;Q16850-2;Q16850;H7C0D0	A0A0C4DFL7;Q16850-2;Q16850	7;7;7;2	7;7;7;2	7;7;7;2	Lanosterol 14-alpha demethylase	CYP51A1	tr|A0A0C4DFL7|A0A0C4DFL7_HUMAN Lanosterol 14-alpha demethylase OS=Homo sapiens GN=CYP51A1 PE=1 SV=1;sp|Q16850-2|CP51A_HUMAN Isoform 2 of Lanosterol 14-alpha demethylase OS=Homo sapiens GN=CYP51A1;sp|Q16850|CP51A_HUMAN Lanosterol 14-alpha demethylase OS=Hom	4	7	7	7	2	1	0	0	5	2	3	0	1	0	0	0	1	0	0	0	0	0	0	0	0	1	5	2	3	7	0	1	0	0	0	0	0	1	2	1	0	0
O00622;A0A087WVM3	O00622;A0A087WVM3	2;1	2;1	2;1	Protein CYR61	CYR61	sp|O00622|CYR61_HUMAN Protein CYR61 OS=Homo sapiens GN=CYR61 PE=1 SV=1;tr|A0A087WVM3|A0A087WVM3_HUMAN Protein CYR61 OS=Homo sapiens GN=CYR61 PE=1 SV=1	2	2	2	2	0	0	0	0	2	2	2	1	1	0	0	0	0	0	0	0	0	0	0	0	0	0	2	2	1	1	0	0	0	0	0	0	0	0	0	0	0	0
F5GXX5;P61803;F5H895;A0A0B4J239	F5GXX5;P61803;F5H895;A0A0B4J239	3;3;2;2	3;3;2;2	3;3;2;2	Dolichyl-diphosphooligosaccharide--protein glycosyltransferase subunit DAD1	DAD1	tr|F5GXX5|F5GXX5_HUMAN Dolichyl-diphosphooligosaccharide--protein glycosyltransferase subunit DAD1 OS=Homo sapiens GN=DAD1 PE=1 SV=1;sp|P61803|DAD1_HUMAN Dolichyl-diphosphooligosaccharide--protein glycosyltransferase subunit DAD1 OS=Homo sapiens GN=DAD1 PE	4	3	3	3	3	3	3	0	3	3	3	2	3	3	2	2	0	3	2	1	0	1	3	0	1	2	2	1	1	3	1	0	0	0	2	0	0	0	3	3	3	0
O43293	O43293	3	3	3	Death-associated protein kinase 3	DAPK3	sp|O43293|DAPK3_HUMAN Death-associated protein kinase 3 OS=Homo sapiens GN=DAPK3 PE=1 SV=1	1	3	3	3	0	0	0	0	2	2	0	1	0	0	0	0	0	0	0	0	0	0	0	0	0	0	3	2	2	2	0	0	0	0	0	0	0	0	0	0	0	0
Q9UER7-3;Q9UER7;Q9UER7-5;Q9UER7-4;Q9UER7-2;Q5STR5;Q4VX54	Q9UER7-3;Q9UER7;Q9UER7-5;Q9UER7-4;Q9UER7-2	3;3;2;2;2;1;1	3;3;2;2;2;1;1	3;3;2;2;2;1;1	Death domain-associated protein 6	DAXX	sp|Q9UER7-3|DAXX_HUMAN Isoform 3 of Death domain-associated protein 6 OS=Homo sapiens GN=DAXX;sp|Q9UER7|DAXX_HUMAN Death domain-associated protein 6 OS=Homo sapiens GN=DAXX PE=1 SV=2;sp|Q9UER7-5|DAXX_HUMAN Isoform gamma of Death domain-associated protein 6	7	3	3	3	1	0	0	0	3	3	3	3	2	0	0	0	0	0	0	0	0	0	1	0	0	0	3	3	3	3	0	0	0	0	0	0	0	0	1	0	0	0
A0A087WT20;Q9NV06;B3KME9;E5RHM4;A0A087X1F8;Q9NV06-2	A0A087WT20;Q9NV06;B3KME9	19;19;11;6;4;4	19;19;11;6;4;4	19;19;11;6;4;4	DDB1- and CUL4-associated factor 13	DCAF13	tr|A0A087WT20|A0A087WT20_HUMAN DDB1- and CUL4-associated factor 13 OS=Homo sapiens GN=DCAF13 PE=1 SV=1;sp|Q9NV06|DCA13_HUMAN DDB1- and CUL4-associated factor 13 OS=Homo sapiens GN=DCAF13 PE=1 SV=2;tr|B3KME9|B3KME9_HUMAN DDB1- and CUL4-associated factor 13	6	19	19	19	6	8	7	3	15	14	16	15	12	5	7	5	2	4	7	7	2	2	7	5	6	10	15	16	17	16	8	2	3	4	8	2	2	4	6	8	7	3
Q96JK2-3;Q96JK2;Q96JK2-2;Q8TBB7;G3V3S1	Q96JK2-3;Q96JK2;Q96JK2-2;Q8TBB7	8;8;6;5;3	8;8;6;5;3	8;8;6;5;3	DDB1- and CUL4-associated factor 5	DCAF5;WDR22	sp|Q96JK2-3|DCAF5_HUMAN Isoform 3 of DDB1- and CUL4-associated factor 5 OS=Homo sapiens GN=DCAF5;sp|Q96JK2|DCAF5_HUMAN DDB1- and CUL4-associated factor 5 OS=Homo sapiens GN=DCAF5 PE=1 SV=2;sp|Q96JK2-2|DCAF5_HUMAN Isoform 2 of DDB1- and CUL4-associated fact	5	8	8	8	0	0	0	0	7	7	4	3	6	0	0	0	0	0	0	0	0	0	0	0	0	1	8	7	4	5	1	0	1	0	1	1	0	0	0	0	0	0
V9GY54;G3V3G9;Q5TAQ9	V9GY54;G3V3G9;Q5TAQ9	1;1;1	1;1;1	1;1;1	DDB1- and CUL4-associated factor 8	DCAF8	tr|V9GY54|V9GY54_HUMAN DDB1- and CUL4-associated factor 8 OS=Homo sapiens GN=DCAF8 PE=1 SV=1;tr|G3V3G9|G3V3G9_HUMAN Uncharacterized protein OS=Homo sapiens PE=4 SV=1;sp|Q5TAQ9|DCAF8_HUMAN DDB1- and CUL4-associated factor 8 OS=Homo sapiens GN=DCAF8 PE=1 SV=	3	1	1	1	0	0	0	0	1	1	1	1	1	0	0	0	0	0	0	0	0	0	0	0	0	0	1	1	1	1	0	0	0	0	0	0	0	0	0	0	0	0
K7ESP4;Q8WVC6-2;Q8WVC6	K7ESP4;Q8WVC6-2;Q8WVC6	1;1;1	1;1;1	1;1;1	Dephospho-CoA kinase domain-containing protein	DCAKD	tr|K7ESP4|K7ESP4_HUMAN Dephospho-CoA kinase domain-containing protein (Fragment) OS=Homo sapiens GN=DCAKD PE=1 SV=1;sp|Q8WVC6-2|DCAKD_HUMAN Isoform 2 of Dephospho-CoA kinase domain-containing protein OS=Homo sapiens GN=DCAKD;sp|Q8WVC6|DCAKD_HUMAN Dephospho	3	1	1	1	1	1	0	1	1	1	1	0	1	0	0	0	0	0	0	0	0	0	0	0	0	0	1	1	1	1	1	1	0	0	0	0	0	0	1	1	0	1
P81605;P81605-2	P81605;P81605-2	5;4	5;4	5;4	Dermcidin;Survival-promoting peptide;DCD-1	DCD	sp|P81605|DCD_HUMAN Dermcidin OS=Homo sapiens GN=DCD PE=1 SV=2;sp|P81605-2|DCD_HUMAN Isoform 2 of Dermcidin OS=Homo sapiens GN=DCD	2	5	5	5	5	5	5	3	4	3	4	4	4	5	5	4	5	5	5	4	5	3	4	3	3	2	3	3	3	2	4	5	3	3	3	3	5	1	5	5	5	3
Q6PJP8	Q6PJP8	6	6	6	DNA cross-link repair 1A protein	DCLRE1A	sp|Q6PJP8|DCR1A_HUMAN DNA cross-link repair 1A protein OS=Homo sapiens GN=DCLRE1A PE=1 SV=3	1	6	6	6	5	6	6	0	5	6	5	3	2	0	0	0	0	0	0	0	0	1	2	0	1	1	3	1	2	4	0	0	0	0	0	0	0	0	5	6	6	0
Q9H816	Q9H816	13	13	13	5 exonuclease Apollo	DCLRE1B	sp|Q9H816|DCR1B_HUMAN 5 exonuclease Apollo OS=Homo sapiens GN=DCLRE1B PE=1 SV=1	1	13	13	13	0	0	5	0	13	13	13	9	8	0	0	0	0	0	0	0	0	0	0	0	0	0	10	12	10	9	0	0	0	0	0	0	0	1	0	0	5	0
Q9UJW0-2;Q9UJW0;Q9UJW0-3;E5RGG1;H9KVE0;E5RK21	Q9UJW0-2;Q9UJW0;Q9UJW0-3;E5RGG1;H9KVE0	5;5;5;3;3;1	5;5;5;3;3;1	5;5;5;3;3;1	Dynactin subunit 4	DCTN4	sp|Q9UJW0-2|DCTN4_HUMAN Isoform 2 of Dynactin subunit 4 OS=Homo sapiens GN=DCTN4;sp|Q9UJW0|DCTN4_HUMAN Dynactin subunit 4 OS=Homo sapiens GN=DCTN4 PE=1 SV=1;sp|Q9UJW0-3|DCTN4_HUMAN Isoform 3 of Dynactin subunit 4 OS=Homo sapiens GN=DCTN4;tr|E5RGG1|E5RGG1_H	6	5	5	5	0	0	0	0	4	4	5	4	3	0	0	0	0	1	0	0	0	0	0	0	0	0	5	5	5	5	0	0	0	0	0	0	0	0	0	0	0	0
F5GY55;Q16531;F5GWI0;F5GZY8;F5H2L3	F5GY55;Q16531;F5GWI0;F5GZY8;F5H2L3	2;2;1;1;1	2;2;1;1;1	2;2;1;1;1	DNA damage-binding protein 1	DDB1	tr|F5GY55|F5GY55_HUMAN DNA damage-binding protein 1 OS=Homo sapiens GN=DDB1 PE=1 SV=1;sp|Q16531|DDB1_HUMAN DNA damage-binding protein 1 OS=Homo sapiens GN=DDB1 PE=1 SV=1;tr|F5GWI0|F5GWI0_HUMAN DNA damage-binding protein 1 (Fragment) OS=Homo sapiens GN=DDB1	5	2	2	2	0	0	0	0	0	0	0	0	0	0	0	0	0	0	0	0	0	0	0	0	0	1	2	1	2	2	0	0	0	0	0	0	0	0	0	0	0	0
Q92466;Q92466-4;Q92466-2;Q92466-5;A0A087X0X5;A0A087WYT8;A0A087WW71;Q92466-3;A0A087WTQ7;A0A087WV56	Q92466;Q92466-4	19;14;9;9;8;6;5;5;1;1	19;14;9;9;8;6;5;5;1;1	19;14;9;9;8;6;5;5;1;1	DNA damage-binding protein 2	DDB2	sp|Q92466|DDB2_HUMAN DNA damage-binding protein 2 OS=Homo sapiens GN=DDB2 PE=1 SV=1;sp|Q92466-4|DDB2_HUMAN Isoform D3 of DNA damage-binding protein 2 OS=Homo sapiens GN=DDB2	10	19	19	19	14	15	15	5	14	16	15	13	9	13	11	14	0	13	12	14	3	2	9	3	3	5	14	12	12	12	13	0	0	7	13	0	0	9	14	15	15	5
Q9NX09	Q9NX09	4	4	4	DNA damage-inducible transcript 4 protein	DDIT4	sp|Q9NX09|DDIT4_HUMAN DNA damage-inducible transcript 4 protein OS=Homo sapiens GN=DDIT4 PE=1 SV=1	1	4	4	4	1	0	0	0	1	2	1	1	1	0	0	0	0	0	1	1	0	0	0	0	0	0	4	4	4	3	0	0	0	0	1	0	0	0	1	0	0	0
A0A0C4DGS1;P39656-3;P39656;P39656-2;U3KQ84	A0A0C4DGS1;P39656-3;P39656;P39656-2;U3KQ84	12;12;12;10;6	12;12;12;10;6	12;12;12;10;6	Dolichyl-diphosphooligosaccharide--protein glycosyltransferase 48 kDa subunit	DDOST	tr|A0A0C4DGS1|A0A0C4DGS1_HUMAN Dolichyl-diphosphooligosaccharide--protein glycosyltransferase 48 kDa subunit OS=Homo sapiens GN=DDOST PE=1 SV=1;sp|P39656-3|OST48_HUMAN Isoform 3 of Dolichyl-diphosphooligosaccharide--protein glycosyltransferase 48 kDa subun	5	12	12	12	9	9	7	3	11	11	10	6	10	6	4	5	3	4	5	5	3	3	4	3	5	2	11	8	7	9	4	1	1	5	4	0	0	4	9	9	7	3
Q96FC9-4;Q96FC9-3;Q96FC9-2;Q96FC9;F6WZM0;F5H235;C9K0E8;F5GXJ8;B4DMS8;Q96FC9-5;F5GYY1;H0YFY8;F5GXL6;H0YGL4;R4GNE1	Q96FC9-4;Q96FC9-3;Q96FC9-2;Q96FC9	13;13;13;12;6;6;6;4;4;3;2;2;2;1;1	13;13;13;12;6;6;6;4;4;3;2;2;2;1;1	3;3;3;2;1;1;1;0;0;0;0;2;0;1;0	Probable ATP-dependent RNA helicase DDX11	DDX11	sp|Q96FC9-4|DDX11_HUMAN Isoform 4 of Probable ATP-dependent DNA helicase DDX11 OS=Homo sapiens GN=DDX11;sp|Q96FC9-3|DDX11_HUMAN Isoform 3 of Probable ATP-dependent DNA helicase DDX11 OS=Homo sapiens GN=DDX11;sp|Q96FC9-2|DDX11_HUMAN Isoform 2 of Probable AT	15	13	13	3	0	0	0	0	12	12	11	3	8	0	0	0	0	0	0	0	0	0	0	0	0	0	11	6	6	7	0	0	0	0	0	0	0	0	0	0	0	0
Q92771	Q92771	11	2	1	Putative ATP-dependent RNA helicase DDX12	DDX12P	sp|Q92771|DDX12_HUMAN Putative ATP-dependent RNA helicase DDX12 OS=Homo sapiens GN=DDX12P PE=5 SV=3	1	11	2	1	0	0	0	0	11	11	10	2	7	0	0	0	0	0	0	0	0	0	0	0	0	0	9	4	3	5	0	0	0	0	0	0	0	0	0	0	0	0
H3BLZ8;Q92841-1;Q92841-3;Q92841;Q92841-2	H3BLZ8;Q92841-1;Q92841-3;Q92841;Q92841-2	9;9;9;9;8	1;1;1;1;1	1;1;1;1;1	Probable ATP-dependent RNA helicase DDX17	DDX17	tr|H3BLZ8|H3BLZ8_HUMAN Probable ATP-dependent RNA helicase DDX17 OS=Homo sapiens GN=DDX17 PE=1 SV=1;sp|Q92841-1|DDX17_HUMAN Isoform 2 of Probable ATP-dependent RNA helicase DDX17 OS=Homo sapiens GN=DDX17;sp|Q92841-3|DDX17_HUMAN Isoform 4 of Probable ATP-de	5	9	1	1	2	5	3	0	8	8	7	5	8	0	0	0	0	0	0	0	0	0	0	0	0	0	9	8	9	8	0	0	0	0	0	0	0	0	0	1	1	0
Q9UHI6;E9PJ60;Q9UHI6-2	Q9UHI6	6;2;1	6;2;1	6;2;1	Probable ATP-dependent RNA helicase DDX20	DDX20	sp|Q9UHI6|DDX20_HUMAN Probable ATP-dependent RNA helicase DDX20 OS=Homo sapiens GN=DDX20 PE=1 SV=2	3	6	6	6	0	0	0	0	3	3	2	2	2	0	0	0	0	0	0	0	0	0	1	0	0	0	5	4	3	4	0	0	0	0	0	0	0	0	0	0	0	0
Q9BUQ8	Q9BUQ8	6	6	6	Probable ATP-dependent RNA helicase DDX23	DDX23	sp|Q9BUQ8|DDX23_HUMAN Probable ATP-dependent RNA helicase DDX23 OS=Homo sapiens GN=DDX23 PE=1 SV=3	1	6	6	6	5	4	6	6	2	2	3	2	2	0	0	0	1	0	0	0	1	0	0	0	1	0	0	0	0	0	0	1	1	0	0	0	1	1	5	4	6	6
A0A0D9SFB3;A0A0D9SG12;A0A0D9SF53;O00571-2;O00571;O15523-2;O15523;A0A0J9YVQ7;A0A087WVZ1	A0A0D9SFB3;A0A0D9SG12;A0A0D9SF53;O00571-2;O00571;O15523-2;O15523	7;7;7;7;7;5;5;3;1	6;6;6;6;6;4;4;3;1	6;6;6;6;6;4;4;3;1	ATP-dependent RNA helicase DDX3X;ATP-dependent RNA helicase DDX3Y	DDX3X;DDX3Y	tr|A0A0D9SFB3|A0A0D9SFB3_HUMAN ATP-dependent RNA helicase DDX3X OS=Homo sapiens GN=DDX3X PE=1 SV=1;tr|A0A0D9SG12|A0A0D9SG12_HUMAN ATP-dependent RNA helicase DDX3X OS=Homo sapiens GN=DDX3X PE=1 SV=1;tr|A0A0D9SF53|A0A0D9SF53_HUMAN ATP-dependent RNA helicase	9	7	6	6	0	0	0	0	2	2	2	0	2	0	0	0	0	0	0	0	0	1	1	0	1	0	4	6	6	7	0	0	0	0	0	0	0	0	0	0	0	0
Q86XP3;A0A0A0MSJ0;Q86XP3-2;J3QRI2;J3KTK9	Q86XP3;A0A0A0MSJ0;Q86XP3-2	22;20;20;2;2	22;20;20;2;2	22;20;20;2;2	ATP-dependent RNA helicase DDX42	DDX42	sp|Q86XP3|DDX42_HUMAN ATP-dependent RNA helicase DDX42 OS=Homo sapiens GN=DDX42 PE=1 SV=1;tr|A0A0A0MSJ0|A0A0A0MSJ0_HUMAN ATP-dependent RNA helicase DDX42 OS=Homo sapiens GN=DDX42 PE=1 SV=1;sp|Q86XP3-2|DDX42_HUMAN Isoform 2 of ATP-dependent RNA helicase DDX	5	22	22	22	13	14	12	6	18	17	14	10	10	13	11	9	10	13	12	9	8	8	9	7	5	4	16	16	7	12	11	9	8	9	9	4	7	8	13	14	12	6
Q9NXZ2	Q9NXZ2	5	5	5	Probable ATP-dependent RNA helicase DDX43	DDX43	sp|Q9NXZ2|DDX43_HUMAN Probable ATP-dependent RNA helicase DDX43 OS=Homo sapiens GN=DDX43 PE=2 SV=2	1	5	5	5	0	0	0	0	4	4	3	3	3	0	0	0	0	0	0	0	0	0	0	0	0	0	5	4	5	5	0	0	0	0	0	0	0	0	0	0	0	0
Q9H0S4-2;Q9H0S4	Q9H0S4-2;Q9H0S4	1;1	1;1	1;1	Probable ATP-dependent RNA helicase DDX47	DDX47	sp|Q9H0S4-2|DDX47_HUMAN Isoform 2 of Probable ATP-dependent RNA helicase DDX47 OS=Homo sapiens GN=DDX47;sp|Q9H0S4|DDX47_HUMAN Probable ATP-dependent RNA helicase DDX47 OS=Homo sapiens GN=DDX47 PE=1 SV=1	2	1	1	1	0	0	0	0	1	1	1	1	1	0	0	0	0	0	0	0	0	0	0	0	0	0	1	1	1	1	0	0	0	0	0	0	0	0	0	0	0	0
J3KTA4;P17844;P17844-2;J3KRZ1;J3QSF1;J3QRQ7;J3QR02;J3KRX8;X6RLV5;A0A0U1RQJ0;J3QRN5	J3KTA4;P17844;P17844-2	24;24;23;9;8;8;4;4;2;1;1	24;24;23;9;8;8;4;4;2;1;1	16;16;15;3;4;6;4;4;2;0;1	Probable ATP-dependent RNA helicase DDX5	DDX5	tr|J3KTA4|J3KTA4_HUMAN Probable ATP-dependent RNA helicase DDX5 OS=Homo sapiens GN=DDX5 PE=1 SV=1;sp|P17844|DDX5_HUMAN Probable ATP-dependent RNA helicase DDX5 OS=Homo sapiens GN=DDX5 PE=1 SV=1;sp|P17844-2|DDX5_HUMAN Isoform 2 of Probable ATP-dependent RNA	11	24	24	16	3	4	4	0	20	19	19	13	17	0	0	0	0	0	0	0	0	0	0	0	0	1	24	20	21	21	1	0	1	0	0	1	0	0	3	4	4	0
Q9Y2R4;A0A087X121;A0A087X1P7;A0A087WTD6;A0A087X069	Q9Y2R4;A0A087X121	4;2;1;1;1	4;2;1;1;1	4;2;1;1;1	Probable ATP-dependent RNA helicase DDX52	DDX52	sp|Q9Y2R4|DDX52_HUMAN Probable ATP-dependent RNA helicase DDX52 OS=Homo sapiens GN=DDX52 PE=1 SV=3;tr|A0A087X121|A0A087X121_HUMAN Probable ATP-dependent RNA helicase DDX52 (Fragment) OS=Homo sapiens GN=DDX52 PE=1 SV=1	5	4	4	4	0	0	0	0	3	3	3	3	2	0	0	0	0	0	0	0	0	0	0	0	1	0	4	3	3	4	0	0	0	0	0	0	0	0	0	0	0	0
G3V158;Q9Y315;E9PMH9;E9PML7;E9PPM8;E9PPK3	G3V158;Q9Y315;E9PMH9;E9PML7;E9PPM8	3;3;2;2;2;1	3;3;2;2;2;1	3;3;2;2;2;1	Deoxyribose-phosphate aldolase	DERA	tr|G3V158|G3V158_HUMAN 2-deoxyribose-5-phosphate aldolase homolog (C. elegans), isoform CRA_a OS=Homo sapiens GN=DERA PE=1 SV=1;sp|Q9Y315|DEOC_HUMAN Deoxyribose-phosphate aldolase OS=Homo sapiens GN=DERA PE=1 SV=2;tr|E9PMH9|E9PMH9_HUMAN Deoxyribose-phospha	6	3	3	3	0	0	0	0	0	0	1	1	0	0	0	0	0	0	0	0	0	0	0	0	0	0	3	2	1	2	0	0	0	0	0	0	0	0	0	0	0	0
B4E1G1;Q9BUN8-2;Q9BUN8;E5RGY0	B4E1G1;Q9BUN8-2;Q9BUN8;E5RGY0	4;4;4;2	4;4;4;2	4;4;4;2	Derlin-1	DERL1	tr|B4E1G1|B4E1G1_HUMAN Derlin-1 OS=Homo sapiens GN=DERL1 PE=1 SV=1;sp|Q9BUN8-2|DERL1_HUMAN Isoform 2 of Derlin-1 OS=Homo sapiens GN=DERL1;sp|Q9BUN8|DERL1_HUMAN Derlin-1 OS=Homo sapiens GN=DERL1 PE=1 SV=1;tr|E5RGY0|E5RGY0_HUMAN Derlin-1 OS=Homo sapiens GN=D	4	4	4	4	2	3	2	0	3	4	3	2	4	2	2	1	0	2	0	2	1	0	2	0	0	3	3	2	2	3	2	0	0	1	2	0	0	1	2	3	2	0
H7BZR7;A0A087WUZ9;Q16760-2;Q16760	H7BZR7;A0A087WUZ9;Q16760-2;Q16760	1;1;1;1	1;1;1;1	1;1;1;1	Diacylglycerol kinase;Diacylglycerol kinase delta	DGKD	tr|H7BZR7|H7BZR7_HUMAN Diacylglycerol kinase delta (Fragment) OS=Homo sapiens GN=DGKD PE=1 SV=1;tr|A0A087WUZ9|A0A087WUZ9_HUMAN Diacylglycerol kinase OS=Homo sapiens GN=DGKD PE=1 SV=1;sp|Q16760-2|DGKD_HUMAN Isoform 1 of Diacylglycerol kinase delta OS=Homo s	4	1	1	1	0	0	0	0	1	1	0	0	0	0	0	0	0	0	0	0	0	0	0	0	0	0	0	1	1	1	0	0	0	0	0	0	0	0	0	0	0	0
Q9UBM7;H0YE57;E9PM00;E9PLZ2;E9PRL8;E9PQ71;E9PIP9;E9PJ54	Q9UBM7	5;2;2;1;1;1;1;1	5;2;2;1;1;1;1;1	5;2;2;1;1;1;1;1	7-dehydrocholesterol reductase	DHCR7	sp|Q9UBM7|DHCR7_HUMAN 7-dehydrocholesterol reductase OS=Homo sapiens GN=DHCR7 PE=1 SV=1	8	5	5	5	3	3	3	1	5	5	4	1	5	1	0	1	0	1	1	1	0	0	2	0	0	1	4	2	3	5	0	0	0	1	0	0	0	1	3	3	3	1
P00374-2;P00374;C9JJ68;B4DM58;Q86XF0	P00374-2;P00374;C9JJ68;B4DM58;Q86XF0	2;2;1;1;1	2;2;1;1;1	2;2;1;1;1	Dihydrofolate reductase;Dihydrofolate reductase, mitochondrial	DHFR;DHFRL1	sp|P00374-2|DYR_HUMAN Isoform 2 of Dihydrofolate reductase OS=Homo sapiens GN=DHFR;sp|P00374|DYR_HUMAN Dihydrofolate reductase OS=Homo sapiens GN=DHFR PE=1 SV=2;tr|C9JJ68|C9JJ68_HUMAN Dihydrofolate reductase, mitochondrial (Fragment) OS=Homo sapiens GN=DHF	5	2	2	2	0	0	0	0	1	1	1	2	1	0	0	0	0	0	0	0	0	0	0	0	0	0	1	2	2	2	0	0	0	0	0	0	0	0	0	0	0	0
Q13268;C9JZP6;Q13268-2;H0YJG9;H0YJP4	Q13268;C9JZP6;Q13268-2;H0YJG9	7;6;6;5;3	7;6;6;5;3	7;6;6;5;3	Dehydrogenase/reductase SDR family member 2, mitochondrial	DHRS2	sp|Q13268|DHRS2_HUMAN Dehydrogenase/reductase SDR family member 2, mitochondrial OS=Homo sapiens GN=DHRS2 PE=1 SV=4;tr|C9JZP6|C9JZP6_HUMAN Dehydrogenase/reductase SDR family member 2, mitochondrial (Fragment) OS=Homo sapiens GN=DHRS2 PE=1 SV=2;sp|Q13268-2|	5	7	7	7	0	0	0	1	4	5	5	3	4	0	0	0	1	1	0	0	0	1	0	0	0	0	6	5	5	6	0	0	0	0	0	0	1	0	0	0	0	1
Q9Y394-2;Q9Y394;A0A087X0Z7;H0YJ66;H0YJE4;H0YJR8	Q9Y394-2;Q9Y394;A0A087X0Z7;H0YJ66;H0YJE4	4;4;3;3;2;1	4;4;3;3;2;1	4;4;3;3;2;1	Dehydrogenase/reductase SDR family member 7	DHRS7	sp|Q9Y394-2|DHRS7_HUMAN Isoform 2 of Dehydrogenase/reductase SDR family member 7 OS=Homo sapiens GN=DHRS7;sp|Q9Y394|DHRS7_HUMAN Dehydrogenase/reductase SDR family member 7 OS=Homo sapiens GN=DHRS7 PE=1 SV=1;tr|A0A087X0Z7|A0A087X0Z7_HUMAN Dehydrogenase/redu	6	4	4	4	2	2	2	0	3	3	4	1	1	1	1	1	0	1	1	1	1	1	2	0	1	2	3	1	2	4	0	0	0	0	0	0	0	0	2	2	2	0
O43143;F5H658;O60231;Q14562	O43143	38;1;1;1	38;1;1;1	38;1;1;1	Pre-mRNA-splicing factor ATP-dependent RNA helicase DHX15	DHX15	sp|O43143|DHX15_HUMAN Pre-mRNA-splicing factor ATP-dependent RNA helicase DHX15 OS=Homo sapiens GN=DHX15 PE=1 SV=2	4	38	38	38	19	31	28	16	34	35	32	29	28	15	15	15	12	17	16	16	11	5	23	12	17	10	35	31	26	28	11	8	3	10	12	5	4	7	19	31	28	16
H7BXY3;Q7L2E3-3;Q7L2E3;Q7L2E3-2	H7BXY3;Q7L2E3-3;Q7L2E3;Q7L2E3-2	7;7;7;7	7;7;7;7	7;7;7;7	Putative ATP-dependent RNA helicase DHX30	DHX30	tr|H7BXY3|H7BXY3_HUMAN Putative ATP-dependent RNA helicase DHX30 OS=Homo sapiens GN=DHX30 PE=1 SV=1;sp|Q7L2E3-3|DHX30_HUMAN Isoform 3 of Putative ATP-dependent RNA helicase DHX30 OS=Homo sapiens GN=DHX30;sp|Q7L2E3|DHX30_HUMAN Putative ATP-dependent RNA hel	4	7	7	7	0	0	0	0	5	5	1	0	2	0	0	0	0	0	0	0	0	0	0	0	0	0	4	2	2	6	0	0	0	0	0	0	0	0	0	0	0	0
Q92620;J3KTG2;Q92620-2	Q92620	5;2;1	5;2;1	5;2;1	Pre-mRNA-splicing factor ATP-dependent RNA helicase PRP16	DHX38	sp|Q92620|PRP16_HUMAN Pre-mRNA-splicing factor ATP-dependent RNA helicase PRP16 OS=Homo sapiens GN=DHX38 PE=1 SV=2	3	5	5	5	0	0	0	0	4	4	2	1	3	0	0	0	0	0	0	0	0	1	0	0	0	0	3	4	2	2	0	0	0	0	0	0	0	0	0	0	0	0
Q8IX18-4;Q8IX18-3;Q8IX18-2;Q8IX18;J3KTK0;J3KSW6;F5H625	Q8IX18-4;Q8IX18-3;Q8IX18-2;Q8IX18;J3KTK0;J3KSW6	4;4;4;4;2;2;1	4;4;4;4;2;2;1	4;4;4;4;2;2;1	Probable ATP-dependent RNA helicase DHX40	DHX40	sp|Q8IX18-4|DHX40_HUMAN Isoform 4 of Probable ATP-dependent RNA helicase DHX40 OS=Homo sapiens GN=DHX40;sp|Q8IX18-3|DHX40_HUMAN Isoform 3 of Probable ATP-dependent RNA helicase DHX40 OS=Homo sapiens GN=DHX40;sp|Q8IX18-2|DHX40_HUMAN Isoform 2 of Probable AT	7	4	4	4	0	0	0	0	4	4	3	2	2	0	0	0	0	0	0	0	0	0	0	0	0	0	4	2	2	3	0	0	0	0	0	0	0	0	0	0	0	0
Q08211;Q08211-2	Q08211	33;5	33;5	33;5	ATP-dependent RNA helicase A	DHX9	sp|Q08211|DHX9_HUMAN ATP-dependent RNA helicase A OS=Homo sapiens GN=DHX9 PE=1 SV=4	2	33	33	33	20	20	9	0	28	25	21	10	19	13	11	1	0	11	12	0	0	0	5	0	1	5	25	20	14	24	0	1	0	3	0	1	1	3	20	20	9	0
Q14689-3;Q14689-2;Q14689-4;Q14689-5;Q14689-6;Q14689	Q14689-3;Q14689-2;Q14689-4;Q14689-5;Q14689-6;Q14689	1;1;1;1;1;1	1;1;1;1;1;1	1;1;1;1;1;1	Disco-interacting protein 2 homolog A	DIP2A	sp|Q14689-3|DIP2A_HUMAN Isoform 3 of Disco-interacting protein 2 homolog A OS=Homo sapiens GN=DIP2A;sp|Q14689-2|DIP2A_HUMAN Isoform 2 of Disco-interacting protein 2 homolog A OS=Homo sapiens GN=DIP2A;sp|Q14689-4|DIP2A_HUMAN Isoform 4 of Disco-interacting p	6	1	1	1	0	0	0	0	0	0	0	0	0	0	0	0	0	0	0	0	0	0	0	0	0	0	0	0	0	1	0	0	0	0	0	0	0	0	0	0	0	0
O60832;C9IYT0;O60832-2;H7C0M1;H7C2Q9;H7BZF2	O60832;C9IYT0;O60832-2;H7C0M1	11;7;7;6;4;1	11;7;7;6;4;1	11;7;7;6;4;1	H/ACA ribonucleoprotein complex subunit 4	DKC1	sp|O60832|DKC1_HUMAN H/ACA ribonucleoprotein complex subunit 4 OS=Homo sapiens GN=DKC1 PE=1 SV=3;tr|C9IYT0|C9IYT0_HUMAN H/ACA ribonucleoprotein complex subunit 4 (Fragment) OS=Homo sapiens GN=DKC1 PE=1 SV=7;sp|O60832-2|DKC1_HUMAN Isoform 3 of H/ACA ribonuc	6	11	11	11	11	11	11	3	10	9	8	7	7	0	1	0	1	0	1	0	0	0	1	1	1	4	6	6	6	3	0	0	1	0	0	0	0	0	11	11	11	3
Q9UFM8;Q9Y639-3;Q9Y639-1;Q9Y639-4;Q9Y639-5;Q9Y639;H3BU51;H3BQ94	Q9UFM8;Q9Y639-3;Q9Y639-1;Q9Y639-4;Q9Y639-5;Q9Y639	6;6;6;6;6;6;2;1	6;6;6;6;6;6;2;1	6;6;6;6;6;6;2;1	Neuroplastin	DKFZp566H1924;NPTN	tr|Q9UFM8|Q9UFM8_HUMAN Neuroplastin (Fragment) OS=Homo sapiens GN=DKFZp566H1924 PE=1 SV=2;sp|Q9Y639-3|NPTN_HUMAN Isoform 3 of Neuroplastin OS=Homo sapiens GN=NPTN;sp|Q9Y639-1|NPTN_HUMAN Isoform 1 of Neuroplastin OS=Homo sapiens GN=NPTN;sp|Q9Y639-4|NPTN_HUM	8	6	6	6	5	5	5	1	5	5	5	4	4	3	2	1	0	3	3	1	0	0	4	1	3	2	5	4	4	5	0	1	0	1	2	0	1	2	5	5	5	1
O95886	O95886	1	1	1	Disks large-associated protein 3	DLGAP3	sp|O95886|DLGP3_HUMAN Disks large-associated protein 3 OS=Homo sapiens GN=DLGAP3 PE=1 SV=3	1	1	1	1	0	1	1	1	1	1	1	1	1	1	1	0	1	1	1	1	1	0	0	0	0	0	1	1	1	1	0	0	0	0	1	0	0	1	0	1	1	1
Q5TG40;Q9NPF5	Q5TG40;Q9NPF5	1;1	1;1	1;1	DNA methyltransferase 1-associated protein 1	DMAP1	tr|Q5TG40|Q5TG40_HUMAN DNA methyltransferase 1-associated protein 1 (Fragment) OS=Homo sapiens GN=DMAP1 PE=1 SV=1;sp|Q9NPF5|DMAP1_HUMAN DNA methyltransferase 1-associated protein 1 OS=Homo sapiens GN=DMAP1 PE=1 SV=1	2	1	1	1	0	0	0	0	1	1	1	1	1	0	0	0	0	0	0	0	0	0	0	0	0	0	1	1	1	0	0	0	0	0	0	0	0	0	0	0	0	0
P51530-4;P51530;F8VR31;P51530-2;P51530-3;H0Y455	P51530-4;P51530;F8VR31;P51530-2;P51530-3	11;11;10;10;10;1	11;11;10;10;10;1	11;11;10;10;10;1	DNA replication ATP-dependent helicase/nuclease DNA2;DNA replication nuclease DNA2;DNA replication ATP-dependent helicase DNA2	DNA2	sp|P51530-4|DNA2_HUMAN Isoform 4 of DNA replication ATP-dependent helicase/nuclease DNA2 OS=Homo sapiens GN=DNA2;sp|P51530|DNA2_HUMAN DNA replication ATP-dependent helicase/nuclease DNA2 OS=Homo sapiens GN=DNA2 PE=1 SV=3;tr|F8VR31|F8VR31_HUMAN DNA replicat	6	11	11	11	0	0	0	0	8	10	7	2	2	0	0	0	0	0	0	0	0	0	0	0	1	0	10	8	5	11	0	0	0	0	0	0	1	0	0	0	0	0
Q86Y56-2;Q86Y56;H0Y650;E9PGY2;H7C3B1;Q86Y56-3	Q86Y56-2;Q86Y56;H0Y650	5;5;3;2;1;1	5;5;3;2;1;1	5;5;3;2;1;1	Dynein assembly factor 5, axonemal	DNAAF5	sp|Q86Y56-2|DAAF5_HUMAN Isoform 2 of Dynein assembly factor 5, axonemal OS=Homo sapiens GN=DNAAF5;sp|Q86Y56|DAAF5_HUMAN Dynein assembly factor 5, axonemal OS=Homo sapiens GN=DNAAF5 PE=1 SV=4;tr|H0Y650|H0Y650_HUMAN Dynein assembly factor 5, axonemal (Fragme	6	5	5	5	0	0	0	0	3	3	2	0	0	0	0	0	0	0	0	0	0	0	0	0	0	2	4	0	2	5	0	0	0	1	0	0	0	0	0	0	0	0
Q9P2D7-5;Q9P2D7-2;Q9P2D7-4;Q9P2D7;Q9P2D7-3	Q9P2D7-5;Q9P2D7-2;Q9P2D7-4;Q9P2D7;Q9P2D7-3	2;2;2;2;1	2;2;2;2;1	2;2;2;2;1	Dynein heavy chain 1, axonemal	DNAH1	sp|Q9P2D7-5|DYH1_HUMAN Isoform 5 of Dynein heavy chain 1, axonemal OS=Homo sapiens GN=DNAH1;sp|Q9P2D7-2|DYH1_HUMAN Isoform 2 of Dynein heavy chain 1, axonemal OS=Homo sapiens GN=DNAH1;sp|Q9P2D7-4|DYH1_HUMAN Isoform 4 of Dynein heavy chain 1, axonemal OS=Ho	5	2	2	2	0	0	0	0	0	0	0	0	0	0	0	0	0	0	0	0	0	0	1	1	1	1	0	1	1	0	0	0	0	0	0	0	1	0	0	0	0	0
H7C374;Q0VDD8-3;Q0VDD8-2;Q0VDD8;Q0VDD8-4;M9MMK7	H7C374;Q0VDD8-3;Q0VDD8-2;Q0VDD8;Q0VDD8-4;M9MMK7	2;2;2;2;2;1	2;2;2;2;2;1	2;2;2;2;2;1	Dynein heavy chain 14, axonemal	DNAH14	tr|H7C374|H7C374_HUMAN Dynein heavy chain 14, axonemal (Fragment) OS=Homo sapiens GN=DNAH14 PE=4 SV=1;sp|Q0VDD8-3|DYH14_HUMAN Isoform 3 of Dynein heavy chain 14, axonemal OS=Homo sapiens GN=DNAH14;sp|Q0VDD8-2|DYH14_HUMAN Isoform 2 of Dynein heavy chain 14,	6	2	2	2	0	0	0	0	2	2	2	1	0	0	0	0	0	0	0	0	0	0	0	0	0	0	1	1	1	0	0	0	0	0	0	0	0	0	0	0	0	0
Q9NXW2;J3KPS0;Q9NXW2-2;V9GYN7;V9GY70	Q9NXW2;J3KPS0;Q9NXW2-2;V9GYN7	13;12;12;8;2	13;12;12;8;2	13;12;12;8;2	DnaJ homolog subfamily B member 12	DNAJB12	sp|Q9NXW2|DJB12_HUMAN DnaJ homolog subfamily B member 12 OS=Homo sapiens GN=DNAJB12 PE=1 SV=4;tr|J3KPS0|J3KPS0_HUMAN DnaJ (Hsp40) homolog, subfamily B, member 12, isoform CRA_c OS=Homo sapiens GN=DNAJB12 PE=1 SV=1;sp|Q9NXW2-2|DJB12_HUMAN Isoform 2 of DnaJ	5	13	13	13	7	9	7	4	12	12	10	9	7	4	5	2	1	4	7	2	1	0	5	2	3	3	12	10	8	8	3	0	0	4	0	0	0	1	7	9	7	4
P25686;C9JRD2;C9JXB9;P25686-2;C9J1G2;E7ETU0;C9JX00	P25686;C9JRD2;C9JXB9;P25686-2;C9J1G2;E7ETU0;C9JX00	5;4;4;4;3;3;3	5;4;4;4;3;3;3	5;4;4;4;3;3;3	DnaJ homolog subfamily B member 2	DNAJB2	sp|P25686|DNJB2_HUMAN DnaJ homolog subfamily B member 2 OS=Homo sapiens GN=DNAJB2 PE=1 SV=3;tr|C9JRD2|C9JRD2_HUMAN DnaJ homolog subfamily B member 2 (Fragment) OS=Homo sapiens GN=DNAJB2 PE=1 SV=1;tr|C9JXB9|C9JXB9_HUMAN DnaJ homolog subfamily B member 2 (Fr	7	5	5	5	1	1	0	0	0	0	0	2	1	0	0	0	0	0	0	0	0	0	2	0	1	2	5	4	4	5	0	0	0	0	0	0	0	1	1	1	0	0
C9JN01;C9JB42;C9JDR7;C9JDX6;F8WCZ4;C9J2P2;E9PH18;C9J2C4;A0A0J9YX62;O75190-2;O75190-3;O75190;Q8WWF6;Q7Z6W7	C9JN01;C9JB42;C9JDR7;C9JDX6;F8WCZ4;C9J2P2;E9PH18;C9J2C4;A0A0J9YX62;O75190-2;O75190-3;O75190;Q8WWF6;Q7Z6W7	2;2;2;2;2;2;2;2;2;2;2;2;1;1	2;2;2;2;2;2;2;2;2;2;2;2;1;1	2;2;2;2;2;2;2;2;2;2;2;2;1;1	DnaJ homolog subfamily B member 6;DnaJ homolog subfamily B member 3;DnaJ homolog subfamily B member 7	DNAJB6;DNAJB3;DNAJB7	tr|C9JN01|C9JN01_HUMAN DnaJ homolog subfamily B member 6 (Fragment) OS=Homo sapiens GN=DNAJB6 PE=1 SV=1;tr|C9JB42|C9JB42_HUMAN DnaJ homolog subfamily B member 6 (Fragment) OS=Homo sapiens GN=DNAJB6 PE=1 SV=1;tr|C9JDR7|C9JDR7_HUMAN DnaJ homolog subfamily B	14	2	2	2	0	0	0	0	1	2	1	0	2	0	0	0	0	0	0	0	0	0	0	0	1	1	1	2	2	1	1	1	1	0	0	1	0	0	0	0	0	0
Q96KC8	Q96KC8	2	2	2	DnaJ homolog subfamily C member 1	DNAJC1	sp|Q96KC8|DNJC1_HUMAN DnaJ homolog subfamily C member 1 OS=Homo sapiens GN=DNAJC1 PE=1 SV=1	1	2	2	2	2	1	2	0	1	1	2	1	0	1	1	0	0	1	1	0	0	0	1	0	0	2	2	2	2	2	0	0	0	1	0	0	0	1	2	1	2	0
Q8IXB1-2;Q8IXB1;E7EP04;Q8IXB1-3;A0A087WXH7	Q8IXB1-2;Q8IXB1	6;6;2;2;1	6;6;2;2;1	6;6;2;2;1	DnaJ homolog subfamily C member 10	DNAJC10	sp|Q8IXB1-2|DJC10_HUMAN Isoform 2 of DnaJ homolog subfamily C member 10 OS=Homo sapiens GN=DNAJC10;sp|Q8IXB1|DJC10_HUMAN DnaJ homolog subfamily C member 10 OS=Homo sapiens GN=DNAJC10 PE=1 SV=2	5	6	6	6	3	4	4	0	5	5	5	3	3	0	0	0	0	2	2	0	0	0	2	0	1	2	6	5	4	6	0	0	0	2	0	0	0	0	3	4	4	0
O75165;H0YA63	O75165	15;1	15;1	15;1	DnaJ homolog subfamily C member 13	DNAJC13	sp|O75165|DJC13_HUMAN DnaJ homolog subfamily C member 13 OS=Homo sapiens GN=DNAJC13 PE=1 SV=5	2	15	15	15	5	6	5	0	12	12	8	0	3	4	0	0	0	0	1	0	0	0	2	0	0	0	9	0	2	13	0	0	1	0	0	1	1	0	5	6	5	0
Q9UBC3-3;Q9UBC3-2;Q9UBC3-6;Q9UBC3;Q9UBC3-7;Q9UBC3-8;Q9UBC3-5;Q9UBC3-4;A0A0C4DG02;Q9Y6K1-2;Q9Y6K1	Q9UBC3-3;Q9UBC3-2;Q9UBC3-6;Q9UBC3;Q9UBC3-7;Q9UBC3-8;Q9UBC3-5;Q9UBC3-4	7;7;7;7;6;6;5;4;2;2;2	7;7;7;7;6;6;5;4;2;2;2	7;7;7;7;6;6;5;4;2;2;2	DNA (cytosine-5)-methyltransferase 3B	DNMT3B	sp|Q9UBC3-3|DNM3B_HUMAN Isoform 3 of DNA (cytosine-5)-methyltransferase 3B OS=Homo sapiens GN=DNMT3B;sp|Q9UBC3-2|DNM3B_HUMAN Isoform 2 of DNA (cytosine-5)-methyltransferase 3B OS=Homo sapiens GN=DNMT3B;sp|Q9UBC3-6|DNM3B_HUMAN Isoform 6 of DNA (cytosine-5)-	11	7	7	7	1	1	3	0	6	6	4	3	3	0	0	0	0	0	0	0	0	0	0	0	0	0	5	4	6	5	0	0	0	0	0	0	0	0	1	1	3	0
Q5QJE6;J3KP30;E9PRB3	Q5QJE6;J3KP30	10;6;2	10;6;2	10;6;2	Deoxynucleotidyltransferase terminal-interacting protein 2	DNTTIP2	sp|Q5QJE6|TDIF2_HUMAN Deoxynucleotidyltransferase terminal-interacting protein 2 OS=Homo sapiens GN=DNTTIP2 PE=1 SV=2;tr|J3KP30|J3KP30_HUMAN Deoxynucleotidyltransferase terminal-interacting protein 2 OS=Homo sapiens GN=DNTTIP2 PE=1 SV=1	3	10	10	10	4	4	3	2	9	8	7	8	8	0	0	0	0	0	0	0	0	0	0	0	0	0	7	6	4	6	0	0	0	0	0	0	0	0	4	4	3	2
A0A0C4DGY6;H0Y7L2;Q96N67-4;Q96N67-3;Q96N67-5;Q96N67-2;Q96N67-6;Q96N67;Q96N67-7;A0A0U1RRC1;A0A0U1RQJ5	A0A0C4DGY6;H0Y7L2;Q96N67-4;Q96N67-3;Q96N67-5;Q96N67-2;Q96N67-6;Q96N67;Q96N67-7	4;4;4;4;4;4;4;4;3;1;1	4;4;4;4;4;4;4;4;3;1;1	4;4;4;4;4;4;4;4;3;1;1	Dedicator of cytokinesis protein 7	DOCK7	tr|A0A0C4DGY6|A0A0C4DGY6_HUMAN Dedicator of cytokinesis protein 7 OS=Homo sapiens GN=DOCK7 PE=1 SV=1;tr|H0Y7L2|H0Y7L2_HUMAN Dedicator of cytokinesis protein 7 OS=Homo sapiens GN=DOCK7 PE=1 SV=2;sp|Q96N67-4|DOCK7_HUMAN Isoform 4 of Dedicator of cytokinesis	11	4	4	4	2	2	1	0	2	2	2	0	0	0	1	0	0	0	0	0	0	0	0	0	0	1	3	1	2	4	0	0	0	0	0	0	0	0	2	2	1	0
Q5TA12;Q5JWR5	Q5TA12;Q5JWR5	1;1	1;1	1;1	Protein dopey-1	DOPEY1	tr|Q5TA12|Q5TA12_HUMAN Protein dopey-1 OS=Homo sapiens GN=DOPEY1 PE=1 SV=2;sp|Q5JWR5|DOP1_HUMAN Protein dopey-1 OS=Homo sapiens GN=DOPEY1 PE=2 SV=1	2	1	1	1	0	0	1	1	0	0	1	1	0	0	0	0	0	0	0	0	0	0	1	1	0	1	1	0	0	0	0	0	1	0	1	1	0	0	0	0	1	1
Q5QPK2;H0Y368;O60762;Q5QPJ9	Q5QPK2;H0Y368;O60762;Q5QPJ9	3;3;3;2	3;3;3;2	3;3;3;2	Dolichol-phosphate mannosyltransferase subunit 1	DPM1	tr|Q5QPK2|Q5QPK2_HUMAN Dolichol-phosphate mannosyltransferase subunit 1 OS=Homo sapiens GN=DPM1 PE=1 SV=1;tr|H0Y368|H0Y368_HUMAN Dolichol-phosphate mannosyltransferase subunit 1 (Fragment) OS=Homo sapiens GN=DPM1 PE=1 SV=1;sp|O60762|DPM1_HUMAN Dolichol-pho	4	3	3	3	0	0	0	0	0	1	0	0	0	0	0	0	0	0	0	0	0	0	1	0	0	0	3	2	1	1	0	0	0	0	0	0	0	0	0	0	0	0
Q9P2X0;Q9P2X0-2	Q9P2X0;Q9P2X0-2	2;2	2;2	2;2	Dolichol-phosphate mannosyltransferase subunit 3	DPM3	sp|Q9P2X0|DPM3_HUMAN Dolichol-phosphate mannosyltransferase subunit 3 OS=Homo sapiens GN=DPM3 PE=1 SV=2;sp|Q9P2X0-2|DPM3_HUMAN Isoform 2 of Dolichol-phosphate mannosyltransferase subunit 3 OS=Homo sapiens GN=DPM3	2	2	2	2	1	1	1	0	2	2	2	1	0	1	1	0	0	1	1	1	0	0	1	0	0	0	2	1	0	1	0	0	0	0	0	0	0	0	1	1	1	0
Q9Y295;H0YI06;F8WEE0	Q9Y295	5;1;1	5;1;1	5;1;1	Developmentally-regulated GTP-binding protein 1	DRG1	sp|Q9Y295|DRG1_HUMAN Developmentally-regulated GTP-binding protein 1 OS=Homo sapiens GN=DRG1 PE=1 SV=1	3	5	5	5	0	0	0	0	2	1	1	0	0	0	0	0	0	0	0	0	0	0	0	0	0	0	3	3	4	5	0	0	0	0	0	0	0	0	0	0	0	0
J3QKW7;A8MZF9;P55039	J3QKW7;A8MZF9;P55039	1;1;1	1;1;1	1;1;1	Developmentally-regulated GTP-binding protein 2	DRG2	tr|J3QKW7|J3QKW7_HUMAN Developmentally-regulated GTP-binding protein 2 OS=Homo sapiens GN=DRG2 PE=1 SV=1;tr|A8MZF9|A8MZF9_HUMAN Developmentally-regulated GTP-binding protein 2 OS=Homo sapiens GN=DRG2 PE=1 SV=1;sp|P55039|DRG2_HUMAN Developmentally-regulated	3	1	1	1	0	0	0	0	0	0	0	0	0	0	0	0	0	0	0	0	0	0	0	0	0	0	1	0	0	1	0	0	0	0	0	0	0	0	0	0	0	0
Q9NRR4-2;Q9NRR4-4;Q9NRR4;Q9NRR4-3	Q9NRR4-2;Q9NRR4-4;Q9NRR4;Q9NRR4-3	7;7;7;6	7;7;7;6	7;7;7;6	Ribonuclease 3	DROSHA	sp|Q9NRR4-2|RNC_HUMAN Isoform 2 of Ribonuclease 3 OS=Homo sapiens GN=DROSHA;sp|Q9NRR4-4|RNC_HUMAN Isoform 4 of Ribonuclease 3 OS=Homo sapiens GN=DROSHA;sp|Q9NRR4|RNC_HUMAN Ribonuclease 3 OS=Homo sapiens GN=DROSHA PE=1 SV=2;sp|Q9NRR4-3|RNC_HUMAN Isoform 3 o	4	7	7	7	2	3	1	0	5	7	3	1	3	2	0	0	0	1	0	0	0	0	2	0	0	1	6	3	3	3	0	0	0	0	0	0	0	1	2	3	1	0
Q08554-2;Q08554	Q08554-2;Q08554	1;1	1;1	1;1	Desmocollin-1	DSC1	sp|Q08554-2|DSC1_HUMAN Isoform 1B of Desmocollin-1 OS=Homo sapiens GN=DSC1;sp|Q08554|DSC1_HUMAN Desmocollin-1 OS=Homo sapiens GN=DSC1 PE=1 SV=2	2	1	1	1	1	0	1	1	0	1	0	1	1	1	1	1	0	1	1	0	1	0	0	1	0	0	1	1	0	0	1	0	0	1	0	1	0	0	1	0	1	1
Q9BVC3	Q9BVC3	3	3	3	Sister chromatid cohesion protein DCC1	DSCC1	sp|Q9BVC3|DCC1_HUMAN Sister chromatid cohesion protein DCC1 OS=Homo sapiens GN=DSCC1 PE=1 SV=2	1	3	3	3	0	0	0	0	2	3	1	1	2	0	0	0	0	1	0	0	0	0	0	0	0	0	3	3	3	3	0	0	0	0	0	1	0	0	0	0	0	0
Q5JW53;Q9H410-4;Q9H410;Q5JW57;Q5JW54;Q9H410-2;Q9H410-3	Q5JW53;Q9H410-4;Q9H410;Q5JW57;Q5JW54;Q9H410-2;Q9H410-3	5;5;5;4;4;4;3	5;5;5;4;4;4;3	5;5;5;4;4;4;3	Kinetochore-associated protein DSN1 homolog	DSN1	tr|Q5JW53|Q5JW53_HUMAN Kinetochore-associated protein DSN1 homolog (Fragment) OS=Homo sapiens GN=DSN1 PE=1 SV=1;sp|Q9H410-4|DSN1_HUMAN Isoform 4 of Kinetochore-associated protein DSN1 homolog OS=Homo sapiens GN=DSN1;sp|Q9H410|DSN1_HUMAN Kinetochore-associa	7	5	5	5	0	0	0	0	4	2	4	4	1	0	0	0	0	0	0	0	0	0	0	0	0	0	3	4	4	5	0	0	0	0	0	0	0	0	0	0	0	0
P15924;P15924-2;P15924-3	P15924;P15924-2;P15924-3	7;6;6	7;6;6	7;6;6	Desmoplakin	DSP	sp|P15924|DESP_HUMAN Desmoplakin OS=Homo sapiens GN=DSP PE=1 SV=3;sp|P15924-2|DESP_HUMAN Isoform DPII of Desmoplakin OS=Homo sapiens GN=DSP;sp|P15924-3|DESP_HUMAN Isoform DSPIa of Desmoplakin OS=Homo sapiens GN=DSP	3	7	7	7	3	3	6	6	1	2	2	5	2	4	3	4	4	3	6	3	6	5	3	6	2	5	5	2	1	2	5	5	1	6	4	5	3	2	3	3	6	6
F5GZ90;Q9NZJ0;Q9NZJ0-2	F5GZ90;Q9NZJ0	9;9;3	9;9;3	9;9;3	Denticleless protein homolog	DTL	tr|F5GZ90|F5GZ90_HUMAN Denticleless protein homolog OS=Homo sapiens GN=DTL PE=1 SV=1;sp|Q9NZJ0|DTL_HUMAN Denticleless protein homolog OS=Homo sapiens GN=DTL PE=1 SV=3	3	9	9	9	0	0	0	0	9	9	6	5	4	0	0	0	0	0	0	0	0	0	0	0	0	0	7	7	5	5	0	0	0	0	0	0	0	0	0	0	0	0
Q8TDB6;Q8TDB6-2	Q8TDB6	4;1	4;1	4;1	E3 ubiquitin-protein ligase DTX3L	DTX3L	sp|Q8TDB6|DTX3L_HUMAN E3 ubiquitin-protein ligase DTX3L OS=Homo sapiens GN=DTX3L PE=1 SV=1	2	4	4	4	0	0	0	0	4	4	3	1	1	0	0	0	0	0	0	0	0	0	0	0	0	0	4	4	3	4	0	0	0	0	0	0	0	0	0	0	0	0
P28562	P28562	5	5	5	Dual specificity protein phosphatase 1	DUSP1	sp|P28562|DUS1_HUMAN Dual specificity protein phosphatase 1 OS=Homo sapiens GN=DUSP1 PE=1 SV=3	1	5	5	5	0	0	1	0	1	0	1	0	0	0	0	0	1	0	0	0	0	0	0	0	1	0	4	2	4	5	0	0	0	0	1	0	1	0	0	0	1	0
O75319	O75319	12	12	6	RNA/RNP complex-1-interacting phosphatase	DUSP11	sp|O75319|DUS11_HUMAN RNA/RNP complex-1-interacting phosphatase OS=Homo sapiens GN=DUSP11 PE=1 SV=1	1	12	12	6	6	8	8	0	12	12	11	9	7	4	5	4	1	5	5	5	0	1	7	2	5	4	11	11	10	11	4	0	0	1	4	0	0	3	6	8	8	0
Q8NCM8;Q8NCM8-2	Q8NCM8;Q8NCM8-2	1;1	1;1	1;1	Cytoplasmic dynein 2 heavy chain 1	DYNC2H1	sp|Q8NCM8|DYHC2_HUMAN Cytoplasmic dynein 2 heavy chain 1 OS=Homo sapiens GN=DYNC2H1 PE=1 SV=4;sp|Q8NCM8-2|DYHC2_HUMAN Isoform 2 of Cytoplasmic dynein 2 heavy chain 1 OS=Homo sapiens GN=DYNC2H1	2	1	1	1	1	0	1	0	1	0	1	1	0	1	1	1	1	1	1	1	0	1	1	1	1	1	1	1	0	0	1	1	1	0	1	1	1	0	1	0	1	0
Q13627-2;Q13627;Q13627-5;Q13627-3;Q13627-4;E7EMI5;Q9Y463-2;Q9Y463-3;Q9Y463;M0R131;M0R2X3;Q76N25;Q92630-2;Q92630	Q13627-2;Q13627;Q13627-5;Q13627-3;Q13627-4	44;42;39;38;38;11;10;10;10;7;6;1;1;1	44;42;39;38;38;11;10;10;10;7;6;1;1;1	44;42;39;38;38;11;10;10;10;7;6;1;1;1	Dual specificity tyrosine-phosphorylation-regulated kinase 1A	DYRK1A	sp|Q13627-2|DYR1A_HUMAN Isoform 1 of Dual specificity tyrosine-phosphorylation-regulated kinase 1A OS=Homo sapiens GN=DYRK1A;sp|Q13627|DYR1A_HUMAN Dual specificity tyrosine-phosphorylation-regulated kinase 1A OS=Homo sapiens GN=DYRK1A PE=1 SV=2;sp|Q13627-5	14	44	44	44	33	36	36	26	38	36	41	37	36	33	30	28	21	31	34	27	23	17	28	19	20	23	39	39	36	36	25	16	16	26	25	8	20	21	33	36	36	26
Q86Y13;C9JRX4;C9J9M8;Q86Y13-2	Q86Y13	3;1;1;1	3;1;1;1	3;1;1;1	E3 ubiquitin-protein ligase DZIP3	DZIP3	sp|Q86Y13|DZIP3_HUMAN E3 ubiquitin-protein ligase DZIP3 OS=Homo sapiens GN=DZIP3 PE=1 SV=2	4	3	3	3	0	0	0	0	0	0	1	0	0	0	0	0	0	0	0	0	0	0	0	0	0	0	3	0	1	3	0	0	0	0	0	0	0	0	0	0	0	0
Q96AV8-3;Q96AV8;F8VSE7;Q96AV8-2;H0YHW2;H0YIF4	Q96AV8-3;Q96AV8;F8VSE7;Q96AV8-2	6;6;5;5;1;1	6;6;5;5;1;1	6;6;5;5;1;1	Transcription factor E2F7	E2F7	sp|Q96AV8-3|E2F7_HUMAN Isoform 3 of Transcription factor E2F7 OS=Homo sapiens GN=E2F7;sp|Q96AV8|E2F7_HUMAN Transcription factor E2F7 OS=Homo sapiens GN=E2F7 PE=1 SV=3;tr|F8VSE7|F8VSE7_HUMAN Transcription factor E2F7 (Fragment) OS=Homo sapiens GN=E2F7 PE=1	6	6	6	6	0	0	0	0	5	5	3	3	3	0	0	0	0	0	0	0	0	0	0	0	0	0	4	4	4	4	0	0	0	0	0	0	0	0	0	0	0	0
Q15125;C9J719;C9JJ78	Q15125;C9J719;C9JJ78	2;1;1	2;1;1	2;1;1	3-beta-hydroxysteroid-Delta(8),Delta(7)-isomerase	EBP	sp|Q15125|EBP_HUMAN 3-beta-hydroxysteroid-Delta(8),Delta(7)-isomerase OS=Homo sapiens GN=EBP PE=1 SV=3;tr|C9J719|C9J719_HUMAN 3-beta-hydroxysteroid-Delta(8),Delta(7)-isomerase (Fragment) OS=Homo sapiens GN=EBP PE=1 SV=7;tr|C9JJ78|C9JJ78_HUMAN 3-beta-hydrox	3	2	2	2	1	2	1	0	2	2	1	0	1	0	0	0	0	0	0	0	0	0	0	0	0	0	2	0	0	2	0	0	0	0	0	0	0	0	1	2	1	0
O95905-2;O95905;O95905-3;C9J316;C9JGV1	O95905-2;O95905;O95905-3;C9J316;C9JGV1	2;2;2;1;1	2;2;2;1;1	2;2;2;1;1	Protein SGT1	ECD	sp|O95905-2|ECD_HUMAN Isoform 2 of Protein ecdysoneless homolog OS=Homo sapiens GN=ECD;sp|O95905|ECD_HUMAN Protein ecdysoneless homolog OS=Homo sapiens GN=ECD PE=1 SV=1;sp|O95905-3|ECD_HUMAN Isoform 3 of Protein ecdysoneless homolog OS=Homo sapiens GN=ECD;	5	2	2	2	0	0	0	0	1	2	0	0	0	0	0	0	0	0	0	0	0	0	0	0	0	0	2	0	1	1	0	0	0	0	0	0	0	0	0	0	0	0
Q9H8V3-2;Q9H8V3-4;Q9H8V3;Q9H8V3-3;C9JDB4;H7C3G1;H7C103;C9J0L6;C9JDV9;C9JTI2;C9J1C4	Q9H8V3-2;Q9H8V3-4;Q9H8V3;Q9H8V3-3	8;8;8;8;2;2;2;1;1;1;1	8;8;8;8;2;2;2;1;1;1;1	8;8;8;8;2;2;2;1;1;1;1	Protein ECT2	ECT2	sp|Q9H8V3-2|ECT2_HUMAN Isoform 2 of Protein ECT2 OS=Homo sapiens GN=ECT2;sp|Q9H8V3-4|ECT2_HUMAN Isoform 4 of Protein ECT2 OS=Homo sapiens GN=ECT2;sp|Q9H8V3|ECT2_HUMAN Protein ECT2 OS=Homo sapiens GN=ECT2 PE=1 SV=4;sp|Q9H8V3-3|ECT2_HUMAN Isoform 3 of Protei	11	8	8	8	0	0	0	0	6	6	6	5	5	0	0	0	0	0	0	0	0	0	0	0	0	0	7	5	6	8	0	0	0	0	0	0	0	0	0	0	0	0
A0A087WVQ9;P68104-2;Q5VTE0;P68104;Q05639;Q5JR01;A0A087WV01;A6PW80	A0A087WVQ9;P68104-2;Q5VTE0;P68104;Q05639	5;5;5;5;3;2;2;1	5;5;5;5;3;2;2;1	5;5;5;5;3;2;2;1	Elongation factor 1-alpha 1;Putative elongation factor 1-alpha-like 3;Elongation factor 1-alpha 2	EEF1A1;EEF1A1P5;EEF1A2	tr|A0A087WVQ9|A0A087WVQ9_HUMAN Elongation factor 1-alpha 1 OS=Homo sapiens GN=EEF1A1 PE=1 SV=1;sp|P68104-2|EF1A1_HUMAN Isoform 2 of Elongation factor 1-alpha 1 OS=Homo sapiens GN=EEF1A1;sp|Q5VTE0|EF1A3_HUMAN Putative elongation factor 1-alpha-like 3 OS=Hom	8	5	5	5	1	1	0	1	3	2	4	3	4	1	2	0	0	1	1	0	1	3	3	3	2	2	4	4	3	4	1	0	1	0	1	0	1	0	1	1	0	1
P26641;P26641-2	P26641;P26641-2	6;5	6;5	6;5	Elongation factor 1-gamma	EEF1G	sp|P26641|EF1G_HUMAN Elongation factor 1-gamma OS=Homo sapiens GN=EEF1G PE=1 SV=3;sp|P26641-2|EF1G_HUMAN Isoform 2 of Elongation factor 1-gamma OS=Homo sapiens GN=EEF1G	2	6	6	6	3	3	4	0	4	4	3	2	3	1	1	0	0	0	0	0	1	0	4	0	0	2	5	3	3	5	0	0	0	0	0	0	0	0	3	3	4	0
P13639;K7EJ74;K7EP67	P13639	13;1;1	13;1;1	12;0;0	Elongation factor 2	EEF2	sp|P13639|EF2_HUMAN Elongation factor 2 OS=Homo sapiens GN=EEF2 PE=1 SV=4	3	13	13	12	2	2	2	1	6	5	4	2	2	1	1	1	1	1	1	1	1	3	4	2	1	1	9	10	9	13	1	0	0	0	1	1	0	1	2	2	2	1
Q14156-3;Q14156-2;Q14156	Q14156-3;Q14156-2;Q14156	1;1;1	1;1;1	1;1;1	Protein EFR3 homolog A	EFR3A	sp|Q14156-3|EFR3A_HUMAN Isoform 3 of Protein EFR3 homolog A OS=Homo sapiens GN=EFR3A;sp|Q14156-2|EFR3A_HUMAN Isoform 2 of Protein EFR3 homolog A OS=Homo sapiens GN=EFR3A;sp|Q14156|EFR3A_HUMAN Protein EFR3 homolog A OS=Homo sapiens GN=EFR3A PE=1 SV=2	3	1	1	1	0	0	0	0	1	1	1	0	0	0	0	0	0	0	0	0	0	0	0	0	0	0	1	0	1	1	0	0	0	0	0	0	0	0	0	0	0	0
A0A0B4J1Y5;Q504U8;E9PFD7;P00533-2;P00533-4;P00533-3;P00533	A0A0B4J1Y5;Q504U8;E9PFD7;P00533-2;P00533-4;P00533-3;P00533	1;1;1;1;1;1;1	1;1;1;1;1;1;1	1;1;1;1;1;1;1	Receptor protein-tyrosine kinase;Epidermal growth factor receptor	EGFR	tr|A0A0B4J1Y5|A0A0B4J1Y5_HUMAN Epidermal growth factor receptor OS=Homo sapiens GN=EGFR PE=1 SV=1;tr|Q504U8|Q504U8_HUMAN EGFR protein OS=Homo sapiens GN=EGFR PE=1 SV=1;tr|E9PFD7|E9PFD7_HUMAN Epidermal growth factor receptor OS=Homo sapiens GN=EGFR PE=1 SV=	7	1	1	1	1	1	0	0	1	0	0	0	1	1	0	0	1	1	0	0	1	1	0	0	1	0	0	0	0	1	0	0	0	0	0	1	0	0	1	1	0	0
Q9H9B1-3;Q9H9B1;A0A0D9SEP2;A0A0D9SFS4;A0A0D9SER3;A0A0D9SFG7;A0A0D9SFX4;A0A0D9SEQ1;A0A0C4DGF8;Q9H9B1-4	Q9H9B1-3;Q9H9B1;A0A0D9SEP2;A0A0D9SFS4;A0A0D9SER3;A0A0D9SFG7;A0A0D9SFX4;A0A0D9SEQ1;A0A0C4DGF8;Q9H9B1-4	2;2;1;1;1;1;1;1;1;1	2;2;1;1;1;1;1;1;1;1	2;2;1;1;1;1;1;1;1;1	Histone-lysine N-methyltransferase EHMT1	EHMT1	sp|Q9H9B1-3|EHMT1_HUMAN Isoform 3 of Histone-lysine N-methyltransferase EHMT1 OS=Homo sapiens GN=EHMT1;sp|Q9H9B1|EHMT1_HUMAN Histone-lysine N-methyltransferase EHMT1 OS=Homo sapiens GN=EHMT1 PE=1 SV=4;tr|A0A0D9SEP2|A0A0D9SEP2_HUMAN Histone-lysine N-methylt	10	2	2	2	1	1	2	1	2	2	1	2	2	0	0	0	0	0	0	0	0	0	1	1	1	1	2	1	2	2	0	0	0	0	0	0	0	0	1	1	2	1
A0A0G2JIS2;Q96KQ7-2;Q96KQ7;H0Y4K5;A0A0G2JRR0;A0A0G2JRN8;A2ABF8;A0A0G2JIR1;A2ABF9;A0A0G2JK64;Q96KQ7-3	A0A0G2JIS2;Q96KQ7-2;Q96KQ7;H0Y4K5;A0A0G2JRR0;A0A0G2JRN8;A2ABF8;A0A0G2JIR1;A2ABF9;A0A0G2JK64;Q96KQ7-3	2;2;2;1;1;1;1;1;1;1;1	2;2;2;1;1;1;1;1;1;1;1	2;2;2;1;1;1;1;1;1;1;1	Histone-lysine N-methyltransferase EHMT2	EHMT2	tr|A0A0G2JIS2|A0A0G2JIS2_HUMAN Histone-lysine N-methyltransferase EHMT2 OS=Homo sapiens GN=EHMT2 PE=1 SV=1;sp|Q96KQ7-2|EHMT2_HUMAN Isoform 2 of Histone-lysine N-methyltransferase EHMT2 OS=Homo sapiens GN=EHMT2;sp|Q96KQ7|EHMT2_HUMAN Histone-lysine N-methylt	11	2	2	2	1	2	1	0	2	2	2	1	2	1	0	0	0	0	0	0	0	0	0	0	0	0	2	2	1	1	0	0	0	0	0	0	0	0	1	2	1	0
Q9BQI3-2;Q9BQI3	Q9BQI3-2;Q9BQI3	1;1	1;1	1;1	Eukaryotic translation initiation factor 2-alpha kinase 1	EIF2AK1	sp|Q9BQI3-2|E2AK1_HUMAN Isoform 2 of Eukaryotic translation initiation factor 2-alpha kinase 1 OS=Homo sapiens GN=EIF2AK1;sp|Q9BQI3|E2AK1_HUMAN Eukaryotic translation initiation factor 2-alpha kinase 1 OS=Homo sapiens GN=EIF2AK1 PE=1 SV=2	2	1	1	1	0	0	0	0	0	0	0	0	0	0	0	0	0	0	0	0	0	0	0	0	0	0	1	1	1	1	0	0	0	0	0	0	0	0	0	0	0	0
P05198;H0YJS4;G3V4T5	P05198;H0YJS4;G3V4T5	5;4;4	5;4;4	5;4;4	Eukaryotic translation initiation factor 2 subunit 1	EIF2S1	sp|P05198|IF2A_HUMAN Eukaryotic translation initiation factor 2 subunit 1 OS=Homo sapiens GN=EIF2S1 PE=1 SV=3;tr|H0YJS4|H0YJS4_HUMAN Eukaryotic translation initiation factor 2 subunit 1 (Fragment) OS=Homo sapiens GN=EIF2S1 PE=1 SV=1;tr|G3V4T5|G3V4T5_HUMAN	3	5	5	5	1	0	0	0	2	3	3	2	3	1	0	0	0	0	0	0	0	0	0	0	1	0	4	4	5	5	0	0	0	0	0	0	0	0	1	0	0	0
Q14152-2;Q14152	Q14152-2;Q14152	7;7	7;7	7;7	Eukaryotic translation initiation factor 3 subunit A	EIF3A	sp|Q14152-2|EIF3A_HUMAN Isoform 2 of Eukaryotic translation initiation factor 3 subunit A OS=Homo sapiens GN=EIF3A;sp|Q14152|EIF3A_HUMAN Eukaryotic translation initiation factor 3 subunit A OS=Homo sapiens GN=EIF3A PE=1 SV=1	2	7	7	7	0	0	0	0	0	0	0	0	0	0	0	0	0	0	0	0	0	0	3	3	4	4	5	5	3	7	0	0	0	0	0	0	0	0	0	0	0	0
P55884;P55884-2;C9JZG1;C9JQN7	P55884;P55884-2;C9JZG1	8;8;4;3	8;8;4;3	8;8;4;3	Eukaryotic translation initiation factor 3 subunit B	EIF3B	sp|P55884|EIF3B_HUMAN Eukaryotic translation initiation factor 3 subunit B OS=Homo sapiens GN=EIF3B PE=1 SV=3;sp|P55884-2|EIF3B_HUMAN Isoform 2 of Eukaryotic translation initiation factor 3 subunit B OS=Homo sapiens GN=EIF3B;tr|C9JZG1|C9JZG1_HUMAN Eukaryot	4	8	8	8	0	0	0	0	0	0	0	0	0	0	0	0	0	0	0	0	0	0	1	1	1	1	7	6	7	8	0	0	0	0	0	0	0	0	0	0	0	0
Q99613;Q99613-2;B5ME19;H3BPE3;H3BPE4;H3BTY8	Q99613;Q99613-2;B5ME19	14;13;13;3;3;2	14;13;13;3;3;2	14;13;13;3;3;2	Eukaryotic translation initiation factor 3 subunit C;Eukaryotic translation initiation factor 3 subunit C-like protein	EIF3C;EIF3CL	sp|Q99613|EIF3C_HUMAN Eukaryotic translation initiation factor 3 subunit C OS=Homo sapiens GN=EIF3C PE=1 SV=1;sp|Q99613-2|EIF3C_HUMAN Isoform 2 of Eukaryotic translation initiation factor 3 subunit C OS=Homo sapiens GN=EIF3C;sp|B5ME19|EIFCL_HUMAN Eukaryoti	6	14	14	14	7	7	4	0	11	12	8	7	7	4	2	0	1	3	5	0	0	0	1	0	0	3	7	8	4	10	0	0	0	1	0	1	0	0	7	7	4	0
B0QYA5;O15371-2;O15371-3;O15371;B0QYA4;B0QYA8;B0QYA6	B0QYA5;O15371-2;O15371-3;O15371;B0QYA4;B0QYA8;B0QYA6	2;2;2;2;1;1;1	2;2;2;2;1;1;1	2;2;2;2;1;1;1	Eukaryotic translation initiation factor 3 subunit D	EIF3D	tr|B0QYA5|B0QYA5_HUMAN Eukaryotic translation initiation factor 3 subunit D (Fragment) OS=Homo sapiens GN=EIF3D PE=1 SV=1;sp|O15371-2|EIF3D_HUMAN Isoform 2 of Eukaryotic translation initiation factor 3 subunit D OS=Homo sapiens GN=EIF3D;sp|O15371-3|EIF3D_H	7	2	2	2	0	0	0	0	2	2	1	2	0	0	0	0	0	0	0	0	0	0	1	0	0	0	1	1	1	1	0	0	0	0	0	0	0	0	0	0	0	0
P60228;E5RGA2;H0YBR5;E5RHS5;E5RIT4;H0YAW4;E5RII3;E5RIP5;E5RJ25;H0YBP5	P60228;E5RGA2	20;14;9;6;5;5;3;2;2;2	20;14;9;6;5;5;3;2;2;2	20;14;9;6;5;5;3;2;2;2	Eukaryotic translation initiation factor 3 subunit E	EIF3E	sp|P60228|EIF3E_HUMAN Eukaryotic translation initiation factor 3 subunit E OS=Homo sapiens GN=EIF3E PE=1 SV=1;tr|E5RGA2|E5RGA2_HUMAN Eukaryotic translation initiation factor 3 subunit E OS=Homo sapiens GN=EIF3E PE=1 SV=1	10	20	20	20	17	18	15	2	19	19	16	11	17	12	12	7	1	13	12	5	0	1	6	0	1	6	19	14	12	19	0	0	0	2	1	1	1	3	17	18	15	2
O00303;H0YDT6;E9PQV8	O00303	3;1;1	3;1;1	3;1;1	Eukaryotic translation initiation factor 3 subunit F	EIF3F	sp|O00303|EIF3F_HUMAN Eukaryotic translation initiation factor 3 subunit F OS=Homo sapiens GN=EIF3F PE=1 SV=1	3	3	3	3	0	0	0	0	0	0	0	0	0	0	0	0	0	0	0	0	0	0	0	0	0	0	2	2	3	3	0	0	0	0	0	0	0	0	0	0	0	0
A0A087WZK9;B3KS98;O15372;E5RGU4;E5RJT0	A0A087WZK9;B3KS98;O15372;E5RGU4;E5RJT0	2;2;2;1;1	2;2;2;1;1	2;2;2;1;1	Eukaryotic translation initiation factor 3 subunit H	EIF3H	tr|A0A087WZK9|A0A087WZK9_HUMAN Eukaryotic translation initiation factor 3 subunit H OS=Homo sapiens GN=EIF3H PE=1 SV=1;tr|B3KS98|B3KS98_HUMAN Eukaryotic translation initiation factor 3 subunit H OS=Homo sapiens GN=EIF3H PE=1 SV=1;sp|O15372|EIF3H_HUMAN Euka	5	2	2	2	0	0	0	0	2	2	0	0	0	0	0	0	0	0	0	0	0	0	0	0	0	0	2	2	1	0	0	0	0	0	0	0	0	0	0	0	0	0
Q13347	Q13347	7	7	7	Eukaryotic translation initiation factor 3 subunit I	EIF3I	sp|Q13347|EIF3I_HUMAN Eukaryotic translation initiation factor 3 subunit I OS=Homo sapiens GN=EIF3I PE=1 SV=1	1	7	7	7	0	0	1	1	4	5	6	4	5	0	0	0	0	0	0	0	0	0	1	0	0	0	6	6	5	6	1	0	0	0	0	0	0	0	0	0	1	1
B0QY89;Q9Y262;Q9Y262-2;B0QY90;C9JHP4;C9K0Q7;H7C3A0;H0Y7E6	B0QY89;Q9Y262;Q9Y262-2;B0QY90	29;29;28;20;10;10;7;2	29;29;28;20;10;10;7;2	29;29;28;20;10;10;7;2	Eukaryotic translation initiation factor 3 subunit L	EIF3L	tr|B0QY89|B0QY89_HUMAN Eukaryotic translation initiation factor 3 subunit L OS=Homo sapiens GN=EIF3L PE=1 SV=1;sp|Q9Y262|EIF3L_HUMAN Eukaryotic translation initiation factor 3 subunit L OS=Homo sapiens GN=EIF3L PE=1 SV=1;sp|Q9Y262-2|EIF3L_HUMAN Isoform 2 o	8	29	29	29	21	23	22	0	28	28	23	8	24	16	16	9	0	16	16	5	0	3	18	0	2	13	28	11	18	24	8	0	0	12	4	0	0	7	21	23	22	0
P60842;J3KTB5;J3QL43;J3QS69;J3KT12;P60842-2;J3QR64;J3QLN6;J3KS25;E7EQG2;Q14240;Q14240-2;J3QKZ9;J3KSZ0;J3KTN0;J3KT04;J3KS93;E7EMV8;J3KSN7;J3QQP0;E9PBH4;F8WE11	P60842;J3KTB5;J3QL43;J3QS69;J3KT12;P60842-2;J3QR64;J3QLN6;J3KS25;E7EQG2;Q14240;Q14240-2	9;7;7;7;7;7;6;5;5;5;5;5;4;4;3;2;2;2;2;1;1;1	9;7;7;7;7;7;6;5;5;5;5;5;4;4;3;2;2;2;2;1;1;1	8;6;6;6;6;6;5;4;4;4;4;4;3;4;3;1;1;1;1;0;0;0	Eukaryotic initiation factor 4A-I;Eukaryotic initiation factor 4A-II;Eukaryotic initiation factor 4A-II, N-terminally processed	EIF4A1;EIF4A2	sp|P60842|IF4A1_HUMAN Eukaryotic initiation factor 4A-I OS=Homo sapiens GN=EIF4A1 PE=1 SV=1;tr|J3KTB5|J3KTB5_HUMAN Eukaryotic initiation factor 4A-I (Fragment) OS=Homo sapiens GN=EIF4A1 PE=1 SV=1;tr|J3QL43|J3QL43_HUMAN Eukaryotic initiation factor 4A-I (Fr	22	9	9	8	1	1	1	1	6	7	6	5	6	0	0	0	0	0	0	0	0	0	2	0	1	2	9	8	7	9	0	0	0	0	0	0	0	0	1	1	1	1
I3L3H2;P38919	I3L3H2;P38919	2;2	1;1	1;1	Eukaryotic initiation factor 4A-III;Eukaryotic initiation factor 4A-III, N-terminally processed	EIF4A3	tr|I3L3H2|I3L3H2_HUMAN Eukaryotic initiation factor 4A-III (Fragment) OS=Homo sapiens GN=EIF4A3 PE=1 SV=1;sp|P38919|IF4A3_HUMAN Eukaryotic initiation factor 4A-III OS=Homo sapiens GN=EIF4A3 PE=1 SV=4	2	2	1	1	2	2	2	1	2	2	1	2	2	0	0	0	0	0	0	0	0	0	1	0	1	1	1	1	1	1	0	0	0	0	0	0	0	0	1	1	1	0
H7C044;A0A0A0MR52;E7EX73;E9PGM1;E7EUU4;Q04637-6;Q04637-7;Q04637-5;Q04637-4;Q04637-3;Q04637;Q04637-8;Q04637-9	H7C044;A0A0A0MR52;E7EX73;E9PGM1;E7EUU4;Q04637-6;Q04637-7;Q04637-5;Q04637-4;Q04637-3;Q04637;Q04637-8;Q04637-9	2;2;2;2;2;2;2;2;2;2;2;2;2	2;2;2;2;2;2;2;2;2;2;2;2;2	2;2;2;2;2;2;2;2;2;2;2;2;2	Eukaryotic translation initiation factor 4 gamma 1	EIF4G1	tr|H7C044|H7C044_HUMAN Eukaryotic translation initiation factor 4 gamma 1 (Fragment) OS=Homo sapiens GN=EIF4G1 PE=1 SV=1;tr|A0A0A0MR52|A0A0A0MR52_HUMAN Eukaryotic translation initiation factor 4 gamma 1 OS=Homo sapiens GN=EIF4G1 PE=1 SV=1;tr|E7EX73|E7EX73_	13	2	2	2	0	0	0	0	2	1	0	0	0	0	0	0	0	0	0	0	0	0	0	0	0	0	2	0	0	2	0	0	0	0	0	0	0	0	0	0	0	0
A0A0A0MSA7;O43432-4;O43432;O43432-3;B1AN91;B1AN92;A0A0U1RQK7;O43432-2	A0A0A0MSA7;O43432-4;O43432;O43432-3;B1AN91;B1AN92;A0A0U1RQK7;O43432-2	2;2;2;2;1;1;1;1	2;2;2;2;1;1;1;1	2;2;2;2;1;1;1;1	Eukaryotic translation initiation factor 4 gamma 3	EIF4G3	tr|A0A0A0MSA7|A0A0A0MSA7_HUMAN Eukaryotic translation initiation factor 4 gamma 3 OS=Homo sapiens GN=EIF4G3 PE=1 SV=1;sp|O43432-4|IF4G3_HUMAN Isoform 4 of Eukaryotic translation initiation factor 4 gamma 3 OS=Homo sapiens GN=EIF4G3;sp|O43432|IF4G3_HUMAN Eu	8	2	2	2	1	1	1	0	1	0	0	0	2	1	1	0	0	1	0	0	1	0	1	0	0	0	1	0	0	0	0	0	0	0	0	0	0	0	1	1	1	0
Q9BQ52-4;Q9BQ52;G5E9D5;E7ES68;Q9BQ52-3;V9GZ72;Q9BQ52-2;J3QRS2;V9GYU5;J3QL08;J3QLK4;V9GYS7;H7C2I4	Q9BQ52-4;Q9BQ52;G5E9D5;E7ES68;Q9BQ52-3	6;6;5;3;3;2;2;1;1;1;1;1;1	6;6;5;3;3;2;2;1;1;1;1;1;1	6;6;5;3;3;2;2;1;1;1;1;1;1	Zinc phosphodiesterase ELAC protein 2	ELAC2	sp|Q9BQ52-4|RNZ2_HUMAN Isoform 4 of Zinc phosphodiesterase ELAC protein 2 OS=Homo sapiens GN=ELAC2;sp|Q9BQ52|RNZ2_HUMAN Zinc phosphodiesterase ELAC protein 2 OS=Homo sapiens GN=ELAC2 PE=1 SV=2;tr|G5E9D5|G5E9D5_HUMAN ElaC homolog 2 (E. coli), isoform CRA_a	13	6	6	6	0	0	1	0	2	5	3	1	1	0	0	0	0	0	0	0	0	0	0	0	0	0	6	4	2	6	0	0	0	0	0	0	0	0	0	0	1	0
Q15723-4;Q15723-2;Q15723-3;Q15723-1;Q15723;D6RHI1;D6R9B1	Q15723-4;Q15723-2;Q15723-3;Q15723-1;Q15723	4;4;4;3;3;1;1	4;4;4;3;3;1;1	4;4;4;3;3;1;1	ETS-related transcription factor Elf-2	ELF2	sp|Q15723-4|ELF2_HUMAN Isoform 4 of ETS-related transcription factor Elf-2 OS=Homo sapiens GN=ELF2;sp|Q15723-2|ELF2_HUMAN Isoform 2 of ETS-related transcription factor Elf-2 OS=Homo sapiens GN=ELF2;sp|Q15723-3|ELF2_HUMAN Isoform 3 of ETS-related transcript	7	4	4	4	0	0	0	0	2	2	2	3	2	0	0	0	0	0	0	0	0	0	0	0	0	0	3	3	4	3	0	0	0	0	0	0	0	0	0	0	0	0
D6RBS5;Q8IZ81;V9GY58;D6RHX2	D6RBS5;Q8IZ81;V9GY58	3;3;2;1	3;3;2;1	3;3;2;1	ELMO domain-containing protein 2	ELMOD2	tr|D6RBS5|D6RBS5_HUMAN ELMO domain-containing protein 2 (Fragment) OS=Homo sapiens GN=ELMOD2 PE=1 SV=7;sp|Q8IZ81|ELMD2_HUMAN ELMO domain-containing protein 2 OS=Homo sapiens GN=ELMOD2 PE=1 SV=1;tr|V9GY58|V9GY58_HUMAN ELMO domain-containing protein 2 OS=Hom	4	3	3	3	1	1	1	0	1	1	1	0	1	0	0	1	0	0	0	0	0	0	0	0	0	1	1	0	1	3	0	0	0	0	0	0	0	0	1	1	1	0
Q9BW60-2;Q9BW60	Q9BW60-2;Q9BW60	2;2	2;2	2;2	Elongation of very long chain fatty acids protein 1	ELOVL1	sp|Q9BW60-2|ELOV1_HUMAN Isoform 2 of Elongation of very long chain fatty acids protein 1 OS=Homo sapiens GN=ELOVL1;sp|Q9BW60|ELOV1_HUMAN Elongation of very long chain fatty acids protein 1 OS=Homo sapiens GN=ELOVL1 PE=1 SV=1	2	2	2	2	1	2	2	0	2	2	2	0	0	0	0	0	0	0	1	0	0	0	0	0	0	1	2	0	1	2	0	0	0	0	0	0	0	0	1	2	2	0
A0A0A0MTI6;Q9NYP7-3;Q9NYP7;Q9NYP7-2	A0A0A0MTI6;Q9NYP7-3;Q9NYP7;Q9NYP7-2	1;1;1;1	1;1;1;1	1;1;1;1	Elongation of very long chain fatty acids protein;Elongation of very long chain fatty acids protein 5	ELOVL5	tr|A0A0A0MTI6|A0A0A0MTI6_HUMAN Elongation of very long chain fatty acids protein OS=Homo sapiens GN=ELOVL5 PE=1 SV=1;sp|Q9NYP7-3|ELOV5_HUMAN Isoform 3 of Elongation of very long chain fatty acids protein 5 OS=Homo sapiens GN=ELOVL5;sp|Q9NYP7|ELOV5_HUMAN El	4	1	1	1	0	0	0	0	1	1	0	0	0	0	0	0	0	0	0	0	0	0	0	0	0	0	1	0	0	1	0	0	0	0	0	0	0	0	0	0	0	0
Q6IA86-4;Q6IA86-7;Q6IA86-2;Q6IA86-3;Q6IA86-5;Q6IA86;Q6IA86-6	Q6IA86-4;Q6IA86-7;Q6IA86-2;Q6IA86-3;Q6IA86-5;Q6IA86;Q6IA86-6	1;1;1;1;1;1;1	1;1;1;1;1;1;1	1;1;1;1;1;1;1	Elongator complex protein 2	ELP2	sp|Q6IA86-4|ELP2_HUMAN Isoform 4 of Elongator complex protein 2 OS=Homo sapiens GN=ELP2;sp|Q6IA86-7|ELP2_HUMAN Isoform 7 of Elongator complex protein 2 OS=Homo sapiens GN=ELP2;sp|Q6IA86-2|ELP2_HUMAN Isoform 2 of Elongator complex protein 2 OS=Homo sapiens	7	1	1	1	0	0	0	0	1	0	0	0	0	0	0	0	0	0	0	0	0	0	0	0	0	0	1	1	1	0	0	0	0	0	0	0	0	0	0	0	0	0
Q9H9T3-2;Q9H9T3;B4DKA4;Q9H9T3-4;Q9H9T3-5;E5RHR2;E5RHY2;E5RIC0;E5RIZ7;H0YAP7	Q9H9T3-2;Q9H9T3;B4DKA4;Q9H9T3-4;Q9H9T3-5	12;12;9;9;9;4;3;3;3;1	12;12;9;9;9;4;3;3;3;1	12;12;9;9;9;4;3;3;3;1	Elongator complex protein 3	ELP3	sp|Q9H9T3-2|ELP3_HUMAN Isoform 2 of Elongator complex protein 3 OS=Homo sapiens GN=ELP3;sp|Q9H9T3|ELP3_HUMAN Elongator complex protein 3 OS=Homo sapiens GN=ELP3 PE=1 SV=2;tr|B4DKA4|B4DKA4_HUMAN Elongator complex protein 3 OS=Homo sapiens GN=ELP3 PE=1 SV=1;	10	12	12	12	0	1	0	0	7	6	7	7	3	0	0	0	0	0	0	0	0	0	1	0	0	0	11	11	8	10	0	0	0	0	0	0	0	0	0	1	0	0
H7C4E3;Q8N766-4;Q8N766-3;Q8N766-2;Q8N766	H7C4E3;Q8N766-4;Q8N766-3;Q8N766-2;Q8N766	1;1;1;1;1	1;1;1;1;1	1;1;1;1;1	ER membrane protein complex subunit 1	EMC1	tr|H7C4E3|H7C4E3_HUMAN ER membrane protein complex subunit 1 (Fragment) OS=Homo sapiens GN=EMC1 PE=1 SV=1;sp|Q8N766-4|EMC1_HUMAN Isoform 4 of ER membrane protein complex subunit 1 OS=Homo sapiens GN=EMC1;sp|Q8N766-3|EMC1_HUMAN Isoform 3 of ER membrane prot	5	1	1	1	0	0	0	0	0	0	0	0	0	0	0	0	0	0	0	0	0	0	0	0	0	0	0	0	1	1	0	0	0	0	0	0	0	0	0	0	0	0
Q9P0I2;Q9P0I2-2;S4R3U9;C9JLM9	Q9P0I2;Q9P0I2-2	8;6;2;2	8;6;2;2	8;6;2;2	ER membrane protein complex subunit 3	EMC3	sp|Q9P0I2|EMC3_HUMAN ER membrane protein complex subunit 3 OS=Homo sapiens GN=EMC3 PE=1 SV=3;sp|Q9P0I2-2|EMC3_HUMAN Isoform 2 of ER membrane protein complex subunit 3 OS=Homo sapiens GN=EMC3	4	8	8	8	3	5	2	0	7	8	5	0	4	1	1	0	0	1	1	0	0	0	2	0	0	1	7	3	4	5	0	0	0	3	1	0	0	1	3	5	2	0
S4R329;H0YK61;H0YNK0;H0YNK8;Q5J8M3-3;Q5J8M3-2;Q5J8M3;H0YLP8;H0YMH5;H0YN63	S4R329;H0YK61;H0YNK0;H0YNK8;Q5J8M3-3;Q5J8M3-2;Q5J8M3;H0YLP8;H0YMH5	4;4;4;4;4;4;4;3;2;1	4;4;4;4;4;4;4;3;2;1	4;4;4;4;4;4;4;3;2;1	ER membrane protein complex subunit 4	EMC4	tr|S4R329|S4R329_HUMAN ER membrane protein complex subunit 4 OS=Homo sapiens GN=EMC4 PE=1 SV=1;tr|H0YK61|H0YK61_HUMAN ER membrane protein complex subunit 4 OS=Homo sapiens GN=EMC4 PE=1 SV=1;tr|H0YNK0|H0YNK0_HUMAN ER membrane protein complex subunit 4 OS=Ho	10	4	4	4	3	2	2	0	4	3	3	0	3	0	0	0	0	1	0	0	0	0	1	0	0	1	3	2	1	3	0	0	0	0	0	0	0	0	3	2	2	0
Q9BV81	Q9BV81	2	2	2	ER membrane protein complex subunit 6	EMC6	sp|Q9BV81|EMC6_HUMAN ER membrane protein complex subunit 6 OS=Homo sapiens GN=EMC6 PE=1 SV=1	1	2	2	2	0	1	0	0	1	1	0	0	0	0	0	0	0	0	0	0	0	0	0	0	0	0	1	0	1	1	0	0	0	0	0	0	0	0	0	1	0	0
P50402;Q5HY57;F8WEQ1	P50402;Q5HY57	12;7;1	12;7;1	12;7;1	Emerin	EMD	sp|P50402|EMD_HUMAN Emerin OS=Homo sapiens GN=EMD PE=1 SV=1;tr|Q5HY57|Q5HY57_HUMAN Emerin OS=Homo sapiens GN=EMD PE=1 SV=1	3	12	12	12	10	8	8	1	12	12	10	7	11	6	4	2	0	7	7	3	0	2	4	2	2	5	11	9	8	10	1	0	0	4	2	0	0	4	10	8	8	1
Q96AY2;Q96AY2-2;H0Y9Z4	Q96AY2;Q96AY2-2;H0Y9Z4	5;5;3	5;5;3	5;5;3	Crossover junction endonuclease EME1	EME1	sp|Q96AY2|EME1_HUMAN Crossover junction endonuclease EME1 OS=Homo sapiens GN=EME1 PE=1 SV=2;sp|Q96AY2-2|EME1_HUMAN Isoform 2 of Crossover junction endonuclease EME1 OS=Homo sapiens GN=EME1;tr|H0Y9Z4|H0Y9Z4_HUMAN Crossover junction endonuclease EME1 (Fragme	3	5	5	5	0	1	1	0	4	4	4	4	4	0	0	0	0	0	0	0	0	0	0	0	0	0	3	3	2	5	0	0	0	0	0	0	0	0	0	1	1	0
Q7Z589;Q7Z589-5;E9PMC9;Q7Z589-2;Q7Z589-4;Q7Z589-7;Q7Z589-6;E9PPE6;Q7Z589-3;H0YCS3;H0YET8;H0YDI4	Q7Z589;Q7Z589-5;E9PMC9;Q7Z589-2;Q7Z589-4;Q7Z589-7;Q7Z589-6	19;19;18;18;18;18;17;4;4;3;3;1	19;19;18;18;18;18;17;4;4;3;3;1	19;19;18;18;18;18;17;4;4;3;3;1	Protein EMSY	EMSY;C11orf30	sp|Q7Z589|EMSY_HUMAN BRCA2-interacting transcriptional repressor EMSY OS=Homo sapiens GN=EMSY PE=1 SV=2;sp|Q7Z589-5|EMSY_HUMAN Isoform 5 of BRCA2-interacting transcriptional repressor EMSY OS=Homo sapiens GN=EMSY;tr|E9PMC9|E9PMC9_HUMAN BRCA2-interacting tr	12	19	19	19	1	0	1	1	14	15	12	12	8	0	0	0	0	0	1	0	1	1	1	1	1	0	18	19	16	16	0	0	0	0	1	0	0	0	1	0	1	1
O14682;O14682-2;D6R9D7	O14682;O14682-2	23;17;3	23;17;3	23;17;3	Ectoderm-neural cortex protein 1	ENC1	sp|O14682|ENC1_HUMAN Ectoderm-neural cortex protein 1 OS=Homo sapiens GN=ENC1 PE=1 SV=2;sp|O14682-2|ENC1_HUMAN Isoform 2 of Ectoderm-neural cortex protein 1 OS=Homo sapiens GN=ENC1	3	23	23	23	1	2	3	0	20	19	21	14	14	0	0	0	0	0	1	0	0	0	1	0	1	0	23	19	21	17	1	0	0	0	0	1	0	0	1	2	3	0
P06733-2;P06733	P06733-2;P06733	1;1	1;1	1;1	Alpha-enolase	ENO1	sp|P06733-2|ENOA_HUMAN Isoform MBP-1 of Alpha-enolase OS=Homo sapiens GN=ENO1;sp|P06733|ENOA_HUMAN Alpha-enolase OS=Homo sapiens GN=ENO1 PE=1 SV=2	2	1	1	1	0	0	0	0	1	1	0	1	0	0	0	0	0	0	0	0	0	0	0	0	0	0	1	1	1	1	0	0	0	0	0	0	0	0	0	0	0	0
Q96L91-3;Q96L91-5;Q96L91-2;Q96L91;Q96L91-4;A0A0A0MR70	Q96L91-3;Q96L91-5;Q96L91-2;Q96L91;Q96L91-4	4;4;4;4;3;1	4;4;4;4;3;1	4;4;4;4;3;1	E1A-binding protein p400	EP400	sp|Q96L91-3|EP400_HUMAN Isoform 3 of E1A-binding protein p400 OS=Homo sapiens GN=EP400;sp|Q96L91-5|EP400_HUMAN Isoform 5 of E1A-binding protein p400 OS=Homo sapiens GN=EP400;sp|Q96L91-2|EP400_HUMAN Isoform 2 of E1A-binding protein p400 OS=Homo sapiens GN=E	6	4	4	4	0	0	0	0	1	0	1	0	1	0	0	0	0	0	0	0	0	0	0	0	0	0	3	1	2	3	0	0	0	0	0	0	0	0	0	0	0	0
I6L9B1;E9PII3;E9PK52;E9PHY5;O43491-2;O43491-3;O43491-4;O43491;E9PRG1;E9PIG0;E9PQD2	I6L9B1;E9PII3;E9PK52;E9PHY5;O43491-2;O43491-3;O43491-4;O43491;E9PRG1;E9PIG0;E9PQD2	2;2;2;2;2;2;2;2;1;1;1	2;2;2;2;2;2;2;2;1;1;1	2;2;2;2;2;2;2;2;1;1;1	Band 4.1-like protein 2	EPB41L2	tr|I6L9B1|I6L9B1_HUMAN Band 4.1-like protein 2 OS=Homo sapiens GN=EPB41L2 PE=1 SV=1;tr|E9PII3|E9PII3_HUMAN Band 4.1-like protein 2 OS=Homo sapiens GN=EPB41L2 PE=1 SV=1;tr|E9PK52|E9PK52_HUMAN Band 4.1-like protein 2 OS=Homo sapiens GN=EPB41L2 PE=1 SV=1;tr|E	11	2	2	2	0	0	0	0	1	0	0	0	0	0	0	0	0	0	0	0	0	0	0	0	0	0	1	1	0	0	0	0	0	0	0	0	0	0	0	0	0	0
Q9HCM4-2;Q9HCM4-4;Q9HCM4-3;Q9HCM4	Q9HCM4-2;Q9HCM4-4;Q9HCM4-3;Q9HCM4	2;2;2;2	2;2;2;2	2;2;2;2	Band 4.1-like protein 5	EPB41L5	sp|Q9HCM4-2|E41L5_HUMAN Isoform 2 of Band 4.1-like protein 5 OS=Homo sapiens GN=EPB41L5;sp|Q9HCM4-4|E41L5_HUMAN Isoform 4 of Band 4.1-like protein 5 OS=Homo sapiens GN=EPB41L5;sp|Q9HCM4-3|E41L5_HUMAN Isoform 3 of Band 4.1-like protein 5 OS=Homo sapiens GN=	4	2	2	2	0	0	0	0	0	0	0	0	0	0	0	0	0	0	0	0	0	0	2	0	0	1	2	0	1	2	0	0	0	0	0	0	0	0	0	0	0	0
B1AKC9;P29323-2;P29323-3;P29323;P54762-5;P54762;Q15375-2;Q15375-4;Q15375;J3KR66;Q6NVW1;Q5JY90;U3NG26;F8W9W0;C9JXA2;Q96L35;F8VP57;B7ZKW7;B7ZKJ3;A0A0B4J1T8;Q9UF33-2;Q9UF33-3;Q06187;Q06187-2;P54756-3;P29317;P29320;P54760;P54753;P29322;P54756-2;Q9UF33;P54756	B1AKC9;P29323-2;P29323-3;P29323	5;5;5;5;2;2;2;2;2;1;1;1;1;1;1;1;1;1;1;1;1;1;1;1;1;1;1;1;1;1;1;1;1	5;5;5;5;2;2;2;2;2;1;1;1;1;1;1;1;1;1;1;1;1;1;1;1;1;1;1;1;1;1;1;1;1	5;5;5;5;2;2;2;2;2;1;1;1;1;1;1;1;1;1;1;1;1;1;1;1;1;1;1;1;1;1;1;1;1	Receptor protein-tyrosine kinase;Ephrin type-B receptor 2	EPHB2	tr|B1AKC9|B1AKC9_HUMAN Ephrin type-B receptor 2 OS=Homo sapiens GN=EPHB2 PE=1 SV=1;sp|P29323-2|EPHB2_HUMAN Isoform 2 of Ephrin type-B receptor 2 OS=Homo sapiens GN=EPHB2;sp|P29323-3|EPHB2_HUMAN Isoform 3 of Ephrin type-B receptor 2 OS=Homo sapiens GN=EPHB2	33	5	5	5	0	2	1	0	1	2	3	0	1	0	0	0	0	0	0	0	0	0	0	0	0	0	3	0	1	5	0	0	0	0	0	0	0	0	0	2	1	0
P07099;B1AQP8;B1AQP9	P07099	13;2;2	13;2;2	13;2;2	Epoxide hydrolase 1	EPHX1	sp|P07099|HYEP_HUMAN Epoxide hydrolase 1 OS=Homo sapiens GN=EPHX1 PE=1 SV=1	3	13	13	13	10	11	7	1	13	13	11	4	8	7	4	3	1	6	5	2	0	1	1	0	1	2	12	6	5	10	1	1	0	3	2	0	0	2	10	11	7	1
Q7L775	Q7L775	3	3	3	EPM2A-interacting protein 1	EPM2AIP1	sp|Q7L775|EPMIP_HUMAN EPM2A-interacting protein 1 OS=Homo sapiens GN=EPM2AIP1 PE=1 SV=1	1	3	3	3	1	1	0	0	3	3	1	0	0	0	0	0	0	0	0	0	0	0	0	0	0	0	3	0	0	3	0	0	0	0	0	0	0	0	1	1	0	0
A0A087WW58;Q9C0D9;C9JAG1	A0A087WW58;Q9C0D9;C9JAG1	2;2;1	2;2;1	2;2;1	Ethanolaminephosphotransferase 1	EPT1	tr|A0A087WW58|A0A087WW58_HUMAN Ethanolaminephosphotransferase 1 OS=Homo sapiens GN=EPT1 PE=1 SV=1;sp|Q9C0D9|EPT1_HUMAN Ethanolaminephosphotransferase 1 OS=Homo sapiens GN=EPT1 PE=1 SV=3;tr|C9JAG1|C9JAG1_HUMAN Ethanolaminephosphotransferase 1 (Fragment) OS=	3	2	2	2	1	2	2	0	2	2	2	0	0	1	0	0	0	0	0	0	0	0	0	0	0	0	2	0	1	2	0	0	0	0	0	0	0	0	1	2	2	0
Q9NZ08;Q9NZ08-2	Q9NZ08;Q9NZ08-2	1;1	1;1	1;1	Endoplasmic reticulum aminopeptidase 1	ERAP1	sp|Q9NZ08|ERAP1_HUMAN Endoplasmic reticulum aminopeptidase 1 OS=Homo sapiens GN=ERAP1 PE=1 SV=3;sp|Q9NZ08-2|ERAP1_HUMAN Isoform 2 of Endoplasmic reticulum aminopeptidase 1 OS=Homo sapiens GN=ERAP1	2	1	1	1	0	1	0	0	1	1	1	0	1	0	0	0	0	0	0	0	0	0	0	0	0	0	1	1	1	1	0	0	0	0	0	0	0	0	0	1	0	0
O15083;H7C4G9	O15083;H7C4G9	6;5	6;5	4;3	ERC protein 2	ERC2	sp|O15083|ERC2_HUMAN ERC protein 2 OS=Homo sapiens GN=ERC2 PE=1 SV=3;tr|H7C4G9|H7C4G9_HUMAN ERC protein 2 (Fragment) OS=Homo sapiens GN=ERC2 PE=1 SV=1	2	6	6	4	0	1	2	4	2	3	3	6	3	2	1	3	6	2	3	4	6	4	0	0	1	0	1	4	2	1	2	6	5	4	3	5	4	3	0	1	2	4
A8MX75;P18074;P18074-2;K7EIT8;K7ENL1;E7EVE9;K7EKF3	A8MX75;P18074;P18074-2;K7EIT8	5;5;4;3;2;2;1	5;5;4;3;2;2;1	5;5;4;3;2;2;1	TFIIH basal transcription factor complex helicase XPD subunit	ERCC2	tr|A8MX75|A8MX75_HUMAN TFIIH basal transcription factor complex helicase XPD subunit (Fragment) OS=Homo sapiens GN=ERCC2 PE=1 SV=2;sp|P18074|ERCC2_HUMAN TFIIH basal transcription factor complex helicase XPD subunit OS=Homo sapiens GN=ERCC2 PE=1 SV=1;sp|P18	7	5	5	5	0	0	0	0	1	3	1	0	2	0	0	0	0	0	0	0	0	0	0	0	0	0	4	2	1	5	0	0	0	0	0	0	0	0	0	0	0	0
Q92889;Q92889-2;I3L4K0	Q92889	11;3;1	11;3;1	11;3;1	DNA repair endonuclease XPF	ERCC4	sp|Q92889|XPF_HUMAN DNA repair endonuclease XPF OS=Homo sapiens GN=ERCC4 PE=1 SV=3	3	11	11	11	4	3	3	0	11	10	7	1	5	0	0	0	0	0	0	0	0	0	0	0	0	1	3	1	1	4	0	0	0	0	0	0	0	0	4	3	3	0
Q969X5-2;Q969X5;F2Z3Q5;F2Z2U2;Q969X5-3	Q969X5-2;Q969X5	5;5;1;1;1	5;5;1;1;1	5;5;1;1;1	Endoplasmic reticulum-Golgi intermediate compartment protein 1	ERGIC1	sp|Q969X5-2|ERGI1_HUMAN Isoform 2 of Endoplasmic reticulum-Golgi intermediate compartment protein 1 OS=Homo sapiens GN=ERGIC1;sp|Q969X5|ERGI1_HUMAN Endoplasmic reticulum-Golgi intermediate compartment protein 1 OS=Homo sapiens GN=ERGIC1 PE=1 SV=1	5	5	5	5	3	2	2	0	5	5	5	3	4	3	3	1	0	3	3	1	0	0	2	0	0	1	5	2	2	4	1	0	0	1	0	0	0	0	3	2	2	0
A0A087WU02;Q96RQ1;H0YI58;H0YI50;H0YHJ8;F8W0R1;F8VR88;F8VUZ2;F8VPA6	A0A087WU02;Q96RQ1;H0YI58;H0YI50	5;5;4;4;1;1;1;1;1	5;5;4;4;1;1;1;1;1	5;5;4;4;1;1;1;1;1	Endoplasmic reticulum-Golgi intermediate compartment protein 2	ERGIC2	tr|A0A087WU02|A0A087WU02_HUMAN Endoplasmic reticulum-Golgi intermediate compartment protein 2 OS=Homo sapiens GN=ERGIC2 PE=1 SV=1;sp|Q96RQ1|ERGI2_HUMAN Endoplasmic reticulum-Golgi intermediate compartment protein 2 OS=Homo sapiens GN=ERGIC2 PE=1 SV=2;tr|H0	9	5	5	5	3	2	2	0	4	4	4	0	1	2	0	0	0	2	2	0	0	0	1	0	0	2	4	2	1	4	0	0	0	0	0	0	0	0	3	2	2	0
H0Y5K5;Q9Y282;Q9Y282-3;H0Y621;Q9Y282-2;H0Y802;H0Y6Z0;A6PVJ2;A0A0C4DH46	H0Y5K5;Q9Y282;Q9Y282-3;H0Y621;Q9Y282-2	6;6;6;5;4;2;2;1;1	6;6;6;5;4;2;2;1;1	6;6;6;5;4;2;2;1;1	Endoplasmic reticulum-Golgi intermediate compartment protein 3	ERGIC3	tr|H0Y5K5|H0Y5K5_HUMAN Endoplasmic reticulum-Golgi intermediate compartment protein 3 (Fragment) OS=Homo sapiens GN=ERGIC3 PE=1 SV=1;sp|Q9Y282|ERGI3_HUMAN Endoplasmic reticulum-Golgi intermediate compartment protein 3 OS=Homo sapiens GN=ERGIC3 PE=1 SV=1;sp	9	6	6	6	1	1	1	0	4	3	2	1	2	0	0	0	0	0	0	0	0	0	1	0	0	1	5	4	2	4	0	0	0	0	0	0	0	0	1	1	1	0
O75477;B0QZ43;E5RHW4;O94905;O94905-2;O94905-3	O75477	5;2;2;2;1;1	5;2;2;2;1;1	5;2;2;2;1;1	Erlin-1	ERLIN1	sp|O75477|ERLN1_HUMAN Erlin-1 OS=Homo sapiens GN=ERLIN1 PE=1 SV=1	6	5	5	5	2	3	2	0	3	4	4	3	2	2	1	0	0	1	1	0	0	0	1	0	0	1	3	3	4	3	0	0	0	0	0	0	0	1	2	3	2	0
Q56NI9;Q56NI9-2;H0YB88;E5RFP7;E5RIE3;E5RFE4	Q56NI9;Q56NI9-2	10;6;4;2;2;2	10;6;4;2;2;2	10;6;4;2;2;2	N-acetyltransferase ESCO2	ESCO2	sp|Q56NI9|ESCO2_HUMAN N-acetyltransferase ESCO2 OS=Homo sapiens GN=ESCO2 PE=1 SV=1;sp|Q56NI9-2|ESCO2_HUMAN Isoform 2 of N-acetyltransferase ESCO2 OS=Homo sapiens GN=ESCO2	6	10	10	10	0	1	1	0	10	10	9	3	3	0	0	0	0	1	0	0	0	0	0	0	0	0	5	7	5	5	0	0	0	0	0	1	0	0	0	1	1	0
Q14674;Q14674-2	Q14674;Q14674-2	3;2	3;2	3;2	Separin	ESPL1	sp|Q14674|ESPL1_HUMAN Separin OS=Homo sapiens GN=ESPL1 PE=1 SV=3;sp|Q14674-2|ESPL1_HUMAN Isoform 2 of Separin OS=Homo sapiens GN=ESPL1	2	3	3	3	0	0	0	0	1	1	0	0	0	0	0	0	0	0	0	0	0	0	0	0	0	0	2	0	0	3	0	0	0	0	0	0	0	0	0	0	0	0
Q9BSJ8;Q9BSJ8-2;F8VZB1	Q9BSJ8;Q9BSJ8-2	22;22;2	22;22;2	22;22;2	Extended synaptotagmin-1	ESYT1	sp|Q9BSJ8|ESYT1_HUMAN Extended synaptotagmin-1 OS=Homo sapiens GN=ESYT1 PE=1 SV=1;sp|Q9BSJ8-2|ESYT1_HUMAN Isoform 2 of Extended synaptotagmin-1 OS=Homo sapiens GN=ESYT1	3	22	22	22	11	13	9	0	19	20	13	6	9	8	5	3	0	7	9	3	2	2	4	0	0	6	16	7	9	16	0	1	0	4	0	0	0	3	11	13	9	0
H7BXI1;A0A087WXU3;A0FGR8-2;A0FGR8;A0FGR8-6;A0FGR8-5;A0FGR8-4	H7BXI1;A0A087WXU3;A0FGR8-2;A0FGR8;A0FGR8-6;A0FGR8-5	4;4;4;4;4;2;1	4;4;4;4;4;2;1	4;4;4;4;4;2;1	Extended synaptotagmin-2	ESYT2	tr|H7BXI1|H7BXI1_HUMAN Extended synaptotagmin-2 (Fragment) OS=Homo sapiens GN=ESYT2 PE=1 SV=1;tr|A0A087WXU3|A0A087WXU3_HUMAN Extended synaptotagmin-2 OS=Homo sapiens GN=ESYT2 PE=1 SV=1;sp|A0FGR8-2|ESYT2_HUMAN Isoform 2 of Extended synaptotagmin-2 OS=Homo s	7	4	4	4	1	1	1	0	2	3	3	1	1	0	0	0	0	0	0	0	0	0	0	0	0	0	3	1	0	2	0	0	0	0	0	0	0	0	1	1	1	0
P41212;H0YG25	P41212	3;1	3;1	3;1	Transcription factor ETV6	ETV6	sp|P41212|ETV6_HUMAN Transcription factor ETV6 OS=Homo sapiens GN=ETV6 PE=1 SV=1	2	3	3	3	1	1	2	1	3	2	0	1	1	0	0	0	0	0	0	0	0	0	0	0	0	0	0	0	0	0	0	0	0	0	0	0	0	0	1	1	2	1
Q96A65;Q96A65-2	Q96A65	8;3	8;3	8;3	Exocyst complex component 4	EXOC4	sp|Q96A65|EXOC4_HUMAN Exocyst complex component 4 OS=Homo sapiens GN=EXOC4 PE=1 SV=1	2	8	8	8	2	6	2	0	7	6	5	0	1	1	0	0	0	0	1	0	0	0	1	0	0	0	7	0	1	7	0	0	0	0	0	0	0	0	2	6	2	0
B1AP46;E7EW84;Q8TAG9	B1AP46;E7EW84;Q8TAG9	1;1;1	1;1;1	1;1;1	Exocyst complex component 6	EXOC6	tr|B1AP46|B1AP46_HUMAN Exocyst complex component 6 OS=Homo sapiens GN=EXOC6 PE=1 SV=1;tr|E7EW84|E7EW84_HUMAN Exocyst complex component 6 OS=Homo sapiens GN=EXOC6 PE=1 SV=1;sp|Q8TAG9|EXOC6_HUMAN Exocyst complex component 6 OS=Homo sapiens GN=EXOC6 PE=1 SV=3	3	1	1	1	0	0	0	0	1	1	0	0	0	0	0	0	0	0	0	0	0	0	0	0	0	0	1	0	0	1	0	0	0	0	0	0	0	0	0	0	0	0
Q8IYI6	Q8IYI6	2	2	2	Exocyst complex component 8	EXOC8	sp|Q8IYI6|EXOC8_HUMAN Exocyst complex component 8 OS=Homo sapiens GN=EXOC8 PE=1 SV=2	1	2	2	2	0	0	0	0	2	2	1	0	0	0	0	0	0	0	0	0	0	0	0	0	0	0	1	0	1	1	0	0	0	0	0	0	0	0	0	0	0	0
Q01780;Q01780-2;K7EJ37	Q01780;Q01780-2	14;13;3	14;13;3	14;13;3	Exosome component 10	EXOSC10	sp|Q01780|EXOSX_HUMAN Exosome component 10 OS=Homo sapiens GN=EXOSC10 PE=1 SV=2;sp|Q01780-2|EXOSX_HUMAN Isoform 2 of Exosome component 10 OS=Homo sapiens GN=EXOSC10	3	14	14	14	3	4	6	0	13	13	10	6	8	0	0	0	0	0	0	0	1	0	0	0	0	1	1	5	2	2	0	0	0	0	0	0	0	0	3	4	6	0
Q06265;Q06265-2;D6R905;D6RIY6;Q06265-3;Q06265-4;D6RAP4;H0Y9L5;D6RA17	Q06265;Q06265-2;D6R905;D6RIY6;Q06265-3;Q06265-4	5;5;4;4;3;3;2;2;2	5;5;4;4;3;3;2;2;2	5;5;4;4;3;3;2;2;2	Exosome complex component RRP45	EXOSC9	sp|Q06265|EXOS9_HUMAN Exosome complex component RRP45 OS=Homo sapiens GN=EXOSC9 PE=1 SV=3;sp|Q06265-2|EXOS9_HUMAN Isoform 2 of Exosome complex component RRP45 OS=Homo sapiens GN=EXOSC9;tr|D6R905|D6R905_HUMAN Exosome complex component RRP45 (Fragment) OS=Ho	9	5	5	5	2	2	2	1	5	4	4	3	3	1	0	0	0	0	0	0	1	1	1	1	0	0	2	2	1	3	0	0	0	0	0	0	0	0	2	2	2	1
Q93063;Q93063-2;Q93063-3;E9PNL9	Q93063;Q93063-2;Q93063-3	14;14;14;1	14;14;14;1	14;14;14;1	Exostosin-2	EXT2	sp|Q93063|EXT2_HUMAN Exostosin-2 OS=Homo sapiens GN=EXT2 PE=1 SV=1;sp|Q93063-2|EXT2_HUMAN Isoform 2 of Exostosin-2 OS=Homo sapiens GN=EXT2;sp|Q93063-3|EXT2_HUMAN Isoform 3 of Exostosin-2 OS=Homo sapiens GN=EXT2	4	14	14	14	0	0	0	1	8	7	3	1	1	0	0	0	1	0	0	0	1	0	0	1	0	0	13	8	6	11	0	1	2	0	0	1	0	1	0	0	0	1
O60427;A0A0A0MR51;H7C2V0;H0YB97;F5H3P6;F5H3U5;O60427-2	O60427;A0A0A0MR51;H7C2V0	5;4;3;2;1;1;1	5;4;3;2;1;1;1	5;4;3;2;1;1;1	Fatty acid desaturase 1	FADS1	sp|O60427|FADS1_HUMAN Fatty acid desaturase 1 OS=Homo sapiens GN=FADS1 PE=1 SV=3;tr|A0A0A0MR51|A0A0A0MR51_HUMAN Fatty acid desaturase 1 OS=Homo sapiens GN=FADS1 PE=1 SV=1;tr|H7C2V0|H7C2V0_HUMAN Fatty acid desaturase 1 (Fragment) OS=Homo sapiens GN=FADS1 PE	7	5	5	5	2	2	0	0	4	4	2	0	0	1	0	0	0	1	1	0	0	0	0	0	0	1	5	2	3	5	0	0	0	0	0	0	0	0	2	2	0	0
O95864;O95864-3;O95864-4;O95864-2	O95864;O95864-3;O95864-4;O95864-2	6;5;4;4	6;5;4;4	6;5;4;4	Fatty acid desaturase 2	FADS2	sp|O95864|FADS2_HUMAN Fatty acid desaturase 2 OS=Homo sapiens GN=FADS2 PE=1 SV=1;sp|O95864-3|FADS2_HUMAN Isoform 3 of Fatty acid desaturase 2 OS=Homo sapiens GN=FADS2;sp|O95864-4|FADS2_HUMAN Isoform 4 of Fatty acid desaturase 2 OS=Homo sapiens GN=FADS2;sp|	4	6	6	6	5	4	4	0	4	4	5	1	3	3	1	1	0	3	4	2	0	0	2	0	1	3	6	5	5	5	1	0	0	2	2	0	0	1	5	4	4	0
E9PS00;Q9Y5Q0	E9PS00;Q9Y5Q0	1;1	1;1	1;1	Fatty acid desaturase 3	FADS3	tr|E9PS00|E9PS00_HUMAN Fatty acid desaturase 3 OS=Homo sapiens GN=FADS3 PE=1 SV=1;sp|Q9Y5Q0|FADS3_HUMAN Fatty acid desaturase 3 OS=Homo sapiens GN=FADS3 PE=2 SV=1	2	1	1	1	0	0	1	0	0	0	0	0	0	0	0	0	0	0	0	0	0	0	0	0	0	0	0	0	0	1	0	0	0	0	0	0	0	0	0	0	1	0
Q96CS3	Q96CS3	6	6	6	FAS-associated factor 2	FAF2	sp|Q96CS3|FAF2_HUMAN FAS-associated factor 2 OS=Homo sapiens GN=FAF2 PE=1 SV=2	1	6	6	6	2	2	0	0	2	2	2	1	1	0	0	0	0	0	0	0	0	0	1	0	0	0	3	1	4	6	0	0	0	0	0	0	0	0	2	2	0	0
Q96PZ2;E9PR18;E9PNQ0	Q96PZ2	21;7;4	21;7;4	21;7;4	Protein FAM111A	FAM111A	sp|Q96PZ2|F111A_HUMAN Protein FAM111A OS=Homo sapiens GN=FAM111A PE=1 SV=2	3	21	21	21	12	13	11	1	19	20	18	13	16	0	0	1	0	0	0	1	0	0	11	3	8	8	16	16	11	13	0	0	1	0	1	0	0	0	12	13	11	1
Q9NZB2;Q9NZB2-6;Q9NZB2-4;Q9NZB2-2;Q9NZB2-5;A0A0C4DH52;A0A0C4DG79	Q9NZB2;Q9NZB2-6;Q9NZB2-4;Q9NZB2-2;Q9NZB2-5;A0A0C4DH52	6;6;5;4;4;3;1	6;6;5;4;4;3;1	6;6;5;4;4;3;1	Constitutive coactivator of PPAR-gamma-like protein 1	FAM120A	sp|Q9NZB2|F120A_HUMAN Constitutive coactivator of PPAR-gamma-like protein 1 OS=Homo sapiens GN=FAM120A PE=1 SV=2;sp|Q9NZB2-6|F120A_HUMAN Isoform F of Constitutive coactivator of PPAR-gamma-like protein 1 OS=Homo sapiens GN=FAM120A;sp|Q9NZB2-4|F120A_HUMAN I	7	6	6	6	3	4	2	0	5	5	3	0	3	2	0	0	0	0	1	0	0	0	0	0	0	1	3	3	2	4	0	0	0	0	0	0	0	0	3	4	2	0
A0A0D9SEJ5;F5GY05;Q96EK7-2;Q96EK7	A0A0D9SEJ5;F5GY05;Q96EK7-2;Q96EK7	2;2;2;2	2;2;2;2	2;2;2;2	Constitutive coactivator of peroxisome proliferator-activated receptor gamma	FAM120B	tr|A0A0D9SEJ5|A0A0D9SEJ5_HUMAN Constitutive coactivator of peroxisome proliferator-activated receptor gamma OS=Homo sapiens GN=FAM120B PE=1 SV=1;tr|F5GY05|F5GY05_HUMAN Constitutive coactivator of peroxisome proliferator-activated receptor gamma OS=Homo sap	4	2	2	2	0	0	0	0	2	2	0	0	0	0	0	0	0	0	0	0	0	0	0	0	0	0	1	1	0	1	0	0	0	0	0	0	0	0	0	0	0	0
Q3B820-2;Q3B820;Q3B820-3;H7C4C9	Q3B820-2;Q3B820;Q3B820-3;H7C4C9	3;3;3;2	3;3;3;2	3;3;3;2	Protein FAM161A	FAM161A	sp|Q3B820-2|F161A_HUMAN Isoform 2 of Protein FAM161A OS=Homo sapiens GN=FAM161A;sp|Q3B820|F161A_HUMAN Protein FAM161A OS=Homo sapiens GN=FAM161A PE=1 SV=2;sp|Q3B820-3|F161A_HUMAN Isoform 3 of Protein FAM161A OS=Homo sapiens GN=FAM161A;tr|H7C4C9|H7C4C9_HUMA	4	3	3	3	0	0	3	0	3	3	3	3	0	0	0	0	0	0	0	0	0	0	0	0	0	0	0	2	0	1	0	0	0	0	0	0	0	0	0	0	3	0
Q9UK61-3;Q9UK61-4;Q9UK61;Q9UK61-2	Q9UK61-3;Q9UK61-4;Q9UK61;Q9UK61-2	2;2;2;1	2;2;2;1	2;2;2;1	Protein FAM208A	FAM208A	sp|Q9UK61-3|TASOR_HUMAN Isoform 3 of Protein TASOR OS=Homo sapiens GN=FAM208A;sp|Q9UK61-4|TASOR_HUMAN Isoform 4 of Protein TASOR OS=Homo sapiens GN=FAM208A;sp|Q9UK61|TASOR_HUMAN Protein TASOR OS=Homo sapiens GN=FAM208A PE=1 SV=3;sp|Q9UK61-2|TASOR_HUMAN Iso	4	2	2	2	0	0	0	0	2	2	2	1	1	0	0	0	0	0	0	0	0	0	0	0	0	0	2	2	1	2	0	1	0	0	0	0	0	0	0	0	0	0
Q5VWN6;Q5VWN6-2;J3KPH3	Q5VWN6;Q5VWN6-2	8;5;1	8;5;1	8;5;1	Protein FAM208B	FAM208B	sp|Q5VWN6|F208B_HUMAN Protein FAM208B OS=Homo sapiens GN=FAM208B PE=1 SV=1;sp|Q5VWN6-2|F208B_HUMAN Isoform 2 of Protein FAM208B OS=Homo sapiens GN=FAM208B	3	8	8	8	0	3	1	0	7	7	6	3	4	0	0	0	0	0	0	0	0	0	0	0	0	0	2	5	4	2	0	0	0	0	0	0	0	0	0	3	1	0
Q9NUQ9;E5RI16;Q9NUQ9-2;E5RGI7;E5RJE1;E5RIR8;E5RJL8;A0A087X178;E5RK61;E5RFS4;E5RHU5;Q9H0Q0	Q9NUQ9;E5RI16;Q9NUQ9-2	6;3;3;2;2;2;2;2;1;1;1;1	6;3;3;2;2;2;2;2;1;1;1;1	6;3;3;2;2;2;2;2;1;1;1;1	Protein FAM49B	FAM49B	sp|Q9NUQ9|FA49B_HUMAN Protein FAM49B OS=Homo sapiens GN=FAM49B PE=1 SV=1;tr|E5RI16|E5RI16_HUMAN Protein FAM49B (Fragment) OS=Homo sapiens GN=FAM49B PE=1 SV=1;sp|Q9NUQ9-2|FA49B_HUMAN Isoform 2 of Protein FAM49B OS=Homo sapiens GN=FAM49B	12	6	6	6	3	4	2	0	5	5	4	0	2	0	0	0	0	0	0	0	0	0	1	0	0	0	4	2	2	5	0	0	0	0	0	0	0	0	3	4	2	0
F5GX09;Q5HYJ3;Q5HYJ3-3;Q5HYJ3-2;F5H5F4;E9PQL1	F5GX09;Q5HYJ3;Q5HYJ3-3;Q5HYJ3-2	29;29;18;18;3;3	29;29;18;18;3;3	26;26;15;15;3;0	Protein FAM76B	FAM76B	tr|F5GX09|F5GX09_HUMAN Protein FAM76B OS=Homo sapiens GN=FAM76B PE=1 SV=1;sp|Q5HYJ3|FA76B_HUMAN Protein FAM76B OS=Homo sapiens GN=FAM76B PE=1 SV=3;sp|Q5HYJ3-3|FA76B_HUMAN Isoform 3 of Protein FAM76B OS=Homo sapiens GN=FAM76B;sp|Q5HYJ3-2|FA76B_HUMAN Isoform	6	29	29	26	22	24	25	18	24	22	26	25	19	23	22	26	17	24	23	26	21	15	26	22	24	17	23	22	27	23	26	15	12	22	25	14	16	19	22	24	25	18
A0A087WXK8;Q9H4H8;Q9H4H8-2	A0A087WXK8;Q9H4H8;Q9H4H8-2	5;5;4	5;5;4	5;5;4	Protein FAM83D	FAM83D	tr|A0A087WXK8|A0A087WXK8_HUMAN Chromosome 20 open reading frame 129 OS=Homo sapiens GN=FAM83D PE=1 SV=1;sp|Q9H4H8|FA83D_HUMAN Protein FAM83D OS=Homo sapiens GN=FAM83D PE=1 SV=3;sp|Q9H4H8-2|FA83D_HUMAN Isoform 2 of Protein FAM83D OS=Homo sapiens GN=FAM83D	3	5	5	5	0	0	0	1	1	1	2	1	0	0	0	0	0	0	0	0	0	0	0	0	0	1	4	4	4	5	0	0	0	1	0	0	0	0	0	0	0	1
E9PH82;Q8NCA5-2;Q8NCA5;C9J3G8	E9PH82;Q8NCA5-2;Q8NCA5;C9J3G8	2;2;2;1	2;2;2;1	2;2;2;1	Protein FAM98A	FAM98A	tr|E9PH82|E9PH82_HUMAN Protein FAM98A OS=Homo sapiens GN=FAM98A PE=1 SV=1;sp|Q8NCA5-2|FA98A_HUMAN Isoform 2 of Protein FAM98A OS=Homo sapiens GN=FAM98A;sp|Q8NCA5|FA98A_HUMAN Protein FAM98A OS=Homo sapiens GN=FAM98A PE=1 SV=1;tr|C9J3G8|C9J3G8_HUMAN Protein	4	2	2	2	2	2	1	0	1	1	1	2	1	2	2	2	0	2	2	2	0	1	0	0	0	0	0	1	1	0	0	0	0	0	0	0	0	0	2	2	1	0
O15360;O15360-3;H3BS84;H3BS03	O15360;O15360-3	5;4;2;1	5;4;2;1	5;4;2;1	Fanconi anemia group A protein	FANCA	sp|O15360|FANCA_HUMAN Fanconi anemia group A protein OS=Homo sapiens GN=FANCA PE=1 SV=2;sp|O15360-3|FANCA_HUMAN Isoform 3 of Fanconi anemia group A protein OS=Homo sapiens GN=FANCA	4	5	5	5	0	1	1	0	3	4	2	0	0	0	0	0	0	0	0	0	1	0	0	0	0	0	4	0	1	5	0	0	0	0	0	1	0	0	0	1	1	0
Q9BXW9;Q9BXW9-1;Q9BXW9-3;H7BZJ7;Q9BXW9-4;F8WE37	Q9BXW9;Q9BXW9-1;Q9BXW9-3;H7BZJ7	10;10;9;5;4;1	10;10;9;5;4;1	10;10;9;5;4;1	Fanconi anemia group D2 protein	FANCD2	sp|Q9BXW9|FACD2_HUMAN Fanconi anemia group D2 protein OS=Homo sapiens GN=FANCD2 PE=1 SV=2;sp|Q9BXW9-1|FACD2_HUMAN Isoform 1 of Fanconi anemia group D2 protein OS=Homo sapiens GN=FANCD2;sp|Q9BXW9-3|FACD2_HUMAN Isoform 3 of Fanconi anemia group D2 protein OS	6	10	10	10	5	5	5	0	8	6	4	0	0	0	0	0	0	1	0	0	0	0	0	0	0	1	7	1	0	9	1	0	0	0	0	0	0	0	5	5	5	0
O15287;C9JSE3;F8WC08	O15287;C9JSE3	4;2;1	4;2;1	4;2;1	Fanconi anemia group G protein	FANCG	sp|O15287|FANCG_HUMAN Fanconi anemia group G protein OS=Homo sapiens GN=FANCG PE=1 SV=1;tr|C9JSE3|C9JSE3_HUMAN Fanconi anemia group G protein (Fragment) OS=Homo sapiens GN=FANCG PE=1 SV=1	3	4	4	4	0	0	0	0	3	2	0	0	0	0	0	0	0	0	0	0	0	0	0	0	0	0	2	0	1	3	0	0	0	0	0	0	0	0	0	0	0	0
Q9NVI1;Q9NVI1-2;Q9NVI1-1;F8W7R3;H3BP78;H3BT54;H3BMG4;Q9NVI1-4;H3BQE2;H3BS60;H3BN35	Q9NVI1;Q9NVI1-2;Q9NVI1-1;F8W7R3;H3BP78	33;29;29;24;21;8;8;8;7;6;1	33;29;29;24;21;8;8;8;7;6;1	33;29;29;24;21;8;8;8;7;6;1	Fanconi anemia group I protein	FANCI	sp|Q9NVI1|FANCI_HUMAN Fanconi anemia group I protein OS=Homo sapiens GN=FANCI PE=1 SV=4;sp|Q9NVI1-2|FANCI_HUMAN Isoform 2 of Fanconi anemia group I protein OS=Homo sapiens GN=FANCI;sp|Q9NVI1-1|FANCI_HUMAN Isoform 1 of Fanconi anemia group I protein OS=Homo	11	33	33	33	15	16	9	2	24	25	15	1	14	6	1	0	0	2	4	0	1	0	10	1	1	7	26	6	14	27	0	0	0	0	0	2	0	0	15	16	9	2
B5MC31;Q9NW38;Q9NW38-2;A0A087X0C0;H7C1M0;C9J512;C9JZA9	B5MC31;Q9NW38;Q9NW38-2;A0A087X0C0;H7C1M0	4;4;4;3;3;1;1	4;4;4;3;3;1;1	4;4;4;3;3;1;1	E3 ubiquitin-protein ligase FANCL	FANCL	tr|B5MC31|B5MC31_HUMAN E3 ubiquitin-protein ligase FANCL OS=Homo sapiens GN=FANCL PE=1 SV=1;sp|Q9NW38|FANCL_HUMAN E3 ubiquitin-protein ligase FANCL OS=Homo sapiens GN=FANCL PE=1 SV=2;sp|Q9NW38-2|FANCL_HUMAN Isoform 2 of E3 ubiquitin-protein ligase FANCL OS	7	4	4	4	0	0	0	0	3	2	3	2	1	0	0	0	0	0	0	0	0	0	0	0	0	0	4	4	3	4	0	0	0	0	0	1	0	0	0	0	0	0
Q8IYD8-3;Q8IYD8;Q8IYD8-2;H0YJS3	Q8IYD8-3;Q8IYD8;Q8IYD8-2	3;3;2;1	3;3;2;1	3;3;2;1	Fanconi anemia group M protein	FANCM	sp|Q8IYD8-3|FANCM_HUMAN Isoform 3 of Fanconi anemia group M protein OS=Homo sapiens GN=FANCM;sp|Q8IYD8|FANCM_HUMAN Fanconi anemia group M protein OS=Homo sapiens GN=FANCM PE=1 SV=2;sp|Q8IYD8-2|FANCM_HUMAN Isoform 2 of Fanconi anemia group M protein OS=Homo	4	3	3	3	0	0	0	0	3	2	1	0	1	0	0	0	0	0	0	0	0	0	0	0	0	0	0	0	0	1	0	0	0	0	0	0	0	0	0	0	0	0
Q8WVX9;E9PNW8;E9PPB8	Q8WVX9;E9PNW8	17;13;4	17;13;4	17;13;4	Fatty acyl-CoA reductase 1	FAR1	sp|Q8WVX9|FACR1_HUMAN Fatty acyl-CoA reductase 1 OS=Homo sapiens GN=FAR1 PE=1 SV=1;tr|E9PNW8|E9PNW8_HUMAN Fatty acyl-CoA reductase 1 (Fragment) OS=Homo sapiens GN=FAR1 PE=1 SV=1	3	17	17	17	13	11	10	1	15	15	14	3	7	7	4	5	1	6	6	2	1	2	6	1	1	5	15	5	8	13	1	1	1	6	2	1	2	4	13	11	10	1
O95363	O95363	6	6	6	Phenylalanine--tRNA ligase, mitochondrial	FARS2	sp|O95363|SYFM_HUMAN Phenylalanine--tRNA ligase, mitochondrial OS=Homo sapiens GN=FARS2 PE=1 SV=1	1	6	6	6	1	3	2	0	4	5	4	2	0	0	0	1	0	1	0	0	0	0	2	0	1	1	6	4	3	5	0	0	0	0	1	1	0	0	1	3	2	0
K7EK06;K7ER16;Q9Y285-2;Q9Y285;K7ER00	K7EK06;K7ER16;Q9Y285-2;Q9Y285;K7ER00	2;2;2;2;1	2;2;2;2;1	2;2;2;2;1	Phenylalanine--tRNA ligase alpha subunit	FARSA	tr|K7EK06|K7EK06_HUMAN Phenylalanine--tRNA ligase alpha subunit (Fragment) OS=Homo sapiens GN=FARSA PE=1 SV=7;tr|K7ER16|K7ER16_HUMAN Phenylalanine--tRNA ligase alpha subunit OS=Homo sapiens GN=FARSA PE=1 SV=1;sp|Q9Y285-2|SYFA_HUMAN Isoform 2 of Phenylalani	5	2	2	2	0	0	0	0	2	2	2	0	0	0	0	0	0	0	0	0	0	0	0	0	0	0	2	2	0	2	0	0	0	0	0	0	0	0	0	0	0	0
A0A0U1RQF0;P49327	A0A0U1RQF0;P49327	36;36	36;36	36;36	Fatty acid synthase;[Acyl-carrier-protein] S-acetyltransferase;[Acyl-carrier-protein] S-malonyltransferase;3-oxoacyl-[acyl-carrier-protein] synthase;3-oxoacyl-[acyl-carrier-protein] reductase;3-hydroxyacyl-[acyl-carrier-protein] dehydratase;Enoyl-[acyl-carrier-protein] reductase;Oleoyl-[acyl-carrier-protein] hydrolase	FASN	tr|A0A0U1RQF0|A0A0U1RQF0_HUMAN Fatty acid synthase OS=Homo sapiens GN=FASN PE=1 SV=1;sp|P49327|FAS_HUMAN Fatty acid synthase OS=Homo sapiens GN=FASN PE=1 SV=3	2	36	36	36	0	3	2	0	14	14	8	1	3	0	0	0	0	0	0	0	0	0	1	1	1	2	25	20	19	34	0	0	0	0	0	0	1	0	0	3	2	0
Q53R41-2;Q53R41;E7EW60;C9JTP4	Q53R41-2;Q53R41;E7EW60;C9JTP4	2;2;1;1	2;2;1;1	2;2;1;1	FAST kinase domain-containing protein 1	FASTKD1	sp|Q53R41-2|FAKD1_HUMAN Isoform 2 of FAST kinase domain-containing protein 1 OS=Homo sapiens GN=FASTKD1;sp|Q53R41|FAKD1_HUMAN FAST kinase domain-containing protein 1 OS=Homo sapiens GN=FASTKD1 PE=1 SV=1;tr|E7EW60|E7EW60_HUMAN FAST kinase domain-containing	4	2	2	2	1	2	0	0	1	2	0	0	1	0	0	0	0	0	0	0	0	0	0	0	0	0	1	0	0	0	0	0	0	0	0	0	0	0	1	2	0	0
Q9NYY8;Q9NYY8-2	Q9NYY8;Q9NYY8-2	13;12	13;12	13;12	FAST kinase domain-containing protein 2	FASTKD2	sp|Q9NYY8|FAKD2_HUMAN FAST kinase domain-containing protein 2 OS=Homo sapiens GN=FASTKD2 PE=1 SV=1;sp|Q9NYY8-2|FAKD2_HUMAN Isoform 2 of FAST kinase domain-containing protein 2 OS=Homo sapiens GN=FASTKD2	2	13	13	13	5	8	3	0	11	10	11	1	5	3	1	0	0	2	1	0	0	0	2	0	0	1	11	3	2	9	0	0	0	0	0	0	0	0	5	8	3	0
Q7L8L6	Q7L8L6	9	9	9	FAST kinase domain-containing protein 5	FASTKD5	sp|Q7L8L6|FAKD5_HUMAN FAST kinase domain-containing protein 5 OS=Homo sapiens GN=FASTKD5 PE=1 SV=1	1	9	9	9	4	7	4	1	9	9	8	1	6	2	2	1	0	2	1	1	0	0	2	0	0	3	9	3	1	5	0	0	0	3	1	0	0	2	4	7	4	1
M0R2U2;M0R1H0;M0R2B0;M0R0P1;M0R299;M0QXL5;M0R2Q4;P22087	M0R2U2;M0R1H0;M0R2B0;M0R0P1;M0R299;M0QXL5;M0R2Q4;P22087	2;2;2;2;2;2;2;2	2;2;2;2;2;2;2;2	2;2;2;2;2;2;2;2	rRNA 2-O-methyltransferase fibrillarin	FBL	tr|M0R2U2|M0R2U2_HUMAN rRNA 2-O-methyltransferase fibrillarin (Fragment) OS=Homo sapiens GN=FBL PE=1 SV=1;tr|M0R1H0|M0R1H0_HUMAN rRNA 2-O-methyltransferase fibrillarin (Fragment) OS=Homo sapiens GN=FBL PE=1 SV=1;tr|M0R2B0|M0R2B0_HUMAN rRNA 2-O-methyltra	8	2	2	2	0	1	0	0	0	2	1	2	0	0	0	0	0	0	0	2	0	0	0	0	0	0	2	1	1	2	0	0	0	1	0	0	0	1	0	1	0	0
A0A087WYV8;P35556;D6RJI3;P35556-2;E9PHW4;A0A087WV40;P35555	A0A087WYV8;P35556;D6RJI3;P35556-2	8;8;5;5;3;2;1	8;8;5;5;3;2;1	8;8;5;5;3;2;1	Fibrillin-2	FBN2	tr|A0A087WYV8|A0A087WYV8_HUMAN Fibrillin-2 OS=Homo sapiens GN=FBN2 PE=1 SV=1;sp|P35556|FBN2_HUMAN Fibrillin-2 OS=Homo sapiens GN=FBN2 PE=1 SV=3;tr|D6RJI3|D6RJI3_HUMAN Fibrillin-2 OS=Homo sapiens GN=FBN2 PE=1 SV=1;sp|P35556-2|FBN2_HUMAN Isoform 2 of Fibrill	7	8	8	8	2	2	2	1	6	6	6	5	5	1	2	0	0	1	1	1	1	0	0	0	0	0	6	7	6	7	0	0	0	0	0	0	0	0	2	2	2	1
J3KNZ9;Q9HAH7;Q9HAH7-1	J3KNZ9;Q9HAH7;Q9HAH7-1	6;5;5	6;5;5	6;5;5	Probable fibrosin-1	FBRS	tr|J3KNZ9|J3KNZ9_HUMAN Probable fibrosin-1 OS=Homo sapiens GN=FBRS PE=1 SV=1;sp|Q9HAH7|FBRS_HUMAN Probable fibrosin-1 OS=Homo sapiens GN=FBRS PE=1 SV=3;sp|Q9HAH7-1|FBRS_HUMAN Isoform 1 of Probable fibrosin-1 OS=Homo sapiens GN=FBRS	3	6	6	6	3	2	2	2	5	6	5	5	6	2	1	2	1	2	2	2	2	2	2	0	1	3	4	6	4	6	2	1	0	3	2	0	1	3	3	2	2	2
Q96ME1-4;Q96ME1-2;Q96ME1;H0Y6I6;Q96ME1-3	Q96ME1-4;Q96ME1-2;Q96ME1;H0Y6I6;Q96ME1-3	8;7;7;6;4	8;7;7;6;4	8;7;7;6;4	F-box/LRR-repeat protein 18	FBXL18	sp|Q96ME1-4|FXL18_HUMAN Isoform 4 of F-box/LRR-repeat protein 18 OS=Homo sapiens GN=FBXL18;sp|Q96ME1-2|FXL18_HUMAN Isoform 2 of F-box/LRR-repeat protein 18 OS=Homo sapiens GN=FBXL18;sp|Q96ME1|FXL18_HUMAN F-box/LRR-repeat protein 18 OS=Homo sapiens GN=FBXL1	5	8	8	8	0	0	0	0	4	1	2	0	0	0	0	0	0	0	0	0	0	0	0	0	0	0	6	3	3	7	0	0	0	0	0	0	1	0	0	0	0	0
H3BVB1;H3BME1;H7C112;H3BPZ0;Q6PCT2-2;Q6PCT2;H3BPI8;Q6PCT2-3	H3BVB1;H3BME1;H7C112;H3BPZ0;Q6PCT2-2;Q6PCT2;H3BPI8;Q6PCT2-3	2;2;2;2;2;2;1;1	2;2;2;2;2;2;1;1	2;2;2;2;2;2;1;1	F-box/LRR-repeat protein 19	FBXL19	tr|H3BVB1|H3BVB1_HUMAN F-box/LRR-repeat protein 19 OS=Homo sapiens GN=FBXL19 PE=1 SV=1;tr|H3BME1|H3BME1_HUMAN F-box/LRR-repeat protein 19 OS=Homo sapiens GN=FBXL19 PE=1 SV=1;tr|H7C112|H7C112_HUMAN F-box/LRR-repeat protein 19 (Fragment) OS=Homo sapiens GN=F	8	2	2	2	0	0	0	0	2	2	2	2	2	0	0	0	0	0	0	0	0	0	0	0	0	0	2	1	1	1	0	0	0	0	0	0	0	0	0	0	0	0
Q8N531-2;Q8N531	Q8N531-2;Q8N531	5;5	5;5	5;5	F-box/LRR-repeat protein 6	FBXL6	sp|Q8N531-2|FBXL6_HUMAN Isoform 2 of F-box/LRR-repeat protein 6 OS=Homo sapiens GN=FBXL6;sp|Q8N531|FBXL6_HUMAN F-box/LRR-repeat protein 6 OS=Homo sapiens GN=FBXL6 PE=2 SV=1	2	5	5	5	0	0	0	0	4	4	3	3	1	0	0	0	0	0	1	0	0	1	0	0	0	0	5	2	2	2	0	0	0	0	0	0	1	0	0	0	0	0
Q86XK2-6;Q86XK2;Q86XK2-5;Q86XK2-3;C9IYF0;A0A0A0MR53;Q86XK2-4;H0YAV3;Q86XK2-2	Q86XK2-6;Q86XK2;Q86XK2-5;Q86XK2-3	8;8;8;5;3;3;3;2;2	8;8;8;5;3;3;3;2;2	8;8;8;5;3;3;3;2;2	F-box only protein 11	FBXO11	sp|Q86XK2-6|FBX11_HUMAN Isoform 6 of F-box only protein 11 OS=Homo sapiens GN=FBXO11;sp|Q86XK2|FBX11_HUMAN F-box only protein 11 OS=Homo sapiens GN=FBXO11 PE=1 SV=3;sp|Q86XK2-5|FBX11_HUMAN Isoform 5 of F-box only protein 11 OS=Homo sapiens GN=FBXO11;sp|Q86	9	8	8	8	1	0	0	0	3	6	3	3	2	1	0	0	0	0	0	0	0	0	0	0	0	0	5	5	2	4	0	0	0	0	0	0	0	0	1	0	0	0
E9PJM3;Q9UK99-3;Q9UK99-2;Q9UK99;E9PL46;B4E3U2;G3V1E0	E9PJM3;Q9UK99-3;Q9UK99-2;Q9UK99;E9PL46;B4E3U2	3;3;3;3;2;2;1	3;3;3;3;2;2;1	3;3;3;3;2;2;1	F-box only protein 3	FBXO3	tr|E9PJM3|E9PJM3_HUMAN F-box only protein 3 OS=Homo sapiens GN=FBXO3 PE=1 SV=1;sp|Q9UK99-3|FBX3_HUMAN Isoform 3 of F-box only protein 3 OS=Homo sapiens GN=FBXO3;sp|Q9UK99-2|FBX3_HUMAN Isoform 2 of F-box only protein 3 OS=Homo sapiens GN=FBXO3;sp|Q9UK99|FBX	7	3	3	3	0	0	0	0	1	1	0	0	0	0	0	0	0	0	0	0	0	0	0	0	0	0	3	3	1	3	0	0	0	0	0	0	0	0	0	0	0	0
G3V2U9;Q9NWN3	G3V2U9;Q9NWN3	1;1	1;1	1;1	F-box only protein 34	FBXO34	tr|G3V2U9|G3V2U9_HUMAN F-box only protein 34 OS=Homo sapiens GN=FBXO34 PE=4 SV=1;sp|Q9NWN3|FBX34_HUMAN F-box only protein 34 OS=Homo sapiens GN=FBXO34 PE=1 SV=2	2	1	1	1	0	0	0	0	1	1	0	0	0	0	0	0	0	0	0	0	0	0	0	0	0	0	1	1	0	0	0	0	0	0	0	0	0	0	0	0	0	0
P37268-5;P37268;E9PNM1;P37268-4;P37268-3;P37268-2;E9PJG4	P37268-5;P37268;E9PNM1;P37268-4;P37268-3;P37268-2	7;7;6;6;6;6;1	7;7;6;6;6;6;1	7;7;6;6;6;6;1	Squalene synthase	FDFT1	sp|P37268-5|FDFT_HUMAN Isoform 5 of Squalene synthase OS=Homo sapiens GN=FDFT1;sp|P37268|FDFT_HUMAN Squalene synthase OS=Homo sapiens GN=FDFT1 PE=1 SV=1;tr|E9PNM1|E9PNM1_HUMAN Squalene synthase OS=Homo sapiens GN=FDFT1 PE=1 SV=1;sp|P37268-4|FDFT_HUMAN Isof	7	7	7	7	4	3	0	1	5	5	5	1	4	1	0	0	0	2	0	1	0	1	1	0	0	1	7	4	1	6	0	0	0	0	0	0	0	0	4	3	0	1
A0A087X1D8;A0A087WVN4;P14324-2;P14324;A0A087WTP2	A0A087X1D8;A0A087WVN4;P14324-2;P14324;A0A087WTP2	2;2;2;2;1	2;2;2;2;1	2;2;2;2;1	Farnesyl pyrophosphate synthase	FDPS	tr|A0A087X1D8|A0A087X1D8_HUMAN Farnesyl pyrophosphate synthase (Fragment) OS=Homo sapiens GN=FDPS PE=1 SV=1;tr|A0A087WVN4|A0A087WVN4_HUMAN Farnesyl pyrophosphate synthase (Fragment) OS=Homo sapiens GN=FDPS PE=1 SV=1;sp|P14324-2|FPPS_HUMAN Isoform 2 of Farn	5	2	2	2	0	0	0	0	1	1	1	0	0	0	0	0	0	0	0	0	0	0	0	0	0	0	2	1	2	2	0	0	0	0	0	0	0	0	0	0	0	0
P39748;P39748-2;I3L3E9;F5H1Y3	P39748;P39748-2;I3L3E9;F5H1Y3	6;4;3;3	6;4;3;3	6;4;3;3	Flap endonuclease 1	FEN1	sp|P39748|FEN1_HUMAN Flap endonuclease 1 OS=Homo sapiens GN=FEN1 PE=1 SV=1;sp|P39748-2|FEN1_HUMAN Isoform FENMIT of Flap endonuclease 1 OS=Homo sapiens GN=FEN1;tr|I3L3E9|I3L3E9_HUMAN Flap endonuclease 1 (Fragment) OS=Homo sapiens GN=FEN1 PE=1 SV=1;tr|F5H1Y	4	6	6	6	0	0	0	0	5	5	5	4	4	0	0	0	0	0	0	0	0	0	0	0	0	0	4	6	3	5	0	0	0	0	0	0	0	0	0	0	0	0
H0YDQ0;E9PNX0	H0YDQ0;E9PNX0	1;1	1;1	1;1		FGD4	tr|H0YDQ0|H0YDQ0_HUMAN FYVE, RhoGEF and PH domain-containing protein 4 (Fragment) OS=Homo sapiens GN=FGD4 PE=1 SV=1;tr|E9PNX0|E9PNX0_HUMAN FYVE, RhoGEF and PH domain-containing protein 4 OS=Homo sapiens GN=FGD4 PE=1 SV=1	2	1	1	1	0	0	0	0	1	1	1	0	0	0	0	0	0	0	0	0	0	0	0	0	0	1	1	0	0	0	0	0	0	0	0	0	0	0	0	0	0	0
E9PSD3;O43427-2;O43427	E9PSD3;O43427-2;O43427	1;1;1	1;1;1	1;1;1	Acidic fibroblast growth factor intracellular-binding protein	FIBP	tr|E9PSD3|E9PSD3_HUMAN Acidic fibroblast growth factor intracellular-binding protein OS=Homo sapiens GN=FIBP PE=1 SV=1;sp|O43427-2|FIBP_HUMAN Isoform Short of Acidic fibroblast growth factor intracellular-binding protein OS=Homo sapiens GN=FIBP;sp|O43427|F	3	1	1	1	0	0	0	0	0	0	0	0	0	0	0	0	0	0	0	0	0	0	0	0	0	0	1	0	0	1	0	0	0	0	0	0	0	0	0	0	0	0
O95302-2;O95302;O95302-3;C9J4P8;Q75LS8	O95302-2;O95302;O95302-3;C9J4P8	4;4;4;3;1	4;4;4;3;1	4;4;4;3;1	Peptidyl-prolyl cis-trans isomerase FKBP9;Peptidyl-prolyl cis-trans isomerase	FKBP9	sp|O95302-2|FKBP9_HUMAN Isoform 2 of Peptidyl-prolyl cis-trans isomerase FKBP9 OS=Homo sapiens GN=FKBP9;sp|O95302|FKBP9_HUMAN Peptidyl-prolyl cis-trans isomerase FKBP9 OS=Homo sapiens GN=FKBP9 PE=1 SV=2;sp|O95302-3|FKBP9_HUMAN Isoform 3 of Peptidyl-prolyl	5	4	4	4	0	0	0	0	2	3	0	0	1	0	0	0	0	0	0	0	0	0	0	0	0	0	3	4	2	3	0	0	0	0	0	0	0	0	0	0	0	0
Q8NFG4-2;Q8NFG4	Q8NFG4-2;Q8NFG4	1;1	1;1	1;1	Folliculin	FLCN	sp|Q8NFG4-2|FLCN_HUMAN Isoform 2 of Folliculin OS=Homo sapiens GN=FLCN;sp|Q8NFG4|FLCN_HUMAN Folliculin OS=Homo sapiens GN=FLCN PE=1 SV=1	2	1	1	1	0	0	0	0	1	1	1	0	0	0	0	0	0	0	0	0	0	0	0	0	0	0	1	0	1	1	0	0	0	0	0	0	0	0	0	0	0	0
CON__Q5D862;Q5D862	CON__Q5D862;Q5D862	3;3	3;3	3;3	Filaggrin-2	FLG2	;sp|Q5D862|FILA2_HUMAN Filaggrin-2 OS=Homo sapiens GN=FLG2 PE=1 SV=1	2	3	3	3	0	1	1	1	0	0	1	1	2	1	2	1	2	1	1	1	2	2	1	2	2	1	3	1	1	1	1	1	0	1	1	2	1	1	0	1	1	1
Q13045-2;Q13045-3;Q13045;J3KS54;J3QQQ2;J3QLR6;J3QQU5;K7EQZ7	Q13045-2;Q13045-3;Q13045	16;16;16;4;3;2;1;1	16;16;16;4;3;2;1;1	16;16;16;4;3;2;1;1	Protein flightless-1 homolog	FLII	sp|Q13045-2|FLII_HUMAN Isoform 2 of Protein flightless-1 homolog OS=Homo sapiens GN=FLII;sp|Q13045-3|FLII_HUMAN Isoform 3 of Protein flightless-1 homolog OS=Homo sapiens GN=FLII;sp|Q13045|FLII_HUMAN Protein flightless-1 homolog OS=Homo sapiens GN=FLII PE=1	8	16	16	16	0	1	1	0	5	5	6	2	0	0	0	0	0	0	0	0	0	0	1	0	2	1	13	12	13	15	1	2	0	1	2	0	1	1	0	1	1	0
Q5HY54;Q60FE5;P21333-2;P21333;A0A087WWY3;F8WE98;H0Y5C6;O75369-5;O75369-4;O75369-6;O75369-3;O75369-2;O75369-9;O75369;O75369-8	Q5HY54;Q60FE5;P21333-2;P21333;A0A087WWY3	20;20;20;20;19;6;2;2;2;2;2;2;2;2;2	20;20;20;20;19;6;2;2;2;2;2;2;2;2;2	17;17;17;17;16;4;2;0;0;0;0;0;0;0;0	Filamin-A	FLNA	tr|Q5HY54|Q5HY54_HUMAN Filamin-A OS=Homo sapiens GN=FLNA PE=1 SV=1;tr|Q60FE5|Q60FE5_HUMAN Filamin A OS=Homo sapiens GN=FLNA PE=1 SV=1;sp|P21333-2|FLNA_HUMAN Isoform 2 of Filamin-A OS=Homo sapiens GN=FLNA;sp|P21333|FLNA_HUMAN Filamin-A OS=Homo sapiens GN=FL	15	20	20	17	8	9	9	1	16	17	14	7	13	6	1	2	0	2	5	1	1	1	3	1	3	6	15	11	11	19	1	0	0	1	0	0	0	1	8	9	9	1
Q14315-2;Q14315	Q14315-2;Q14315	9;9	6;6	6;6	Filamin-C	FLNC	sp|Q14315-2|FLNC_HUMAN Isoform 2 of Filamin-C OS=Homo sapiens GN=FLNC;sp|Q14315|FLNC_HUMAN Filamin-C OS=Homo sapiens GN=FLNC PE=1 SV=3	2	9	6	6	1	1	3	1	5	3	4	2	5	1	0	1	1	1	1	1	1	1	2	1	3	2	6	6	5	8	1	1	1	0	0	1	1	0	0	0	1	1
O75955-2;O75955;A2AB09;A2ABJ5;A2AB12;A2AB10	O75955-2;O75955;A2AB09	5;5;3;1;1;1	5;5;3;1;1;1	5;5;3;1;1;1	Flotillin-1	FLOT1	sp|O75955-2|FLOT1_HUMAN Isoform 2 of Flotillin-1 OS=Homo sapiens GN=FLOT1;sp|O75955|FLOT1_HUMAN Flotillin-1 OS=Homo sapiens GN=FLOT1 PE=1 SV=3;tr|A2AB09|A2AB09_HUMAN Flotillin-1 (Fragment) OS=Homo sapiens GN=FLOT1 PE=1 SV=1	6	5	5	5	2	1	1	2	1	2	1	3	0	0	1	3	2	2	1	2	1	2	3	1	1	1	3	2	2	3	2	1	2	2	2	1	2	1	2	1	1	2
J3QLD9;E7EMK3;Q14254;K7EKW9	J3QLD9;E7EMK3;Q14254	4;4;4;1	4;4;4;1	4;4;4;1	Flotillin-2	FLOT2	tr|J3QLD9|J3QLD9_HUMAN Flotillin-2 OS=Homo sapiens GN=FLOT2 PE=1 SV=1;tr|E7EMK3|E7EMK3_HUMAN Flotillin-2 OS=Homo sapiens GN=FLOT2 PE=1 SV=1;sp|Q14254|FLOT2_HUMAN Flotillin-2 OS=Homo sapiens GN=FLOT2 PE=1 SV=2	4	4	4	4	1	2	1	0	1	1	2	0	1	0	0	1	0	1	1	0	0	0	1	0	0	0	2	1	1	3	0	0	0	0	0	0	0	0	1	2	1	0
Q4VC44-2;Q4VC44;Q4VC44-3;I3L188;I3L0R3;I3L231;I3L4I0;I3L1Y9;J3KNW1;Q96CP2;Q4VC44-5;Q4VC44-4	Q4VC44-2;Q4VC44;Q4VC44-3	5;5;5;2;1;1;1;1;1;1;1;1	5;5;5;2;1;1;1;1;1;1;1;1	5;5;5;2;1;1;1;1;1;1;1;1	FLYWCH-type zinc finger-containing protein 1	FLYWCH1	sp|Q4VC44-2|FWCH1_HUMAN Isoform 2 of FLYWCH-type zinc finger-containing protein 1 OS=Homo sapiens GN=FLYWCH1;sp|Q4VC44|FWCH1_HUMAN FLYWCH-type zinc finger-containing protein 1 OS=Homo sapiens GN=FLYWCH1 PE=1 SV=2;sp|Q4VC44-3|FWCH1_HUMAN Isoform 3 of FLYWCH	12	5	5	5	2	2	1	0	4	5	3	0	0	1	0	0	0	0	1	0	0	0	1	0	0	1	4	2	1	2	0	0	0	0	0	0	0	0	2	2	1	0
P02751-12;P02751-4;P02751-10;P02751-6;P02751-5;P02751-9;P02751-14;P02751-13;P02751-8;P02751-17;P02751-3;P02751-11;P02751;P02751-7;P02751-15;H0Y7Z1	P02751-12;P02751-4;P02751-10;P02751-6;P02751-5;P02751-9;P02751-14;P02751-13;P02751-8;P02751-17;P02751-3;P02751-11;P02751;P02751-7;P02751-15	3;3;3;3;3;3;3;3;3;3;3;3;3;3;3;1	3;3;3;3;3;3;3;3;3;3;3;3;3;3;3;1	3;3;3;3;3;3;3;3;3;3;3;3;3;3;3;1	Fibronectin;Anastellin;Ugl-Y1;Ugl-Y2;Ugl-Y3	FN1	sp|P02751-12|FINC_HUMAN Isoform 12 of Fibronectin OS=Homo sapiens GN=FN1;sp|P02751-4|FINC_HUMAN Isoform 4 of Fibronectin OS=Homo sapiens GN=FN1;sp|P02751-10|FINC_HUMAN Isoform 10 of Fibronectin OS=Homo sapiens GN=FN1;sp|P02751-6|FINC_HUMAN Isoform 6 of Fib	16	3	3	3	2	3	3	3	2	2	2	2	2	3	3	3	3	3	3	3	3	3	3	2	3	1	1	2	3	0	3	3	3	3	3	3	3	3	2	3	3	3
Q53EP0;Q53EP0-2	Q53EP0;Q53EP0-2	6;4	6;4	6;4	Fibronectin type III domain-containing protein 3B	FNDC3B	sp|Q53EP0|FND3B_HUMAN Fibronectin type III domain-containing protein 3B OS=Homo sapiens GN=FNDC3B PE=1 SV=2;sp|Q53EP0-2|FND3B_HUMAN Isoform 2 of Fibronectin type III domain-containing protein 3B OS=Homo sapiens GN=FNDC3B	2	6	6	6	3	3	0	0	6	6	5	0	0	0	0	0	0	0	0	0	0	0	1	0	0	1	4	2	1	4	0	0	0	0	0	0	0	0	3	3	0	0
J3KNG8;Q8TF40-3;Q8TF40;A0A087WX11;Q8TF40-2;D6RFH5;E9PCH4;Q9P278;Q9P278-2	J3KNG8;Q8TF40-3;Q8TF40;A0A087WX11;Q8TF40-2	3;3;3;2;2;1;1;1;1	3;3;3;2;2;1;1;1;1	3;3;3;2;2;1;1;1;1	Folliculin-interacting protein 1	FNIP1	tr|J3KNG8|J3KNG8_HUMAN Folliculin-interacting protein 1 OS=Homo sapiens GN=FNIP1 PE=1 SV=1;sp|Q8TF40-3|FNIP1_HUMAN Isoform 3 of Folliculin-interacting protein 1 OS=Homo sapiens GN=FNIP1;sp|Q8TF40|FNIP1_HUMAN Folliculin-interacting protein 1 OS=Homo sapiens	9	3	3	3	0	0	0	0	0	0	0	0	0	0	0	0	0	0	0	0	0	0	0	0	0	0	3	2	1	0	0	0	0	0	0	0	0	0	0	0	0	0
O00358	O00358	1	1	1	Forkhead box protein E1	FOXE1	sp|O00358|FOXE1_HUMAN Forkhead box protein E1 OS=Homo sapiens GN=FOXE1 PE=1 SV=3	1	1	1	1	1	1	1	0	1	0	1	1	1	1	1	1	0	1	1	1	0	0	0	0	0	0	0	1	0	1	1	0	0	0	1	0	0	0	1	1	1	0
Q12947;P58012;Q12946	Q12947;P58012;Q12946	2;1;1	2;1;1	2;1;1	Forkhead box protein F2;Forkhead box protein L2;Forkhead box protein F1	FOXF2;FOXL2;FOXF1	sp|Q12947|FOXF2_HUMAN Forkhead box protein F2 OS=Homo sapiens GN=FOXF2 PE=1 SV=2;sp|P58012|FOXL2_HUMAN Forkhead box protein L2 OS=Homo sapiens GN=FOXL2 PE=1 SV=1;sp|Q12946|FOXF1_HUMAN Forkhead box protein F1 OS=Homo sapiens GN=FOXF1 PE=1 SV=2	3	2	2	2	2	2	1	0	2	2	0	0	2	1	0	0	0	0	1	0	0	1	1	0	0	0	2	2	1	0	0	0	0	0	0	0	0	0	2	2	1	0
A0A0D9SFF0;Q08050-2;Q08050;Q08050-3;H0YG99;H0YGS4	A0A0D9SFF0;Q08050-2;Q08050;Q08050-3;H0YG99	8;8;8;7;5;1	8;8;8;7;5;1	8;8;8;7;5;1	Forkhead box protein M1	FOXM1	tr|A0A0D9SFF0|A0A0D9SFF0_HUMAN Forkhead box protein M1 OS=Homo sapiens GN=FOXM1 PE=1 SV=1;sp|Q08050-2|FOXM1_HUMAN Isoform 2 of Forkhead box protein M1 OS=Homo sapiens GN=FOXM1;sp|Q08050|FOXM1_HUMAN Forkhead box protein M1 OS=Homo sapiens GN=FOXM1 PE=1 SV=3	6	8	8	8	1	0	1	1	8	7	6	5	5	0	0	0	1	0	0	1	0	1	0	1	1	1	8	7	6	6	1	1	1	1	1	1	0	1	1	0	1	1
G5E965;H0Y882;A0A0B4J2F3;C9J0F0;E9PFD3;A0A087X299;Q9H334-2;Q9H334-3;Q9H334-6;Q9H334-4;Q9H334-7;Q9H334;Q9H334-8	G5E965;H0Y882;A0A0B4J2F3;C9J0F0;E9PFD3;A0A087X299;Q9H334-2;Q9H334-3;Q9H334-6;Q9H334-4;Q9H334-7;Q9H334;Q9H334-8	1;1;1;1;1;1;1;1;1;1;1;1;1	1;1;1;1;1;1;1;1;1;1;1;1;1	1;1;1;1;1;1;1;1;1;1;1;1;1	Forkhead box protein P1	FOXP1	tr|G5E965|G5E965_HUMAN Forkhead box P1, isoform CRA_f OS=Homo sapiens GN=FOXP1 PE=1 SV=1;tr|H0Y882|H0Y882_HUMAN Forkhead box protein P1 (Fragment) OS=Homo sapiens GN=FOXP1 PE=1 SV=1;tr|A0A0B4J2F3|A0A0B4J2F3_HUMAN Forkhead box protein P1 OS=Homo sapiens GN=	13	1	1	1	0	0	0	0	1	1	1	0	1	0	0	0	0	0	0	0	0	0	0	0	0	0	0	0	0	0	0	0	0	0	0	0	0	0	0	0	0	0
Q05932-3;Q05932-2;Q05932-4;Q05932;Q5JU21;Q5JU20;Q5JU23	Q05932-3;Q05932-2;Q05932-4;Q05932;Q5JU21;Q5JU20;Q5JU23	2;2;2;2;1;1;1	2;2;2;2;1;1;1	2;2;2;2;1;1;1	Folylpolyglutamate synthase, mitochondrial	FPGS	sp|Q05932-3|FOLC_HUMAN Isoform 3 of Folylpolyglutamate synthase, mitochondrial OS=Homo sapiens GN=FPGS;sp|Q05932-2|FOLC_HUMAN Isoform 2 of Folylpolyglutamate synthase, mitochondrial OS=Homo sapiens GN=FPGS;sp|Q05932-4|FOLC_HUMAN Isoform 4 of Folylpolygluta	7	2	2	2	0	0	0	0	1	1	0	0	0	0	0	0	0	0	0	0	0	0	0	0	0	0	2	2	1	1	0	0	0	0	0	0	0	0	0	0	0	0
G3V4T7;Q96NE9-2;Q96NE9;Q96NE9-3;H0YJC1;H0YJ19;G3V2L4	G3V4T7;Q96NE9-2;Q96NE9;Q96NE9-3	9;9;9;5;4;2;2	9;9;9;5;4;2;2	9;9;9;5;4;2;2	FERM domain-containing protein 6	FRMD6	tr|G3V4T7|G3V4T7_HUMAN FERM domain-containing protein 6 OS=Homo sapiens GN=FRMD6 PE=1 SV=1;sp|Q96NE9-2|FRMD6_HUMAN Isoform 2 of FERM domain-containing protein 6 OS=Homo sapiens GN=FRMD6;sp|Q96NE9|FRMD6_HUMAN FERM domain-containing protein 6 OS=Homo sapiens	7	9	9	9	0	0	0	0	8	7	6	4	4	0	0	0	0	0	0	0	0	0	0	0	0	0	9	4	6	6	0	0	0	0	0	0	0	0	0	0	0	0
P02794;E9PRK8;E9PKY7;G3V192;G3V1D1;E9PQR3;E9PPQ4;E9PKM5;E9PK45	P02794;E9PRK8;E9PKY7;G3V192	5;4;4;4;2;1;1;1;1	5;4;4;4;2;1;1;1;1	5;4;4;4;2;1;1;1;1	Ferritin heavy chain;Ferritin heavy chain, N-terminally processed;Ferritin	FTH1	sp|P02794|FRIH_HUMAN Ferritin heavy chain OS=Homo sapiens GN=FTH1 PE=1 SV=2;tr|E9PRK8|E9PRK8_HUMAN Ferritin OS=Homo sapiens GN=FTH1 PE=1 SV=1;tr|E9PKY7|E9PKY7_HUMAN Ferritin (Fragment) OS=Homo sapiens GN=FTH1 PE=1 SV=1;tr|G3V192|G3V192_HUMAN Ferritin OS=Ho	9	5	5	5	4	5	3	2	4	4	4	2	3	5	3	3	3	3	4	4	2	3	2	2	0	2	3	2	2	2	4	2	2	1	2	1	2	1	4	5	3	2
Q9BYC5;G3XAD2;Q9BYC5-2;Q9BYC5-3	Q9BYC5;G3XAD2;Q9BYC5-2;Q9BYC5-3	3;2;2;2	3;2;2;2	3;2;2;2	Alpha-(1,6)-fucosyltransferase	FUT8	sp|Q9BYC5|FUT8_HUMAN Alpha-(1,6)-fucosyltransferase OS=Homo sapiens GN=FUT8 PE=1 SV=2;tr|G3XAD2|G3XAD2_HUMAN Alpha-(1,6)-fucosyltransferase OS=Homo sapiens GN=FUT8 PE=1 SV=1;sp|Q9BYC5-2|FUT8_HUMAN Isoform 2 of Alpha-(1,6)-fucosyltransferase OS=Homo sapiens	4	3	3	3	1	1	0	0	1	2	0	0	0	1	0	0	0	0	0	0	0	0	0	0	0	0	3	1	3	3	0	0	0	0	0	0	0	0	1	1	0	0
K7EQT1;Q9UM11-3;Q9UM11-2;Q9UM11	K7EQT1;Q9UM11-3;Q9UM11-2;Q9UM11	3;3;3;3	3;3;3;3	3;3;3;3	Fizzy-related protein homolog	FZR1	tr|K7EQT1|K7EQT1_HUMAN Fizzy-related protein homolog OS=Homo sapiens GN=FZR1 PE=1 SV=1;sp|Q9UM11-3|FZR_HUMAN Isoform 3 of Fizzy-related protein homolog OS=Homo sapiens GN=FZR1;sp|Q9UM11-2|FZR_HUMAN Isoform 2 of Fizzy-related protein homolog OS=Homo sapiens	4	3	3	3	0	0	0	0	1	1	0	0	0	0	0	0	0	0	0	0	0	0	0	0	0	0	2	3	2	3	0	0	0	0	0	0	0	0	0	0	0	0
F5GX24;G3V483;Q7L622	F5GX24;G3V483;Q7L622	1;1;1	1;1;1	1;1;1	G2/M phase-specific E3 ubiquitin-protein ligase	G2E3	tr|F5GX24|F5GX24_HUMAN G2/M phase-specific E3 ubiquitin-protein ligase OS=Homo sapiens GN=G2E3 PE=1 SV=1;tr|G3V483|G3V483_HUMAN G2/M phase-specific E3 ubiquitin-protein ligase OS=Homo sapiens GN=G2E3 PE=1 SV=1;sp|Q7L622|G2E3_HUMAN G2/M phase-specific E3 ub	3	1	1	1	1	1	1	0	1	1	1	1	1	1	1	1	1	1	1	1	1	0	1	1	1	1	0	1	1	1	1	1	1	1	1	0	1	1	1	1	1	0
E9PD92;E7EM57;E7EUI8;P11413;P11413-2;P11413-3	E9PD92;E7EM57;E7EUI8;P11413;P11413-2;P11413-3	2;2;2;2;2;1	2;2;2;2;2;1	2;2;2;2;2;1	Glucose-6-phosphate 1-dehydrogenase	G6PD	tr|E9PD92|E9PD92_HUMAN Glucose-6-phosphate 1-dehydrogenase (Fragment) OS=Homo sapiens GN=G6PD PE=1 SV=1;tr|E7EM57|E7EM57_HUMAN Glucose-6-phosphate 1-dehydrogenase (Fragment) OS=Homo sapiens GN=G6PD PE=1 SV=1;tr|E7EUI8|E7EUI8_HUMAN Glucose-6-phosphate 1-deh	6	2	2	2	0	0	0	0	2	2	0	1	0	0	0	0	0	0	0	0	0	0	0	0	0	0	2	2	2	2	1	0	0	1	1	1	0	0	0	0	0	0
Q10471;Q10471-2	Q10471;Q10471-2	6;3	6;3	6;3	Polypeptide N-acetylgalactosaminyltransferase 2;Polypeptide N-acetylgalactosaminyltransferase 2 soluble form	GALNT2	sp|Q10471|GALT2_HUMAN Polypeptide N-acetylgalactosaminyltransferase 2 OS=Homo sapiens GN=GALNT2 PE=1 SV=1;sp|Q10471-2|GALT2_HUMAN Isoform 2 of Polypeptide N-acetylgalactosaminyltransferase 2 OS=Homo sapiens GN=GALNT2	2	6	6	6	2	4	1	0	5	5	4	1	2	2	0	0	0	2	1	0	0	0	1	0	0	1	5	2	2	4	0	0	0	1	0	0	0	1	2	4	1	0
Q14697;Q14697-2;F5H6X6;E9PKU7;E9PNH1	Q14697;Q14697-2;F5H6X6;E9PKU7	24;24;21;20;3	24;24;21;20;3	24;24;21;20;3	Neutral alpha-glucosidase AB	GANAB	sp|Q14697|GANAB_HUMAN Neutral alpha-glucosidase AB OS=Homo sapiens GN=GANAB PE=1 SV=3;sp|Q14697-2|GANAB_HUMAN Isoform 2 of Neutral alpha-glucosidase AB OS=Homo sapiens GN=GANAB;tr|F5H6X6|F5H6X6_HUMAN Neutral alpha-glucosidase AB OS=Homo sapiens GN=GANAB PE	5	24	24	24	5	9	5	1	17	19	17	9	11	0	0	0	0	1	1	1	0	0	4	0	0	5	22	16	14	19	0	0	0	4	0	1	0	2	5	9	5	1
E7EUT5;P04406-2;P04406	E7EUT5;P04406-2;P04406	5;5;5	5;5;5	5;5;5	Glyceraldehyde-3-phosphate dehydrogenase	GAPDH	tr|E7EUT5|E7EUT5_HUMAN Glyceraldehyde-3-phosphate dehydrogenase OS=Homo sapiens GN=GAPDH PE=1 SV=1;sp|P04406-2|G3P_HUMAN Isoform 2 of Glyceraldehyde-3-phosphate dehydrogenase OS=Homo sapiens GN=GAPDH;sp|P04406|G3P_HUMAN Glyceraldehyde-3-phosphate dehydroge	3	5	5	5	1	1	1	2	4	3	4	3	3	1	1	0	1	1	1	1	2	1	3	2	0	0	5	5	5	5	1	1	0	1	0	0	0	0	1	1	1	2
E9PGM4;Q04446	E9PGM4;Q04446	4;4	4;4	4;4	1,4-alpha-glucan-branching enzyme	GBE1	tr|E9PGM4|E9PGM4_HUMAN 1,4-alpha-glucan-branching enzyme OS=Homo sapiens GN=GBE1 PE=1 SV=1;sp|Q04446|GLGB_HUMAN 1,4-alpha-glucan-branching enzyme OS=Homo sapiens GN=GBE1 PE=1 SV=3	2	4	4	4	2	2	0	0	4	4	2	0	0	1	0	0	0	0	0	0	0	0	0	0	0	2	4	2	2	4	0	0	0	0	0	0	0	0	2	2	0	0
Q92538-3;Q92538-2;Q92538	Q92538-3;Q92538-2;Q92538	4;4;4	4;4;4	4;4;4	Golgi-specific brefeldin A-resistance guanine nucleotide exchange factor 1	GBF1	sp|Q92538-3|GBF1_HUMAN Isoform 3 of Golgi-specific brefeldin A-resistance guanine nucleotide exchange factor 1 OS=Homo sapiens GN=GBF1;sp|Q92538-2|GBF1_HUMAN Isoform 2 of Golgi-specific brefeldin A-resistance guanine nucleotide exchange factor 1 OS=Homo sa	3	4	4	4	0	0	0	0	3	2	2	0	0	0	0	0	0	0	0	0	0	0	0	0	0	1	4	0	1	4	0	0	0	0	0	0	0	0	0	0	0	0
A0A0C4DFN2;Q14397	A0A0C4DFN2;Q14397	1;1	1;1	1;1	Glucokinase regulatory protein	GCKR	tr|A0A0C4DFN2|A0A0C4DFN2_HUMAN Glucokinase (Hexokinase 4) regulator OS=Homo sapiens GN=GCKR PE=1 SV=1;sp|Q14397|GCKR_HUMAN Glucokinase regulatory protein OS=Homo sapiens GN=GCKR PE=1 SV=6	2	1	1	1	1	1	0	0	1	1	1	1	1	0	0	0	0	0	0	0	0	0	0	0	0	0	1	1	1	1	0	0	0	0	0	0	0	0	1	1	0	0
Q92616	Q92616	14	14	14	Translational activator GCN1	GCN1L1	sp|Q92616|GCN1_HUMAN eIF-2-alpha kinase activator GCN1 OS=Homo sapiens GN=GCN1 PE=1 SV=6	1	14	14	14	1	2	0	0	5	2	1	0	2	1	0	0	0	0	0	0	0	0	0	0	0	0	6	0	3	14	0	0	0	0	0	0	0	0	1	2	0	0
Q8N9F7;J3QRR6;J3QQN7;Q8N9F7-3;Q8N9F7-2	Q8N9F7;J3QRR6;J3QQN7;Q8N9F7-3;Q8N9F7-2	2;1;1;1;1	2;1;1;1;1	2;1;1;1;1	Glycerophosphodiester phosphodiesterase domain-containing protein 1	GDPD1	sp|Q8N9F7|GDPD1_HUMAN Glycerophosphodiester phosphodiesterase domain-containing protein 1 OS=Homo sapiens GN=GDPD1 PE=1 SV=2;tr|J3QRR6|J3QRR6_HUMAN Glycerophosphodiester phosphodiesterase domain-containing protein 1 (Fragment) OS=Homo sapiens GN=GDPD1 PE=1	5	2	2	2	0	1	0	0	1	1	0	0	0	0	0	0	0	0	0	0	0	1	0	0	0	0	2	0	0	2	0	0	0	0	0	0	0	0	0	1	0	0
I3L2C7;P57678;I3L399;I3L4A4;E7EN12;I3L4M4;I3L1J7	I3L2C7;P57678	12;12;5;4;2;2;1	12;12;5;4;2;2;1	12;12;5;4;2;2;1	Gem-associated protein 4	GEMIN4	tr|I3L2C7|I3L2C7_HUMAN Gem-associated protein 4 OS=Homo sapiens GN=GEMIN4 PE=1 SV=1;sp|P57678|GEMI4_HUMAN Gem-associated protein 4 OS=Homo sapiens GN=GEMIN4 PE=1 SV=2	7	12	12	12	7	7	3	1	9	8	10	1	7	5	1	1	1	1	3	1	1	1	3	1	1	6	10	2	3	10	1	1	1	1	1	1	1	0	7	7	3	1
Q8TEQ6	Q8TEQ6	6	6	6	Gem-associated protein 5	GEMIN5	sp|Q8TEQ6|GEMI5_HUMAN Gem-associated protein 5 OS=Homo sapiens GN=GEMIN5 PE=1 SV=3	1	6	6	6	2	2	2	0	3	3	2	1	2	1	1	0	0	0	1	0	0	0	2	0	0	0	4	2	2	6	0	0	0	0	0	0	0	0	2	2	2	0
Q17RS7;A0A087WXY3	Q17RS7	5;1	5;1	5;1	Flap endonuclease GEN homolog 1	GEN1	sp|Q17RS7|GEN_HUMAN Flap endonuclease GEN homolog 1 OS=Homo sapiens GN=GEN1 PE=1 SV=2	2	5	5	5	0	0	0	0	0	0	0	0	0	0	0	0	0	0	0	0	0	0	0	0	0	0	4	3	4	4	0	0	0	0	0	0	0	0	0	0	0	0
Q7L5D6	Q7L5D6	1	1	1	Golgi to ER traffic protein 4 homolog	GET4	sp|Q7L5D6|GET4_HUMAN Golgi to ER traffic protein 4 homolog OS=Homo sapiens GN=GET4 PE=1 SV=1	1	1	1	1	0	0	0	0	0	0	0	0	0	0	0	0	0	0	0	0	0	0	0	0	0	0	1	1	1	1	0	0	0	0	0	0	0	0	0	0	0	0
P38435-2;P38435	P38435-2;P38435	2;2	2;2	2;2	Vitamin K-dependent gamma-carboxylase	GGCX	sp|P38435-2|VKGC_HUMAN Isoform 2 of Vitamin K-dependent gamma-carboxylase OS=Homo sapiens GN=GGCX;sp|P38435|VKGC_HUMAN Vitamin K-dependent gamma-carboxylase OS=Homo sapiens GN=GGCX PE=1 SV=2	2	2	2	2	1	1	0	0	1	0	1	0	0	0	0	0	0	0	0	0	0	0	0	0	0	0	1	0	1	2	0	0	0	0	0	0	0	0	1	1	0	0
Q9H3K2;Q9Y6G2	Q9H3K2;Q9Y6G2	4;3	4;3	4;3	Growth hormone-inducible transmembrane protein	GHITM	sp|Q9H3K2|GHITM_HUMAN Growth hormone-inducible transmembrane protein OS=Homo sapiens GN=GHITM PE=1 SV=2;tr|Q9Y6G2|Q9Y6G2_HUMAN Growth hormone-inducible transmembrane protein OS=Homo sapiens GN=GHITM PE=1 SV=1	2	4	4	4	2	3	1	0	3	4	4	1	4	3	1	0	0	2	2	1	0	0	1	0	0	1	2	1	1	3	0	0	0	0	1	0	0	0	2	3	1	0
Q9HB44;Q9HB45;Q02643	Q9HB44;Q9HB45;Q02643	1;1;1	1;1;1	1;1;1	Growth hormone-releasing hormone receptor	GHRHR	tr|Q9HB44|Q9HB44_HUMAN GHRH receptor splice variant 2 OS=Homo sapiens GN=GHRHR PE=2 SV=1;tr|Q9HB45|Q9HB45_HUMAN GHRH receptor splice variant 1 OS=Homo sapiens GN=GHRHR PE=2 SV=1;sp|Q02643|GHRHR_HUMAN Growth hormone-releasing hormone receptor OS=Homo sapien	3	1	1	1	1	1	1	1	1	0	0	1	1	1	1	0	1	1	1	0	1	1	0	1	1	0	0	1	0	0	1	1	0	1	0	1	1	0	1	1	1	1
Q53GS7;Q53GS7-2	Q53GS7;Q53GS7-2	13;12	13;12	13;12	Nucleoporin GLE1	GLE1	sp|Q53GS7|GLE1_HUMAN Nucleoporin GLE1 OS=Homo sapiens GN=GLE1 PE=1 SV=2;sp|Q53GS7-2|GLE1_HUMAN Isoform 2 of Nucleoporin GLE1 OS=Homo sapiens GN=GLE1	2	13	13	13	3	4	2	0	8	9	4	2	2	0	0	0	0	0	0	0	0	0	0	0	0	1	12	10	7	11	0	0	0	0	0	0	0	0	3	4	2	0
Q92896;Q92896-3;Q92896-2;H3BM42;H3BRD8;H3BQU9	Q92896;Q92896-3;Q92896-2;H3BM42	6;6;6;3;1;1	6;6;6;3;1;1	6;6;6;3;1;1	Golgi apparatus protein 1	GLG1	sp|Q92896|GSLG1_HUMAN Golgi apparatus protein 1 OS=Homo sapiens GN=GLG1 PE=1 SV=2;sp|Q92896-3|GSLG1_HUMAN Isoform 3 of Golgi apparatus protein 1 OS=Homo sapiens GN=GLG1;sp|Q92896-2|GSLG1_HUMAN Isoform 2 of Golgi apparatus protein 1 OS=Homo sapiens GN=GLG1;	6	6	6	6	2	4	4	0	4	4	5	0	2	0	1	0	0	0	1	0	0	0	2	0	0	1	6	2	3	5	0	0	0	0	0	0	0	0	2	4	4	0
P10075	P10075	4	3	3	Zinc finger protein GLI4	GLI4	sp|P10075|GLI4_HUMAN Zinc finger protein GLI4 OS=Homo sapiens GN=GLI4 PE=1 SV=2	1	4	3	3	4	4	4	1	3	3	3	4	3	3	3	4	1	4	4	4	2	0	2	0	1	1	4	4	4	4	4	0	0	2	3	0	1	2	3	3	3	0
Q92990-2;Q92990	Q92990-2;Q92990	1;1	1;1	1;1	Glomulin	GLMN	sp|Q92990-2|GLMN_HUMAN Isoform 2 of Glomulin OS=Homo sapiens GN=GLMN;sp|Q92990|GLMN_HUMAN Glomulin OS=Homo sapiens GN=GLMN PE=1 SV=2	2	1	1	1	0	0	0	0	1	1	1	0	0	0	0	0	0	0	0	0	0	0	0	0	0	1	1	0	1	1	0	0	0	0	0	0	0	0	0	0	0	0
K7EMM8;Q49A26-5;Q49A26-2;Q49A26;Q49A26-4;Q49A26-3;K7EQB2	K7EMM8;Q49A26-5;Q49A26-2;Q49A26;Q49A26-4;Q49A26-3	12;12;12;12;11;11;3	12;12;12;12;11;11;3	12;12;12;12;11;11;3	Putative oxidoreductase GLYR1	GLYR1	tr|K7EMM8|K7EMM8_HUMAN Putative oxidoreductase GLYR1 (Fragment) OS=Homo sapiens GN=GLYR1 PE=1 SV=2;sp|Q49A26-5|GLYR1_HUMAN Isoform 5 of Putative oxidoreductase GLYR1 OS=Homo sapiens GN=GLYR1;sp|Q49A26-2|GLYR1_HUMAN Isoform 2 of Putative oxidoreductase GLYR	7	12	12	12	11	11	12	5	11	11	12	9	8	2	0	0	0	1	1	0	0	0	10	1	5	3	5	6	5	6	0	0	0	0	0	0	0	1	11	11	12	5
Q9Y692-2;Q9Y692	Q9Y692-2;Q9Y692	3;3	3;3	3;3	Glucocorticoid modulatory element-binding protein 1	GMEB1	sp|Q9Y692-2|GMEB1_HUMAN Isoform 2 of Glucocorticoid modulatory element-binding protein 1 OS=Homo sapiens GN=GMEB1;sp|Q9Y692|GMEB1_HUMAN Glucocorticoid modulatory element-binding protein 1 OS=Homo sapiens GN=GMEB1 PE=1 SV=2	2	3	3	3	0	0	0	0	3	3	2	2	1	0	0	0	0	0	0	0	0	0	0	0	0	0	2	1	2	2	0	0	0	0	0	0	0	0	0	0	0	0
A0A0U1RRC2;Q96IJ6;Q96IJ6-2	A0A0U1RRC2;Q96IJ6;Q96IJ6-2	1;1;1	1;1;1	1;1;1	Mannose-1-phosphate guanyltransferase alpha	GMPPA	tr|A0A0U1RRC2|A0A0U1RRC2_HUMAN Mannose-1-phosphate guanyltransferase alpha (Fragment) OS=Homo sapiens GN=GMPPA PE=1 SV=1;sp|Q96IJ6|GMPPA_HUMAN Mannose-1-phosphate guanyltransferase alpha OS=Homo sapiens GN=GMPPA PE=1 SV=1;sp|Q96IJ6-2|GMPPA_HUMAN Isoform 2	3	1	1	1	0	0	0	0	0	0	0	0	0	0	0	0	0	0	0	0	0	0	0	0	0	0	1	1	1	1	0	0	0	0	0	0	0	0	0	0	0	0
P04899;P04899-4;P04899-6;P04899-3;P04899-5;P04899-2;P63096;P08754;P63096-2;P11488;P19087;A8MTJ3;P09471-2;P09471;H3BTM2;C9JPP4	P04899;P04899-4;P04899-6;P04899-3;P04899-5;P04899-2;P63096;P08754	8;8;7;7;7;7;4;4;3;2;2;2;2;2;1;1	7;7;7;7;7;7;3;3;3;1;1;1;1;1;1;1	6;6;6;6;6;6;2;2;2;0;0;0;1;1;1;1	Guanine nucleotide-binding protein G(i) subunit alpha-2;Guanine nucleotide-binding protein G(i) subunit alpha-1;Guanine nucleotide-binding protein G(k) subunit alpha	GNAI2;GNAI1;GNAI3	sp|P04899|GNAI2_HUMAN Guanine nucleotide-binding protein G(i) subunit alpha-2 OS=Homo sapiens GN=GNAI2 PE=1 SV=3;sp|P04899-4|GNAI2_HUMAN Isoform sGi2 of Guanine nucleotide-binding protein G(i) subunit alpha-2 OS=Homo sapiens GN=GNAI2;sp|P04899-6|GNAI2_HUMA	16	8	7	6	5	5	5	1	6	6	6	3	3	5	1	1	0	2	3	2	1	0	7	4	5	5	8	5	5	7	0	1	0	1	0	1	0	1	4	4	4	0
P63092-3;P63092-2;P63092;P63092-4;Q5JWF2-2;Q5JWF2;A0A0A0MR13;S4R3E3;Q5JWE9;H0Y7F4;P38405;P38405-2;S4R3V9;Q5JWD1;A0A087WTB6;A2A2R6;H0Y7E8;A0A087WZE5;K7EQ80;K7EPE2	P63092-3;P63092-2;P63092;P63092-4;Q5JWF2-2;Q5JWF2;A0A0A0MR13	16;16;16;16;15;15;8;6;4;4;4;4;3;2;1;1;1;1;1;1	16;16;16;16;15;15;8;6;4;4;4;4;3;2;1;1;1;1;1;1	13;13;13;13;12;12;6;6;3;3;1;1;3;1;0;0;0;0;1;1	Guanine nucleotide-binding protein G(s) subunit alpha isoforms short;Guanine nucleotide-binding protein G(s) subunit alpha isoforms XLas	GNAS	sp|P63092-3|GNAS2_HUMAN Isoform 3 of Guanine nucleotide-binding protein G(s) subunit alpha isoforms short OS=Homo sapiens GN=GNAS;sp|P63092-2|GNAS2_HUMAN Isoform Gnas-2 of Guanine nucleotide-binding protein G(s) subunit alpha isoforms short OS=Homo sapiens	20	16	16	13	2	2	4	1	9	8	7	4	3	1	1	1	0	1	1	1	2	0	8	3	3	8	13	11	14	13	1	1	1	1	0	0	0	1	2	2	4	1
P62873-2;P62873;B1AKQ8;C9JZN1;F6X3N5;F6UT28;C9JIS1;B3KVK2;C9JXA5;E7EP32;Q9HAV0;P62879	P62873-2;P62873;B1AKQ8;C9JZN1;F6X3N5;F6UT28;C9JIS1;B3KVK2;C9JXA5;E7EP32;Q9HAV0;P62879	2;2;1;1;1;1;1;1;1;1;1;1	2;2;1;1;1;1;1;1;1;1;1;1	2;2;1;1;1;1;1;1;1;1;1;1	Guanine nucleotide-binding protein G(I)/G(S)/G(T) subunit beta-1;Guanine nucleotide-binding protein subunit beta-4;Guanine nucleotide-binding protein G(I)/G(S)/G(T) subunit beta-2	GNB1;GNB2;GNB4	sp|P62873-2|GBB1_HUMAN Isoform 2 of Guanine nucleotide-binding protein G(I)/G(S)/G(T) subunit beta-1 OS=Homo sapiens GN=GNB1;sp|P62873|GBB1_HUMAN Guanine nucleotide-binding protein G(I)/G(S)/G(T) subunit beta-1 OS=Homo sapiens GN=GNB1 PE=1 SV=3;tr|B1AKQ8|B	12	2	2	2	0	0	0	0	0	0	0	0	0	0	0	0	0	0	0	0	0	0	0	0	0	0	1	1	0	1	0	0	0	0	0	0	0	0	0	0	0	0
D6RAC2;P63244;D6RHH4;D6REE5;H0Y8R5;D6RBD0;D6RFX4;D6R9Z1;J3KPE3;D6R9L0;H0YAF8;H0YAM7;H0Y8W2;D6RGK8;D6RF23;D6R909;D6RAU2;E9PD14;D6RFZ9;H0Y9P0;D6RHJ5	D6RAC2;P63244;D6RHH4;D6REE5;H0Y8R5;D6RBD0;D6RFX4;D6R9Z1;J3KPE3;D6R9L0;H0YAF8;H0YAM7;H0Y8W2	6;6;5;5;4;4;4;4;4;4;3;3;3;2;2;2;2;2;2;1;1	6;6;5;5;4;4;4;4;4;4;3;3;3;2;2;2;2;2;2;1;1	6;6;5;5;4;4;4;4;4;4;3;3;3;2;2;2;2;2;2;1;1	Guanine nucleotide-binding protein subunit beta-2-like 1;Guanine nucleotide-binding protein subunit beta-2-like 1, N-terminally processed	GNB2L1	tr|D6RAC2|D6RAC2_HUMAN Protein RACK1 OS=Homo sapiens GN=RACK1 PE=1 SV=1;sp|P63244|RACK1_HUMAN Receptor of activated protein C kinase 1 OS=Homo sapiens GN=RACK1 PE=1 SV=3;tr|D6RHH4|D6RHH4_HUMAN Protein RACK1 OS=Homo sapiens GN=RACK1 PE=1 SV=1;tr|D6REE5|D6RE	21	6	6	6	0	0	0	0	3	3	2	3	2	0	0	0	0	0	0	0	1	0	1	0	1	0	5	6	5	5	0	0	1	1	0	0	0	0	0	0	0	0
Q13823;H0YG10	Q13823;H0YG10	2;1	2;1	2;1	Nucleolar GTP-binding protein 2	GNL2	sp|Q13823|NOG2_HUMAN Nucleolar GTP-binding protein 2 OS=Homo sapiens GN=GNL2 PE=1 SV=1;tr|H0YG10|H0YG10_HUMAN Nucleolar GTP-binding protein 2 (Fragment) OS=Homo sapiens GN=GNL2 PE=1 SV=2	2	2	2	2	0	0	0	0	2	2	1	0	0	0	0	0	0	0	0	0	0	0	1	0	0	0	2	1	2	2	0	0	0	0	0	0	0	0	0	0	0	0
Q9NVN8	Q9NVN8	13	13	13	Guanine nucleotide-binding protein-like 3-like protein	GNL3L	sp|Q9NVN8|GNL3L_HUMAN Guanine nucleotide-binding protein-like 3-like protein OS=Homo sapiens GN=GNL3L PE=1 SV=1	1	13	13	13	0	0	0	0	12	12	9	7	7	0	0	0	0	0	0	0	0	1	0	0	0	1	9	11	9	10	0	0	0	0	0	0	0	0	0	0	0	0
O15228-2;O15228;Q5TBH6;Q5TBH8	O15228-2;O15228;Q5TBH6;Q5TBH8	2;2;1;1	2;2;1;1	2;2;1;1	Dihydroxyacetone phosphate acyltransferase	GNPAT	sp|O15228-2|GNPAT_HUMAN Isoform 2 of Dihydroxyacetone phosphate acyltransferase OS=Homo sapiens GN=GNPAT;sp|O15228|GNPAT_HUMAN Dihydroxyacetone phosphate acyltransferase OS=Homo sapiens GN=GNPAT PE=1 SV=1;tr|Q5TBH6|Q5TBH6_HUMAN Dihydroxyacetone phosphate a	4	2	2	2	0	1	0	0	1	1	0	0	0	0	0	0	0	0	0	0	0	0	0	0	0	0	2	0	0	1	0	0	0	0	0	0	0	0	0	1	0	0
H0YK03;Q8TBA6-2;Q8TBA6	H0YK03;Q8TBA6-2;Q8TBA6	1;1;1	1;1;1	1;1;1	Golgin subfamily A member 5	GOLGA5	tr|H0YK03|H0YK03_HUMAN Golgin subfamily A member 5 (Fragment) OS=Homo sapiens GN=GOLGA5 PE=1 SV=1;sp|Q8TBA6-2|GOGA5_HUMAN Isoform 2 of Golgin subfamily A member 5 OS=Homo sapiens GN=GOLGA5;sp|Q8TBA6|GOGA5_HUMAN Golgin subfamily A member 5 OS=Homo sapiens G	3	1	1	1	0	1	1	0	1	1	1	0	0	0	0	0	0	0	0	0	0	0	1	0	0	0	1	0	1	1	0	0	0	0	0	0	0	0	0	1	1	0
Q9Y3E0;G3V1U5;F5H6U7;F5GWD8;F5GXH6	Q9Y3E0;G3V1U5;F5H6U7	4;3;3;1;1	4;3;3;1;1	4;3;3;1;1	Vesicle transport protein GOT1B	GOLT1B	sp|Q9Y3E0|GOT1B_HUMAN Vesicle transport protein GOT1B OS=Homo sapiens GN=GOLT1B PE=1 SV=1;tr|G3V1U5|G3V1U5_HUMAN Golgi transport 1 homolog B (S. cerevisiae), isoform CRA_c OS=Homo sapiens GN=GOLT1B PE=1 SV=1;tr|F5H6U7|F5H6U7_HUMAN Vesicle transport protein	5	4	4	4	3	4	2	0	4	4	4	1	2	2	2	2	0	3	1	1	0	0	1	0	1	2	4	2	2	4	1	0	0	1	1	0	0	1	3	4	2	0
P17174;P17174-2	P17174;P17174-2	8;7	8;7	8;7	Aspartate aminotransferase, cytoplasmic	GOT1	sp|P17174|AATC_HUMAN Aspartate aminotransferase, cytoplasmic OS=Homo sapiens GN=GOT1 PE=1 SV=3;sp|P17174-2|AATC_HUMAN Isoform 2 of Aspartate aminotransferase, cytoplasmic OS=Homo sapiens GN=GOT1	2	8	8	8	6	5	5	6	4	5	8	4	8	6	5	7	4	7	6	5	4	6	8	4	7	3	6	5	5	3	7	6	6	4	5	7	3	4	6	5	5	6
E9PLV6;E9PPZ9;O43292;E9PLG8;O43292-2;E9PM11	E9PLV6;E9PPZ9;O43292;E9PLG8;O43292-2	3;3;3;2;2;1	3;3;3;2;2;1	3;3;3;2;2;1	Glycosylphosphatidylinositol anchor attachment 1 protein	GPAA1	tr|E9PLV6|E9PLV6_HUMAN Glycosylphosphatidylinositol anchor attachment 1 protein OS=Homo sapiens GN=GPAA1 PE=1 SV=1;tr|E9PPZ9|E9PPZ9_HUMAN Glycosylphosphatidylinositol anchor attachment 1 protein (Fragment) OS=Homo sapiens GN=GPAA1 PE=1 SV=1;sp|O43292|GPAA1	6	3	3	3	1	1	1	0	2	2	2	1	1	0	0	0	0	0	0	0	0	0	1	0	1	1	2	0	2	3	0	0	0	0	0	0	0	0	1	1	1	0
Q5VW52;Q9HCL2	Q5VW52;Q9HCL2	2;2	2;2	2;2	Glycerol-3-phosphate acyltransferase 1, mitochondrial	GPAM	tr|Q5VW52|Q5VW52_HUMAN Glycerol-3-phosphate acyltransferase 1, mitochondrial OS=Homo sapiens GN=GPAM PE=1 SV=1;sp|Q9HCL2|GPAT1_HUMAN Glycerol-3-phosphate acyltransferase 1, mitochondrial OS=Homo sapiens GN=GPAM PE=1 SV=3	2	2	2	2	0	0	0	0	1	2	0	0	0	0	0	0	0	0	0	0	0	0	0	0	0	0	1	0	0	1	0	0	0	0	0	0	0	0	0	0	0	0
E9PE95;Q6NUI2-5;Q6NUI2-3;Q6NUI2;Q6NUI2-4	E9PE95;Q6NUI2-5;Q6NUI2-3;Q6NUI2;Q6NUI2-4	1;1;1;1;1	1;1;1;1;1	1;1;1;1;1	Glycerol-3-phosphate acyltransferase 2, mitochondrial	GPAT2	tr|E9PE95|E9PE95_HUMAN Glycerol-3-phosphate acyltransferase 2, mitochondrial OS=Homo sapiens GN=GPAT2 PE=1 SV=1;sp|Q6NUI2-5|GPAT2_HUMAN Isoform 4 of Glycerol-3-phosphate acyltransferase 2, mitochondrial OS=Homo sapiens GN=GPAT2;sp|Q6NUI2-3|GPAT2_HUMAN Isof	5	1	1	1	0	0	0	0	1	1	1	0	0	0	0	0	0	0	0	0	0	0	0	0	0	0	1	0	1	1	0	0	0	0	0	0	0	0	0	0	0	0
Q9UKJ3-2;Q9UKJ3;K7EKU0	Q9UKJ3-2;Q9UKJ3	5;5;1	5;5;1	5;5;1	G patch domain-containing protein 8	GPATCH8	sp|Q9UKJ3-2|GPTC8_HUMAN Isoform 2 of G patch domain-containing protein 8 OS=Homo sapiens GN=GPATCH8;sp|Q9UKJ3|GPTC8_HUMAN G patch domain-containing protein 8 OS=Homo sapiens GN=GPATCH8 PE=1 SV=2	3	5	5	5	0	1	3	0	3	2	4	3	3	1	0	0	0	1	1	0	0	0	1	0	0	0	4	2	1	2	0	0	0	0	0	0	0	0	0	1	3	0
P35052;H7C024;H7C410;H7BZE9;H7BZL4;P35052-2	P35052;H7C024;H7C410	3;2;2;1;1;1	3;2;2;1;1;1	3;2;2;1;1;1	Glypican-1;Secreted glypican-1	GPC1	sp|P35052|GPC1_HUMAN Glypican-1 OS=Homo sapiens GN=GPC1 PE=1 SV=2;tr|H7C024|H7C024_HUMAN Glypican-1 (Fragment) OS=Homo sapiens GN=GPC1 PE=1 SV=2;tr|H7C410|H7C410_HUMAN Glypican-1 OS=Homo sapiens GN=GPC1 PE=1 SV=2	6	3	3	3	0	1	0	0	3	2	2	0	1	0	0	0	0	0	0	0	0	0	0	0	0	0	3	2	1	3	0	0	0	0	0	0	0	0	0	1	0	0
K7EQ48;P06744;A0A0J9YXP8;A0A0A0MTS2;P06744-2;A0A0J9YX90;A0A0J9YYH3;K7ENA0;K7EPY4;K7EP41;K7ERC6;K7EIL4;K7ERK8;K7ELR7;CON__Q3ZBD7	K7EQ48;P06744;A0A0J9YXP8;A0A0A0MTS2;P06744-2;A0A0J9YX90;A0A0J9YYH3	7;7;6;6;6;5;5;3;3;2;2;1;1;1;1	7;7;6;6;6;5;5;3;3;2;2;1;1;1;1	7;7;6;6;6;5;5;3;3;2;2;1;1;1;1	Glucose-6-phosphate isomerase	GPI	tr|K7EQ48|K7EQ48_HUMAN Glucose-6-phosphate isomerase OS=Homo sapiens GN=GPI PE=1 SV=2;sp|P06744|G6PI_HUMAN Glucose-6-phosphate isomerase OS=Homo sapiens GN=GPI PE=1 SV=4;tr|A0A0J9YXP8|A0A0J9YXP8_HUMAN Glucose-6-phosphate isomerase (Fragment) OS=Homo sapien	15	7	7	7	5	5	3	0	7	7	5	3	2	2	1	1	0	1	1	1	0	0	3	0	1	1	7	5	3	5	0	0	0	0	0	0	0	0	5	5	3	0
Q86V85	Q86V85	1	1	1	Integral membrane protein GPR180	GPR180	sp|Q86V85|GP180_HUMAN Integral membrane protein GPR180 OS=Homo sapiens GN=GPR180 PE=2 SV=1	1	1	1	1	0	0	0	0	1	1	1	0	0	0	0	0	0	0	0	0	0	0	0	0	0	0	1	0	0	1	0	0	0	0	0	0	0	0	0	0	0	0
H7BYZ6;A0A0A6YY97;A0A0A6YYF3;Q9Y575-2;Q9Y575;Q9Y575-3	H7BYZ6;A0A0A6YY97;A0A0A6YYF3;Q9Y575-2;Q9Y575;Q9Y575-3	1;1;1;1;1;1	1;1;1;1;1;1	1;1;1;1;1;1	Ankyrin repeat and SOCS box protein 3	GPR75-ASB3;ASB3	tr|H7BYZ6|H7BYZ6_HUMAN Ankyrin repeat and SOCS box protein 3 (Fragment) OS=Homo sapiens GN=ASB3 PE=1 SV=1;tr|A0A0A6YY97|A0A0A6YY97_HUMAN Protein GPR75-ASB3 OS=Homo sapiens GN=GPR75-ASB3 PE=1 SV=1;tr|A0A0A6YYF3|A0A0A6YYF3_HUMAN Protein GPR75-ASB3 OS=Homo sa	6	1	1	1	0	0	0	0	0	0	0	0	0	0	0	0	0	0	0	0	0	0	0	0	0	0	0	0	0	1	0	0	0	0	0	0	0	0	0	0	0	0
C9JFE4;Q13098-5;Q13098;Q13098-7;A0A096LP07;A0A096LPJ3;A8K070;Q13098-6;J3QQX0	C9JFE4;Q13098-5;Q13098;Q13098-7;A0A096LP07;A0A096LPJ3;A8K070;Q13098-6	3;3;3;3;2;2;2;2;1	3;3;3;3;2;2;2;2;1	3;3;3;3;2;2;2;2;1	COP9 signalosome complex subunit 1	GPS1	tr|C9JFE4|C9JFE4_HUMAN COP9 signalosome complex subunit 1 OS=Homo sapiens GN=GPS1 PE=1 SV=2;sp|Q13098-5|CSN1_HUMAN Isoform 4 of COP9 signalosome complex subunit 1 OS=Homo sapiens GN=GPS1;sp|Q13098|CSN1_HUMAN COP9 signalosome complex subunit 1 OS=Homo sapie	9	3	3	3	0	0	0	0	0	1	0	0	0	0	0	0	0	0	0	0	0	0	0	1	0	0	2	1	1	2	0	0	0	0	0	0	0	0	0	0	0	0
A0A087X1J7;P22352;H0YBE4	A0A087X1J7;P22352	3;3;1	3;3;1	3;3;1	Glutathione peroxidase;Glutathione peroxidase 3	GPX3	tr|A0A087X1J7|A0A087X1J7_HUMAN Glutathione peroxidase OS=Homo sapiens GN=GPX3 PE=1 SV=1;sp|P22352|GPX3_HUMAN Glutathione peroxidase 3 OS=Homo sapiens GN=GPX3 PE=1 SV=2	3	3	3	3	2	1	2	3	3	3	2	3	3	2	2	1	2	2	2	1	2	2	2	3	3	1	2	3	3	3	3	3	2	2	2	2	1	1	2	1	2	3
O75715	O75715	1	1	1	Epididymal secretory glutathione peroxidase	GPX5	sp|O75715|GPX5_HUMAN Epididymal secretory glutathione peroxidase OS=Homo sapiens GN=GPX5 PE=1 SV=1	1	1	1	1	1	1	1	1	1	0	0	1	1	1	1	1	1	1	0	1	1	1	1	1	1	1	0	1	1	1	1	1	1	1	1	1	1	1	1	1	1	1
Q8TED1;E7ETY7;J3KNB5	Q8TED1;E7ETY7	9;8;2	9;8;2	9;8;2	Probable glutathione peroxidase 8;Glutathione peroxidase	GPX8	sp|Q8TED1|GPX8_HUMAN Probable glutathione peroxidase 8 OS=Homo sapiens GN=GPX8 PE=1 SV=2;tr|E7ETY7|E7ETY7_HUMAN Glutathione peroxidase OS=Homo sapiens GN=GPX8 PE=1 SV=1	3	9	9	9	7	5	5	1	7	8	8	3	5	4	3	3	1	4	4	3	1	0	2	0	1	2	8	7	6	8	1	0	0	2	2	1	0	1	7	5	5	1
Q4ZG55-4;Q4ZG55;Q9C091-3;Q9C091	Q4ZG55-4;Q4ZG55	8;8;1;1	8;8;1;1	8;8;1;1	Protein GREB1	GREB1	sp|Q4ZG55-4|GREB1_HUMAN Isoform 4 of Protein GREB1 OS=Homo sapiens GN=GREB1;sp|Q4ZG55|GREB1_HUMAN Protein GREB1 OS=Homo sapiens GN=GREB1 PE=2 SV=1	4	8	8	8	0	0	0	0	5	3	4	0	0	0	0	0	0	0	0	0	0	0	0	0	0	0	8	6	6	7	0	0	0	0	0	0	0	0	0	0	0	0
H0Y613;Q14687-2;Q14687-3;Q14687;H7C3B5	H0Y613;Q14687-2;Q14687-3;Q14687;H7C3B5	2;2;2;2;1	2;2;2;2;1	2;2;2;2;1	Genetic suppressor element 1	GSE1	tr|H0Y613|H0Y613_HUMAN Genetic suppressor element 1 (Fragment) OS=Homo sapiens GN=GSE1 PE=1 SV=1;sp|Q14687-2|GSE1_HUMAN Isoform 2 of Genetic suppressor element 1 OS=Homo sapiens GN=GSE1;sp|Q14687-3|GSE1_HUMAN Isoform 3 of Genetic suppressor element 1 OS=Ho	5	2	2	2	0	0	0	0	2	2	2	2	2	0	0	0	0	0	0	0	0	0	0	0	0	0	2	2	2	2	0	0	0	0	0	0	0	0	0	0	0	0
P00390-5;P00390-4;P00390-2;P00390-3;P00390	P00390-5;P00390-4;P00390-2;P00390-3;P00390	1;1;1;1;1	1;1;1;1;1	1;1;1;1;1	Glutathione reductase, mitochondrial	GSR	sp|P00390-5|GSHR_HUMAN Isoform 4 of Glutathione reductase, mitochondrial OS=Homo sapiens GN=GSR;sp|P00390-4|GSHR_HUMAN Isoform 3 of Glutathione reductase, mitochondrial OS=Homo sapiens GN=GSR;sp|P00390-2|GSHR_HUMAN Isoform Cytoplasmic of Glutathione reduct	5	1	1	1	0	0	0	0	0	0	0	0	1	0	1	1	0	1	1	1	0	1	1	0	1	1	0	0	0	0	1	1	0	1	1	0	0	0	0	0	0	0
D6RIT7;D6RGC9;R4GMS9;D6RJD3;D6RID8;Q6P1K8;Q13888;D6RAW1	D6RIT7;D6RGC9;R4GMS9;D6RJD3;D6RID8;Q6P1K8;Q13888;D6RAW1	2;2;2;2;2;2;2;1	2;2;2;2;2;2;2;1	2;2;2;2;2;2;2;1	General transcription factor IIH subunit 2-like protein;General transcription factor IIH subunit 2	GTF2H2C;GTF2H2	tr|D6RIT7|D6RIT7_HUMAN General transcription factor IIH subunit 2-like protein OS=Homo sapiens GN=GTF2H2C PE=1 SV=1;tr|D6RGC9|D6RGC9_HUMAN General transcription factor IIH subunit 2 OS=Homo sapiens GN=GTF2H2C PE=1 SV=1;tr|R4GMS9|R4GMS9_HUMAN General transc	8	2	2	2	0	0	0	0	2	2	2	1	0	0	0	0	0	0	0	0	0	0	0	0	0	0	2	2	2	2	0	0	0	0	0	0	0	0	0	0	0	0
Q92759;A0A0G2JHJ2;Q92759-2	Q92759	7;2;2	7;2;2	7;2;2	General transcription factor IIH subunit 4	GTF2H4	sp|Q92759|TF2H4_HUMAN General transcription factor IIH subunit 4 OS=Homo sapiens GN=GTF2H4 PE=2 SV=1	3	7	7	7	2	2	2	0	4	4	5	0	1	1	0	0	0	0	1	0	0	0	1	0	0	0	4	1	0	7	0	0	0	0	0	0	0	0	2	2	2	0
P78347-2;P78347-4;P78347-3;P78347;P78347-5;C9J6M0;A0A087WW90;A0A0D9SF80;A0A0A0MSY2;Q86UP8-3;Q86UP8;Q6EKJ0	P78347-2;P78347-4;P78347-3;P78347	36;36;36;36;10;3;2;2;2;2;2;2	36;36;36;36;10;3;2;2;2;2;2;2	36;36;36;36;10;3;2;2;2;2;2;2	General transcription factor II-I	GTF2I	sp|P78347-2|GTF2I_HUMAN Isoform 2 of General transcription factor II-I OS=Homo sapiens GN=GTF2I;sp|P78347-4|GTF2I_HUMAN Isoform 4 of General transcription factor II-I OS=Homo sapiens GN=GTF2I;sp|P78347-3|GTF2I_HUMAN Isoform 3 of General transcription facto	12	36	36	36	24	29	24	14	32	29	18	15	29	0	0	1	1	1	1	3	0	0	3	1	1	2	10	12	10	9	0	0	0	0	0	0	0	0	24	29	24	14
E9PFE2;Q9UHL9-2;Q9UHL9;Q9UHL9-3;H7C4Q8	E9PFE2;Q9UHL9-2;Q9UHL9;Q9UHL9-3	14;14;14;14;4	14;14;14;14;4	14;14;14;14;4	General transcription factor II-I repeat domain-containing protein 1	GTF2IRD1	tr|E9PFE2|E9PFE2_HUMAN General transcription factor II-I repeat domain-containing protein 1 OS=Homo sapiens GN=GTF2IRD1 PE=1 SV=1;sp|Q9UHL9-2|GT2D1_HUMAN Isoform 2 of General transcription factor II-I repeat domain-containing protein 1 OS=Homo sapiens GN=G	5	14	14	14	8	7	5	2	14	14	10	9	8	0	0	0	1	0	0	0	1	0	0	0	0	0	12	12	9	8	0	0	0	0	0	0	0	0	8	7	5	2
Q12789-3;Q12789;H3BU37;H3BRD0	Q12789-3;Q12789	8;8;2;1	8;8;2;1	8;8;2;1	General transcription factor 3C polypeptide 1	GTF3C1	sp|Q12789-3|TF3C1_HUMAN Isoform 2 of General transcription factor 3C polypeptide 1 OS=Homo sapiens GN=GTF3C1;sp|Q12789|TF3C1_HUMAN General transcription factor 3C polypeptide 1 OS=Homo sapiens GN=GTF3C1 PE=1 SV=4	4	8	8	8	4	4	2	0	8	8	6	2	5	0	0	0	0	0	0	0	0	0	1	0	0	1	5	4	4	6	0	0	0	0	0	0	0	0	4	4	2	0
Q9Y5Q9;Q9Y5Q9-2;H7C0C0;F8WC64;H0YFI7;H7BZV8	Q9Y5Q9;Q9Y5Q9-2	21;13;4;2;1;1	21;13;4;2;1;1	21;13;4;2;1;1	General transcription factor 3C polypeptide 3	GTF3C3	sp|Q9Y5Q9|TF3C3_HUMAN General transcription factor 3C polypeptide 3 OS=Homo sapiens GN=GTF3C3 PE=1 SV=1;sp|Q9Y5Q9-2|TF3C3_HUMAN Isoform 2 of General transcription factor 3C polypeptide 3 OS=Homo sapiens GN=GTF3C3	6	21	21	21	11	14	12	1	19	20	17	4	6	5	7	1	1	3	4	1	1	0	7	1	2	7	19	4	9	16	1	1	0	2	0	0	1	5	11	14	12	1
Q9UKN8;F2Z356	Q9UKN8	4;1	4;1	4;1	General transcription factor 3C polypeptide 4	GTF3C4	sp|Q9UKN8|TF3C4_HUMAN General transcription factor 3C polypeptide 4 OS=Homo sapiens GN=GTF3C4 PE=1 SV=2	2	4	4	4	2	3	0	0	3	4	1	0	1	0	2	0	0	0	0	0	0	1	1	0	0	0	2	2	2	2	0	1	0	0	0	1	0	0	2	3	0	0
Q9Y5Q8-2;Q9Y5Q8;Q9Y5Q8-3;Q5T7U0;Q5T7U4;H7BY84;Q5T7U1;H0Y5D2	Q9Y5Q8-2;Q9Y5Q8;Q9Y5Q8-3;Q5T7U0;Q5T7U4;H7BY84;Q5T7U1	6;6;6;5;4;4;4;1	6;6;6;5;4;4;4;1	6;6;6;5;4;4;4;1	General transcription factor 3C polypeptide 5	GTF3C5	sp|Q9Y5Q8-2|TF3C5_HUMAN Isoform 2 of General transcription factor 3C polypeptide 5 OS=Homo sapiens GN=GTF3C5;sp|Q9Y5Q8|TF3C5_HUMAN General transcription factor 3C polypeptide 5 OS=Homo sapiens GN=GTF3C5 PE=1 SV=2;sp|Q9Y5Q8-3|TF3C5_HUMAN Isoform 3 of Genera	8	6	6	6	0	0	0	0	5	5	4	2	2	0	0	1	0	0	0	0	0	0	1	0	0	0	6	6	6	6	0	0	0	0	0	1	0	0	0	0	0	0
Q9BZE4-2;Q9BZE4;Q5T3R7;Q9BZE4-3	Q9BZE4-2;Q9BZE4;Q5T3R7;Q9BZE4-3	12;12;8;7	12;12;8;7	12;12;8;7	Nucleolar GTP-binding protein 1	GTPBP4	sp|Q9BZE4-2|NOG1_HUMAN Isoform 2 of Nucleolar GTP-binding protein 1 OS=Homo sapiens GN=GTPBP4;sp|Q9BZE4|NOG1_HUMAN Nucleolar GTP-binding protein 1 OS=Homo sapiens GN=GTPBP4 PE=1 SV=3;tr|Q5T3R7|Q5T3R7_HUMAN Nucleolar GTP-binding protein 1 (Fragment) OS=Homo	4	12	12	12	4	4	5	1	11	10	8	3	6	3	1	1	2	2	3	0	2	2	4	1	2	3	10	7	7	7	0	1	0	0	2	0	0	1	4	4	5	1
Q96NT3-2;Q96NT3-3;B5MCF3;E7EX77;E9PGZ7;A0A087WVD9;Q96NT3	Q96NT3-2;Q96NT3-3;B5MCF3;E7EX77;E9PGZ7;A0A087WVD9;Q96NT3	2;2;1;1;1;1;1	2;2;1;1;1;1;1	2;2;1;1;1;1;1	Protein GUCD1	GUCD1	sp|Q96NT3-2|GUCD1_HUMAN Isoform 2 of Protein GUCD1 OS=Homo sapiens GN=GUCD1;sp|Q96NT3-3|GUCD1_HUMAN Isoform 3 of Protein GUCD1 OS=Homo sapiens GN=GUCD1;tr|B5MCF3|B5MCF3_HUMAN Protein GUCD1 (Fragment) OS=Homo sapiens GN=GUCD1 PE=1 SV=2;tr|E7EX77|E7EX77_HUMA	7	2	2	2	0	0	0	0	2	2	0	1	0	0	0	0	0	0	0	0	0	0	0	0	0	0	2	2	2	2	0	0	0	0	0	0	0	0	0	0	0	0
P08236-3;P08236-2;P08236	P08236-3;P08236-2;P08236	2;2;2	2;2;2	2;2;2	Beta-glucuronidase	GUSB	sp|P08236-3|BGLR_HUMAN Isoform 3 of Beta-glucuronidase OS=Homo sapiens GN=GUSB;sp|P08236-2|BGLR_HUMAN Isoform 2 of Beta-glucuronidase OS=Homo sapiens GN=GUSB;sp|P08236|BGLR_HUMAN Beta-glucuronidase OS=Homo sapiens GN=GUSB PE=1 SV=2	3	2	2	2	2	2	2	1	2	2	2	2	1	2	1	2	2	2	2	2	2	1	2	1	2	2	2	2	2	2	2	2	0	2	1	1	2	2	2	2	2	1
Q9H116;Q9H116-4	Q9H116	4;1	4;1	4;1	GDNF-inducible zinc finger protein 1	GZF1	sp|Q9H116|GZF1_HUMAN GDNF-inducible zinc finger protein 1 OS=Homo sapiens GN=GZF1 PE=1 SV=1	2	4	4	4	2	3	3	0	3	3	4	1	3	2	2	2	0	2	2	2	0	0	0	0	1	0	4	3	2	2	2	0	0	0	3	0	1	1	2	3	3	0
P07305;P07305-2	P07305;P07305-2	6;4	6;4	6;4	Histone H1.0;Histone H1.0, N-terminally processed	H1F0	sp|P07305|H10_HUMAN Histone H1.0 OS=Homo sapiens GN=H1F0 PE=1 SV=3;sp|P07305-2|H10_HUMAN Isoform 2 of Histone H1.0 OS=Homo sapiens GN=H1F0	2	6	6	6	0	0	0	0	0	0	0	0	0	0	0	0	1	0	1	0	0	1	5	5	6	5	2	1	0	3	0	0	1	0	1	0	0	0	0	0	0	0
Q92522	Q92522	3	3	3	Histone H1x	H1FX	sp|Q92522|H1X_HUMAN Histone H1x OS=Homo sapiens GN=H1FX PE=1 SV=1	1	3	3	3	3	3	3	2	2	2	3	3	2	3	3	3	1	3	3	3	1	1	0	1	2	0	2	3	3	2	2	0	0	1	3	1	0	2	3	3	3	2
Q71UI9;P0C0S5;C9J0D1;Q71UI9-4;Q71UI9-2;Q71UI9-3;C9J386;Q71UI9-5	Q71UI9;P0C0S5;C9J0D1;Q71UI9-4;Q71UI9-2;Q71UI9-3	8;8;6;6;6;5;3;2	6;6;4;5;4;4;2;1	6;6;4;5;4;4;2;1	Histone H2A.V;Histone H2A.Z;Histone H2A	H2AFV;H2AFZ	sp|Q71UI9|H2AV_HUMAN Histone H2A.V OS=Homo sapiens GN=H2AFV PE=1 SV=3;sp|P0C0S5|H2AZ_HUMAN Histone H2A.Z OS=Homo sapiens GN=H2AFZ PE=1 SV=2;tr|C9J0D1|C9J0D1_HUMAN Histone H2A OS=Homo sapiens GN=H2AFV PE=1 SV=1;sp|Q71UI9-4|H2AV_HUMAN Isoform 4 of Histone H2	8	8	6	6	6	5	8	5	5	5	5	6	6	5	6	6	5	6	6	7	5	5	5	5	5	6	6	5	6	7	5	4	4	6	5	5	5	6	4	3	6	3
O75367-2;O75367-3;O75367;B4DJC3;D6RCF2	O75367-2;O75367-3;O75367;B4DJC3	10;10;10;7;3	10;10;10;7;3	8;8;8;6;1	Core histone macro-H2A.1;Histone H2A	H2AFY	sp|O75367-2|H2AY_HUMAN Isoform 1 of Core histone macro-H2A.1 OS=Homo sapiens GN=H2AFY;sp|O75367-3|H2AY_HUMAN Isoform 3 of Core histone macro-H2A.1 OS=Homo sapiens GN=H2AFY;sp|O75367|H2AY_HUMAN Core histone macro-H2A.1 OS=Homo sapiens GN=H2AFY PE=1 SV=4;tr|	5	10	10	8	6	6	6	0	3	5	4	0	1	0	0	0	0	0	0	1	0	0	8	7	7	6	7	7	8	9	0	0	0	1	0	0	0	0	6	6	6	0
Q9P0M6;Q5SQT3	Q9P0M6;Q5SQT3	4;2	2;1	2;1	Core histone macro-H2A.2;Histone H2A	H2AFY2	sp|Q9P0M6|H2AW_HUMAN Core histone macro-H2A.2 OS=Homo sapiens GN=H2AFY2 PE=1 SV=3;tr|Q5SQT3|Q5SQT3_HUMAN Histone H2A (Fragment) OS=Homo sapiens GN=H2AFY2 PE=1 SV=7	2	4	2	2	3	4	3	0	3	3	3	0	0	0	0	0	0	0	0	0	0	0	4	1	4	2	3	1	2	2	0	0	0	0	0	0	0	0	1	2	2	0
P57053;O60814;B2R4S9;U3KQK0;Q99880;Q99877;Q93079;Q5QNW6;P62807;P58876;Q5QNW6-2;Q96A08	P57053;O60814;B2R4S9;U3KQK0;Q99880;Q99877;Q93079;Q5QNW6;P62807;P58876;Q5QNW6-2;Q96A08	10;10;9;9;9;9;9;9;9;9;9;5	3;3;3;3;3;3;3;3;3;3;3;0	0;0;0;0;0;0;0;0;0;0;0;0	Histone H2B type F-S;Histone H2B type 1-K;Histone H2B;Histone H2B type 1-L;Histone H2B type 1-N;Histone H2B type 1-H;Histone H2B type 2-F;Histone H2B type 1-C/E/F/G/I;Histone H2B type 1-D;Histone H2B type 1-A	H2BFS;HIST1H2BK;HIST1H2BI;HIST1H2BN;HIST1H2BL;HIST1H2BH;HIST2H2BF;HIST1H2BC;HIST1H2BD;HIST1H2BA	sp|P57053|H2BFS_HUMAN Histone H2B type F-S OS=Homo sapiens GN=H2BFS PE=1 SV=2;sp|O60814|H2B1K_HUMAN Histone H2B type 1-K OS=Homo sapiens GN=HIST1H2BK PE=1 SV=3;tr|B2R4S9|B2R4S9_HUMAN Histone H2B OS=Homo sapiens GN=HIST1H2BI PE=2 SV=1;tr|U3KQK0|U3KQK0_HUMAN	12	10	3	0	6	7	8	5	6	6	7	5	5	1	3	2	0	3	5	3	3	3	10	10	10	10	6	5	8	7	2	1	2	5	3	0	2	4	2	3	3	2
R4GMU1;O95479	R4GMU1;O95479	2;2	2;2	2;2	GDH/6PGL endoplasmic bifunctional protein;Glucose 1-dehydrogenase;6-phosphogluconolactonase	H6PD	tr|R4GMU1|R4GMU1_HUMAN GDH/6PGL endoplasmic bifunctional protein OS=Homo sapiens GN=H6PD PE=1 SV=1;sp|O95479|G6PE_HUMAN GDH/6PGL endoplasmic bifunctional protein OS=Homo sapiens GN=H6PD PE=1 SV=2	2	2	2	2	0	0	2	0	2	2	2	0	0	0	0	0	0	0	0	0	0	0	1	0	0	0	2	1	0	1	0	0	0	0	0	0	0	1	0	0	2	0
Q9P035;H3BS72;H3BPZ1;Q9P035-2;H3BMZ1;H3BRL8	Q9P035;H3BS72;H3BPZ1;Q9P035-2	10;9;8;5;3;3	10;9;8;5;3;3	10;9;8;5;3;3	Very-long-chain (3R)-3-hydroxyacyl-CoA dehydratase 3	HACD3	sp|Q9P035|HACD3_HUMAN Very-long-chain (3R)-3-hydroxyacyl-CoA dehydratase 3 OS=Homo sapiens GN=HACD3 PE=1 SV=2;tr|H3BS72|H3BS72_HUMAN Very-long-chain (3R)-3-hydroxyacyl-CoA dehydratase 3 OS=Homo sapiens GN=HACD3 PE=1 SV=1;tr|H3BPZ1|H3BPZ1_HUMAN Very-long-ch	6	10	10	10	7	8	4	1	9	9	7	2	5	4	2	1	1	3	6	1	0	0	2	0	0	2	8	5	4	6	0	0	0	1	0	0	0	0	7	8	4	1
O14929-2;O14929	O14929-2;O14929	3;3	3;3	3;3	Histone acetyltransferase type B catalytic subunit	HAT1	sp|O14929-2|HAT1_HUMAN Isoform B of Histone acetyltransferase type B catalytic subunit OS=Homo sapiens GN=HAT1;sp|O14929|HAT1_HUMAN Histone acetyltransferase type B catalytic subunit OS=Homo sapiens GN=HAT1 PE=1 SV=1	2	3	3	3	0	1	0	0	3	3	0	2	0	0	0	0	0	0	0	0	0	0	0	0	0	0	2	2	2	2	0	0	0	0	0	0	0	0	0	1	0	0
O94927;O94927-2;U3KQG4	O94927	6;2;1	6;2;1	6;2;1	HAUS augmin-like complex subunit 5	HAUS5	sp|O94927|HAUS5_HUMAN HAUS augmin-like complex subunit 5 OS=Homo sapiens GN=HAUS5 PE=1 SV=2	3	6	6	6	0	0	0	0	3	1	1	1	0	1	0	0	0	0	1	0	0	0	0	0	0	0	6	6	6	6	0	0	0	0	0	0	0	0	0	0	0	0
P69905;G3V1N2	P69905;G3V1N2	3;2	3;2	2;1	Hemoglobin subunit alpha	HBA1;HBA2	sp|P69905|HBA_HUMAN Hemoglobin subunit alpha OS=Homo sapiens GN=HBA1 PE=1 SV=2;tr|G3V1N2|G3V1N2_HUMAN HCG1745306, isoform CRA_a OS=Homo sapiens GN=HBA2 PE=1 SV=1	2	3	3	2	2	2	1	1	2	2	1	2	3	1	1	1	1	1	1	1	1	2	2	1	1	1	2	2	1	0	2	1	2	1	1	2	1	1	2	2	1	1
A8MUF7;F8W6P5;E9PEW8;E9PBW4;E9PFT6;CON__P02070;CON__Q3SX09;P69892;P69891;P68871;P02100;P02042	A8MUF7;F8W6P5;E9PEW8;E9PBW4;E9PFT6;CON__P02070;CON__Q3SX09;P69892;P69891;P68871;P02100;P02042	1;1;1;1;1;1;1;1;1;1;1;1	1;1;1;1;1;1;1;1;1;1;1;1	1;1;1;1;1;1;1;1;1;1;1;1	Hemoglobin subunit gamma-2;Hemoglobin subunit gamma-1;Hemoglobin subunit beta;LVV-hemorphin-7;Spinorphin;Hemoglobin subunit epsilon;Hemoglobin subunit delta	HBE1;HBB;HBD;HBG2;HBG1	tr|A8MUF7|A8MUF7_HUMAN Hemoglobin subunit epsilon (Fragment) OS=Homo sapiens GN=HBE1 PE=1 SV=1;tr|F8W6P5|F8W6P5_HUMAN Hemoglobin subunit beta (Fragment) OS=Homo sapiens GN=HBB PE=1 SV=1;tr|E9PEW8|E9PEW8_HUMAN Hemoglobin subunit delta (Fragment) OS=Homo sap	12	1	1	1	1	1	1	1	0	1	0	1	1	1	1	1	1	1	1	1	1	1	1	1	1	1	0	1	1	0	1	1	1	1	1	1	1	1	1	1	1	1
O60381-3;O60381;O60381-2;H7C4S2;U3KQE5;C9JPK6;C9JAW1;C9J8V6;C9J5U3;C9JQU7	O60381-3;O60381;O60381-2;H7C4S2	9;9;8;7;3;1;1;1;1;1	9;9;8;7;3;1;1;1;1;1	9;9;8;7;3;1;1;1;1;1	HMG box-containing protein 1	HBP1	sp|O60381-3|HBP1_HUMAN Isoform 3 of HMG box-containing protein 1 OS=Homo sapiens GN=HBP1;sp|O60381|HBP1_HUMAN HMG box-containing protein 1 OS=Homo sapiens GN=HBP1 PE=1 SV=2;sp|O60381-2|HBP1_HUMAN Isoform 2 of HMG box-containing protein 1 OS=Homo sapiens GN	10	9	9	9	0	0	0	0	8	7	9	4	6	0	0	0	0	0	0	0	0	1	0	0	0	0	7	8	6	7	0	0	0	0	0	0	0	0	0	0	0	0
CON__P01966;P02008	CON__P01966;P02008	2;1	1;0	1;0	Hemoglobin subunit zeta	HBZ	;sp|P02008|HBAZ_HUMAN Hemoglobin subunit zeta OS=Homo sapiens GN=HBZ PE=1 SV=2	2	2	1	1	2	1	2	2	2	2	1	2	2	2	2	2	1	2	2	2	2	1	2	1	2	2	2	2	2	1	1	2	1	2	2	2	2	2	1	0	1	1
A6NEM2;P51610-2;P51610;P51610-4;P51610-3	A6NEM2;P51610-2;P51610;P51610-4;P51610-3	2;2;2;2;1	2;2;2;2;1	2;2;2;2;1	Host cell factor 1;HCF N-terminal chain 1;HCF N-terminal chain 2;HCF N-terminal chain 3;HCF N-terminal chain 4;HCF N-terminal chain 5;HCF N-terminal chain 6;HCF C-terminal chain 1;HCF C-terminal chain 2;HCF C-terminal chain 3;HCF C-terminal chain 4;HCF C-terminal chain 5;HCF C-terminal chain 6	HCFC1	tr|A6NEM2|A6NEM2_HUMAN Host cell factor 1 OS=Homo sapiens GN=HCFC1 PE=1 SV=2;sp|P51610-2|HCFC1_HUMAN Isoform 2 of Host cell factor 1 OS=Homo sapiens GN=HCFC1;sp|P51610|HCFC1_HUMAN Host cell factor 1 OS=Homo sapiens GN=HCFC1 PE=1 SV=2;sp|P51610-4|HCFC1_HUMA	5	2	2	2	0	0	0	0	2	2	1	1	2	0	0	0	0	0	0	0	0	0	0	0	0	0	0	2	1	1	0	0	0	0	0	0	0	0	0	0	0	0
Q13547;Q5TEE2;E5RFI6;E5RJ04;E5RGV4;E5RHE7;E5RH52;E5RG37;E5RFP9;H3BM24;E5RK19	Q13547;Q5TEE2	5;3;2;2;2;2;2;2;2;2;1	2;0;0;0;0;0;0;0;0;0;0	2;0;0;0;0;0;0;0;0;0;0	Histone deacetylase 1	HDAC1	sp|Q13547|HDAC1_HUMAN Histone deacetylase 1 OS=Homo sapiens GN=HDAC1 PE=1 SV=1;tr|Q5TEE2|Q5TEE2_HUMAN Histone deacetylase 1 (Fragment) OS=Homo sapiens GN=HDAC1 PE=1 SV=1	11	5	2	2	4	3	4	1	5	5	3	3	2	0	0	0	0	0	0	0	0	0	0	0	0	0	1	1	3	3	0	0	0	0	0	0	0	0	2	1	2	0
Q92769-3;Q92769	Q92769-3;Q92769	6;6	6;6	3;3	Histone deacetylase 2	HDAC2	sp|Q92769-3|HDAC2_HUMAN Isoform 2 of Histone deacetylase 2 OS=Homo sapiens GN=HDAC2;sp|Q92769|HDAC2_HUMAN Histone deacetylase 2 OS=Homo sapiens GN=HDAC2 PE=1 SV=2	2	6	6	3	3	3	2	1	6	6	2	2	3	0	0	0	0	0	0	1	0	0	0	0	0	0	1	2	2	2	0	0	1	1	0	0	1	0	3	3	2	1
Q7Z353;Q7Z353-2;E2QRN0;REV__Q96SF7-2;REV__Q96SF7	Q7Z353;Q7Z353-2	22;19;6;1;1	22;19;6;1;1	22;19;6;1;1	Highly divergent homeobox	HDX	sp|Q7Z353|HDX_HUMAN Highly divergent homeobox OS=Homo sapiens GN=HDX PE=1 SV=1;sp|Q7Z353-2|HDX_HUMAN Isoform 2 of Highly divergent homeobox OS=Homo sapiens GN=HDX	5	22	22	22	16	15	15	8	21	19	21	20	19	0	0	0	0	0	0	1	0	0	0	1	0	1	10	13	10	13	1	1	1	0	0	1	1	1	16	15	15	8
Q9H583;Q5T3Q7;Q6P664	Q9H583;Q5T3Q7	32;31;4	32;31;4	32;31;4	HEAT repeat-containing protein 1;HEAT repeat-containing protein 1, N-terminally processed	HEATR1	sp|Q9H583|HEAT1_HUMAN HEAT repeat-containing protein 1 OS=Homo sapiens GN=HEATR1 PE=1 SV=3;tr|Q5T3Q7|Q5T3Q7_HUMAN HEAT repeat-containing protein 1 OS=Homo sapiens GN=HEATR1 PE=1 SV=1	3	32	32	32	14	17	11	1	29	28	22	1	17	7	6	0	0	9	10	0	0	3	8	0	1	3	29	6	5	27	1	1	1	0	0	0	1	2	14	17	11	1
Q5T447;Q5T447-2	Q5T447	4;1	4;1	4;1	E3 ubiquitin-protein ligase HECTD3	HECTD3	sp|Q5T447|HECD3_HUMAN E3 ubiquitin-protein ligase HECTD3 OS=Homo sapiens GN=HECTD3 PE=1 SV=1	2	4	4	4	0	0	0	0	1	0	1	0	0	0	0	0	0	0	0	0	0	0	0	0	0	0	4	4	3	1	0	0	0	0	0	0	0	0	0	0	0	0
Q5GLZ8-6;Q5GLZ8-3;Q5GLZ8-2;Q5GLZ8;D6RCL5;H0Y6K7	Q5GLZ8-6;Q5GLZ8-3;Q5GLZ8-2;Q5GLZ8	5;5;5;5;1;1	5;5;5;5;1;1	5;5;5;5;1;1	Probable E3 ubiquitin-protein ligase HERC4	HERC4	sp|Q5GLZ8-6|HERC4_HUMAN Isoform 6 of Probable E3 ubiquitin-protein ligase HERC4 OS=Homo sapiens GN=HERC4;sp|Q5GLZ8-3|HERC4_HUMAN Isoform 3 of Probable E3 ubiquitin-protein ligase HERC4 OS=Homo sapiens GN=HERC4;sp|Q5GLZ8-2|HERC4_HUMAN Isoform 2 of Probable	6	5	5	5	1	1	0	0	5	5	2	0	1	1	0	0	0	0	0	0	0	0	0	0	0	0	5	1	2	5	0	0	0	0	0	0	0	0	1	1	0	0
H3BP08;Q15011-3;Q15011-2;Q15011;H3BTA8;H3BTT7;Q15011-4	H3BP08;Q15011-3;Q15011-2;Q15011;H3BTA8;H3BTT7;Q15011-4	5;5;5;5;4;4;4	5;5;5;5;4;4;4	5;5;5;5;4;4;4	Homocysteine-responsive endoplasmic reticulum-resident ubiquitin-like domain member 1 protein	HERPUD1	tr|H3BP08|H3BP08_HUMAN Homocysteine-responsive endoplasmic reticulum-resident ubiquitin-like domain member 1 protein (Fragment) OS=Homo sapiens GN=HERPUD1 PE=1 SV=1;sp|Q15011-3|HERP1_HUMAN Isoform 3 of Homocysteine-responsive endoplasmic reticulum-resident	7	5	5	5	0	0	0	0	2	3	2	0	1	0	0	0	0	0	0	0	0	0	0	0	0	0	3	1	1	3	0	0	0	0	0	0	0	0	0	0	0	0
F8W9L0;A8MYV6;Q16665;Q16665-3;Q16665-2	F8W9L0;A8MYV6;Q16665;Q16665-3;Q16665-2	8;8;8;8;7	8;8;8;8;7	8;8;8;8;7	Hypoxia-inducible factor 1-alpha	HIF1A	tr|F8W9L0|F8W9L0_HUMAN Hypoxia-inducible factor 1-alpha OS=Homo sapiens GN=HIF1A PE=1 SV=1;tr|A8MYV6|A8MYV6_HUMAN Hypoxia-inducible factor 1, alpha subunit (Basic helix-loop-helix transcription factor), isoform CRA_a OS=Homo sapiens GN=HIF1A PE=1 SV=1;sp|Q	5	8	8	8	0	0	0	1	4	6	2	3	2	0	0	0	0	0	0	0	0	0	1	1	1	0	8	8	8	8	0	1	0	1	0	0	1	0	0	0	0	1
O75146;O75146-2	O75146	8;3	8;3	8;3	Huntingtin-interacting protein 1-related protein	HIP1R	sp|O75146|HIP1R_HUMAN Huntingtin-interacting protein 1-related protein OS=Homo sapiens GN=HIP1R PE=1 SV=2	2	8	8	8	0	3	4	0	6	6	8	4	1	0	0	0	0	0	0	0	0	0	4	0	1	3	6	4	4	6	0	0	0	0	0	0	0	0	0	3	4	0
Q5SQL3;J3KP92;Q86Z02;Q86Z02-2;Q86Z02-4;Q86Z02-3;H7BXX9;Q9H2X6-2;Q9H2X6-3;Q9H2X6;H3BLW0	Q5SQL3;J3KP92;Q86Z02;Q86Z02-2;Q86Z02-4;Q86Z02-3	12;12;12;11;7;7;4;4;4;4;3	12;12;12;11;7;7;4;4;4;4;3	11;11;11;10;7;7;3;3;3;3;3	Homeodomain-interacting protein kinase 1	HIPK1	tr|Q5SQL3|Q5SQL3_HUMAN Homeodomain-interacting protein kinase 1 OS=Homo sapiens GN=HIPK1 PE=1 SV=1;tr|J3KP92|J3KP92_HUMAN Homeodomain-interacting protein kinase 1 OS=Homo sapiens GN=HIPK1 PE=1 SV=1;sp|Q86Z02|HIPK1_HUMAN Homeodomain-interacting protein kina	11	12	12	11	2	1	0	0	11	12	10	9	10	0	0	0	0	0	0	0	0	0	1	0	0	0	7	8	8	7	0	0	0	0	0	0	0	0	2	1	0	0
Q9H422-2;Q9H422	Q9H422-2;Q9H422	5;5	4;4	4;4	Homeodomain-interacting protein kinase 3	HIPK3	sp|Q9H422-2|HIPK3_HUMAN Isoform 2 of Homeodomain-interacting protein kinase 3 OS=Homo sapiens GN=HIPK3;sp|Q9H422|HIPK3_HUMAN Homeodomain-interacting protein kinase 3 OS=Homo sapiens GN=HIPK3 PE=1 SV=1	2	5	4	4	1	0	0	0	5	5	4	3	3	0	0	0	0	0	0	0	0	0	1	0	0	0	4	4	3	4	0	0	0	0	0	0	0	0	0	0	0	0
Q02539	Q02539	5	1	1	Histone H1.1	HIST1H1A	sp|Q02539|H11_HUMAN Histone H1.1 OS=Homo sapiens GN=HIST1H1A PE=1 SV=3	1	5	1	1	2	1	2	1	2	3	2	0	1	2	1	2	1	3	3	1	1	1	3	3	4	4	2	3	2	3	2	0	1	1	3	1	1	2	1	0	0	0
P16403	P16403	10	2	2	Histone H1.2	HIST1H1C	sp|P16403|H12_HUMAN Histone H1.2 OS=Homo sapiens GN=HIST1H1C PE=1 SV=2	1	10	2	2	4	2	4	3	5	4	4	3	1	4	4	4	1	7	6	2	4	1	7	7	8	9	5	8	5	5	2	1	1	2	7	2	2	3	1	1	0	0
P10412;P16402;P22492;P16401	P10412;P16402	11;8;3;1	11;8;3;1	3;0;0;0	Histone H1.4;Histone H1.3	HIST1H1E;HIST1H1D	sp|P10412|H14_HUMAN Histone H1.4 OS=Homo sapiens GN=HIST1H1E PE=1 SV=2;sp|P16402|H13_HUMAN Histone H1.3 OS=Homo sapiens GN=HIST1H1D PE=1 SV=2	4	11	11	3	3	1	4	3	4	3	3	2	1	3	4	4	1	5	4	1	3	1	8	8	8	10	4	6	5	5	2	1	1	2	5	2	2	2	3	1	4	3
Q93077;Q7L7L0;P04908	Q93077;Q7L7L0;P04908	9;9;9	2;2;2	2;2;2	Histone H2A type 1-C;Histone H2A type 3;Histone H2A type 1-B/E	HIST1H2AC;HIST3H2A;HIST1H2AB	sp|Q93077|H2A1C_HUMAN Histone H2A type 1-C OS=Homo sapiens GN=HIST1H2AC PE=1 SV=3;sp|Q7L7L0|H2A3_HUMAN Histone H2A type 3 OS=Homo sapiens GN=HIST3H2A PE=1 SV=3;sp|P04908|H2A1B_HUMAN Histone H2A type 1-B/E OS=Homo sapiens GN=HIST1H2AB PE=1 SV=2	3	9	2	2	7	6	6	4	6	5	5	7	5	4	5	4	2	6	4	3	2	5	7	6	6	8	8	6	8	6	4	3	3	6	2	3	2	5	2	2	2	1
A0A0U1RR32;A0A0U1RRH7;Q99878;Q96KK5;Q9BTM1;P20671;P0C0S8;H0YFX9;Q9BTM1-2;P16104;Q96QV6	A0A0U1RR32;A0A0U1RRH7;Q99878;Q96KK5;Q9BTM1;P20671;P0C0S8;H0YFX9;Q9BTM1-2;P16104	9;9;9;9;9;9;9;7;7;5;4	9;9;9;9;9;9;9;7;7;5;4	0;0;0;0;0;0;0;0;0;0;0	Histone H2A type 1-J;Histone H2A type 1-H;Histone H2A.J;Histone H2A type 1-D;Histone H2A type 1;Histone H2A;Histone H2AX	HIST1H2AJ;HIST1H2AH;H2AFJ;HIST1H2AD;HIST1H2AG;H2AFX	tr|A0A0U1RR32|A0A0U1RR32_HUMAN Histone H2A OS=Homo sapiens GN=hCG_2039566 PE=3 SV=1;tr|A0A0U1RRH7|A0A0U1RRH7_HUMAN Histone H2A OS=Homo sapiens PE=3 SV=1;sp|Q99878|H2A1J_HUMAN Histone H2A type 1-J OS=Homo sapiens GN=HIST1H2AJ PE=1 SV=3;sp|Q96KK5|H2A1H_HUMAN	11	9	9	0	7	6	6	5	7	6	6	7	5	4	6	6	2	7	4	5	2	5	7	6	6	8	8	7	8	6	5	4	5	5	3	4	3	5	7	6	6	5
P06899;Q16778;P33778;P23527;Q8N257;Q6DRA6;Q6DN03	P06899;Q16778;P33778;P23527;Q8N257	10;9;9;9;7;3;3	10;9;9;9;7;3;3	3;3;3;3;2;3;3	Histone H2B type 1-J;Histone H2B type 2-E;Histone H2B type 1-B;Histone H2B type 1-O;Histone H2B type 3-B	HIST1H2BJ;HIST2H2BE;HIST1H2BB;HIST1H2BO;HIST3H2BB	sp|P06899|H2B1J_HUMAN Histone H2B type 1-J OS=Homo sapiens GN=HIST1H2BJ PE=1 SV=3;sp|Q16778|H2B2E_HUMAN Histone H2B type 2-E OS=Homo sapiens GN=HIST2H2BE PE=1 SV=3;sp|P33778|H2B1B_HUMAN Histone H2B type 1-B OS=Homo sapiens GN=HIST1H2BB PE=1 SV=2;sp|P23527|	7	10	10	3	6	5	8	3	5	5	6	4	6	0	3	1	0	3	5	2	2	3	10	10	10	9	5	5	7	7	1	0	0	4	3	0	1	2	6	5	8	3
Q99879	Q99879	10	1	1	Histone H2B type 1-M	HIST1H2BM	sp|Q99879|H2B1M_HUMAN Histone H2B type 1-M OS=Homo sapiens GN=HIST1H2BM PE=1 SV=3	1	10	1	1	7	8	9	6	7	7	8	6	6	2	4	3	1	4	6	4	4	4	10	10	10	10	7	6	9	8	3	2	3	6	3	1	3	5	1	1	1	1
P62805	P62805	8	8	8	Histone H4	HIST1H4A	sp|P62805|H4_HUMAN Histone H4 OS=Homo sapiens GN=HIST1H4A PE=1 SV=2	1	8	8	8	6	5	8	2	5	6	7	5	4	5	6	4	3	6	6	7	6	4	8	6	8	6	6	6	7	8	5	3	3	6	4	2	3	6	6	5	8	2
Q8IUE6	Q8IUE6	5	2	2	Histone H2A type 2-B	HIST2H2AB	sp|Q8IUE6|H2A2B_HUMAN Histone H2A type 2-B OS=Homo sapiens GN=HIST2H2AB PE=1 SV=3	1	5	2	2	3	2	2	1	3	2	2	3	3	1	2	2	1	2	1	1	1	2	4	3	3	5	3	3	5	3	2	1	1	1	1	1	1	1	1	1	1	0
Q16777;Q6FI13	Q16777;Q6FI13	9;9	1;1	1;1	Histone H2A type 2-C;Histone H2A type 2-A	HIST2H2AC;HIST2H2AA3	sp|Q16777|H2A2C_HUMAN Histone H2A type 2-C OS=Homo sapiens GN=HIST2H2AC PE=1 SV=4;sp|Q6FI13|H2A2A_HUMAN Histone H2A type 2-A OS=Homo sapiens GN=HIST2H2AA3 PE=1 SV=3	2	9	1	1	7	6	6	5	7	6	6	6	4	4	6	5	2	7	4	5	2	5	6	6	6	7	8	6	7	6	4	4	5	5	3	4	3	5	1	0	0	0
Q71DI3;K7EMV3;B4DEB1;K7EK07;K7ES00;Q16695;P84243;P68431	Q71DI3;K7EMV3;B4DEB1;K7EK07;K7ES00;Q16695;P84243;P68431	5;4;4;4;4;4;4;4	5;4;4;4;4;4;4;4	3;2;2;2;2;2;2;2	Histone H3.2;Histone H3;Histone H3.1t;Histone H3.3;Histone H3.1	HIST2H3A;H3F3B;H3F3A;HIST3H3;HIST1H3A	sp|Q71DI3|H32_HUMAN Histone H3.2 OS=Homo sapiens GN=HIST2H3A PE=1 SV=3;tr|K7EMV3|K7EMV3_HUMAN Histone H3 OS=Homo sapiens GN=H3F3B PE=1 SV=1;tr|B4DEB1|B4DEB1_HUMAN Histone H3 OS=Homo sapiens GN=H3F3A PE=1 SV=1;tr|K7EK07|K7EK07_HUMAN Histone H3 (Fragment) OS	8	5	5	3	3	4	4	2	4	4	4	3	3	3	4	3	2	3	3	2	2	4	4	2	3	3	4	3	3	3	4	2	3	3	4	3	2	2	3	4	4	2
Q8NCD3;Q8NCD3-2;Q8NCD3-3;C9JWC4;H7C3V8;F8WCV1;H7C0I6	Q8NCD3;Q8NCD3-2;Q8NCD3-3;C9JWC4	29;27;26;21;6;4;1	29;27;26;21;6;4;1	29;27;26;21;6;4;1	Holliday junction recognition protein	HJURP	sp|Q8NCD3|HJURP_HUMAN Holliday junction recognition protein OS=Homo sapiens GN=HJURP PE=1 SV=2;sp|Q8NCD3-2|HJURP_HUMAN Isoform 2 of Holliday junction recognition protein OS=Homo sapiens GN=HJURP;sp|Q8NCD3-3|HJURP_HUMAN Isoform 3 of Holliday junction recogn	7	29	29	29	2	1	1	1	27	28	23	22	17	1	0	1	0	2	2	1	1	1	2	0	2	1	25	25	22	22	1	0	2	2	0	0	0	0	2	1	1	1
P18463;P30480;P30462;P30460;P30486	P18463;P30480;P30462;P30460;P30486	9;7;7;7;6	1;1;1;1;1	0;0;0;0;0	HLA class I histocompatibility antigen, B-37 alpha chain;HLA class I histocompatibility antigen, B-42 alpha chain;HLA class I histocompatibility antigen, B-14 alpha chain;HLA class I histocompatibility antigen, B-8 alpha chain;HLA class I histocompatibility antigen, B-48 alpha chain	HLA-B	sp|P18463|1B37_HUMAN HLA class I histocompatibility antigen, B-37 alpha chain OS=Homo sapiens GN=HLA-B PE=1 SV=1;sp|P30480|1B42_HUMAN HLA class I histocompatibility antigen, B-42 alpha chain OS=Homo sapiens GN=HLA-B PE=1 SV=1;sp|P30462|1B14_HUMAN HLA class	5	9	1	0	5	5	2	0	6	5	6	4	3	1	0	0	0	2	2	0	1	0	4	1	0	2	9	6	6	8	0	0	0	1	0	0	0	0	0	0	0	0
P30481	P30481	16	16	2	HLA class I histocompatibility antigen, B-44 alpha chain	HLA-B	sp|P30481|1B44_HUMAN HLA class I histocompatibility antigen, B-44 alpha chain OS=Homo sapiens GN=HLA-B PE=1 SV=1	1	16	16	2	8	9	6	0	11	10	11	8	6	2	1	0	0	1	3	1	0	0	4	1	0	4	15	14	13	15	0	0	0	2	0	0	0	1	8	9	6	0
P30483;P30488	P30483;P30488	12;8	2;2	0;0	HLA class I histocompatibility antigen, B-45 alpha chain;HLA class I histocompatibility antigen, B-50 alpha chain	HLA-B	sp|P30483|1B45_HUMAN HLA class I histocompatibility antigen, B-45 alpha chain OS=Homo sapiens GN=HLA-B PE=1 SV=1;sp|P30488|1B50_HUMAN HLA class I histocompatibility antigen, B-50 alpha chain OS=Homo sapiens GN=HLA-B PE=1 SV=1	2	12	2	0	7	6	3	0	8	7	9	5	3	2	1	0	0	1	2	0	0	0	3	1	0	2	11	9	11	11	0	0	0	1	0	0	0	0	0	0	0	0
P30491;P10319;P30685	P30491;P10319;P30685	10;9;8	2;2;2	0;0;0	HLA class I histocompatibility antigen, B-53 alpha chain;HLA class I histocompatibility antigen, B-58 alpha chain;HLA class I histocompatibility antigen, B-35 alpha chain	HLA-B	sp|P30491|1B53_HUMAN HLA class I histocompatibility antigen, B-53 alpha chain OS=Homo sapiens GN=HLA-B PE=1 SV=1;sp|P10319|1B58_HUMAN HLA class I histocompatibility antigen, B-58 alpha chain OS=Homo sapiens GN=HLA-B PE=1 SV=1;sp|P30685|1B35_HUMAN HLA class	3	10	2	0	5	7	3	0	8	8	9	6	4	1	0	0	0	2	2	1	0	0	4	1	0	4	10	9	9	9	1	0	0	2	0	1	0	1	1	1	0	0
Q29940;P18464	Q29940;P18464	10;7	1;0	0;0	HLA class I histocompatibility antigen, B-59 alpha chain;HLA class I histocompatibility antigen, B-51 alpha chain	HLA-B	sp|Q29940|1B59_HUMAN HLA class I histocompatibility antigen, B-59 alpha chain OS=Homo sapiens GN=HLA-B PE=1 SV=1;sp|P18464|1B51_HUMAN HLA class I histocompatibility antigen, B-51 alpha chain OS=Homo sapiens GN=HLA-B PE=1 SV=1	2	10	1	0	5	7	3	0	6	6	9	6	4	1	0	0	0	2	2	1	0	0	4	1	0	4	10	8	8	9	1	0	0	2	0	1	0	1	0	0	0	0
P30492;P30493;P30495;P18465;P30498;P03989;P30504;A0A0G2JNF2;D0EV57;A0A0G2JPA3;A0A0G2JH66	P30492;P30493;P30495;P18465;P30498;P03989;P30504	10;9;8;8;6;6;5;2;2;2;2	1;0;0;0;0;0;0;0;0;0;0	0;0;0;0;0;0;0;0;0;0;0	HLA class I histocompatibility antigen, B-54 alpha chain;HLA class I histocompatibility antigen, B-55 alpha chain;HLA class I histocompatibility antigen, B-56 alpha chain;HLA class I histocompatibility antigen, B-57 alpha chain;HLA class I histocompatibility antigen, B-78 alpha chain;HLA class I histocompatibility antigen, B-27 alpha chain;HLA class I histocompatibility antigen, Cw-4 alpha chain	HLA-B;HLA-C	sp|P30492|1B54_HUMAN HLA class I histocompatibility antigen, B-54 alpha chain OS=Homo sapiens GN=HLA-B PE=1 SV=1;sp|P30493|1B55_HUMAN HLA class I histocompatibility antigen, B-55 alpha chain OS=Homo sapiens GN=HLA-B PE=1 SV=1;sp|P30495|1B56_HUMAN HLA class	11	10	1	0	5	6	2	0	7	6	8	5	4	1	0	0	0	2	2	0	0	0	3	1	0	3	10	7	7	9	1	0	0	1	0	1	0	0	0	0	0	0
A2AEA2;P10321	A2AEA2;P10321	9;9	1;1	0;0	HLA class I histocompatibility antigen, Cw-7 alpha chain	HLA-C	tr|A2AEA2|A2AEA2_HUMAN HLA class I histocompatibility antigen, Cw-6 alpha chain OS=Homo sapiens GN=HLA-C PE=1 SV=2;sp|P10321|1C07_HUMAN HLA class I histocompatibility antigen, Cw-7 alpha chain OS=Homo sapiens GN=HLA-C PE=1 SV=3	2	9	1	0	2	2	0	0	6	4	4	1	2	1	0	0	0	2	1	0	1	0	2	0	0	1	8	5	2	8	0	0	0	1	0	0	0	0	0	0	0	0
O19617	O19617	9	3	0		HLA-C	tr|O19617|O19617_HUMAN HLA class I antigen OS=Homo sapiens GN=HLA-C PE=1 SV=1	1	9	3	0	2	2	0	0	7	5	5	1	2	1	0	0	0	2	1	0	1	0	2	0	0	1	9	6	3	8	0	0	0	1	0	0	0	0	0	0	0	0
Q6DU44;P13747	Q6DU44;P13747	6;6	4;4	4;4	HLA class I histocompatibility antigen, alpha chain E	HLA-E	tr|Q6DU44|Q6DU44_HUMAN HLA class I histocompatibility antigen, alpha chain E OS=Homo sapiens GN=HLA-E PE=1 SV=1;sp|P13747|HLAE_HUMAN HLA class I histocompatibility antigen, alpha chain E OS=Homo sapiens GN=HLA-E PE=1 SV=3	2	6	4	4	1	1	1	0	5	4	2	3	1	0	0	0	0	0	1	0	1	0	2	1	0	0	6	3	4	5	0	0	0	0	0	0	0	0	0	0	0	0
A0A0C4DGA6;Q14527-2;Q14527;H7C5K0	A0A0C4DGA6;Q14527-2;Q14527	5;5;5;2	5;5;5;2	5;5;5;2	Helicase-like transcription factor	HLTF	tr|A0A0C4DGA6|A0A0C4DGA6_HUMAN Helicase-like transcription factor OS=Homo sapiens GN=HLTF PE=1 SV=1;sp|Q14527-2|HLTF_HUMAN Isoform 2 of Helicase-like transcription factor OS=Homo sapiens GN=HLTF;sp|Q14527|HLTF_HUMAN Helicase-like transcription factor OS=Ho	4	5	5	5	0	0	0	0	4	4	4	1	2	0	0	0	0	0	0	0	0	0	0	0	0	0	5	3	2	4	0	0	0	0	0	0	0	0	0	0	0	0
Q8TCT9-5;Q8TCT9;A0A075B6F6;Q8TCT9-4;Q8TCT9-2;A0A0C4DGU3	Q8TCT9-5;Q8TCT9;A0A075B6F6;Q8TCT9-4;Q8TCT9-2;A0A0C4DGU3	4;4;3;3;3;2	4;4;3;3;3;2	4;4;3;3;3;2	Minor histocompatibility antigen H13	HM13	sp|Q8TCT9-5|HM13_HUMAN Isoform 5 of Minor histocompatibility antigen H13 OS=Homo sapiens GN=HM13;sp|Q8TCT9|HM13_HUMAN Minor histocompatibility antigen H13 OS=Homo sapiens GN=HM13 PE=1 SV=1;tr|A0A075B6F6|A0A075B6F6_HUMAN Minor histocompatibility antigen H13	6	4	4	4	3	3	2	0	4	4	3	0	2	3	0	0	0	1	1	0	0	0	0	0	0	1	4	2	2	4	0	0	0	0	0	0	0	0	3	3	2	0
Q96FZ2;E7EMP6;D6RAZ3;D6R9T3;D6RGK7;D6RAI0	Q96FZ2;E7EMP6;D6RAZ3;D6R9T3	12;11;8;6;4;3	12;11;8;6;4;3	12;11;8;6;4;3	Embryonic stem cell-specific 5-hydroxymethylcytosine-binding protein	HMCES	sp|Q96FZ2|HMCES_HUMAN Embryonic stem cell-specific 5-hydroxymethylcytosine-binding protein OS=Homo sapiens GN=HMCES PE=1 SV=1;tr|E7EMP6|E7EMP6_HUMAN Embryonic stem cell-specific 5-hydroxymethylcytosine-binding protein OS=Homo sapiens GN=HMCES PE=1 SV=1;tr|	6	12	12	12	0	0	0	0	9	10	8	5	7	1	0	0	0	0	0	0	0	0	0	0	0	0	8	10	6	8	0	0	0	0	0	0	0	0	0	0	0	0
Q9P0W2-2;Q9P0W2-3;Q9P0W2;K7EJR8;B5MDG7	Q9P0W2-2;Q9P0W2-3;Q9P0W2;K7EJR8	3;3;3;2;1	3;3;3;2;1	3;3;3;2;1	SWI/SNF-related matrix-associated actin-dependent regulator of chromatin subfamily E member 1-related	HMG20B	sp|Q9P0W2-2|HM20B_HUMAN Isoform 2 of SWI/SNF-related matrix-associated actin-dependent regulator of chromatin subfamily E member 1-related OS=Homo sapiens GN=HMG20B;sp|Q9P0W2-3|HM20B_HUMAN Isoform 3 of SWI/SNF-related matrix-associated actin-dependent regu	5	3	3	3	0	0	0	0	3	3	3	2	1	0	0	0	0	0	0	0	0	0	0	0	0	0	2	2	2	3	0	0	0	0	0	0	0	0	0	0	0	0
P04035-2;P04035;P04035-3;H0Y8F6;H0Y8K6	P04035-2;P04035;P04035-3	3;3;3;1;1	3;3;3;1;1	3;3;3;1;1	3-hydroxy-3-methylglutaryl-coenzyme A reductase	HMGCR	sp|P04035-2|HMDH_HUMAN Isoform 2 of 3-hydroxy-3-methylglutaryl-coenzyme A reductase OS=Homo sapiens GN=HMGCR;sp|P04035|HMDH_HUMAN 3-hydroxy-3-methylglutaryl-coenzyme A reductase OS=Homo sapiens GN=HMGCR PE=1 SV=1;sp|P04035-3|HMDH_HUMAN Isoform 3 of 3-hydro	5	3	3	3	0	0	0	0	1	1	0	0	0	0	0	0	0	0	0	0	0	0	0	0	0	0	3	0	2	3	0	0	0	0	0	0	0	0	0	0	0	0
B0QXZ8;B0QXZ9;Q9UGU5	B0QXZ8;B0QXZ9;Q9UGU5	1;1;1	1;1;1	1;1;1	HMG domain-containing protein 4	HMGXB4	tr|B0QXZ8|B0QXZ8_HUMAN HMG domain-containing protein 4 (Fragment) OS=Homo sapiens GN=HMGXB4 PE=1 SV=1;tr|B0QXZ9|B0QXZ9_HUMAN HMG domain-containing protein 4 (Fragment) OS=Homo sapiens GN=HMGXB4 PE=1 SV=1;sp|Q9UGU5|HMGX4_HUMAN HMG domain-containing protein	3	1	1	1	0	0	0	0	1	1	1	0	1	0	0	0	0	0	0	0	0	0	0	0	0	0	1	1	0	1	0	0	0	0	0	0	0	0	0	0	0	0
P09601;B1AHA8	P09601;B1AHA8	13;10	13;10	13;10	Heme oxygenase 1	HMOX1	sp|P09601|HMOX1_HUMAN Heme oxygenase 1 OS=Homo sapiens GN=HMOX1 PE=1 SV=1;tr|B1AHA8|B1AHA8_HUMAN Heme oxygenase 1 (Fragment) OS=Homo sapiens GN=HMOX1 PE=1 SV=1	2	13	13	13	2	3	5	0	13	12	11	9	8	1	0	0	0	5	3	2	0	0	2	1	1	0	12	11	10	11	0	0	0	0	0	0	1	2	2	3	5	0
Q13151	Q13151	2	2	2	Heterogeneous nuclear ribonucleoprotein A0	HNRNPA0	sp|Q13151|ROA0_HUMAN Heterogeneous nuclear ribonucleoprotein A0 OS=Homo sapiens GN=HNRNPA0 PE=1 SV=1	1	2	2	2	0	0	0	0	2	2	1	1	1	0	0	0	0	0	0	0	0	0	0	0	0	0	1	2	1	1	0	0	0	0	0	0	0	0	0	0	0	0
G3V576;G3V4W0;B4DY08;B2R5W2;G3V4C1;G3V2Q1;P07910-2;P07910;P07910-4;G3V555;G3V575;P07910-3;G3V5X6;G3V3K6;G3V251;B4DSU6;G3V5V7;G3V2D6;A0A0G2JNQ3;O60812;B2RXH8;G3V4M8;A0A0G2JPF8;P0DMR1;B7ZW38;G3V2H6	G3V576;G3V4W0;B4DY08;B2R5W2;G3V4C1;G3V2Q1;P07910-2;P07910;P07910-4;G3V555;G3V575;P07910-3;G3V5X6;G3V3K6;G3V251;B4DSU6;G3V5V7;G3V2D6;A0A0G2JNQ3;O60812;B2RXH8	8;8;8;8;8;8;8;8;7;5;5;5;4;4;4;4;4;4;4;4;4;3;3;3;3;2	8;8;8;8;8;8;8;8;7;5;5;5;4;4;4;4;4;4;4;4;4;3;3;3;3;2	8;8;8;8;8;8;8;8;7;5;5;5;4;4;4;4;4;4;4;4;4;3;3;3;3;2	Heterogeneous nuclear ribonucleoproteins C1/C2;Heterogeneous nuclear ribonucleoprotein C-like 1;Heterogeneous nuclear ribonucleoprotein C-like 2	HNRNPC;HNRNPCL1;HNRNPCL2	tr|G3V576|G3V576_HUMAN Heterogeneous nuclear ribonucleoproteins C1/C2 OS=Homo sapiens GN=HNRNPC PE=1 SV=1;tr|G3V4W0|G3V4W0_HUMAN Heterogeneous nuclear ribonucleoproteins C1/C2 (Fragment) OS=Homo sapiens GN=HNRNPC PE=1 SV=1;tr|B4DY08|B4DY08_HUMAN Heterogene	26	8	8	8	8	8	8	7	6	5	2	5	5	0	0	0	0	0	0	0	1	0	2	1	2	1	2	3	2	4	0	0	1	0	0	0	0	0	8	8	8	7
P52597	P52597	1	1	1	Heterogeneous nuclear ribonucleoprotein F;Heterogeneous nuclear ribonucleoprotein F, N-terminally processed	HNRNPF	sp|P52597|HNRPF_HUMAN Heterogeneous nuclear ribonucleoprotein F OS=Homo sapiens GN=HNRNPF PE=1 SV=3	1	1	1	1	0	0	0	0	0	0	0	0	0	0	0	0	0	0	0	0	0	0	0	0	0	0	1	1	1	1	0	0	0	1	0	0	0	0	0	0	0	0
P55795;E5RGH4;E5RGV0;E7EN40;D6RIU0;D6RBM0;H0YB39;E9PCY7;G8JLB6;P31943	P55795;E5RGH4;E5RGV0;E7EN40;D6RIU0;D6RBM0;H0YB39;E9PCY7;G8JLB6;P31943	2;1;1;1;1;1;1;1;1;1	2;1;1;1;1;1;1;1;1;1	2;1;1;1;1;1;1;1;1;1	Heterogeneous nuclear ribonucleoprotein H2;Heterogeneous nuclear ribonucleoprotein H;Heterogeneous nuclear ribonucleoprotein H, N-terminally processed	HNRNPH2;HNRNPH1	sp|P55795|HNRH2_HUMAN Heterogeneous nuclear ribonucleoprotein H2 OS=Homo sapiens GN=HNRNPH2 PE=1 SV=1;tr|E5RGH4|E5RGH4_HUMAN Heterogeneous nuclear ribonucleoprotein H (Fragment) OS=Homo sapiens GN=HNRNPH1 PE=1 SV=1;tr|E5RGV0|E5RGV0_HUMAN Heterogeneous nucl	10	2	2	2	0	0	0	0	1	1	1	0	0	0	0	0	0	0	0	0	0	0	0	0	0	0	2	2	2	2	0	0	0	0	0	0	0	0	0	0	0	0
P14866;M0QXS5;P14866-2;M0QYT0;M0R076;B4DVF8;M0R1W6;M0QYL7	P14866;M0QXS5;P14866-2	20;16;16;9;3;2;2;1	20;16;16;9;3;2;2;1	20;16;16;9;3;2;2;1	Heterogeneous nuclear ribonucleoprotein L	HNRNPL	sp|P14866|HNRPL_HUMAN Heterogeneous nuclear ribonucleoprotein L OS=Homo sapiens GN=HNRNPL PE=1 SV=2;tr|M0QXS5|M0QXS5_HUMAN Heterogeneous nuclear ribonucleoprotein L (Fragment) OS=Homo sapiens GN=HNRNPL PE=1 SV=1;sp|P14866-2|HNRPL_HUMAN Isoform 2 of Heterog	8	20	20	20	14	17	13	9	17	19	12	17	13	14	12	14	11	14	13	12	10	8	9	12	5	8	16	15	15	14	13	12	5	12	11	8	9	9	14	17	13	9
H7C464;B7WPG3;C9IYN3;D6W592;Q8WVV9-5;Q8WVV9-4;Q8WVV9	H7C464;B7WPG3;C9IYN3;D6W592;Q8WVV9-5;Q8WVV9-4;Q8WVV9	1;1;1;1;1;1;1	1;1;1;1;1;1;1	1;1;1;1;1;1;1	Heterogeneous nuclear ribonucleoprotein L-like	HNRNPLL;HNRPLL	tr|H7C464|H7C464_HUMAN Heterogeneous nuclear ribonucleoprotein L-like (Fragment) OS=Homo sapiens GN=HNRNPLL PE=1 SV=1;tr|B7WPG3|B7WPG3_HUMAN Heterogeneous nuclear ribonucleoprotein L-like OS=Homo sapiens GN=HNRNPLL PE=1 SV=1;tr|C9IYN3|C9IYN3_HUMAN Heteroge	7	1	1	1	0	0	0	0	1	1	0	0	1	0	0	0	0	0	0	0	0	0	0	0	0	0	0	0	0	0	0	0	0	0	0	0	0	0	0	0	0	0
P52272-2;P52272;A0A087X0X3;M0R019;M0QZM1;M0R2T0;M0R0N3;M0R2I7;M0QYQ7;M0R0Y6;M0QY96;M0QYL3	P52272-2;P52272;A0A087X0X3	42;42;41;19;19;16;14;13;11;7;6;3	42;42;41;19;19;16;14;13;11;7;6;3	42;42;41;19;19;16;14;13;11;7;6;3	Heterogeneous nuclear ribonucleoprotein M	HNRNPM	sp|P52272-2|HNRPM_HUMAN Isoform 2 of Heterogeneous nuclear ribonucleoprotein M OS=Homo sapiens GN=HNRNPM;sp|P52272|HNRPM_HUMAN Heterogeneous nuclear ribonucleoprotein M OS=Homo sapiens GN=HNRNPM PE=1 SV=3;tr|A0A087X0X3|A0A087X0X3_HUMAN Heterogeneous nuclea	12	42	42	42	7	7	7	0	32	33	27	27	28	3	3	2	1	3	2	3	0	2	1	0	1	1	35	36	39	41	3	0	1	0	0	1	3	0	7	7	7	0
Q00839-2;Q00839;Q5RI18	Q00839-2;Q00839	11;11;3	11;11;3	11;11;3	Heterogeneous nuclear ribonucleoprotein U	HNRNPU	sp|Q00839-2|HNRPU_HUMAN Isoform Short of Heterogeneous nuclear ribonucleoprotein U OS=Homo sapiens GN=HNRNPU;sp|Q00839|HNRPU_HUMAN Heterogeneous nuclear ribonucleoprotein U OS=Homo sapiens GN=HNRNPU PE=1 SV=6	3	11	11	11	0	1	0	2	6	6	6	5	3	0	0	0	0	0	0	0	0	0	10	6	9	10	7	7	10	9	0	0	0	2	0	0	0	1	0	1	0	2
M0R3F1;A0A0A0MRA5;B7Z4B8;Q9BUJ2-4;Q9BUJ2-2;Q9BUJ2;Q9BUJ2-3;M0QYZ0;M0QYM5;M0QYI8	M0R3F1;A0A0A0MRA5;B7Z4B8;Q9BUJ2-4;Q9BUJ2-2;Q9BUJ2;Q9BUJ2-3	7;7;7;7;7;7;6;3;1;1	7;7;7;7;7;7;6;3;1;1	7;7;7;7;7;7;6;3;1;1	Heterogeneous nuclear ribonucleoprotein U-like protein 1	HNRNPUL1	tr|M0R3F1|M0R3F1_HUMAN Heterogeneous nuclear ribonucleoprotein U-like protein 1 (Fragment) OS=Homo sapiens GN=HNRNPUL1 PE=1 SV=1;tr|A0A0A0MRA5|A0A0A0MRA5_HUMAN Heterogeneous nuclear ribonucleoprotein U-like protein 1 OS=Homo sapiens GN=HNRNPUL1 PE=1 SV=1;t	10	7	7	7	5	5	5	1	6	7	4	3	3	0	0	0	0	0	0	0	0	0	1	0	0	0	2	6	3	4	0	0	0	0	0	0	0	0	5	5	5	1
A0A087WU08;A0A0C4DGL8;J3QR68;H0Y300;P00738-2;P00738;H3BS21;A0A0A0MRD9;J3QLC9;P00739;P00739-2	A0A087WU08;A0A0C4DGL8;J3QR68;H0Y300;P00738-2;P00738;H3BS21;A0A0A0MRD9;J3QLC9;P00739;P00739-2	2;2;2;2;2;2;1;1;1;1;1	2;2;2;2;2;2;1;1;1;1;1	2;2;2;2;2;2;1;1;1;1;1	Haptoglobin;Haptoglobin alpha chain;Haptoglobin beta chain;Haptoglobin-related protein	HP;HPR	tr|A0A087WU08|A0A087WU08_HUMAN Haptoglobin OS=Homo sapiens GN=HP PE=1 SV=1;tr|A0A0C4DGL8|A0A0C4DGL8_HUMAN Haptoglobin OS=Homo sapiens GN=HP PE=1 SV=1;tr|J3QR68|J3QR68_HUMAN Haptoglobin (Fragment) OS=Homo sapiens GN=HP PE=1 SV=1;tr|H0Y300|H0Y300_HUMAN Hapto	11	2	2	2	2	2	2	1	2	2	2	1	2	2	2	2	2	2	2	2	1	2	2	2	2	1	2	2	2	1	2	2	2	2	2	2	2	1	2	2	2	1
X6RGJ2;Q5SSJ5;B0QZK4;Q5SSJ5-2;Q5SWC8;Q5SSJ5-3;B0QZK9;B0QZK8;Q5SSJ5-5	X6RGJ2;Q5SSJ5;B0QZK4;Q5SSJ5-2;Q5SWC8;Q5SSJ5-3	5;5;4;4;3;3;1;1;1	5;5;4;4;3;3;1;1;1	5;5;4;4;3;3;1;1;1	Heterochromatin protein 1-binding protein 3	HP1BP3	tr|X6RGJ2|X6RGJ2_HUMAN Heterochromatin protein 1-binding protein 3 (Fragment) OS=Homo sapiens GN=HP1BP3 PE=1 SV=1;sp|Q5SSJ5|HP1B3_HUMAN Heterochromatin protein 1-binding protein 3 OS=Homo sapiens GN=HP1BP3 PE=1 SV=1;tr|B0QZK4|B0QZK4_HUMAN Heterochromatin p	9	5	5	5	4	4	4	0	3	3	2	2	2	0	0	0	0	0	0	0	0	0	4	3	5	2	3	3	2	4	0	0	0	0	0	0	0	0	4	4	4	0
Q86YV9	Q86YV9	2	2	2	Hermansky-Pudlak syndrome 6 protein	HPS6	sp|Q86YV9|HPS6_HUMAN Hermansky-Pudlak syndrome 6 protein OS=Homo sapiens GN=HPS6 PE=1 SV=1	1	2	2	2	0	0	0	0	0	0	0	0	0	0	0	0	0	0	0	0	0	0	0	0	0	0	2	1	1	1	0	0	0	0	0	0	0	0	0	0	0	0
P02790;Q9BS19	P02790	4;1	4;1	4;1	Hemopexin	HPX	sp|P02790|HEMO_HUMAN Hemopexin OS=Homo sapiens GN=HPX PE=1 SV=2	2	4	4	4	3	2	2	0	3	3	1	2	4	3	2	1	2	3	4	1	3	4	2	1	3	2	2	3	2	2	2	3	2	1	3	2	3	1	3	2	2	0
O43593-2;O43593	O43593-2;O43593	4;4	4;4	4;4	Lysine-specific demethylase hairless	HR	sp|O43593-2|HAIR_HUMAN Isoform 2 of Lysine-specific demethylase hairless OS=Homo sapiens GN=HR;sp|O43593|HAIR_HUMAN Lysine-specific demethylase hairless OS=Homo sapiens GN=HR PE=1 SV=5	2	4	4	4	1	1	1	1	4	4	4	4	2	1	1	0	0	1	1	0	0	0	1	0	0	1	3	4	4	3	0	0	0	0	1	0	0	1	1	1	1	1
CON__Q86YZ3;Q86YZ3	CON__Q86YZ3;Q86YZ3	7;7	7;7	7;7	Hornerin	HRNR	;sp|Q86YZ3|HORN_HUMAN Hornerin OS=Homo sapiens GN=HRNR PE=1 SV=2	2	7	7	7	4	4	5	5	6	5	1	4	5	4	4	4	4	6	5	3	3	6	2	1	3	4	7	2	2	4	3	3	1	2	2	4	1	2	4	4	5	5
Q8NBQ5;D6RCD0	Q8NBQ5;D6RCD0	10;9	10;9	10;9	Estradiol 17-beta-dehydrogenase 11	HSD17B11	sp|Q8NBQ5|DHB11_HUMAN Estradiol 17-beta-dehydrogenase 11 OS=Homo sapiens GN=HSD17B11 PE=1 SV=3;tr|D6RCD0|D6RCD0_HUMAN Estradiol 17-beta-dehydrogenase 11 OS=Homo sapiens GN=HSD17B11 PE=1 SV=2	2	10	10	10	4	4	2	0	8	8	5	1	2	2	1	1	0	1	2	1	0	0	1	0	0	1	7	3	2	7	1	0	0	0	1	0	0	0	4	4	2	0
Q53GQ0;E9PI21	Q53GQ0;E9PI21	2;1	2;1	2;1	Very-long-chain 3-oxoacyl-CoA reductase	HSD17B12	sp|Q53GQ0|DHB12_HUMAN Very-long-chain 3-oxoacyl-CoA reductase OS=Homo sapiens GN=HSD17B12 PE=1 SV=2;tr|E9PI21|E9PI21_HUMAN Very-long-chain 3-oxoacyl-CoA reductase (Fragment) OS=Homo sapiens GN=HSD17B12 PE=1 SV=1	2	2	2	2	1	0	2	0	1	0	1	0	0	0	0	0	0	0	0	0	0	0	1	0	0	1	2	1	1	2	0	0	0	0	0	0	0	0	1	0	2	0
P56937-3;P56937-2;P56937	P56937-3;P56937-2;P56937	1;1;1	1;1;1	1;1;1	3-keto-steroid reductase	HSD17B7	sp|P56937-3|DHB7_HUMAN Isoform 3 of 3-keto-steroid reductase OS=Homo sapiens GN=HSD17B7;sp|P56937-2|DHB7_HUMAN Isoform 2 of 3-keto-steroid reductase OS=Homo sapiens GN=HSD17B7;sp|P56937|DHB7_HUMAN 3-keto-steroid reductase OS=Homo sapiens GN=HSD17B7 PE=1 SV	3	1	1	1	0	0	0	0	0	0	0	0	0	0	0	0	0	0	0	0	0	0	0	0	0	0	0	0	0	1	0	0	0	0	0	0	0	0	0	0	0	0
Q3SXM5;Q3SXM5-2;H3BQI7;H3BT52	Q3SXM5;Q3SXM5-2	5;4;2;2	5;4;2;2	5;4;2;2	Inactive hydroxysteroid dehydrogenase-like protein 1	HSDL1	sp|Q3SXM5|HSDL1_HUMAN Inactive hydroxysteroid dehydrogenase-like protein 1 OS=Homo sapiens GN=HSDL1 PE=1 SV=3;sp|Q3SXM5-2|HSDL1_HUMAN Isoform 2 of Inactive hydroxysteroid dehydrogenase-like protein 1 OS=Homo sapiens GN=HSDL1	4	5	5	5	3	4	3	1	4	4	4	4	3	3	3	1	0	3	3	0	0	0	1	1	1	2	4	3	4	4	0	0	0	1	0	0	0	1	3	4	3	1
E9PMQ6;Q00613-2;Q00613	E9PMQ6;Q00613-2;Q00613	1;1;1	1;1;1	1;1;1	Heat shock factor protein 1	HSF1	tr|E9PMQ6|E9PMQ6_HUMAN Heat shock factor protein 1 OS=Homo sapiens GN=HSF1 PE=1 SV=2;sp|Q00613-2|HSF1_HUMAN Isoform Short of Heat shock factor protein 1 OS=Homo sapiens GN=HSF1;sp|Q00613|HSF1_HUMAN Heat shock factor protein 1 OS=Homo sapiens GN=HSF1 PE=1 S	3	1	1	1	0	0	0	0	1	1	0	0	1	0	0	0	0	0	0	0	0	0	0	0	0	0	0	0	0	1	0	0	0	0	0	0	0	0	0	0	0	0
P07900;P07900-2;Q14568	P07900;P07900-2	3;3;1	1;1;0	1;1;0	Heat shock protein HSP 90-alpha	HSP90AA1	sp|P07900|HS90A_HUMAN Heat shock protein HSP 90-alpha OS=Homo sapiens GN=HSP90AA1 PE=1 SV=5;sp|P07900-2|HS90A_HUMAN Isoform 2 of Heat shock protein HSP 90-alpha OS=Homo sapiens GN=HSP90AA1	3	3	1	1	1	1	1	0	0	0	1	1	2	0	1	0	0	1	0	0	0	1	2	2	1	2	2	2	2	2	1	0	0	0	0	0	0	0	0	0	0	0
P08238;Q58FF7;F8W026;Q96GW1;P14625	P08238	11;2;1;1;1	11;2;1;1;1	8;2;1;1;1	Heat shock protein HSP 90-beta	HSP90AB1	sp|P08238|HS90B_HUMAN Heat shock protein HSP 90-beta OS=Homo sapiens GN=HSP90AB1 PE=1 SV=4	5	11	11	8	4	7	7	1	5	3	6	4	1	1	3	1	1	2	1	1	1	2	9	7	6	7	9	8	9	8	5	1	1	1	2	1	1	0	4	7	7	1
Q58FF8	Q58FF8	3	1	1	Putative heat shock protein HSP 90-beta 2	HSP90AB2P	sp|Q58FF8|H90B2_HUMAN Putative heat shock protein HSP 90-beta 2 OS=Homo sapiens GN=HSP90AB2P PE=1 SV=2	1	3	1	1	2	2	1	0	1	1	1	0	0	0	0	0	0	0	0	0	0	0	2	1	1	2	2	3	2	2	0	0	0	0	0	0	0	0	1	1	0	0
A0A0G2JIW1;P0DMV9;P0DMV8;P0DMV8-2;V9GZ37;Q53FA3;P34931	A0A0G2JIW1;P0DMV9;P0DMV8;P0DMV8-2;V9GZ37	16;16;16;14;8;5;5	16;16;16;14;8;5;5	11;11;11;9;5;3;3	Heat shock 70 kDa protein 1B;Heat shock 70 kDa protein 1A	HSPA1B;HSPA1A	tr|A0A0G2JIW1|A0A0G2JIW1_HUMAN Heat shock 70 kDa protein 1B OS=Homo sapiens GN=HSPA1B PE=1 SV=1;sp|P0DMV9|HS71B_HUMAN Heat shock 70 kDa protein 1B OS=Homo sapiens GN=HSPA1B PE=1 SV=1;sp|P0DMV8|HS71A_HUMAN Heat shock 70 kDa protein 1A OS=Homo sapiens GN=HSP	7	16	16	11	2	0	0	0	10	12	12	13	8	0	1	0	0	0	0	0	0	1	3	3	2	1	15	15	16	16	0	0	0	0	0	0	0	0	2	0	0	0
A0A087WTS8;A0A087WYC1;P34932	A0A087WTS8;A0A087WYC1;P34932	2;2;2	2;2;2	2;2;2	Heat shock 70 kDa protein 4	HSPA4	tr|A0A087WTS8|A0A087WTS8_HUMAN Heat shock 70 kDa protein 4 OS=Homo sapiens GN=HSPA4 PE=1 SV=1;tr|A0A087WYC1|A0A087WYC1_HUMAN Heat shock 70 kDa protein 4 OS=Homo sapiens GN=HSPA4 PE=1 SV=1;sp|P34932|HSP74_HUMAN Heat shock 70 kDa protein 4 OS=Homo sapiens GN	3	2	2	2	0	0	1	0	1	1	1	0	0	0	0	0	0	0	0	0	0	0	0	0	0	0	1	1	1	2	0	0	0	0	0	0	0	0	0	0	1	0
P11021	P11021	1	1	1	78 kDa glucose-regulated protein	HSPA5	sp|P11021|GRP78_HUMAN 78 kDa glucose-regulated protein OS=Homo sapiens GN=HSPA5 PE=1 SV=2	1	1	1	1	0	0	0	0	0	0	0	0	0	0	1	0	0	1	0	0	0	1	0	0	0	0	0	0	0	0	0	0	0	0	0	0	0	0	0	0	0	0
P17066;P48741;E9PN25;E9PPY6;E9PNE6	P17066;P48741	6;5;1;1;1	1;1;0;0;0	1;1;0;0;0	Heat shock 70 kDa protein 6;Putative heat shock 70 kDa protein 7	HSPA6;HSPA7	sp|P17066|HSP76_HUMAN Heat shock 70 kDa protein 6 OS=Homo sapiens GN=HSPA6 PE=1 SV=2;sp|P48741|HSP77_HUMAN Putative heat shock 70 kDa protein 7 OS=Homo sapiens GN=HSPA7 PE=5 SV=2	5	6	1	1	2	0	0	0	6	4	5	6	6	0	1	0	0	0	0	0	0	1	3	3	2	1	6	6	6	6	0	0	0	0	0	0	0	0	0	0	0	0
P11142-2;P11142;E9PI65;E9PN89;E9PKE3;E9PQQ4;E9PQK7;E9PK54;E9PLF4;P54652	P11142-2;P11142;E9PI65;E9PN89;E9PKE3;E9PQQ4;E9PQK7;E9PK54;E9PLF4;P54652	5;5;4;4;4;3;3;3;3;3	4;4;3;4;3;2;2;2;2;2	4;4;3;4;3;2;2;2;2;2	Heat shock cognate 71 kDa protein;Heat shock-related 70 kDa protein 2	HSPA8;HSPA2	sp|P11142-2|HSP7C_HUMAN Isoform 2 of Heat shock cognate 71 kDa protein OS=Homo sapiens GN=HSPA8;sp|P11142|HSP7C_HUMAN Heat shock cognate 71 kDa protein OS=Homo sapiens GN=HSPA8 PE=1 SV=1;tr|E9PI65|E9PI65_HUMAN Heat shock cognate 71 kDa protein (Fragment) O	10	5	4	4	2	1	0	0	2	2	3	3	2	0	2	0	0	0	0	0	0	0	3	3	3	3	3	3	4	5	1	0	0	0	0	0	0	0	1	1	0	0
P04792;F8WE04;C9J3N8	P04792;F8WE04	5;3;1	5;3;1	5;3;1	Heat shock protein beta-1	HSPB1	sp|P04792|HSPB1_HUMAN Heat shock protein beta-1 OS=Homo sapiens GN=HSPB1 PE=1 SV=2;tr|F8WE04|F8WE04_HUMAN Heat shock protein beta-1 OS=Homo sapiens GN=HSPB1 PE=1 SV=1	3	5	5	5	3	1	2	1	5	4	4	4	2	1	2	2	1	0	2	0	2	1	0	4	0	0	3	4	4	5	2	2	0	0	0	2	0	0	3	1	2	1
P10809	P10809	3	3	3	60 kDa heat shock protein, mitochondrial	HSPD1	sp|P10809|CH60_HUMAN 60 kDa heat shock protein, mitochondrial OS=Homo sapiens GN=HSPD1 PE=1 SV=2	1	3	3	3	3	1	2	1	1	1	0	2	1	0	3	0	2	3	0	1	2	3	1	1	0	1	0	2	0	0	1	0	0	0	1	0	1	0	3	1	2	1
Q7Z6Z7-2;Q7Z6Z7-3;Q7Z6Z7;Q5H963;H0Y659	Q7Z6Z7-2;Q7Z6Z7-3;Q7Z6Z7	9;9;9;1;1	9;9;9;1;1	9;9;9;1;1	E3 ubiquitin-protein ligase HUWE1	HUWE1	sp|Q7Z6Z7-2|HUWE1_HUMAN Isoform 2 of E3 ubiquitin-protein ligase HUWE1 OS=Homo sapiens GN=HUWE1;sp|Q7Z6Z7-3|HUWE1_HUMAN Isoform 3 of E3 ubiquitin-protein ligase HUWE1 OS=Homo sapiens GN=HUWE1;sp|Q7Z6Z7|HUWE1_HUMAN E3 ubiquitin-protein ligase HUWE1 OS=Homo	5	9	9	9	1	2	1	0	5	4	1	0	1	1	0	1	0	1	0	0	1	0	1	0	0	0	6	1	3	9	0	1	0	0	0	1	1	0	1	2	1	0
P41252;J3KR24;A0A0A0MSX9;Q5TCD1;Q5TCC6	P41252;J3KR24;A0A0A0MSX9	28;26;26;5;4	28;26;26;5;4	28;26;26;5;4	Isoleucine--tRNA ligase, cytoplasmic	IARS	sp|P41252|SYIC_HUMAN Isoleucine--tRNA ligase, cytoplasmic OS=Homo sapiens GN=IARS PE=1 SV=2;tr|J3KR24|J3KR24_HUMAN Isoleucine--tRNA ligase, cytoplasmic OS=Homo sapiens GN=IARS PE=1 SV=1;tr|A0A0A0MSX9|A0A0A0MSX9_HUMAN Isoleucine--tRNA ligase, cytoplasmic OS	5	28	28	28	15	19	15	0	23	25	18	6	10	13	9	2	0	7	8	3	0	1	11	0	2	8	21	8	10	23	2	0	0	5	1	0	0	3	15	19	15	0
Q9Y5U9	Q9Y5U9	2	2	2	Immediate early response 3-interacting protein 1	IER3IP1	sp|Q9Y5U9|IR3IP_HUMAN Immediate early response 3-interacting protein 1 OS=Homo sapiens GN=IER3IP1 PE=1 SV=1	1	2	2	2	1	2	0	0	2	2	2	0	1	1	0	0	0	1	0	0	0	0	0	0	0	0	2	1	0	1	0	0	0	0	0	0	0	0	1	2	0	0
Q16666-3;Q16666-6;Q16666-2;Q16666;A0A0A0MRB1;H3BM18;X6RHM1;H3BVE6;X6RHR0;Q6K0P9-6;Q6K0P9-5;Q6K0P9-4;Q6K0P9-3;Q6K0P9-2;Q6K0P9	Q16666-3;Q16666-6;Q16666-2;Q16666	7;7;7;7;3;2;2;1;1;1;1;1;1;1;1	7;7;7;7;3;2;2;1;1;1;1;1;1;1;1	7;7;7;7;3;2;2;1;1;1;1;1;1;1;1	Gamma-interferon-inducible protein 16	IFI16	sp|Q16666-3|IF16_HUMAN Isoform 3 of Gamma-interferon-inducible protein 16 OS=Homo sapiens GN=IFI16;sp|Q16666-6|IF16_HUMAN Isoform 4 of Gamma-interferon-inducible protein 16 OS=Homo sapiens GN=IFI16;sp|Q16666-2|IF16_HUMAN Isoform 2 of Gamma-interferon-induc	15	7	7	7	5	5	5	1	6	6	7	6	6	0	0	0	0	0	0	0	0	0	3	0	3	2	6	6	6	6	0	0	0	0	0	0	0	0	5	5	5	1
Q96RY7;Q96RY7-2;I3L0Y8	Q96RY7;Q96RY7-2	10;8;1	10;8;1	10;8;1	Intraflagellar transport protein 140 homolog	IFT140	sp|Q96RY7|IF140_HUMAN Intraflagellar transport protein 140 homolog OS=Homo sapiens GN=IFT140 PE=1 SV=1;sp|Q96RY7-2|IF140_HUMAN Isoform 2 of Intraflagellar transport protein 140 homolog OS=Homo sapiens GN=IFT140	3	10	10	10	0	0	0	0	5	5	3	2	2	0	0	0	0	0	0	0	0	0	0	0	0	0	9	9	9	8	0	0	0	0	0	0	0	0	0	0	0	0
C9J5X1;P08069	C9J5X1;P08069	1;1	1;1	1;1	Tyrosine-protein kinase receptor;Insulin-like growth factor 1 receptor;Insulin-like growth factor 1 receptor alpha chain;Insulin-like growth factor 1 receptor beta chain	IGF1R	tr|C9J5X1|C9J5X1_HUMAN Tyrosine-protein kinase receptor OS=Homo sapiens GN=IGF1R PE=1 SV=1;sp|P08069|IGF1R_HUMAN Insulin-like growth factor 1 receptor OS=Homo sapiens GN=IGF1R PE=1 SV=1	2	1	1	1	0	0	0	0	1	1	1	0	1	0	0	0	0	0	0	0	0	0	0	0	0	0	1	0	1	1	0	0	0	0	0	0	0	0	0	0	0	0
F8W930;Q9Y6M1-5;Q9Y6M1-6;Q9Y6M1-3;Q9Y6M1-4;Q9Y6M1-1;Q9Y6M1	F8W930;Q9Y6M1-5;Q9Y6M1-6;Q9Y6M1-3;Q9Y6M1-4;Q9Y6M1-1;Q9Y6M1	2;2;2;2;2;2;2	2;2;2;2;2;2;2	2;2;2;2;2;2;2	Insulin-like growth factor 2 mRNA-binding protein 2	IGF2BP2	tr|F8W930|F8W930_HUMAN Insulin-like growth factor 2 mRNA-binding protein 2 OS=Homo sapiens GN=IGF2BP2 PE=1 SV=1;sp|Q9Y6M1-5|IF2B2_HUMAN Isoform 5 of Insulin-like growth factor 2 mRNA-binding protein 2 OS=Homo sapiens GN=IGF2BP2;sp|Q9Y6M1-6|IF2B2_HUMAN Isof	7	2	2	2	0	0	0	0	0	0	0	0	0	0	0	0	0	0	0	0	0	0	0	0	0	0	1	1	2	2	0	0	0	0	0	0	0	0	0	0	0	0
A0A087WV47;A0A087X079;S4R460;A0A0B4J2B5;A0A075B7F0;A0A0C4DH37;A0A0C4DH32;A0A0B4J1X5;A0A0B4J1V1;A0A0B4J1U9;A0A0B4J1U8;A0A087X2C0;P01781	A0A087WV47;A0A087X079;S4R460;A0A0B4J2B5;A0A075B7F0;A0A0C4DH37;A0A0C4DH32;A0A0B4J1X5;A0A0B4J1V1;A0A0B4J1U9;A0A0B4J1U8;A0A087X2C0;P01781	2;2;1;1;1;1;1;1;1;1;1;1;1	2;2;1;1;1;1;1;1;1;1;1;1;1	1;1;1;1;1;1;1;1;1;1;1;1;1	Ig heavy chain V-III region GAL	IGHG1;IGHV3OR16-9;IGHV3OR16-10;IGHV3-48;IGHV3-20;IGHV3-74;IGHV3-21;IGHV3-11;IGHV3-7;IGHM	tr|A0A087WV47|A0A087WV47_HUMAN Ig gamma-1 chain C region OS=Homo sapiens GN=IGHG1 PE=1 SV=1;tr|A0A087X079|A0A087X079_HUMAN Ig gamma-1 chain C region OS=Homo sapiens GN=IGHG1 PE=1 SV=1;tr|S4R460|S4R460_HUMAN Protein IGHV3OR16-9 OS=Homo sapiens GN=IGHV3OR16-	13	2	2	1	1	1	2	2	1	1	2	2	1	1	1	2	2	2	2	2	2	1	0	2	1	2	1	1	2	1	2	2	2	2	2	2	2	2	1	1	2	2
A0A0G2JN06;P01859	A0A0G2JN06;P01859	1;1	1;1	1;1	Ig gamma-2 chain C region	IGHG2	tr|A0A0G2JN06|A0A0G2JN06_HUMAN Ig gamma-2 chain C region (Fragment) OS=Homo sapiens GN=IGHG2 PE=1 SV=2;sp|P01859|IGHG2_HUMAN Ig gamma-2 chain C region OS=Homo sapiens GN=IGHG2 PE=1 SV=2	2	1	1	1	1	1	1	1	1	1	1	1	1	1	1	1	1	1	1	1	1	1	1	1	1	1	1	1	1	1	1	1	1	1	1	1	1	1	1	1	1	1
A0A075B6N8;A0A087WXL8;A0A087WVW2;P01860	A0A075B6N8;A0A087WXL8;A0A087WVW2;P01860	1;1;1;1	1;1;1;1	1;1;1;1	Ig gamma-3 chain C region	IGHG3	tr|A0A075B6N8|A0A075B6N8_HUMAN Ig gamma-3 chain C region (Fragment) OS=Homo sapiens GN=IGHG3 PE=1 SV=1;tr|A0A087WXL8|A0A087WXL8_HUMAN Ig gamma-3 chain C region OS=Homo sapiens GN=IGHG3 PE=1 SV=1;tr|A0A087WVW2|A0A087WVW2_HUMAN Ig gamma-3 chain C region OS=H	4	1	1	1	1	1	1	1	1	1	1	0	1	1	1	1	1	0	1	0	1	1	1	1	1	1	1	1	1	1	1	1	0	1	0	1	1	1	1	1	1	1
A0A0G2JPD4;CON__ENSEMBL:ENSBTAP00000024466;CON__ENSEMBL:ENSBTAP00000024462;P01861	A0A0G2JPD4;CON__ENSEMBL:ENSBTAP00000024466;CON__ENSEMBL:ENSBTAP00000024462;P01861	1;1;1;1	1;1;1;1	1;1;1;1	Ig gamma-4 chain C region	IGHG4	tr|A0A0G2JPD4|A0A0G2JPD4_HUMAN Ig gamma-4 chain C region (Fragment) OS=Homo sapiens GN=IGHG4 PE=1 SV=2;;;sp|P01861|IGHG4_HUMAN Ig gamma-4 chain C region OS=Homo sapiens GN=IGHG4 PE=1 SV=1	4	1	1	1	1	1	1	1	1	1	1	1	1	1	1	1	1	1	1	1	1	1	1	1	1	1	1	1	0	0	1	1	1	1	1	1	1	1	1	1	1	1
A0A0B4J1U7;A0A087WYJ9	A0A0B4J1U7;A0A087WYJ9	2;2	2;2	2;2		IGHV6-1;IGHM	tr|A0A0B4J1U7|A0A0B4J1U7_HUMAN Protein IGHV6-1 (Fragment) OS=Homo sapiens GN=IGHV6-1 PE=4 SV=1;tr|A0A087WYJ9|A0A087WYJ9_HUMAN Ig mu chain C region OS=Homo sapiens GN=IGHM PE=1 SV=1	2	2	2	2	2	2	1	2	1	2	1	2	1	2	1	1	2	2	1	1	2	1	1	1	2	0	2	1	1	2	1	2	2	1	2	2	2	0	2	2	1	2
A0A075B6S3;P06310	A0A075B6S3;P06310	3;3	1;1	1;1	Ig kappa chain V-II region RPMI 6410	IGKV2-30	tr|A0A075B6S3|A0A075B6S3_HUMAN Protein IGKV2-30 (Fragment) OS=Homo sapiens GN=IGKV2-30 PE=4 SV=1;sp|P06310|KV206_HUMAN Ig kappa chain V-II region RPMI 6410 OS=Homo sapiens PE=4 SV=1	2	3	1	1	3	3	3	3	3	3	3	3	3	3	3	3	3	3	3	3	3	3	3	3	3	3	3	3	3	2	3	3	3	3	3	3	3	3	1	1	1	1
A0A075B6R9	A0A075B6R9	4	4	3		IGKV2D-24	tr|A0A075B6R9|A0A075B6R9_HUMAN Protein IGKV2D-24 (Fragment) OS=Homo sapiens GN=IGKV2D-24 PE=4 SV=1	1	4	4	3	3	3	3	3	3	3	4	3	3	3	3	3	3	3	3	3	3	3	3	3	3	3	3	3	3	3	3	3	3	3	3	3	3	3	3	3	3	3
A0A087X0P6;A0A0A0MRZ7;A0A075B6S2;A0A0A0MTQ6;A0A087X0Q4;A0A087WW87;A0A075B6R1;A0A075B6S6;A0A075B6P5;P01617;P01614;P06309	A0A087X0P6;A0A0A0MRZ7;A0A075B6S2;A0A0A0MTQ6;A0A087X0Q4;A0A087WW87;A0A075B6R1;A0A075B6S6;A0A075B6P5;P01617;P01614;P06309	4;4;4;2;2;2;2;2;2;2;2;2	4;4;4;2;2;2;2;2;2;2;2;2	2;2;2;0;0;0;0;0;0;0;0;0	Ig kappa chain V-II region TEW;Ig kappa chain V-II region Cum;Ig kappa chain V-II region GM607	IGKV2D-29;IGKV2D-26;IGKV2D-28;IGKV2-40;IGKV2D-40;IGKV2D-30	tr|A0A087X0P6|A0A087X0P6_HUMAN Protein IGKV2D-29 OS=Homo sapiens GN=IGKV2D-29 PE=1 SV=1;tr|A0A0A0MRZ7|A0A0A0MRZ7_HUMAN Protein IGKV2D-26 (Fragment) OS=Homo sapiens GN=IGKV2D-26 PE=4 SV=1;tr|A0A075B6S2|A0A075B6S2_HUMAN Protein IGKV2D-29 (Fragment) OS=Homo s	12	4	4	2	4	4	4	4	4	4	4	4	4	4	4	4	4	4	4	4	4	4	4	4	4	3	4	4	4	4	4	4	4	4	4	4	4	4	4	4	4	4
P01625;P06312;P06313;P06314;P83593	P01625;P06312;P06313;P06314	3;3;3;3;1	3;3;3;3;1	3;3;3;3;1	Ig kappa chain V-IV region Len;Ig kappa chain V-IV region;Ig kappa chain V-IV region JI;Ig kappa chain V-IV region B17	IGKV4-1	sp|P01625|KV402_HUMAN Ig kappa chain V-IV region Len OS=Homo sapiens PE=1 SV=2;sp|P06312|KV401_HUMAN Ig kappa chain V-IV region (Fragment) OS=Homo sapiens GN=IGKV4-1 PE=4 SV=1;sp|P06313|KV403_HUMAN Ig kappa chain V-IV region JI OS=Homo sapiens PE=4 SV=1;sp	5	3	3	3	2	2	2	1	3	3	2	2	3	2	1	1	2	2	2	1	1	3	1	2	3	1	2	3	2	2	2	3	3	3	1	1	3	3	2	2	2	1
Q13123;D6REL4;Q9H4P6;E7EQZ7;D6RCQ4;D6RAY9	Q13123;D6REL4;Q9H4P6;E7EQZ7	4;3;3;3;1;1	4;3;3;3;1;1	4;3;3;3;1;1	Protein Red	IK	sp|Q13123|RED_HUMAN Protein Red OS=Homo sapiens GN=IK PE=1 SV=3;tr|D6REL4|D6REL4_HUMAN Protein Red (Fragment) OS=Homo sapiens GN=IK PE=1 SV=6;tr|Q9H4P6|Q9H4P6_HUMAN Clone TCCCIA00142 mRNA sequence OS=Homo sapiens GN=IK PE=1 SV=1;tr|E7EQZ7|E7EQZ7_HUMAN Prot	6	4	4	4	4	2	4	4	3	3	4	4	3	0	0	1	0	0	0	1	0	0	1	1	1	1	4	4	4	3	1	1	1	1	0	1	1	1	4	2	4	4
B4DY09;Q12905;X6R6Z1;A0A0A0MRL0	B4DY09;Q12905;X6R6Z1;A0A0A0MRL0	5;5;3;3	5;5;3;3	5;5;3;3	Interleukin enhancer-binding factor 2	ILF2	tr|B4DY09|B4DY09_HUMAN Interleukin enhancer-binding factor 2 OS=Homo sapiens GN=ILF2 PE=1 SV=1;sp|Q12905|ILF2_HUMAN Interleukin enhancer-binding factor 2 OS=Homo sapiens GN=ILF2 PE=1 SV=2;tr|X6R6Z1|X6R6Z1_HUMAN Interleukin enhancer-binding factor 2 (Fragme	4	5	5	5	2	2	2	0	2	2	2	2	2	0	1	0	0	0	1	0	0	0	1	0	0	0	4	2	3	4	0	0	0	0	0	0	0	0	2	2	2	0
A0A0A0MTH3;Q13418-3;Q13418-2;Q13418	A0A0A0MTH3;Q13418-3;Q13418-2;Q13418	3;3;3;3	3;3;3;3	3;3;3;3	Integrin-linked protein kinase	ILK	tr|A0A0A0MTH3|A0A0A0MTH3_HUMAN Integrin-linked protein kinase OS=Homo sapiens GN=ILK PE=1 SV=1;sp|Q13418-3|ILK_HUMAN Isoform 3 of Integrin-linked protein kinase OS=Homo sapiens GN=ILK;sp|Q13418-2|ILK_HUMAN Isoform 2 of Integrin-linked protein kinase OS=Hom	4	3	3	3	0	0	0	0	1	1	0	0	0	0	0	0	0	0	0	0	0	0	0	0	0	0	1	2	2	3	0	0	0	0	0	0	0	0	0	0	0	0
M0R026;A1L0T0;M0R1B5;E9PJS0	M0R026;A1L0T0;M0R1B5;E9PJS0	2;2;1;1	2;2;1;1	2;2;1;1	Acetolactate synthase-like protein	ILVBL	tr|M0R026|M0R026_HUMAN Acetolactate synthase-like protein OS=Homo sapiens GN=ILVBL PE=1 SV=1;sp|A1L0T0|ILVBL_HUMAN Acetolactate synthase-like protein OS=Homo sapiens GN=ILVBL PE=1 SV=2;tr|M0R1B5|M0R1B5_HUMAN Acetolactate synthase-like protein (Fragment) OS	4	2	2	2	1	0	0	0	2	2	1	0	0	0	0	0	0	0	0	0	0	0	0	0	1	0	1	0	0	1	0	0	0	0	0	1	0	0	1	0	0	0
H7C463;C9J406;B9A067;Q16891-3;Q16891-2;Q16891-4;Q16891	H7C463;C9J406;B9A067;Q16891-3;Q16891-2;Q16891-4;Q16891	1;1;1;1;1;1;1	1;1;1;1;1;1;1	1;1;1;1;1;1;1	MICOS complex subunit MIC60	IMMT	tr|H7C463|H7C463_HUMAN MICOS complex subunit MIC60 (Fragment) OS=Homo sapiens GN=IMMT PE=1 SV=1;tr|C9J406|C9J406_HUMAN MICOS complex subunit MIC60 OS=Homo sapiens GN=IMMT PE=1 SV=1;tr|B9A067|B9A067_HUMAN MICOS complex subunit MIC60 OS=Homo sapiens GN=IMMT	7	1	1	1	1	1	1	1	1	1	0	1	1	0	0	0	1	1	1	1	1	0	1	1	1	1	1	1	1	1	0	1	1	1	1	1	1	1	1	1	1	1
E5RG13;E5RIP7;H0YBL1;P29218;P29218-3	E5RG13;E5RIP7;H0YBL1;P29218;P29218-3	2;2;2;2;2	2;2;2;2;2	2;2;2;2;2	Inositol monophosphatase 1	IMPA1	tr|E5RG13|E5RG13_HUMAN Inositol monophosphatase 1 (Fragment) OS=Homo sapiens GN=IMPA1 PE=1 SV=1;tr|E5RIP7|E5RIP7_HUMAN Inositol monophosphatase 1 (Fragment) OS=Homo sapiens GN=IMPA1 PE=1 SV=7;tr|H0YBL1|H0YBL1_HUMAN Inositol monophosphatase 1 (Fragment) OS=	5	2	2	2	2	2	2	0	2	1	1	1	2	1	1	1	0	1	1	1	0	2	1	1	1	0	1	2	2	0	1	0	0	1	1	0	0	0	2	2	2	0
C9JZB0;Q9BT40-2;Q9BT40	C9JZB0;Q9BT40-2;Q9BT40	1;1;1	1;1;1	1;1;1	Inositol polyphosphate 5-phosphatase K	INPP5K	tr|C9JZB0|C9JZB0_HUMAN Inositol polyphosphate 5-phosphatase K (Fragment) OS=Homo sapiens GN=INPP5K PE=1 SV=1;sp|Q9BT40-2|INP5K_HUMAN Isoform 2 of Inositol polyphosphate 5-phosphatase K OS=Homo sapiens GN=INPP5K;sp|Q9BT40|INP5K_HUMAN Inositol polyphosphate	3	1	1	1	1	1	1	0	1	1	1	0	1	1	0	0	0	0	0	0	0	0	0	0	0	0	1	1	1	1	0	0	0	0	0	0	0	0	1	1	1	0
Q8N201;H7C582	Q8N201	17;1	17;1	17;1	Integrator complex subunit 1	INTS1	sp|Q8N201|INT1_HUMAN Integrator complex subunit 1 OS=Homo sapiens GN=INTS1 PE=1 SV=2	2	17	17	17	2	5	3	0	13	8	8	1	4	1	0	0	0	0	0	0	0	0	1	0	0	0	12	2	4	16	0	0	0	1	0	0	0	0	2	5	3	0
J3KMZ7;Q9H0H0	J3KMZ7;Q9H0H0	1;1	1;1	1;1	Integrator complex subunit 2	INTS2	tr|J3KMZ7|J3KMZ7_HUMAN Integrator complex subunit 2 OS=Homo sapiens GN=INTS2 PE=1 SV=1;sp|Q9H0H0|INT2_HUMAN Integrator complex subunit 2 OS=Homo sapiens GN=INTS2 PE=1 SV=2	2	1	1	1	0	0	0	0	0	0	0	0	0	0	0	0	0	0	0	0	0	0	0	0	0	0	0	0	0	1	0	0	0	0	0	0	0	0	0	0	0	0
Q68E01-2;Q68E01;Q68E01-3;Q68E01-4;A0A096LNW8	Q68E01-2;Q68E01;Q68E01-3	13;12;9;5;3	13;12;9;5;3	13;12;9;5;3	Integrator complex subunit 3	INTS3	sp|Q68E01-2|INT3_HUMAN Isoform 2 of Integrator complex subunit 3 OS=Homo sapiens GN=INTS3;sp|Q68E01|INT3_HUMAN Integrator complex subunit 3 OS=Homo sapiens GN=INTS3 PE=1 SV=1;sp|Q68E01-3|INT3_HUMAN Isoform 3 of Integrator complex subunit 3 OS=Homo sapiens	5	13	13	13	9	11	7	0	13	13	9	1	9	5	4	0	0	3	4	0	0	0	4	0	0	3	12	5	4	11	1	0	1	1	0	1	0	1	9	11	7	0
Q96HW7;Q96HW7-4;Q96HW7-3	Q96HW7;Q96HW7-4;Q96HW7-3	2;1;1	2;1;1	2;1;1	Integrator complex subunit 4	INTS4	sp|Q96HW7|INT4_HUMAN Integrator complex subunit 4 OS=Homo sapiens GN=INTS4 PE=1 SV=2;sp|Q96HW7-4|INT4_HUMAN Isoform 4 of Integrator complex subunit 4 OS=Homo sapiens GN=INTS4;sp|Q96HW7-3|INT4_HUMAN Isoform 3 of Integrator complex subunit 4 OS=Homo sapiens	3	2	2	2	0	1	0	0	2	2	1	0	1	0	0	0	0	0	0	0	0	0	0	0	0	0	1	0	0	1	0	0	0	0	0	0	0	0	0	1	0	0
Q6P9B9	Q6P9B9	6	6	6	Integrator complex subunit 5	INTS5	sp|Q6P9B9|INT5_HUMAN Integrator complex subunit 5 OS=Homo sapiens GN=INTS5 PE=1 SV=1	1	6	6	6	2	4	2	0	6	6	5	0	0	0	0	0	0	1	0	0	0	0	1	0	0	2	6	0	3	6	0	0	0	0	0	0	0	0	2	4	2	0
Q9NVH2-4;Q9NVH2-3;Q9NVH2-2;Q9NVH2;A0A087WXK3	Q9NVH2-4;Q9NVH2-3;Q9NVH2-2;Q9NVH2;A0A087WXK3	3;3;3;3;2	3;3;3;3;2	3;3;3;3;2	Integrator complex subunit 7	INTS7	sp|Q9NVH2-4|INT7_HUMAN Isoform 4 of Integrator complex subunit 7 OS=Homo sapiens GN=INTS7;sp|Q9NVH2-3|INT7_HUMAN Isoform 3 of Integrator complex subunit 7 OS=Homo sapiens GN=INTS7;sp|Q9NVH2-2|INT7_HUMAN Isoform 2 of Integrator complex subunit 7 OS=Homo sap	5	3	3	3	0	0	0	0	1	1	0	0	0	0	0	0	0	0	0	0	0	0	0	0	0	0	3	1	1	3	0	0	0	0	0	0	0	0	0	0	0	0
Q75QN2-2;Q75QN2;H0YBS1;E5RIN8;E5RG48;J3KNV5;E5RJL5;E5RJF0;H0YBQ1	Q75QN2-2;Q75QN2;H0YBS1;E5RIN8;E5RG48;J3KNV5	4;4;3;2;2;2;1;1;1	4;4;3;2;2;2;1;1;1	4;4;3;2;2;2;1;1;1	Integrator complex subunit 8	INTS8	sp|Q75QN2-2|INT8_HUMAN Isoform 2 of Integrator complex subunit 8 OS=Homo sapiens GN=INTS8;sp|Q75QN2|INT8_HUMAN Integrator complex subunit 8 OS=Homo sapiens GN=INTS8 PE=1 SV=1;tr|H0YBS1|H0YBS1_HUMAN Integrator complex subunit 8 (Fragment) OS=Homo sapiens GN	9	4	4	4	0	0	0	0	2	2	2	0	0	0	0	0	0	0	0	0	0	0	0	0	0	0	2	0	1	4	0	0	0	0	0	0	0	0	0	0	0	0
Q9NV88-3;Q9NV88-2;Q9NV88;G3XAN1;H0YBK3;H0YBH8;E5RG70	Q9NV88-3;Q9NV88-2;Q9NV88;G3XAN1	4;4;4;3;1;1;1	4;4;4;3;1;1;1	4;4;4;3;1;1;1	Integrator complex subunit 9	INTS9	sp|Q9NV88-3|INT9_HUMAN Isoform 3 of Integrator complex subunit 9 OS=Homo sapiens GN=INTS9;sp|Q9NV88-2|INT9_HUMAN Isoform 2 of Integrator complex subunit 9 OS=Homo sapiens GN=INTS9;sp|Q9NV88|INT9_HUMAN Integrator complex subunit 9 OS=Homo sapiens GN=INTS9 P	7	4	4	4	0	0	0	0	4	4	3	1	1	0	0	0	0	0	0	0	0	0	0	0	0	0	4	4	2	2	0	0	0	0	0	0	0	0	0	0	0	0
Q9UHH9;A0A0U1RVI5;C9JU99;C9JGK2;C9JHX0;C9JMC9;C9JLG7;F8WDQ5;C9JHV2;C9J536;C9J124;C9J3W9;C9JRM0;C9J8W6;Q9UHH9-3;Q9UHH9-6;Q9UHH9-2;Q9UHH9-4;Q9UHH9-5	Q9UHH9	3;1;1;1;1;1;1;1;1;1;1;1;1;1;1;1;1;1;1	3;1;1;1;1;1;1;1;1;1;1;1;1;1;1;1;1;1;1	3;1;1;1;1;1;1;1;1;1;1;1;1;1;1;1;1;1;1	Inositol hexakisphosphate kinase 2	IP6K2	sp|Q9UHH9|IP6K2_HUMAN Inositol hexakisphosphate kinase 2 OS=Homo sapiens GN=IP6K2 PE=1 SV=2	19	3	3	3	0	0	0	0	3	3	3	2	2	0	0	0	0	0	0	0	0	0	0	0	0	0	3	3	3	3	0	0	0	0	0	0	0	0	0	0	0	0
D6RCN7;D6RJB1;F8WDV0;Q9UI26;Q9UI26-2	D6RCN7;D6RJB1;F8WDV0;Q9UI26;Q9UI26-2	1;1;1;1;1	1;1;1;1;1	1;1;1;1;1	Importin-11	IPO11	tr|D6RCN7|D6RCN7_HUMAN Importin-11 (Fragment) OS=Homo sapiens GN=IPO11 PE=1 SV=7;tr|D6RJB1|D6RJB1_HUMAN Importin-11 (Fragment) OS=Homo sapiens GN=IPO11 PE=1 SV=1;tr|F8WDV0|F8WDV0_HUMAN Importin-11 OS=Homo sapiens GN=IPO11 PE=1 SV=1;sp|Q9UI26|IPO11_HUMAN Im	5	1	1	1	0	0	0	0	1	0	1	0	0	0	0	0	0	0	0	0	0	0	0	0	0	1	1	0	0	1	0	0	0	0	0	0	0	0	0	0	0	0
Q8TEX9;Q8TEX9-2;H0YN14;H0YLV0;H0YL92;H0YN07;H0YMR4;H0YKG5;H0YK93	Q8TEX9;Q8TEX9-2;H0YN14	7;7;6;3;3;3;3;2;1	7;7;6;3;3;3;3;2;1	7;7;6;3;3;3;3;2;1	Importin-4	IPO4	sp|Q8TEX9|IPO4_HUMAN Importin-4 OS=Homo sapiens GN=IPO4 PE=1 SV=2;sp|Q8TEX9-2|IPO4_HUMAN Isoform 2 of Importin-4 OS=Homo sapiens GN=IPO4;tr|H0YN14|H0YN14_HUMAN Importin-4 OS=Homo sapiens GN=IPO4 PE=1 SV=1	9	7	7	7	0	1	0	0	3	4	1	0	2	0	0	0	0	0	0	0	0	0	0	0	0	0	4	1	1	7	0	0	1	0	0	1	0	0	0	1	0	0
O95373;E9PLJ0;E9PLB2	O95373	20;2;1	20;2;1	19;2;1	Importin-7	IPO7	sp|O95373|IPO7_HUMAN Importin-7 OS=Homo sapiens GN=IPO7 PE=1 SV=1	3	20	20	19	10	14	6	0	18	18	13	2	7	7	5	1	0	4	7	2	1	1	2	0	1	3	15	4	3	16	2	2	1	1	0	1	0	0	10	14	6	0
O15397;O15397-2;F5H244;F5H2I3	O15397;O15397-2	6;4;2;1	5;3;2;1	5;3;2;1	Importin-8	IPO8	sp|O15397|IPO8_HUMAN Importin-8 OS=Homo sapiens GN=IPO8 PE=1 SV=2;sp|O15397-2|IPO8_HUMAN Isoform 2 of Importin-8 OS=Homo sapiens GN=IPO8	4	6	5	5	1	4	2	0	4	6	2	0	1	2	0	0	0	0	1	0	0	0	0	0	0	2	5	0	0	5	0	0	0	0	0	0	0	0	1	3	1	0
Q96P70	Q96P70	10	10	10	Importin-9	IPO9	sp|Q96P70|IPO9_HUMAN Importin-9 OS=Homo sapiens GN=IPO9 PE=1 SV=3	1	10	10	10	5	6	2	0	8	8	5	1	1	4	1	0	0	1	2	0	0	0	3	0	0	4	7	1	1	9	0	0	0	0	0	0	0	1	5	6	2	0
H0YLE8;P46940;A0A0J9YXZ5	H0YLE8;P46940;A0A0J9YXZ5	2;2;1	2;2;1	2;2;1	Ras GTPase-activating-like protein IQGAP1	IQGAP1	tr|H0YLE8|H0YLE8_HUMAN Ras GTPase-activating-like protein IQGAP1 OS=Homo sapiens GN=IQGAP1 PE=1 SV=1;sp|P46940|IQGA1_HUMAN Ras GTPase-activating-like protein IQGAP1 OS=Homo sapiens GN=IQGAP1 PE=1 SV=1;tr|A0A0J9YXZ5|A0A0J9YXZ5_HUMAN Ras GTPase-activating-li	3	2	2	2	0	0	2	0	0	0	1	0	0	1	1	1	1	0	1	1	1	0	2	1	2	1	0	1	1	1	1	1	1	0	0	1	0	0	0	0	2	0
Q86VI3;F2Z2E2	Q86VI3;F2Z2E2	6;5	6;5	6;5	Ras GTPase-activating-like protein IQGAP3	IQGAP3	sp|Q86VI3|IQGA3_HUMAN Ras GTPase-activating-like protein IQGAP3 OS=Homo sapiens GN=IQGAP3 PE=1 SV=2;tr|F2Z2E2|F2Z2E2_HUMAN Ras GTPase-activating-like protein IQGAP3 OS=Homo sapiens GN=IQGAP3 PE=1 SV=1	2	6	6	6	0	0	0	0	2	2	1	0	0	0	0	0	0	0	0	0	0	0	0	0	0	0	5	0	1	6	0	0	0	0	0	0	0	0	0	0	0	0
A0A087WWK8;Q6DN90-2;A0A0C4DGT3;A0A0G2JLG2;Q9UPP2-2;Q9UPP2	A0A087WWK8;Q6DN90-2;A0A0C4DGT3	61;54;52;1;1;1	61;54;52;1;1;1	5;0;0;0;0;0	IQ motif and SEC7 domain-containing protein 1	IQSEC1	tr|A0A087WWK8|A0A087WWK8_HUMAN IQ motif and SEC7 domain-containing protein 1 OS=Homo sapiens GN=IQSEC1 PE=1 SV=1;sp|Q6DN90-2|IQEC1_HUMAN Isoform 2 of IQ motif and SEC7 domain-containing protein 1 OS=Homo sapiens GN=IQSEC1;tr|A0A0C4DGT3|A0A0C4DGT3_HUMAN IQ	6	61	61	5	37	42	35	17	51	51	53	40	38	31	25	19	17	30	32	20	15	17	29	16	22	28	51	46	42	49	17	13	10	22	17	7	11	25	37	42	35	17
Q6DN90	Q6DN90	57	1	1	IQ motif and SEC7 domain-containing protein 1	IQSEC1	sp|Q6DN90|IQEC1_HUMAN IQ motif and SEC7 domain-containing protein 1 OS=Homo sapiens GN=IQSEC1 PE=1 SV=1	1	57	1	1	33	39	31	16	47	47	48	35	36	29	23	18	15	28	32	19	14	17	27	15	21	23	46	43	38	46	16	12	9	20	17	7	10	22	0	0	0	0
Q5JU85-3;Q5JU85;Q5JU85-2	Q5JU85-3;Q5JU85;Q5JU85-2	8;8;8	2;2;2	2;2;2	IQ motif and SEC7 domain-containing protein 2	IQSEC2	sp|Q5JU85-3|IQEC2_HUMAN Isoform 3 of IQ motif and SEC7 domain-containing protein 2 OS=Homo sapiens GN=IQSEC2;sp|Q5JU85|IQEC2_HUMAN IQ motif and SEC7 domain-containing protein 2 OS=Homo sapiens GN=IQSEC2 PE=1 SV=1;sp|Q5JU85-2|IQEC2_HUMAN Isoform 2 of IQ mot	3	8	2	2	7	6	6	3	8	8	8	5	5	5	4	3	2	7	4	4	4	4	4	3	5	4	8	8	5	7	5	2	2	3	4	2	2	3	2	1	2	0
Q96J02-3;Q96J02-2;Q96J02;H0YBS9;O00308-3;Q9H0M0-6;O00308-2;Q9H0M0-3;O00308;Q9H0M0	Q96J02-3;Q96J02-2;Q96J02	4;4;4;1;1;1;1;1;1;1	4;4;4;1;1;1;1;1;1;1	4;4;4;1;1;1;1;1;1;1	E3 ubiquitin-protein ligase Itchy homolog	ITCH	sp|Q96J02-3|ITCH_HUMAN Isoform 3 of E3 ubiquitin-protein ligase Itchy homolog OS=Homo sapiens GN=ITCH;sp|Q96J02-2|ITCH_HUMAN Isoform 2 of E3 ubiquitin-protein ligase Itchy homolog OS=Homo sapiens GN=ITCH;sp|Q96J02|ITCH_HUMAN E3 ubiquitin-protein ligase Itc	10	4	4	4	0	0	0	0	0	0	0	0	0	0	0	0	0	0	0	0	0	0	2	0	1	2	4	2	3	3	0	0	0	0	0	0	0	0	0	0	0	0
P26006;P26006-1;H0YA49;D6R9X8	P26006;P26006-1	8;7;2;1	8;7;2;1	8;7;2;1	Integrin alpha-3;Integrin alpha-3 heavy chain;Integrin alpha-3 light chain	ITGA3	sp|P26006|ITA3_HUMAN Integrin alpha-3 OS=Homo sapiens GN=ITGA3 PE=1 SV=5;sp|P26006-1|ITA3_HUMAN Isoform 2 of Integrin alpha-3 OS=Homo sapiens GN=ITGA3	4	8	8	8	6	6	5	1	7	7	6	4	5	5	3	2	1	4	3	1	0	1	3	0	1	5	7	5	5	7	1	0	0	2	1	0	0	3	6	6	5	1
H0YIV7;P08648	H0YIV7;P08648	3;3	3;3	3;3	Integrin alpha-5;Integrin alpha-5 heavy chain;Integrin alpha-5 light chain	ITGA5	tr|H0YIV7|H0YIV7_HUMAN Integrin alpha-5 (Fragment) OS=Homo sapiens GN=ITGA5 PE=1 SV=1;sp|P08648|ITA5_HUMAN Integrin alpha-5 OS=Homo sapiens GN=ITGA5 PE=1 SV=2	2	3	3	3	0	0	0	0	1	1	1	0	0	0	0	0	1	0	0	0	0	0	2	0	0	0	2	1	2	3	0	0	0	0	0	0	0	0	0	0	0	0
P06756-3;P06756-2;P06756;H7BZG1	P06756-3;P06756-2;P06756	6;6;6;1	6;6;6;1	6;6;6;1	Integrin alpha-V;Integrin alpha-V heavy chain;Integrin alpha-V light chain	ITGAV	sp|P06756-3|ITAV_HUMAN Isoform 3 of Integrin alpha-V OS=Homo sapiens GN=ITGAV;sp|P06756-2|ITAV_HUMAN Isoform 2 of Integrin alpha-V OS=Homo sapiens GN=ITGAV;sp|P06756|ITAV_HUMAN Integrin alpha-V OS=Homo sapiens GN=ITGAV PE=1 SV=2	4	6	6	6	1	0	0	0	4	4	2	0	1	0	0	0	0	0	0	0	0	0	0	0	0	0	6	4	3	4	0	0	0	0	0	0	0	0	1	0	0	0
P05556;P05556-2;P05556-5;P05556-4;P05556-3;C9JPK5;Q5T3E6;E9PLR6;E7EUI6;E7EQW5;E7ERX5;C9JJP8;Q5T3E5;E9PQJ2;H7C4N8	P05556;P05556-2;P05556-5;P05556-4;P05556-3	18;17;17;17;17;7;7;7;7;7;5;4;4;4;1	18;17;17;17;17;7;7;7;7;7;5;4;4;4;1	18;17;17;17;17;7;7;7;7;7;5;4;4;4;1	Integrin beta-1	ITGB1	sp|P05556|ITB1_HUMAN Integrin beta-1 OS=Homo sapiens GN=ITGB1 PE=1 SV=2;sp|P05556-2|ITB1_HUMAN Isoform 2 of Integrin beta-1 OS=Homo sapiens GN=ITGB1;sp|P05556-5|ITB1_HUMAN Isoform 5 of Integrin beta-1 OS=Homo sapiens GN=ITGB1;sp|P05556-4|ITB1_HUMAN Isoform	15	18	18	18	15	17	14	4	17	17	17	10	11	11	11	8	3	11	11	7	2	5	10	3	3	9	17	12	12	14	4	1	1	10	5	0	0	7	15	17	14	4
A0A087WXP3;E9PEE8;P18564-2;P18564	A0A087WXP3;E9PEE8;P18564-2;P18564	1;1;1;1	1;1;1;1	1;1;1;1	Integrin beta;Integrin beta-6	ITGB6	tr|A0A087WXP3|A0A087WXP3_HUMAN Integrin beta OS=Homo sapiens GN=ITGB6 PE=1 SV=1;tr|E9PEE8|E9PEE8_HUMAN Integrin beta OS=Homo sapiens GN=ITGB6 PE=1 SV=1;sp|P18564-2|ITB6_HUMAN Isoform 2 of Integrin beta-6 OS=Homo sapiens GN=ITGB6;sp|P18564|ITB6_HUMAN Integr	4	1	1	1	1	1	1	0	1	1	1	1	1	1	0	1	0	1	1	1	0	1	1	0	1	1	1	1	1	1	1	1	1	1	1	0	0	0	1	1	1	0
E7ET33;Q06033-2;Q06033	E7ET33;Q06033-2;Q06033	1;1;1	1;1;1	1;1;1	Inter-alpha-trypsin inhibitor heavy chain H3	ITIH3	tr|E7ET33|E7ET33_HUMAN Inter-alpha-trypsin inhibitor heavy chain H3 OS=Homo sapiens GN=ITIH3 PE=1 SV=1;sp|Q06033-2|ITIH3_HUMAN Isoform 2 of Inter-alpha-trypsin inhibitor heavy chain H3 OS=Homo sapiens GN=ITIH3;sp|Q06033|ITIH3_HUMAN Inter-alpha-trypsin inhi	3	1	1	1	1	1	1	0	1	1	1	1	1	1	1	1	1	1	1	1	0	1	1	0	1	0	1	1	0	0	1	0	0	0	1	1	1	0	1	1	1	0
F5H4I5;E7EUS6;C9JG41;B8ZZM6;Q9NQX7-2;Q9NQX7-3;Q9NQX7	F5H4I5;E7EUS6;C9JG41;B8ZZM6;Q9NQX7-2;Q9NQX7-3;Q9NQX7	1;1;1;1;1;1;1	1;1;1;1;1;1;1	1;1;1;1;1;1;1	Integral membrane protein 2C;CT-BRI3	ITM2C	tr|F5H4I5|F5H4I5_HUMAN Integral membrane protein 2C (Fragment) OS=Homo sapiens GN=ITM2C PE=1 SV=1;tr|E7EUS6|E7EUS6_HUMAN Integral membrane protein 2C (Fragment) OS=Homo sapiens GN=ITM2C PE=1 SV=2;tr|C9JG41|C9JG41_HUMAN Integral membrane protein 2C (Fragmen	7	1	1	1	0	0	0	0	1	0	1	0	0	0	0	0	0	0	0	0	0	0	0	0	0	0	1	0	0	1	0	0	0	0	0	0	0	0	0	0	0	0
A0A087WY88;Q8N5M9	A0A087WY88;Q8N5M9	4;4	4;4	4;4	Protein jagunal homolog 1	JAGN1	tr|A0A087WY88|A0A087WY88_HUMAN Protein jagunal homolog 1 OS=Homo sapiens GN=JAGN1 PE=1 SV=1;sp|Q8N5M9|JAGN1_HUMAN Protein jagunal homolog 1 OS=Homo sapiens GN=JAGN1 PE=1 SV=1	2	4	4	4	2	3	3	0	3	3	3	1	1	2	1	1	0	1	1	1	0	1	1	0	1	3	3	1	2	2	1	0	0	2	1	0	0	0	2	3	3	0
P23458	P23458	10	10	10	Tyrosine-protein kinase JAK1	JAK1	sp|P23458|JAK1_HUMAN Tyrosine-protein kinase JAK1 OS=Homo sapiens GN=JAK1 PE=1 SV=2	1	10	10	10	0	0	1	1	2	2	1	1	0	0	0	0	0	0	0	0	0	0	5	6	7	4	10	7	6	7	0	0	0	0	0	0	0	0	0	0	1	1
Q92833-3;Q92833;Q92833-2	Q92833-3;Q92833;Q92833-2	2;2;1	2;2;1	2;2;1	Protein Jumonji	JARID2	sp|Q92833-3|JARD2_HUMAN Isoform 3 of Protein Jumonji OS=Homo sapiens GN=JARID2;sp|Q92833|JARD2_HUMAN Protein Jumonji OS=Homo sapiens GN=JARID2 PE=1 SV=2;sp|Q92833-2|JARD2_HUMAN Isoform 2 of Protein Jumonji OS=Homo sapiens GN=JARID2	3	2	2	2	1	0	1	1	1	1	0	0	0	0	0	0	0	0	0	0	0	1	0	1	1	1	1	2	2	1	0	1	1	0	0	0	1	1	1	0	1	1
Q15652-3;Q15652;Q15652-2;H7BXU7	Q15652-3;Q15652;Q15652-2	12;12;8;2	12;12;8;2	12;12;8;2	Probable JmjC domain-containing histone demethylation protein 2C	JMJD1C	sp|Q15652-3|JHD2C_HUMAN Isoform 3 of Probable JmjC domain-containing histone demethylation protein 2C OS=Homo sapiens GN=JMJD1C;sp|Q15652|JHD2C_HUMAN Probable JmjC domain-containing histone demethylation protein 2C OS=Homo sapiens GN=JMJD1C PE=1 SV=2;sp|Q1	4	12	12	12	0	1	2	0	11	11	9	11	8	0	0	0	1	0	0	0	0	1	1	1	1	0	8	10	10	7	0	1	0	0	0	1	1	0	0	1	2	0
B2WTI3;B2WTI4;K7EJU9;Q6NYC1-2;Q6NYC1;Q6NYC1-3	B2WTI3;B2WTI4;K7EJU9;Q6NYC1-2;Q6NYC1;Q6NYC1-3	2;2;2;2;2;2	2;2;2;2;2;2	2;2;2;2;2;2	Bifunctional arginine demethylase and lysyl-hydroxylase JMJD6	JMJD6	tr|B2WTI3|B2WTI3_HUMAN Bifunctional arginine demethylase and lysyl-hydroxylase JMJD6 OS=Homo sapiens GN=JMJD6 PE=1 SV=1;tr|B2WTI4|B2WTI4_HUMAN Bifunctional arginine demethylase and lysyl-hydroxylase JMJD6 OS=Homo sapiens GN=JMJD6 PE=1 SV=1;tr|K7EJU9|K7EJU9	6	2	2	2	0	0	0	0	1	1	1	1	0	0	0	0	0	0	0	0	0	0	0	0	0	0	1	1	1	2	0	0	0	0	0	0	0	0	0	0	0	0
D3DWI5;Q86XJ5;O75564	D3DWI5;Q86XJ5;O75564	2;2;2	2;2;2	2;2;2	Jerky protein homolog	JRK	tr|D3DWI5|D3DWI5_HUMAN Jerky homolog (Mouse), isoform CRA_b OS=Homo sapiens GN=JRK PE=1 SV=1;tr|Q86XJ5|Q86XJ5_HUMAN JRK protein OS=Homo sapiens GN=JRK PE=1 SV=1;sp|O75564|JERKY_HUMAN Jerky protein homolog OS=Homo sapiens GN=JRK PE=1 SV=2	3	2	2	2	0	0	0	0	1	1	1	1	1	0	0	0	0	0	0	0	0	0	0	0	0	0	0	1	2	2	0	0	0	0	0	0	0	0	0	0	0	0
P14923;C9JTX4;C9J826;C9JK18;C9JKY1	P14923	5;1;1;1;1	4;1;1;1;1	4;1;1;1;1	Junction plakoglobin	JUP	sp|P14923|PLAK_HUMAN Junction plakoglobin OS=Homo sapiens GN=JUP PE=1 SV=3	5	5	4	4	0	1	2	0	0	2	0	0	0	0	0	0	0	0	0	0	1	0	0	1	1	2	5	1	1	3	1	0	0	0	0	2	0	0	0	1	2	0
Q92993-2;Q92993;E9PJI1;Q92993-4;Q92993-3	Q92993-2;Q92993;E9PJI1;Q92993-4;Q92993-3	2;2;1;1;1	2;2;1;1;1	2;2;1;1;1	Histone acetyltransferase KAT5;Histone acetyltransferase	KAT5	sp|Q92993-2|KAT5_HUMAN Isoform 2 of Histone acetyltransferase KAT5 OS=Homo sapiens GN=KAT5;sp|Q92993|KAT5_HUMAN Histone acetyltransferase KAT5 OS=Homo sapiens GN=KAT5 PE=1 SV=2;tr|E9PJI1|E9PJI1_HUMAN Histone acetyltransferase OS=Homo sapiens GN=KAT5 PE=1 S	5	2	2	2	1	0	0	0	2	2	2	1	1	0	0	0	0	0	0	0	0	0	0	0	0	0	2	2	2	2	0	0	0	0	0	0	0	0	1	0	0	0
O95251-2;O95251-4;O95251;E7EUP3;O95251-3;O95251-5	O95251-2;O95251-4;O95251	3;3;3;1;1;1	3;3;3;1;1;1	3;3;3;1;1;1	Histone acetyltransferase KAT7	KAT7	sp|O95251-2|KAT7_HUMAN Isoform 2 of Histone acetyltransferase KAT7 OS=Homo sapiens GN=KAT7;sp|O95251-4|KAT7_HUMAN Isoform 4 of Histone acetyltransferase KAT7 OS=Homo sapiens GN=KAT7;sp|O95251|KAT7_HUMAN Histone acetyltransferase KAT7 OS=Homo sapiens GN=KAT	6	3	3	3	0	0	0	0	3	3	2	2	1	0	0	0	0	0	0	0	0	0	0	0	0	0	2	3	1	2	0	0	0	0	0	0	0	0	0	0	0	0
A0A075B6T4;Q9NVX7;Q9NVX7-2;E9PL18;E9PQ38	A0A075B6T4;Q9NVX7;Q9NVX7-2;E9PL18;E9PQ38	2;2;2;1;1	2;2;2;1;1	2;2;2;1;1	Kelch repeat and BTB domain-containing protein 4	KBTBD4	tr|A0A075B6T4|A0A075B6T4_HUMAN Kelch repeat and BTB domain-containing protein 4 OS=Homo sapiens GN=KBTBD4 PE=1 SV=1;sp|Q9NVX7|KBTB4_HUMAN Kelch repeat and BTB domain-containing protein 4 OS=Homo sapiens GN=KBTBD4 PE=1 SV=3;sp|Q9NVX7-2|KBTB4_HUMAN Isoform 2	5	2	2	2	0	0	0	0	1	1	0	0	1	0	0	0	0	0	0	0	0	0	0	0	0	0	2	2	2	2	0	0	0	0	0	0	0	0	0	0	0	0
Q8NC54	Q8NC54	2	2	2	Keratinocyte-associated transmembrane protein 2	KCT2	sp|Q8NC54|KCT2_HUMAN Keratinocyte-associated transmembrane protein 2 OS=Homo sapiens GN=KCT2 PE=2 SV=2	1	2	2	2	0	2	1	1	2	2	2	1	1	1	0	0	1	1	0	0	0	0	0	0	0	0	2	2	1	1	0	1	0	0	0	0	0	0	0	2	1	1
O60341;O60341-2;R4GMQ1;R4GMP9	O60341;O60341-2	7;7;3;3	7;7;3;3	7;7;3;3	Lysine-specific histone demethylase 1A	KDM1A	sp|O60341|KDM1A_HUMAN Lysine-specific histone demethylase 1A OS=Homo sapiens GN=KDM1A PE=1 SV=2;sp|O60341-2|KDM1A_HUMAN Isoform 2 of Lysine-specific histone demethylase 1A OS=Homo sapiens GN=KDM1A	4	7	7	7	0	0	0	0	4	5	3	3	1	0	0	0	0	0	0	0	0	0	0	0	0	0	6	4	3	3	0	0	0	0	0	0	0	0	0	0	0	0
Q8NHM5-2;Q8NHM5;A0A0C4DGG3;Q8NHM5-4;Q8NHM5-3;S4R3G4;F8WBN2;F6SRV7;Q8NHM5-5	Q8NHM5-2;Q8NHM5;A0A0C4DGG3;Q8NHM5-4;Q8NHM5-3	4;4;3;3;3;1;1;1;1	4;4;3;3;3;1;1;1;1	4;4;3;3;3;1;1;1;1	Lysine-specific demethylase 2B	KDM2B	sp|Q8NHM5-2|KDM2B_HUMAN Isoform 2 of Lysine-specific demethylase 2B OS=Homo sapiens GN=KDM2B;sp|Q8NHM5|KDM2B_HUMAN Lysine-specific demethylase 2B OS=Homo sapiens GN=KDM2B PE=1 SV=1;tr|A0A0C4DGG3|A0A0C4DGG3_HUMAN Lysine-specific demethylase 2B OS=Homo sapie	9	4	4	4	3	4	2	0	4	3	3	0	1	0	0	0	0	0	0	0	0	0	0	0	0	0	0	0	1	0	0	0	0	0	0	0	0	0	3	4	2	0
O75164;O75164-2	O75164;O75164-2	14;7	14;7	13;7	Lysine-specific demethylase 4A	KDM4A	sp|O75164|KDM4A_HUMAN Lysine-specific demethylase 4A OS=Homo sapiens GN=KDM4A PE=1 SV=2;sp|O75164-2|KDM4A_HUMAN Isoform 2 of Lysine-specific demethylase 4A OS=Homo sapiens GN=KDM4A	2	14	14	13	1	1	1	0	11	11	10	11	9	0	0	0	1	0	0	0	0	0	0	0	0	0	11	12	11	11	0	0	0	1	0	1	0	0	1	1	1	0
K7EQ54;A0A0C4DFL8;F5GX28;O94953;O94953-2	K7EQ54;A0A0C4DFL8;F5GX28;O94953;O94953-2	2;2;2;2;1	1;1;1;1;0	1;1;1;1;0	Lysine-specific demethylase 4B	KDM4B	tr|K7EQ54|K7EQ54_HUMAN Lysine-specific demethylase 4B (Fragment) OS=Homo sapiens GN=KDM4B PE=1 SV=2;tr|A0A0C4DFL8|A0A0C4DFL8_HUMAN Lysine-specific demethylase 4B OS=Homo sapiens GN=KDM4B PE=1 SV=1;tr|F5GX28|F5GX28_HUMAN Lysine-specific demethylase 4B OS=Ho	5	2	1	1	0	0	0	0	2	2	2	1	2	0	0	0	0	0	0	0	0	0	0	0	0	0	2	1	2	2	0	0	0	0	0	0	0	0	0	0	0	0
F5H1F7;P29375;P29375-2;E7EV89;F5H322;F5GZR8	F5H1F7;P29375;P29375-2	12;12;11;5;2;2	11;11;10;5;2;2	11;11;10;5;2;2	Lysine-specific demethylase 5A	KDM5A	tr|F5H1F7|F5H1F7_HUMAN Lysine-specific demethylase 5A OS=Homo sapiens GN=KDM5A PE=1 SV=2;sp|P29375|KDM5A_HUMAN Lysine-specific demethylase 5A OS=Homo sapiens GN=KDM5A PE=1 SV=3;sp|P29375-2|KDM5A_HUMAN Isoform 2 of Lysine-specific demethylase 5A OS=Homo sap	6	12	11	11	4	5	1	0	10	10	9	5	7	0	0	0	0	0	0	0	0	0	0	0	0	0	7	7	6	5	0	0	1	0	1	0	0	0	4	4	1	0
Q9UGL1;Q9UGL1-2;B3KV94;R4GN45	Q9UGL1;Q9UGL1-2;B3KV94	29;29;22;1	29;29;22;1	26;26;20;1	Lysine-specific demethylase 5B	KDM5B	sp|Q9UGL1|KDM5B_HUMAN Lysine-specific demethylase 5B OS=Homo sapiens GN=KDM5B PE=1 SV=3;sp|Q9UGL1-2|KDM5B_HUMAN Isoform 2 of Lysine-specific demethylase 5B OS=Homo sapiens GN=KDM5B;tr|B3KV94|B3KV94_HUMAN Jumonji, AT rich interactive domain 1B (RBP2-like),	4	29	29	26	14	22	12	2	27	28	23	17	23	3	0	0	1	0	1	2	0	0	2	0	0	0	25	22	19	20	0	0	0	0	0	0	0	0	14	22	12	2
P41229-2;P41229-5;P41229;P41229-3;P41229-4	P41229-2;P41229-5;P41229;P41229-3;P41229-4	5;5;5;4;3	3;3;3;3;2	2;2;2;2;2	Lysine-specific demethylase 5C	KDM5C	sp|P41229-2|KDM5C_HUMAN Isoform 2 of Lysine-specific demethylase 5C OS=Homo sapiens GN=KDM5C;sp|P41229-5|KDM5C_HUMAN Isoform 5 of Lysine-specific demethylase 5C OS=Homo sapiens GN=KDM5C;sp|P41229|KDM5C_HUMAN Lysine-specific demethylase 5C OS=Homo sapiens G	5	5	3	2	1	2	0	0	5	5	2	0	3	0	0	0	0	0	0	0	0	0	0	0	0	0	4	4	3	4	0	0	0	0	0	0	0	0	0	0	0	0
K7EQX2;Q14145	K7EQX2;Q14145	2;2	2;2	2;2	Kelch-like ECH-associated protein 1	KEAP1	tr|K7EQX2|K7EQX2_HUMAN Kelch-like ECH-associated protein 1 (Fragment) OS=Homo sapiens GN=KEAP1 PE=1 SV=1;sp|Q14145|KEAP1_HUMAN Kelch-like ECH-associated protein 1 OS=Homo sapiens GN=KEAP1 PE=1 SV=2	2	2	2	2	0	0	0	0	0	0	0	0	0	0	0	0	0	0	0	0	0	0	0	0	0	0	2	1	0	0	0	0	0	0	0	0	0	0	0	0	0	0
E7EQI7;Q12768;E5RFU6	E7EQI7;Q12768	10;10;2	10;10;2	10;10;2	WASH complex subunit strumpellin	KIAA0196	tr|E7EQI7|E7EQI7_HUMAN WASH complex subunit strumpellin OS=Homo sapiens GN=KIAA0196 PE=1 SV=1;sp|Q12768|STRUM_HUMAN WASH complex subunit strumpellin OS=Homo sapiens GN=KIAA0196 PE=1 SV=1	3	10	10	10	1	1	1	0	6	3	3	0	0	0	0	0	0	0	0	0	0	0	1	0	1	1	8	2	4	10	0	0	0	0	0	0	0	0	1	1	1	0
F8VVB8;Q9Y4F3-3;Q9Y4F3-4;Q9Y4F3-5;Q9Y4F3;G8JLP4;F8VRS5;Q9Y4F3-6	F8VVB8;Q9Y4F3-3;Q9Y4F3-4;Q9Y4F3-5;Q9Y4F3;G8JLP4	3;3;3;3;3;2;1;1	3;3;3;3;3;2;1;1	3;3;3;3;3;2;1;1	Meiosis arrest female protein 1	KIAA0430	tr|F8VVB8|F8VVB8_HUMAN Meiosis arrest female protein 1 OS=Homo sapiens GN=KIAA0430 PE=1 SV=1;sp|Q9Y4F3-3|MARF1_HUMAN Isoform 2 of Meiosis arrest female protein 1 OS=Homo sapiens GN=KIAA0430;sp|Q9Y4F3-4|MARF1_HUMAN Isoform 3 of Meiosis arrest female protein	8	3	3	3	0	0	0	0	1	2	0	0	1	0	0	0	0	0	0	0	0	0	0	0	0	0	3	2	2	3	0	0	0	0	0	0	0	0	0	0	0	0
F8W1W1;A0A087X256;Q2M389	F8W1W1;A0A087X256;Q2M389	2;2;2	2;2;2	2;2;2	WASH complex subunit 7	KIAA1033	tr|F8W1W1|F8W1W1_HUMAN WASH complex subunit 7 (Fragment) OS=Homo sapiens GN=KIAA1033 PE=1 SV=1;tr|A0A087X256|A0A087X256_HUMAN WASH complex subunit 7 OS=Homo sapiens GN=KIAA1033 PE=1 SV=1;sp|Q2M389|WASH7_HUMAN WASH complex subunit 7 OS=Homo sapiens GN=KIAA1	3	2	2	2	0	1	0	0	1	1	1	0	0	0	0	0	0	0	0	0	0	0	0	0	0	0	1	0	0	2	1	0	0	0	0	0	0	0	0	1	0	0
Q69YN4-3;Q69YN4;Q69YN4-2;Q69YN4-4;H0YB68;H0YBN5	Q69YN4-3;Q69YN4;Q69YN4-2;Q69YN4-4	10;10;8;7;1;1	10;10;8;7;1;1	10;10;8;7;1;1	Protein virilizer homolog	KIAA1429	sp|Q69YN4-3|VIR_HUMAN Isoform 3 of Protein virilizer homolog OS=Homo sapiens GN=KIAA1429;sp|Q69YN4|VIR_HUMAN Protein virilizer homolog OS=Homo sapiens GN=KIAA1429 PE=1 SV=2;sp|Q69YN4-2|VIR_HUMAN Isoform 2 of Protein virilizer homolog OS=Homo sapiens GN=KIA	6	10	10	10	3	5	3	0	8	8	5	0	1	1	1	0	0	2	1	0	0	0	1	0	0	1	7	0	1	8	0	0	0	0	0	0	0	0	3	5	3	0
A0A087X211;Q8TCG1;F8WF26;F8WAX6;Q8TCG1-2	A0A087X211;Q8TCG1;F8WF26;F8WAX6;Q8TCG1-2	4;4;2;2;2	4;4;2;2;2	4;4;2;2;2	Protein CIP2A	KIAA1524	tr|A0A087X211|A0A087X211_HUMAN Protein CIP2A OS=Homo sapiens GN=KIAA1524 PE=1 SV=1;sp|Q8TCG1|CIP2A_HUMAN Protein CIP2A OS=Homo sapiens GN=KIAA1524 PE=1 SV=2;tr|F8WF26|F8WF26_HUMAN Protein CIP2A OS=Homo sapiens GN=KIAA1524 PE=1 SV=1;tr|F8WAX6|F8WAX6_HUMAN P	5	4	4	4	0	0	0	0	2	1	0	0	0	0	0	0	0	0	0	0	0	0	1	0	0	3	4	1	0	4	0	0	0	0	0	0	0	0	0	0	0	0
Q9HCM1;J3KPI3	Q9HCM1	8;3	8;3	8;3	Uncharacterized protein KIAA1551	KIAA1551	sp|Q9HCM1|K1551_HUMAN Uncharacterized protein KIAA1551 OS=Homo sapiens GN=KIAA1551 PE=1 SV=3	2	8	8	8	2	1	3	0	7	7	8	7	4	0	0	0	0	0	0	0	0	0	0	0	0	0	6	5	6	4	0	0	0	0	0	0	0	0	2	1	3	0
F5H2N6;Q9HCI6-2;Q9HCI6	F5H2N6;Q9HCI6-2;Q9HCI6	7;7;7	7;7;7	7;7;7	Uncharacterized protein KIAA1586	KIAA1586	tr|F5H2N6|F5H2N6_HUMAN Uncharacterized protein KIAA1586 OS=Homo sapiens GN=KIAA1586 PE=1 SV=1;sp|Q9HCI6-2|K1586_HUMAN Isoform 2 of E3 SUMO-protein ligase KIAA1586 OS=Homo sapiens GN=KIAA1586;sp|Q9HCI6|K1586_HUMAN E3 SUMO-protein ligase KIAA1586 OS=Homo sap	3	7	7	7	0	0	0	1	7	6	6	2	5	1	0	0	0	0	0	0	1	0	0	0	1	0	4	1	4	4	0	1	1	0	0	1	0	0	0	0	0	1
Q8N8K9;Q8N8K9-3	Q8N8K9;Q8N8K9-3	2;2	2;2	1;1	Uncharacterized protein KIAA1958	KIAA1958	sp|Q8N8K9|K1958_HUMAN Uncharacterized protein KIAA1958 OS=Homo sapiens GN=KIAA1958 PE=1 SV=1;sp|Q8N8K9-3|K1958_HUMAN Isoform 3 of Uncharacterized protein KIAA1958 OS=Homo sapiens GN=KIAA1958	2	2	2	1	0	0	1	0	2	2	2	1	2	0	0	0	0	0	0	0	0	0	0	0	0	0	0	0	0	0	0	0	0	0	0	0	0	0	0	0	1	0
Q8NI77;A0A0C4DGP2;A0A0C4DGP5;Q86Y91-2;Q86Y91-3;Q86Y91;Q86Y91-4	Q8NI77	9;1;1;1;1;1;1	9;1;1;1;1;1;1	9;1;1;1;1;1;1	Kinesin-like protein KIF18A	KIF18A	sp|Q8NI77|KI18A_HUMAN Kinesin-like protein KIF18A OS=Homo sapiens GN=KIF18A PE=1 SV=2	7	9	9	9	1	0	0	1	9	8	7	3	3	0	0	2	0	1	1	1	0	0	0	0	0	1	6	5	5	4	0	0	0	2	0	0	0	2	1	0	0	1
H7BYN4;Q02241-2;Q02241;H0YKQ5;H0YMJ4	H7BYN4;Q02241-2;Q02241	12;12;12;3;2	12;12;12;3;2	0;0;0;0;0	Kinesin-like protein;Kinesin-like protein KIF23	KIF23	tr|H7BYN4|H7BYN4_HUMAN Kinesin-like protein OS=Homo sapiens GN=KIF23 PE=1 SV=1;sp|Q02241-2|KIF23_HUMAN Isoform 2 of Kinesin-like protein KIF23 OS=Homo sapiens GN=KIF23;sp|Q02241|KIF23_HUMAN Kinesin-like protein KIF23 OS=Homo sapiens GN=KIF23 PE=1 SV=3	5	12	12	0	2	3	5	0	11	12	12	10	8	0	0	0	0	0	0	0	0	1	4	4	4	4	11	10	9	11	0	0	0	0	0	0	0	0	2	3	5	0
Q5T7B8-2;Q5T7B8;Q5T7B8-4	Q5T7B8-2;Q5T7B8	4;4;1	4;4;1	4;4;1	Kinesin-like protein KIF24	KIF24	sp|Q5T7B8-2|KIF24_HUMAN Isoform 2 of Kinesin-like protein KIF24 OS=Homo sapiens GN=KIF24;sp|Q5T7B8|KIF24_HUMAN Kinesin-like protein KIF24 OS=Homo sapiens GN=KIF24 PE=1 SV=2	3	4	4	4	1	0	1	0	2	2	1	0	2	0	0	0	0	1	0	0	0	0	0	0	1	0	3	4	4	3	1	1	0	0	1	1	0	0	1	0	1	0
Q5W0G0;Q5W0F9;B4DN67;Q96J84-3;Q96J84;Q96J84-2	Q5W0G0;Q5W0F9;B4DN67;Q96J84-3;Q96J84;Q96J84-2	2;2;2;2;2;2	2;2;2;2;2;2	2;2;2;2;2;2	Kin of IRRE-like protein 1	KIRREL	tr|Q5W0G0|Q5W0G0_HUMAN Kin of IRRE-like protein 1 OS=Homo sapiens GN=KIRREL PE=1 SV=1;tr|Q5W0F9|Q5W0F9_HUMAN Kin of IRRE-like protein 1 OS=Homo sapiens GN=KIRREL PE=1 SV=1;tr|B4DN67|B4DN67_HUMAN Kin of IRRE-like protein 1 OS=Homo sapiens GN=KIRREL PE=1 SV=	6	2	2	2	0	0	0	0	0	0	1	0	0	0	0	0	0	0	0	0	0	0	0	0	0	0	2	1	1	2	0	0	0	0	0	0	0	0	0	0	0	0
C9JX20;O75840-3;O75840-2;O75840-4;O75840;E7EQY2	C9JX20;O75840-3;O75840-2;O75840-4;O75840;E7EQY2	2;2;2;2;2;1	2;2;2;2;2;1	2;2;2;2;2;1	Krueppel-like factor 7	KLF7	tr|C9JX20|C9JX20_HUMAN Krueppel-like factor 7 (Fragment) OS=Homo sapiens GN=KLF7 PE=4 SV=1;sp|O75840-3|KLF7_HUMAN Isoform 3 of Krueppel-like factor 7 OS=Homo sapiens GN=KLF7;sp|O75840-2|KLF7_HUMAN Isoform 2 of Krueppel-like factor 7 OS=Homo sapiens GN=KLF7	6	2	2	2	0	0	0	0	2	2	2	1	2	0	0	0	0	0	0	0	0	0	0	0	0	0	0	1	1	2	0	0	0	0	0	0	0	0	0	0	0	0
Q9NVR0	Q9NVR0	3	3	3	Kelch-like protein 11	KLHL11	sp|Q9NVR0|KLH11_HUMAN Kelch-like protein 11 OS=Homo sapiens GN=KLHL11 PE=1 SV=1	1	3	3	3	0	0	0	0	1	2	2	1	2	0	0	0	0	0	0	0	0	0	0	0	0	0	3	3	2	2	0	0	0	0	0	0	0	0	0	0	0	0
J3QSX3;Q53G59;Q53G59-2	J3QSX3;Q53G59;Q53G59-2	1;1;1	1;1;1	1;1;1	Kelch-like protein 12	KLHL12	tr|J3QSX3|J3QSX3_HUMAN Kelch-like protein 12 (Fragment) OS=Homo sapiens GN=KLHL12 PE=1 SV=1;sp|Q53G59|KLH12_HUMAN Kelch-like protein 12 OS=Homo sapiens GN=KLHL12 PE=1 SV=2;sp|Q53G59-2|KLH12_HUMAN Isoform 2 of Kelch-like protein 12 OS=Homo sapiens GN=KLHL12	3	1	1	1	0	0	0	0	0	0	0	0	0	0	0	0	0	0	0	0	0	0	0	0	0	0	0	0	0	1	0	0	0	0	0	0	0	0	0	0	0	0
Q53GT1-3;Q53GT1	Q53GT1-3;Q53GT1	2;2	2;2	2;2	Kelch-like protein 22	KLHL22	sp|Q53GT1-3|KLH22_HUMAN Isoform 2 of Kelch-like protein 22 OS=Homo sapiens GN=KLHL22;sp|Q53GT1|KLH22_HUMAN Kelch-like protein 22 OS=Homo sapiens GN=KLHL22 PE=1 SV=2	2	2	2	2	0	0	0	0	1	0	0	0	0	0	0	0	0	0	0	0	0	0	0	0	0	0	1	1	0	2	0	0	0	0	0	0	0	0	0	0	0	0
Q6TFL4-2;Q6TFL4	Q6TFL4-2;Q6TFL4	5;5	5;5	5;5	Kelch-like protein 24	KLHL24	sp|Q6TFL4-2|KLH24_HUMAN Isoform 2 of Kelch-like protein 24 OS=Homo sapiens GN=KLHL24;sp|Q6TFL4|KLH24_HUMAN Kelch-like protein 24 OS=Homo sapiens GN=KLHL24 PE=2 SV=1	2	5	5	5	0	0	0	0	2	3	4	3	2	0	0	0	0	0	0	0	0	0	0	0	0	0	5	4	3	4	0	1	0	0	0	0	0	0	0	0	0	0
Q9H0H3	Q9H0H3	2	2	2	Kelch-like protein 25	KLHL25	sp|Q9H0H3|KLH25_HUMAN Kelch-like protein 25 OS=Homo sapiens GN=KLHL25 PE=1 SV=1	1	2	2	2	0	0	0	0	0	0	0	0	0	0	0	0	0	0	0	0	0	0	0	0	0	0	2	1	1	1	0	0	0	0	0	0	0	0	0	0	0	0
Q9P2J3	Q9P2J3	2	2	2	Kelch-like protein 9	KLHL9	sp|Q9P2J3|KLHL9_HUMAN Kelch-like protein 9 OS=Homo sapiens GN=KLHL9 PE=1 SV=2	1	2	2	2	0	0	1	0	2	1	0	0	0	0	0	0	0	0	0	0	0	0	0	0	0	0	2	2	1	2	0	0	0	0	0	0	0	0	0	0	1	0
Q1ED39;H3BMC9;H3BNU8	Q1ED39;H3BMC9;H3BNU8	2;1;1	2;1;1	2;1;1	Lysine-rich nucleolar protein 1	KNOP1	sp|Q1ED39|KNOP1_HUMAN Lysine-rich nucleolar protein 1 OS=Homo sapiens GN=KNOP1 PE=1 SV=1;tr|H3BMC9|H3BMC9_HUMAN Lysine-rich nucleolar protein 1 (Fragment) OS=Homo sapiens GN=KNOP1 PE=1 SV=1;tr|H3BNU8|H3BNU8_HUMAN Lysine-rich nucleolar protein 1 OS=Homo sap	3	2	2	2	2	2	2	0	2	2	1	2	0	0	0	0	0	0	0	0	0	0	0	0	0	0	0	0	0	0	0	0	0	0	0	0	0	0	2	2	2	0
P52292;J3QLL0;J3KS65;J3QL07	P52292;J3QLL0;J3KS65	7;4;4;1	7;4;4;1	7;4;4;1	Importin subunit alpha-1	KPNA2	sp|P52292|IMA1_HUMAN Importin subunit alpha-1 OS=Homo sapiens GN=KPNA2 PE=1 SV=1;tr|J3QLL0|J3QLL0_HUMAN Importin subunit alpha-1 (Fragment) OS=Homo sapiens GN=KPNA2 PE=1 SV=1;tr|J3KS65|J3KS65_HUMAN Importin subunit alpha-1 (Fragment) OS=Homo sapiens GN=KPN	4	7	7	7	0	0	0	0	4	3	4	1	0	0	0	0	0	0	0	0	0	0	0	0	1	1	7	6	6	6	0	0	0	0	0	0	0	0	0	0	0	0
Q14974;J3KTM9;Q14974-2;J3QR48;J3QKQ5;J3KS06;J3QRG4	Q14974;J3KTM9;Q14974-2	14;8;8;6;3;1;1	14;8;8;6;3;1;1	14;8;8;6;3;1;1	Importin subunit beta-1	KPNB1	sp|Q14974|IMB1_HUMAN Importin subunit beta-1 OS=Homo sapiens GN=KPNB1 PE=1 SV=2;tr|J3KTM9|J3KTM9_HUMAN Importin subunit beta-1 (Fragment) OS=Homo sapiens GN=KPNB1 PE=1 SV=1;sp|Q14974-2|IMB1_HUMAN Isoform 2 of Importin subunit beta-1 OS=Homo sapiens GN=KPNB	7	14	14	14	8	11	4	0	12	12	10	6	11	5	3	1	0	3	3	1	1	0	0	1	1	6	10	9	8	12	1	0	0	0	0	0	1	2	8	11	4	0
A0A087WZC7;Q13601-2;Q13601	A0A087WZC7;Q13601-2;Q13601	1;1;1	1;1;1	1;1;1	KRR1 small subunit processome component homolog	KRR1	tr|A0A087WZC7|A0A087WZC7_HUMAN KRR1 small subunit processome component homolog OS=Homo sapiens GN=KRR1 PE=1 SV=1;sp|Q13601-2|KRR1_HUMAN Isoform 2 of KRR1 small subunit processome component homolog OS=Homo sapiens GN=KRR1;sp|Q13601|KRR1_HUMAN KRR1 small sub	3	1	1	1	1	1	1	0	0	1	0	0	0	0	0	0	0	0	0	0	0	0	0	0	0	0	0	0	0	0	0	0	0	0	0	0	0	0	1	1	1	0
P04264;CON__P04264;CON__H-INV:HIT000016045;F8VP67	P04264;CON__P04264	58;55;3;3	58;55;3;3	41;38;0;0	Keratin, type II cytoskeletal 1	KRT1	sp|P04264|K2C1_HUMAN Keratin, type II cytoskeletal 1 OS=Homo sapiens GN=KRT1 PE=1 SV=6;	4	58	58	41	46	40	48	47	45	45	39	42	34	42	43	50	45	48	48	42	47	37	45	51	47	34	50	42	39	43	46	46	37	45	43	48	43	35	46	40	48	47
CON__P13645;P13645;CON__P02535-1;CON__Q7Z3Y7;Q7Z3Y7;CON__Q148H6;CON__Q2M2I5;Q2M2I5	CON__P13645;P13645	41;41;12;4;4;3;2;2	40;40;12;4;4;3;2;2	33;33;8;1;1;0;0;0	Keratin, type I cytoskeletal 10	KRT10	;sp|P13645|K1C10_HUMAN Keratin, type I cytoskeletal 10 OS=Homo sapiens GN=KRT10 PE=1 SV=6	8	41	40	33	32	34	35	31	34	30	27	29	30	33	29	35	30	33	32	32	32	31	31	31	33	28	38	27	25	29	33	31	24	27	28	34	29	25	31	33	34	30
CON__P02533;P02533;CON__Q61782;K7EMS3	CON__P02533;P02533	28;28;5;2	23;23;5;2	5;5;1;0	Keratin, type I cytoskeletal 14	KRT14	;sp|P02533|K1C14_HUMAN Keratin, type I cytoskeletal 14 OS=Homo sapiens GN=KRT14 PE=1 SV=4	4	28	23	5	24	21	25	23	20	22	19	24	15	20	18	20	22	22	23	18	24	21	22	23	21	18	26	20	16	22	23	24	17	20	20	22	15	14	19	17	20	18
CON__P08779;P08779;CON__A2A4G1;K7ENW6;CON__Q9D312;CON__Q99456;Q99456;C9JTG5;CON__Q8N1A0;CON__A2A5Y0;CON__Q92764;C4AM86;CON__Q14532;CON__A2AB72;CON__O76015;CON__Q7Z3Y9;CON__O76014;CON__REFSEQ:XP_986630;Q8N1A0-2;Q8N1A0;Q14532;O76014;Q92764;O76015;Q7Z3Y9	CON__P08779;P08779	27;27;8;6;4;2;2;1;1;1;1;1;1;1;1;1;1;1;1;1;1;1;1;1;1	13;13;0;4;0;0;0;0;0;0;0;0;0;0;0;0;0;0;0;0;0;0;0;0;0	11;11;0;2;0;0;0;0;0;0;0;0;0;0;0;0;0;0;0;0;0;0;0;0;0	Keratin, type I cytoskeletal 16	KRT16	;sp|P08779|K1C16_HUMAN Keratin, type I cytoskeletal 16 OS=Homo sapiens GN=KRT16 PE=1 SV=4	25	27	13	11	18	22	17	22	21	19	17	16	8	17	12	12	23	17	22	16	21	23	20	22	16	15	24	15	11	18	23	20	15	18	17	18	8	10	5	12	6	10
CON__Q04695;Q04695;F5GWP8;K7EPJ9;K7ESE1;CON__Q99PS0	CON__Q04695;Q04695;F5GWP8	23;23;19;10;5;1	10;10;8;4;1;1	4;4;4;2;0;0	Keratin, type I cytoskeletal 17	KRT17	;sp|Q04695|K1C17_HUMAN Keratin, type I cytoskeletal 17 OS=Homo sapiens GN=KRT17 PE=1 SV=2;tr|F5GWP8|F5GWP8_HUMAN Keratin, type I cytoskeletal 17 OS=Homo sapiens GN=KRT17 PE=1 SV=2	6	23	10	4	11	15	15	18	12	17	10	16	10	12	10	11	16	14	15	8	17	12	14	21	13	12	22	18	15	19	17	16	9	14	14	17	12	10	0	5	3	6
F8VZY9;P05783	F8VZY9;P05783	5;5	3;3	3;3	Keratin, type I cytoskeletal 18	KRT18	tr|F8VZY9|F8VZY9_HUMAN Keratin, type I cytoskeletal 18 OS=Homo sapiens GN=KRT18 PE=1 SV=1;sp|P05783|K1C18_HUMAN Keratin, type I cytoskeletal 18 OS=Homo sapiens GN=KRT18 PE=1 SV=2	2	5	3	3	1	2	2	2	2	2	2	3	2	2	0	2	2	2	2	2	2	2	1	2	2	2	3	2	5	4	2	2	2	1	2	2	2	1	0	1	1	1
CON__P08727;P08727;C9JM50;CON__P19001;CON__P05784	CON__P08727;P08727;C9JM50;CON__P19001	9;9;8;6;3	2;2;2;1;1	1;1;1;0;0	Keratin, type I cytoskeletal 19	KRT19	;sp|P08727|K1C19_HUMAN Keratin, type I cytoskeletal 19 OS=Homo sapiens GN=KRT19 PE=1 SV=4;tr|C9JM50|C9JM50_HUMAN Keratin, type I cytoskeletal 19 (Fragment) OS=Homo sapiens GN=KRT19 PE=1 SV=1;	5	9	2	1	6	7	7	6	4	6	5	8	4	7	4	5	7	5	5	3	7	7	6	6	5	6	7	6	7	7	6	7	5	6	5	6	5	6	1	0	0	0
P35908;CON__P35908;H0YID6	P35908;CON__P35908	47;46;4	43;42;4	30;29;0	Keratin, type II cytoskeletal 2 epidermal	KRT2	sp|P35908|K22E_HUMAN Keratin, type II cytoskeletal 2 epidermal OS=Homo sapiens GN=KRT2 PE=1 SV=2;	3	47	43	30	35	36	38	40	35	39	28	34	29	32	32	37	33	35	36	35	37	35	35	39	41	28	38	28	27	28	38	36	26	29	35	36	32	28	32	33	35	36
CON__Q7Z3Z0;CON__Q7Z3Y8;Q7Z3Z0;Q7Z3Y8	CON__Q7Z3Z0;CON__Q7Z3Y8;Q7Z3Z0;Q7Z3Y8	3;3;3;3	1;1;1;1	1;1;1;1	Keratin, type I cytoskeletal 25;Keratin, type I cytoskeletal 27	KRT25;KRT27	;;sp|Q7Z3Z0|K1C25_HUMAN Keratin, type I cytoskeletal 25 OS=Homo sapiens GN=KRT25 PE=1 SV=1;sp|Q7Z3Y8|K1C27_HUMAN Keratin, type I cytoskeletal 27 OS=Homo sapiens GN=KRT27 PE=1 SV=2	4	3	1	1	2	2	2	2	2	2	2	2	2	2	2	2	2	2	2	2	2	2	2	3	2	2	2	2	1	2	2	2	2	2	2	2	2	2	0	0	0	0
P12035;CON__P12035	P12035;CON__P12035	15;14	3;2	1;1	Keratin, type II cytoskeletal 3	KRT3	sp|P12035|K2C3_HUMAN Keratin, type II cytoskeletal 3 OS=Homo sapiens GN=KRT3 PE=1 SV=3;	2	15	3	1	9	8	10	9	8	9	9	12	6	9	7	10	9	11	11	9	10	10	9	11	9	7	10	6	4	6	9	8	7	8	9	9	7	7	1	0	1	0
CON__P19013;P19013;H0YIC5;F8VX05;F8VZR6	CON__P19013;P19013	10;10;2;1;1	6;6;1;1;1	5;5;0;1;1	Keratin, type II cytoskeletal 4	KRT4	;sp|P19013|K2C4_HUMAN Keratin, type II cytoskeletal 4 OS=Homo sapiens GN=KRT4 PE=1 SV=4	5	10	6	5	8	3	8	2	3	2	5	9	3	2	2	2	2	2	2	1	3	2	2	7	2	1	2	3	3	3	2	1	1	1	2	2	1	1	5	1	5	0
CON__P13647;P13647;F8W0C6;H0YI76;H0YIN9;F8VV57	CON__P13647;P13647;F8W0C6	35;35;18;13;12;2	26;26;12;10;10;2	4;4;0;3;1;1	Keratin, type II cytoskeletal 5	KRT5	;sp|P13647|K2C5_HUMAN Keratin, type II cytoskeletal 5 OS=Homo sapiens GN=KRT5 PE=1 SV=3;tr|F8W0C6|F8W0C6_HUMAN Keratin, type II cytoskeletal 5 (Fragment) OS=Homo sapiens GN=KRT5 PE=1 SV=7	6	35	26	4	22	21	26	26	16	19	12	23	17	22	21	20	24	26	23	19	26	23	21	29	26	15	31	18	13	19	23	24	16	22	23	25	18	16	15	14	19	18
CON__P02538;P02538;CON__Q8VED5;CON__P07744	CON__P02538;P02538	31;31;10;7	2;2;1;1	1;1;0;0	Keratin, type II cytoskeletal 6A	KRT6A	;sp|P02538|K2C6A_HUMAN Keratin, type II cytoskeletal 6A OS=Homo sapiens GN=KRT6A PE=1 SV=3	4	31	2	1	22	22	22	24	17	22	18	21	14	22	17	19	23	27	25	19	23	24	23	25	22	14	26	15	6	14	22	21	15	22	20	23	12	11	1	1	2	2
CON__P48668;P48668	CON__P48668;P48668	33;33	14;14	0;0	Keratin, type II cytoskeletal 6C	KRT6C	;sp|P48668|K2C6C_HUMAN Keratin, type II cytoskeletal 6C OS=Homo sapiens GN=KRT6C PE=1 SV=3	2	33	14	0	22	22	22	24	17	22	17	21	14	22	16	18	23	26	25	18	23	24	23	26	22	15	27	15	6	14	23	21	14	22	19	25	12	11	9	9	8	11
CON__Q6IME9;CON__Q14CN4-1;Q14CN4-3;Q14CN4-2;Q14CN4	CON__Q6IME9;CON__Q14CN4-1;Q14CN4-3;Q14CN4-2;Q14CN4	5;4;4;4;4	2;1;1;1;1	1;0;0;0;0	Keratin, type II cytoskeletal 72	KRT72	;;sp|Q14CN4-3|K2C72_HUMAN Isoform 3 of Keratin, type II cytoskeletal 72 OS=Homo sapiens GN=KRT72;sp|Q14CN4-2|K2C72_HUMAN Isoform 2 of Keratin, type II cytoskeletal 72 OS=Homo sapiens GN=KRT72;sp|Q14CN4|K2C72_HUMAN Keratin, type II cytoskeletal 72 OS=Homo s	5	5	2	1	2	3	2	3	1	2	1	3	2	3	2	2	4	4	3	2	4	4	3	4	3	2	2	2	1	2	4	3	2	3	3	4	2	2	0	0	1	1
CON__Q7Z794;Q7Z794	CON__Q7Z794;Q7Z794	9;9	3;3	3;3	Keratin, type II cytoskeletal 1b	KRT77	;sp|Q7Z794|K2C1B_HUMAN Keratin, type II cytoskeletal 1b OS=Homo sapiens GN=KRT77 PE=2 SV=3	2	9	3	3	4	5	6	8	5	4	3	6	3	6	7	6	7	7	6	5	7	5	6	7	7	5	4	5	5	6	6	6	5	3	6	6	4	3	0	0	1	2
CON__Q8N1N4-2;CON__Q7RTT2;Q8N1N4-2;Q8N1N4	CON__Q8N1N4-2;CON__Q7RTT2;Q8N1N4-2;Q8N1N4	5;5;5;5	3;3;3;3	3;3;3;3	Keratin, type II cytoskeletal 78	KRT78	;;sp|Q8N1N4-2|K2C78_HUMAN Isoform 2 of Keratin, type II cytoskeletal 78 OS=Homo sapiens GN=KRT78;sp|Q8N1N4|K2C78_HUMAN Keratin, type II cytoskeletal 78 OS=Homo sapiens GN=KRT78 PE=2 SV=2	4	5	3	3	3	1	4	4	2	3	1	4	0	2	1	3	1	5	2	3	3	3	2	4	4	2	4	1	0	4	2	3	1	2	2	3	1	2	2	0	2	3
CON__P05787;P05787;P05787-2;F8VUG2;CON__H-INV:HIT000292931	CON__P05787;P05787;P05787-2;F8VUG2	9;9;9;8;3	2;2;2;1;1	2;2;2;1;1	Keratin, type II cytoskeletal 8	KRT8	;sp|P05787|K2C8_HUMAN Keratin, type II cytoskeletal 8 OS=Homo sapiens GN=KRT8 PE=1 SV=7;sp|P05787-2|K2C8_HUMAN Isoform 2 of Keratin, type II cytoskeletal 8 OS=Homo sapiens GN=KRT8;tr|F8VUG2|F8VUG2_HUMAN Keratin, type II cytoskeletal 8 (Fragment) OS=Homo sa	5	9	2	2	6	6	6	6	4	6	3	5	4	6	5	6	6	7	6	5	6	6	5	6	6	4	7	4	4	6	5	5	4	4	5	6	4	4	0	0	0	0
CON__Q6KB66-1;Q6KB66-2;Q6KB66;Q6KB66-3;CON__Q0VBK2	CON__Q6KB66-1;Q6KB66-2;Q6KB66;Q6KB66-3	10;10;10;9;2	10;10;10;9;2	10;10;10;9;2	Keratin, type II cytoskeletal 80	KRT80	;sp|Q6KB66-2|K2C80_HUMAN Isoform 2 of Keratin, type II cytoskeletal 80 OS=Homo sapiens GN=KRT80;sp|Q6KB66|K2C80_HUMAN Keratin, type II cytoskeletal 80 OS=Homo sapiens GN=KRT80 PE=1 SV=2;sp|Q6KB66-3|K2C80_HUMAN Isoform 3 of Keratin, type II cytoskeletal 80	5	10	10	10	2	1	2	2	2	2	4	4	3	1	2	2	2	1	2	0	2	2	1	6	4	4	9	6	9	7	3	3	1	1	2	2	1	0	2	1	2	2
CON__P35527;P35527;K7EQQ3	CON__P35527;P35527;K7EQQ3	42;42;23	42;42;23	41;41;23	Keratin, type I cytoskeletal 9	KRT9	;sp|P35527|K1C9_HUMAN Keratin, type I cytoskeletal 9 OS=Homo sapiens GN=KRT9 PE=1 SV=3;tr|K7EQQ3|K7EQQ3_HUMAN Keratin, type I cytoskeletal 9 OS=Homo sapiens GN=KRT9 PE=1 SV=1	3	42	42	41	34	28	34	24	27	26	25	24	23	28	30	33	26	33	32	30	27	28	31	22	37	20	37	28	18	28	32	30	22	24	26	28	24	20	34	28	34	24
Q8N6L1;Q8N6L1-2	Q8N6L1;Q8N6L1-2	1;1	1;1	1;1	Keratinocyte-associated protein 2	KRTCAP2	sp|Q8N6L1|KTAP2_HUMAN Keratinocyte-associated protein 2 OS=Homo sapiens GN=KRTCAP2 PE=1 SV=2;sp|Q8N6L1-2|KTAP2_HUMAN Isoform 2 of Keratinocyte-associated protein 2 OS=Homo sapiens GN=KRTCAP2	2	1	1	1	0	0	0	0	1	1	0	0	0	0	0	0	0	0	0	0	0	0	0	0	0	0	1	0	0	1	0	0	0	0	0	0	0	0	0	0	0	0
J3QKR8;J3QR75;Q8IVT5-4;Q8IVT5-3	J3QKR8;J3QR75;Q8IVT5-4;Q8IVT5-3	1;1;1;1	1;1;1;1	1;1;1;1		KSR1	tr|J3QKR8|J3QKR8_HUMAN Kinase suppressor of Ras 1 (Fragment) OS=Homo sapiens GN=KSR1 PE=1 SV=1;tr|J3QR75|J3QR75_HUMAN Kinase suppressor of Ras 1 (Fragment) OS=Homo sapiens GN=KSR1 PE=1 SV=1;sp|Q8IVT5-4|KSR1_HUMAN Isoform 4 of Kinase suppressor of Ras 1 OS=	4	1	1	1	1	1	1	1	1	1	1	1	1	1	1	1	1	1	1	1	1	1	1	1	1	0	1	1	1	1	1	1	1	1	1	1	1	0	1	1	1	1
Q86UP2-4;Q86UP2-2;Q86UP2;Q86UP2-3;G3V4Y7;B7Z6P3;H0YJZ8;G3V5P0;G3V5G2;H0YJV5;H0YJP2	Q86UP2-4;Q86UP2-2;Q86UP2;Q86UP2-3	71;70;70;68;32;16;8;8;8;5;3	71;70;70;68;32;16;8;8;8;5;3	71;70;70;68;32;16;8;8;8;5;3	Kinectin	KTN1	sp|Q86UP2-4|KTN1_HUMAN Isoform 4 of Kinectin OS=Homo sapiens GN=KTN1;sp|Q86UP2-2|KTN1_HUMAN Isoform 2 of Kinectin OS=Homo sapiens GN=KTN1;sp|Q86UP2|KTN1_HUMAN Kinectin OS=Homo sapiens GN=KTN1 PE=1 SV=1;sp|Q86UP2-3|KTN1_HUMAN Isoform 3 of Kinectin OS=Homo s	11	71	71	71	43	51	43	14	56	58	60	38	36	32	29	18	3	29	32	15	1	6	33	13	22	18	61	43	46	55	14	2	0	22	9	0	0	17	43	51	43	14
Q969R5;Q969R5-2;Q969R5-3;H0Y5M2;K7EQ11;H7C228;Q05BQ5-2	Q969R5;Q969R5-2;Q969R5-3	10;9;9;3;1;1;1	10;9;9;3;1;1;1	8;7;7;3;0;0;0	Lethal(3)malignant brain tumor-like protein 2	L3MBTL2	sp|Q969R5|LMBL2_HUMAN Lethal(3)malignant brain tumor-like protein 2 OS=Homo sapiens GN=L3MBTL2 PE=1 SV=1;sp|Q969R5-2|LMBL2_HUMAN Isoform 2 of Lethal(3)malignant brain tumor-like protein 2 OS=Homo sapiens GN=L3MBTL2;sp|Q969R5-3|LMBL2_HUMAN Isoform 3 of Leth	7	10	10	8	5	7	7	0	9	10	7	4	6	0	0	0	0	0	0	0	0	0	0	0	0	0	2	0	3	2	0	0	0	0	0	0	0	0	5	7	7	0
P55268;F5H520	P55268	39;5	39;5	39;5	Laminin subunit beta-2	LAMB2	sp|P55268|LAMB2_HUMAN Laminin subunit beta-2 OS=Homo sapiens GN=LAMB2 PE=1 SV=2	2	39	39	39	10	12	14	2	25	29	28	29	21	3	1	1	2	3	1	1	1	1	7	2	4	1	32	32	31	29	1	0	1	1	0	0	1	0	10	12	14	2
Q13751;X1WI29;Q5THA1	Q13751	25;7;3	25;7;3	25;7;3	Laminin subunit beta-3	LAMB3	sp|Q13751|LAMB3_HUMAN Laminin subunit beta-3 OS=Homo sapiens GN=LAMB3 PE=1 SV=1	3	25	25	25	0	0	0	0	17	16	14	13	7	0	0	0	0	0	0	0	0	0	0	0	0	1	19	19	19	21	1	0	0	0	0	2	1	0	0	0	0	0
P11047	P11047	6	6	6	Laminin subunit gamma-1	LAMC1	sp|P11047|LAMC1_HUMAN Laminin subunit gamma-1 OS=Homo sapiens GN=LAMC1 PE=1 SV=3	1	6	6	6	2	0	0	1	2	3	4	3	2	1	2	1	1	1	1	1	1	1	3	1	1	0	5	5	5	5	0	0	2	0	0	1	0	0	2	0	0	1
P11279;P11279-2	P11279;P11279-2	7;4	7;4	7;4	Lysosome-associated membrane glycoprotein 1	LAMP1	sp|P11279|LAMP1_HUMAN Lysosome-associated membrane glycoprotein 1 OS=Homo sapiens GN=LAMP1 PE=1 SV=3;sp|P11279-2|LAMP1_HUMAN Isoform 2 of Lysosome-associated membrane glycoprotein 1 OS=Homo sapiens GN=LAMP1	2	7	7	7	4	3	5	2	5	5	7	4	5	3	2	2	2	4	2	2	1	3	1	2	2	2	6	3	4	6	1	0	0	2	1	1	1	1	4	3	5	2
P13473-2;P13473;P13473-3	P13473-2;P13473;P13473-3	3;3;3	3;3;3	3;3;3	Lysosome-associated membrane glycoprotein 2	LAMP2	sp|P13473-2|LAMP2_HUMAN Isoform LAMP-2B of Lysosome-associated membrane glycoprotein 2 OS=Homo sapiens GN=LAMP2;sp|P13473|LAMP2_HUMAN Lysosome-associated membrane glycoprotein 2 OS=Homo sapiens GN=LAMP2 PE=1 SV=2;sp|P13473-3|LAMP2_HUMAN Isoform LAMP-2C of	3	3	3	3	1	2	1	0	2	3	2	1	2	1	1	1	1	1	1	0	0	0	1	0	0	0	2	1	1	1	0	0	0	1	0	0	0	0	1	2	1	0
Q9P2J5-2;Q9P2J5;A0A087WXY1;Q9P2J5-3	Q9P2J5-2;Q9P2J5	5;5;1;1	5;5;1;1	5;5;1;1	Leucine--tRNA ligase, cytoplasmic	LARS	sp|Q9P2J5-2|SYLC_HUMAN Isoform 2 of Leucine--tRNA ligase, cytoplasmic OS=Homo sapiens GN=LARS;sp|Q9P2J5|SYLC_HUMAN Leucine--tRNA ligase, cytoplasmic OS=Homo sapiens GN=LARS PE=1 SV=2	4	5	5	5	0	0	0	0	1	1	1	1	1	0	0	0	0	0	0	0	0	0	0	0	0	0	4	5	3	5	0	0	0	0	0	0	0	0	0	0	0	0
Q9Y4W2-2;Q9Y4W2;Q9Y4W2-3;Q9Y4W2-4	Q9Y4W2-2;Q9Y4W2;Q9Y4W2-3	13;13;10;5	13;13;10;5	13;13;10;5	Ribosomal biogenesis protein LAS1L	LAS1L	sp|Q9Y4W2-2|LAS1L_HUMAN Isoform 2 of Ribosomal biogenesis protein LAS1L OS=Homo sapiens GN=LAS1L;sp|Q9Y4W2|LAS1L_HUMAN Ribosomal biogenesis protein LAS1L OS=Homo sapiens GN=LAS1L PE=1 SV=2;sp|Q9Y4W2-3|LAS1L_HUMAN Isoform 3 of Ribosomal biogenesis protein L	4	13	13	13	2	4	3	0	11	11	8	4	7	0	0	0	0	0	0	0	0	0	0	0	0	0	12	8	9	12	1	0	0	1	0	0	0	0	2	4	3	0
Q14739;C9JXK0;C9JES9	Q14739;C9JXK0	10;8;2	10;8;2	10;8;2	Lamin-B receptor	LBR	sp|Q14739|LBR_HUMAN Lamin-B receptor OS=Homo sapiens GN=LBR PE=1 SV=2;tr|C9JXK0|C9JXK0_HUMAN Lamin-B receptor (Fragment) OS=Homo sapiens GN=LBR PE=1 SV=1	3	10	10	10	7	7	5	1	9	10	8	2	3	4	3	2	1	2	4	2	1	2	4	0	3	4	8	3	5	7	1	1	0	4	3	0	1	3	7	7	5	1
P00338-5;P00338-4;P00338-2;P00338;P00338-3;F5GZQ4;F5H5J4;F5H6W8;F5GXH2;F5GYU2;F5GXY2	P00338-5;P00338-4;P00338-2;P00338;P00338-3;F5GZQ4;F5H5J4;F5H6W8;F5GXH2;F5GYU2;F5GXY2	2;2;2;2;2;1;1;1;1;1;1	1;1;1;1;1;1;1;1;1;1;1	1;1;1;1;1;1;1;1;1;1;1	L-lactate dehydrogenase A chain	LDHA	sp|P00338-5|LDHA_HUMAN Isoform 5 of L-lactate dehydrogenase A chain OS=Homo sapiens GN=LDHA;sp|P00338-4|LDHA_HUMAN Isoform 4 of L-lactate dehydrogenase A chain OS=Homo sapiens GN=LDHA;sp|P00338-2|LDHA_HUMAN Isoform 2 of L-lactate dehydrogenase A chain OS=H	11	2	1	1	0	0	1	0	1	1	1	1	1	1	0	0	0	0	1	0	0	0	1	1	1	1	2	1	1	1	0	0	0	0	0	0	0	0	0	0	0	0
P07195;A8MW50;F5H793;C9J7H8;F5H5G7;F5H155;A0A087WUM2;G3XAP5;F5H245;Q6ZMR3;P07864	P07195;A8MW50;F5H793;C9J7H8	6;4;3;3;1;1;1;1;1;1;1	6;4;3;3;1;1;1;1;1;1;1	5;3;3;3;0;0;0;0;0;0;0	L-lactate dehydrogenase B chain;L-lactate dehydrogenase	LDHB	sp|P07195|LDHB_HUMAN L-lactate dehydrogenase B chain OS=Homo sapiens GN=LDHB PE=1 SV=2;tr|A8MW50|A8MW50_HUMAN L-lactate dehydrogenase (Fragment) OS=Homo sapiens GN=LDHB PE=1 SV=1;tr|F5H793|F5H793_HUMAN L-lactate dehydrogenase B chain (Fragment) OS=Homo sap	11	6	6	5	1	0	1	0	4	5	4	3	2	1	1	0	0	0	1	0	0	0	2	2	1	2	5	5	5	5	0	0	0	0	0	0	0	0	1	0	1	0
Q8NC56;H0Y9B7;D6RBV0;H7C2Z0;Q8NC56-2	Q8NC56	3;1;1;1;1	3;1;1;1;1	3;1;1;1;1	LEM domain-containing protein 2	LEMD2	sp|Q8NC56|LEMD2_HUMAN LEM domain-containing protein 2 OS=Homo sapiens GN=LEMD2 PE=1 SV=1	5	3	3	3	2	2	2	0	2	2	2	0	1	1	0	0	0	0	1	0	0	0	0	0	0	1	2	1	2	3	0	0	0	0	0	0	0	0	2	2	2	0
Q9Y2U8	Q9Y2U8	4	4	4	Inner nuclear membrane protein Man1	LEMD3	sp|Q9Y2U8|MAN1_HUMAN Inner nuclear membrane protein Man1 OS=Homo sapiens GN=LEMD3 PE=1 SV=2	1	4	4	4	1	1	2	1	4	3	3	0	0	0	0	0	0	0	0	0	0	0	0	0	0	0	3	0	0	4	0	0	0	0	0	0	0	0	1	1	2	1
Q8IVL6;Q8IVL6-2	Q8IVL6;Q8IVL6-2	4;2	4;2	4;2	Prolyl 3-hydroxylase 3	LEPREL2	sp|Q8IVL6|P3H3_HUMAN Prolyl 3-hydroxylase 3 OS=Homo sapiens GN=P3H3 PE=1 SV=1;sp|Q8IVL6-2|P3H3_HUMAN Isoform 2 of Prolyl 3-hydroxylase 3 OS=Homo sapiens GN=P3H3	2	4	4	4	0	0	0	0	0	0	0	0	0	0	0	0	0	0	0	0	0	0	0	0	0	0	2	3	3	4	0	0	0	0	0	0	0	0	0	0	0	0
O95202;O95202-2;O95202-3	O95202	15;2;2	15;2;2	15;2;2	LETM1 and EF-hand domain-containing protein 1, mitochondrial	LETM1	sp|O95202|LETM1_HUMAN LETM1 and EF-hand domain-containing protein 1, mitochondrial OS=Homo sapiens GN=LETM1 PE=1 SV=1	3	15	15	15	6	9	6	0	12	12	13	4	3	2	1	0	0	2	2	0	0	0	2	0	0	3	11	8	7	13	1	0	0	2	0	0	0	2	6	9	6	0
Q08380	Q08380	3	3	3	Galectin-3-binding protein	LGALS3BP	sp|Q08380|LG3BP_HUMAN Galectin-3-binding protein OS=Homo sapiens GN=LGALS3BP PE=1 SV=1	1	3	3	3	0	0	0	0	2	2	1	2	0	0	0	0	0	0	0	0	0	0	0	0	0	0	3	3	3	3	0	0	0	0	0	0	0	0	0	0	0	0
C9JW10;C9JUU5;Q9Y234	C9JW10;C9JUU5;Q9Y234	1;1;1	1;1;1	1;1;1	Lipoyltransferase 1, mitochondrial	LIPT1	tr|C9JW10|C9JW10_HUMAN Lipoyltransferase 1, mitochondrial (Fragment) OS=Homo sapiens GN=LIPT1 PE=4 SV=1;tr|C9JUU5|C9JUU5_HUMAN Lipoyltransferase 1, mitochondrial (Fragment) OS=Homo sapiens GN=LIPT1 PE=1 SV=1;sp|Q9Y234|LIPT_HUMAN Lipoyltransferase 1, mitoch	3	1	1	1	1	1	1	0	1	1	1	1	1	0	0	0	0	0	0	0	0	0	1	0	1	0	0	0	1	0	0	0	0	0	0	0	0	0	1	1	1	0
A0A087WW77;Q15334	A0A087WW77;Q15334	4;4	4;4	4;4	Lethal(2) giant larvae protein homolog 1	LLGL1	tr|A0A087WW77|A0A087WW77_HUMAN Lethal(2) giant larvae protein homolog 1 OS=Homo sapiens GN=LLGL1 PE=1 SV=1;sp|Q15334|L2GL1_HUMAN Lethal(2) giant larvae protein homolog 1 OS=Homo sapiens GN=LLGL1 PE=1 SV=3	2	4	4	4	1	1	0	0	2	2	1	0	1	1	1	0	0	1	1	0	0	0	2	0	2	2	4	1	2	3	0	0	0	0	0	0	0	0	1	1	0	0
P49257	P49257	9	9	9	Protein ERGIC-53	LMAN1	sp|P49257|LMAN1_HUMAN Protein ERGIC-53 OS=Homo sapiens GN=LMAN1 PE=1 SV=2	1	9	9	9	3	4	4	1	7	5	5	3	5	3	2	2	1	3	3	2	1	0	6	1	1	2	7	5	5	8	1	0	1	2	1	0	0	2	3	4	4	1
Q12907;D6RBV2;D6RDX1;D6RIU4;D6RBH1	Q12907;D6RBV2;D6RDX1;D6RIU4	9;7;6;5;2	9;7;6;5;2	9;7;6;5;2	Vesicular integral-membrane protein VIP36	LMAN2	sp|Q12907|LMAN2_HUMAN Vesicular integral-membrane protein VIP36 OS=Homo sapiens GN=LMAN2 PE=1 SV=1;tr|D6RBV2|D6RBV2_HUMAN Vesicular integral-membrane protein VIP36 OS=Homo sapiens GN=LMAN2 PE=1 SV=1;tr|D6RDX1|D6RDX1_HUMAN Vesicular integral-membrane protei	5	9	9	9	6	8	7	0	8	8	7	4	6	5	5	1	0	5	5	2	0	0	4	1	1	3	6	5	5	6	1	0	0	2	0	0	0	1	6	8	7	0
Q9H0V9;Q9H0V9-2;Q9H0V9-3;F8WB07	Q9H0V9;Q9H0V9-2;Q9H0V9-3	3;3;2;1	3;3;2;1	3;3;2;1	VIP36-like protein	LMAN2L	sp|Q9H0V9|LMA2L_HUMAN VIP36-like protein OS=Homo sapiens GN=LMAN2L PE=1 SV=1;sp|Q9H0V9-2|LMA2L_HUMAN Isoform 2 of VIP36-like protein OS=Homo sapiens GN=LMAN2L;sp|Q9H0V9-3|LMA2L_HUMAN Isoform 3 of VIP36-like protein OS=Homo sapiens GN=LMAN2L	4	3	3	3	2	2	2	0	3	3	2	0	1	0	0	0	0	0	1	0	0	0	0	0	0	0	3	0	0	2	0	0	0	0	0	0	0	0	2	2	2	0
Q9C0E8-3;Q9C0E8-2;Q9C0E8;Q9C0E8-4	Q9C0E8-3;Q9C0E8-2;Q9C0E8;Q9C0E8-4	2;2;2;2	2;2;2;2	2;2;2;2	Protein lunapark	LNP	sp|Q9C0E8-3|LNP_HUMAN Isoform 3 of Protein lunapark OS=Homo sapiens GN=LNP;sp|Q9C0E8-2|LNP_HUMAN Isoform 2 of Protein lunapark OS=Homo sapiens GN=LNP;sp|Q9C0E8|LNP_HUMAN Protein lunapark OS=Homo sapiens GN=LNP PE=1 SV=2;sp|Q9C0E8-4|LNP_HUMAN Isoform 4 of P	4	2	2	2	1	2	1	1	2	2	2	1	1	1	1	1	0	1	1	1	1	0	1	0	1	1	2	2	2	2	1	0	0	2	1	0	0	0	1	2	1	1
Q96JB6	Q96JB6	6	6	6	Lysyl oxidase homolog 4	LOXL4	sp|Q96JB6|LOXL4_HUMAN Lysyl oxidase homolog 4 OS=Homo sapiens GN=LOXL4 PE=1 SV=1	1	6	6	6	2	4	2	2	5	6	4	5	2	1	1	2	0	1	0	1	1	0	1	1	2	1	4	5	5	6	1	1	0	1	1	0	0	1	2	4	2	2
Q8NF37;A0A0G2JRI7;A0A0G2JQ62	Q8NF37;A0A0G2JRI7;A0A0G2JQ62	4;2;2	4;2;2	4;2;2	Lysophosphatidylcholine acyltransferase 1	LPCAT1	sp|Q8NF37|PCAT1_HUMAN Lysophosphatidylcholine acyltransferase 1 OS=Homo sapiens GN=LPCAT1 PE=1 SV=2;tr|A0A0G2JRI7|A0A0G2JRI7_HUMAN Lysophosphatidylcholine acyltransferase 1 OS=Homo sapiens GN=LPCAT1 PE=1 SV=1;tr|A0A0G2JQ62|A0A0G2JQ62_HUMAN Lysophosphatidyl	3	4	4	4	2	4	2	0	4	4	3	0	0	1	1	0	0	2	0	0	0	0	0	0	0	2	4	1	1	1	0	0	0	1	0	0	0	0	2	4	2	0
Q9Y2L9-2;Q9Y2L9;Q9Y2L9-3;H7C0F9;H7C1G3;H7C0J8;E9PD99;Q96II8-4;Q96II8;Q96II8-2;C9JWE0;C9J5B8;Q5VUJ6-2;Q5VUJ6	Q9Y2L9-2;Q9Y2L9;Q9Y2L9-3	19;18;18;2;2;2;2;2;2;2;1;1;1;1	19;18;18;2;2;2;2;2;2;2;1;1;1;1	19;18;18;2;2;2;2;2;2;2;1;1;1;1	Leucine-rich repeat and calponin homology domain-containing protein 1	LRCH1	sp|Q9Y2L9-2|LRCH1_HUMAN Isoform 2 of Leucine-rich repeat and calponin homology domain-containing protein 1 OS=Homo sapiens GN=LRCH1;sp|Q9Y2L9|LRCH1_HUMAN Leucine-rich repeat and calponin homology domain-containing protein 1 OS=Homo sapiens GN=LRCH1 PE=1 SV	14	19	19	19	14	13	11	7	16	16	14	11	13	13	8	5	4	8	10	6	4	4	10	9	8	8	17	15	12	12	3	0	0	4	4	0	0	4	14	13	11	7
E9PNL0;E9PP40;Q15048	E9PNL0;E9PP40;Q15048	1;1;1	1;1;1	1;1;1	Leucine-rich repeat-containing protein 14	LRRC14	tr|E9PNL0|E9PNL0_HUMAN Leucine-rich repeat-containing protein 14 (Fragment) OS=Homo sapiens GN=LRRC14 PE=1 SV=7;tr|E9PP40|E9PP40_HUMAN Leucine-rich repeat-containing protein 14 (Fragment) OS=Homo sapiens GN=LRRC14 PE=1 SV=1;sp|Q15048|LRC14_HUMAN Leucine-ri	3	1	1	1	0	0	0	0	0	0	0	0	0	0	0	0	0	0	0	0	0	0	0	0	0	0	1	0	1	1	0	0	0	0	0	0	0	0	0	0	0	0
Q9Y546;E7EP35;A6NL66	Q9Y546;E7EP35	17;11;8	17;11;8	17;11;8	Leucine-rich repeat-containing protein 42	LRRC42	sp|Q9Y546|LRC42_HUMAN Leucine-rich repeat-containing protein 42 OS=Homo sapiens GN=LRRC42 PE=1 SV=1;tr|E7EP35|E7EP35_HUMAN Leucine-rich repeat-containing protein 42 (Fragment) OS=Homo sapiens GN=LRRC42 PE=1 SV=1	3	17	17	17	0	1	0	1	13	13	13	10	12	0	0	0	0	0	0	0	1	0	0	0	1	2	16	16	11	12	0	0	0	0	1	0	0	0	0	1	0	1
Q8IUZ0-3;Q8IUZ0-4;Q8IUZ0;Q8IUZ0-2;H0YKE9;H0YNV5;H0YNI5;H0YLZ6;H0YKI5;H0YLQ8	Q8IUZ0-3;Q8IUZ0-4;Q8IUZ0;Q8IUZ0-2;H0YKE9;H0YNV5	4;4;4;4;3;3;1;1;1;1	4;4;4;4;3;3;1;1;1;1	4;4;4;4;3;3;1;1;1;1	Leucine-rich repeat-containing protein 49	LRRC49	sp|Q8IUZ0-3|LRC49_HUMAN Isoform 3 of Leucine-rich repeat-containing protein 49 OS=Homo sapiens GN=LRRC49;sp|Q8IUZ0-4|LRC49_HUMAN Isoform 4 of Leucine-rich repeat-containing protein 49 OS=Homo sapiens GN=LRRC49;sp|Q8IUZ0|LRC49_HUMAN Leucine-rich repeat-cont	10	4	4	4	1	1	1	0	0	0	0	0	0	0	0	0	1	1	1	1	1	1	1	0	1	0	4	4	2	2	1	1	1	1	1	1	1	0	1	1	1	0
Q96AG4;I3L223	Q96AG4	17;1	17;1	17;1	Leucine-rich repeat-containing protein 59	LRRC59	sp|Q96AG4|LRC59_HUMAN Leucine-rich repeat-containing protein 59 OS=Homo sapiens GN=LRRC59 PE=1 SV=1	2	17	17	17	9	12	11	5	15	15	13	9	8	9	7	8	4	9	7	8	2	5	11	6	7	10	16	9	11	13	6	2	1	10	8	0	4	10	9	12	11	5
S4R3V8;Q86X29-6;Q86X29-5;Q86X29-4;Q86X29;Q86X29-3;Q86X29-2	S4R3V8;Q86X29-6;Q86X29-5;Q86X29-4;Q86X29;Q86X29-3	3;3;3;3;3;2;1	3;3;3;3;3;2;1	3;3;3;3;3;2;1	Lipolysis-stimulated lipoprotein receptor	LSR	tr|S4R3V8|S4R3V8_HUMAN Lipolysis-stimulated lipoprotein receptor OS=Homo sapiens GN=LSR PE=1 SV=2;sp|Q86X29-6|LSR_HUMAN Isoform 6 of Lipolysis-stimulated lipoprotein receptor OS=Homo sapiens GN=LSR;sp|Q86X29-5|LSR_HUMAN Isoform 5 of Lipolysis-stimulated li	7	3	3	3	0	1	0	0	1	1	1	0	1	0	0	0	0	0	0	0	0	0	0	0	0	0	2	0	0	3	0	0	0	0	0	1	0	0	0	1	0	0
P48449;P48449-3;P48449-2;A0A0G2JQD0;C9J315;A0A0G2JS81;H7C3A5	P48449;P48449-3;P48449-2;A0A0G2JQD0	27;26;22;18;10;1;1	27;26;22;18;10;1;1	27;26;22;18;10;1;1	Lanosterol synthase	LSS	sp|P48449|ERG7_HUMAN Lanosterol synthase OS=Homo sapiens GN=LSS PE=1 SV=1;sp|P48449-3|ERG7_HUMAN Isoform 3 of Lanosterol synthase OS=Homo sapiens GN=LSS;sp|P48449-2|ERG7_HUMAN Isoform 2 of Lanosterol synthase OS=Homo sapiens GN=LSS;tr|A0A0G2JQD0|A0A0G2JQD0	7	27	27	27	15	13	5	0	23	24	20	4	14	8	8	2	1	7	9	3	1	1	6	0	1	7	20	12	17	26	1	1	1	3	0	1	0	2	15	13	5	0
A0A0C4DH07;Q8N2S1-3;Q8N2S1;Q8N2S1-2	A0A0C4DH07;Q8N2S1-3;Q8N2S1;Q8N2S1-2	4;4;4;3	4;4;4;3	4;4;4;3	Latent-transforming growth factor beta-binding protein 4	LTBP4	tr|A0A0C4DH07|A0A0C4DH07_HUMAN Latent-transforming growth factor beta-binding protein 4 OS=Homo sapiens GN=LTBP4 PE=1 SV=1;sp|Q8N2S1-3|LTBP4_HUMAN Isoform 3 of Latent-transforming growth factor beta-binding protein 4 OS=Homo sapiens GN=LTBP4;sp|Q8N2S1|LTBP	4	4	4	4	0	0	0	0	4	4	4	3	2	0	0	0	0	0	0	0	0	0	0	0	0	0	2	3	1	2	0	0	0	0	0	0	0	0	0	0	0	0
P20645;F5GX30;F5GXE0;F5GXU0;F5H883;H0YGE9;H0YGT2;H0YF90	P20645;F5GX30;F5GXE0;F5GXU0;F5H883	6;5;3;3;3;2;2;1	6;5;3;3;3;2;2;1	6;5;3;3;3;2;2;1	Cation-dependent mannose-6-phosphate receptor	M6PR	sp|P20645|MPRD_HUMAN Cation-dependent mannose-6-phosphate receptor OS=Homo sapiens GN=M6PR PE=1 SV=1;tr|F5GX30|F5GX30_HUMAN Cation-dependent mannose-6-phosphate receptor OS=Homo sapiens GN=M6PR PE=1 SV=2;tr|F5GXE0|F5GXE0_HUMAN Cation-dependent mannose-6-ph	8	6	6	6	3	2	3	1	3	3	3	2	1	2	1	1	0	0	1	1	2	0	2	0	2	3	4	1	3	4	0	1	0	1	1	1	0	1	3	2	3	1
Q13257;Q13257-2;D6RJE3	Q13257	5;2;1	5;2;1	5;2;1	Mitotic spindle assembly checkpoint protein MAD2A	MAD2L1	sp|Q13257|MD2L1_HUMAN Mitotic spindle assembly checkpoint protein MAD2A OS=Homo sapiens GN=MAD2L1 PE=1 SV=1	3	5	5	5	1	4	4	1	5	3	3	1	4	1	1	1	1	2	3	1	1	1	2	1	1	1	4	4	2	4	1	1	1	1	1	1	1	0	1	4	4	1
E7ESC7;Q7L5Y9;B4DQT1;B4DVN3;Q7L5Y9-3;Q7L5Y9-2;D6RE80;D6REW7;D6RIB6;Q7L5Y9-4;D6RDW4;Q7L5Y9-5;D6R8Z3;D6RA86;D6RID6	E7ESC7;Q7L5Y9;B4DQT1;B4DVN3;Q7L5Y9-3;Q7L5Y9-2;D6RE80	9;9;8;8;7;6;5;4;4;4;2;2;1;1;1	9;9;8;8;7;6;5;4;4;4;2;2;1;1;1	9;9;8;8;7;6;5;4;4;4;2;2;1;1;1	Macrophage erythroblast attacher	MAEA	tr|E7ESC7|E7ESC7_HUMAN Macrophage erythroblast attacher OS=Homo sapiens GN=MAEA PE=1 SV=1;sp|Q7L5Y9|MAEA_HUMAN Macrophage erythroblast attacher OS=Homo sapiens GN=MAEA PE=1 SV=1;tr|B4DQT1|B4DQT1_HUMAN Macrophage erythroblast attacher OS=Homo sapiens GN=MAE	15	9	9	9	0	0	0	0	8	8	9	7	8	0	0	0	0	0	0	0	0	1	0	0	0	0	7	8	8	8	0	0	0	1	0	0	0	0	0	0	0	0
O75444-1;H3BP11;O75444	O75444-1;H3BP11;O75444	13;11;11	13;11;11	13;11;11	Transcription factor Maf	MAF	sp|O75444-1|MAF_HUMAN Isoform 1 of Transcription factor Maf OS=Homo sapiens GN=MAF;tr|H3BP11|H3BP11_HUMAN Transcription factor Maf OS=Homo sapiens GN=MAF PE=1 SV=1;sp|O75444|MAF_HUMAN Transcription factor Maf OS=Homo sapiens GN=MAF PE=1 SV=2	3	13	13	13	4	7	6	2	9	9	11	10	6	2	2	1	1	3	4	5	4	3	6	1	5	2	8	8	10	8	3	1	0	1	3	2	2	2	4	7	6	2
Q8NHW3;Q9Y5Q3	Q8NHW3;Q9Y5Q3	2;1	2;1	2;1	Transcription factor MafA;Transcription factor MafB	MAFA;MAFB	sp|Q8NHW3|MAFA_HUMAN Transcription factor MafA OS=Homo sapiens GN=MAFA PE=1 SV=2;sp|Q9Y5Q3|MAFB_HUMAN Transcription factor MafB OS=Homo sapiens GN=MAFB PE=1 SV=2	2	2	2	2	0	0	0	0	1	1	1	1	1	0	0	0	0	0	0	0	0	0	0	0	0	0	1	2	1	1	0	0	0	0	0	0	0	0	0	0	0	0
P43355;P43361;Q3SYA6;Q8TD91-2;A0A0A0MSA3;A2A368;A8MXT2;Q96M61;O15480;P43363	P43355	9;2;1;1;1;1;1;1;1;1	8;1;0;0;0;0;0;0;0;0	7;0;0;0;0;0;0;0;0;0	Melanoma-associated antigen 1	MAGEA1	sp|P43355|MAGA1_HUMAN Melanoma-associated antigen 1 OS=Homo sapiens GN=MAGEA1 PE=1 SV=1	10	9	8	7	2	4	4	0	9	7	8	3	5	2	3	0	0	3	5	0	0	0	4	0	2	2	9	7	5	9	0	0	0	0	0	0	0	0	1	3	4	0
C9J2X2;G5E962;P43364-2;P43364	C9J2X2;G5E962;P43364-2;P43364	1;1;1;1	1;1;1;1	1;1;1;1	Melanoma-associated antigen 11	MAGEA11	tr|C9J2X2|C9J2X2_HUMAN Melanoma-associated antigen 11 (Fragment) OS=Homo sapiens GN=MAGEA11 PE=1 SV=2;tr|G5E962|G5E962_HUMAN Melanoma antigen family A, 11, isoform CRA_a OS=Homo sapiens GN=MAGEA11 PE=1 SV=1;sp|P43364-2|MAGAB_HUMAN Isoform 2 of Melanoma-ass	4	1	1	1	0	0	0	0	1	1	1	0	0	0	0	0	0	0	0	0	0	0	0	0	0	0	1	1	0	1	0	0	0	0	0	0	0	0	0	0	0	0
P43365;P43357	P43365	4;1	4;1	4;1	Melanoma-associated antigen 12	MAGEA12	sp|P43365|MAGAC_HUMAN Melanoma-associated antigen 12 OS=Homo sapiens GN=MAGEA12 PE=2 SV=2	2	4	4	4	0	0	0	0	2	2	3	1	0	0	0	0	0	0	1	0	0	0	0	0	0	0	3	2	1	4	0	0	0	0	0	0	0	0	0	0	0	0
P43358;C9JZJ5;C9J9C2;C9JK50;C9JIR1	P43358	3;1;1;1;1	1;1;1;1;1	1;1;1;1;1	Melanoma-associated antigen 4	MAGEA4	sp|P43358|MAGA4_HUMAN Melanoma-associated antigen 4 OS=Homo sapiens GN=MAGEA4 PE=1 SV=2	5	3	1	1	2	2	1	0	3	2	3	2	2	2	2	0	0	2	2	0	0	0	2	0	2	1	3	3	3	2	0	0	0	0	0	0	0	0	0	0	0	0
P43360;P43356	P43360;P43356	1;1	1;1	1;1	Melanoma-associated antigen 6;Melanoma-associated antigen 2	MAGEA6;MAGEA2	sp|P43360|MAGA6_HUMAN Melanoma-associated antigen 6 OS=Homo sapiens GN=MAGEA6 PE=1 SV=1;sp|P43356|MAGA2_HUMAN Melanoma-associated antigen 2 OS=Homo sapiens GN=MAGEA2 PE=1 SV=1	2	1	1	1	0	0	0	0	0	0	0	0	0	0	0	0	0	0	0	0	0	0	0	0	0	0	1	0	0	1	0	0	0	0	0	0	0	0	0	0	0	0
O60732;O60732-2	O60732;O60732-2	11;9	11;9	10;8	Melanoma-associated antigen C1	MAGEC1	sp|O60732|MAGC1_HUMAN Melanoma-associated antigen C1 OS=Homo sapiens GN=MAGEC1 PE=1 SV=3;sp|O60732-2|MAGC1_HUMAN Isoform 2 of Melanoma-associated antigen C1 OS=Homo sapiens GN=MAGEC1	2	11	11	10	1	1	0	0	10	10	7	4	9	1	1	0	0	1	1	0	0	0	1	0	1	0	9	7	7	10	0	0	0	0	0	0	0	0	1	1	0	0
Q9Y5V3;Q9Y5V3-2	Q9Y5V3;Q9Y5V3-2	26;26	26;26	24;24	Melanoma-associated antigen D1	MAGED1	sp|Q9Y5V3|MAGD1_HUMAN Melanoma-associated antigen D1 OS=Homo sapiens GN=MAGED1 PE=1 SV=3;sp|Q9Y5V3-2|MAGD1_HUMAN Isoform 2 of Melanoma-associated antigen D1 OS=Homo sapiens GN=MAGED1	2	26	26	24	0	0	0	0	9	7	5	3	2	0	0	0	0	0	0	0	0	0	1	0	0	1	24	23	20	22	0	0	0	0	0	0	0	0	0	0	0	0
Q9UNF1;Q5H909;Q9UNF1-2;Q5H907;A0A087X070;Q12816-5	Q9UNF1;Q5H909;Q9UNF1-2;Q5H907	15;14;14;13;1;1	14;13;13;12;1;1	13;12;12;11;0;0	Melanoma-associated antigen D2	MAGED2	sp|Q9UNF1|MAGD2_HUMAN Melanoma-associated antigen D2 OS=Homo sapiens GN=MAGED2 PE=1 SV=2;tr|Q5H909|Q5H909_HUMAN Melanoma-associated antigen D2 OS=Homo sapiens GN=MAGED2 PE=1 SV=2;sp|Q9UNF1-2|MAGD2_HUMAN Isoform 2 of Melanoma-associated antigen D2 OS=Homo s	6	15	14	13	0	1	0	0	9	10	7	2	4	0	0	0	0	0	0	0	0	0	2	0	1	0	12	9	8	11	0	0	0	0	0	0	0	0	0	1	0	0
Q96JG8;Q96JG8-4;Q96JG8-2;Q96JG8-3;D6RBW3	Q96JG8;Q96JG8-4;Q96JG8-2	18;18;17;5;3	17;17;16;5;3	17;17;16;5;3	Melanoma-associated antigen D4	MAGED4	sp|Q96JG8|MAGD4_HUMAN Melanoma-associated antigen D4 OS=Homo sapiens GN=MAGED4 PE=1 SV=3;sp|Q96JG8-4|MAGD4_HUMAN Isoform 4 of Melanoma-associated antigen D4 OS=Homo sapiens GN=MAGED4;sp|Q96JG8-2|MAGD4_HUMAN Isoform 2 of Melanoma-associated antigen D4 OS=Ho	5	18	17	17	0	0	0	0	18	18	16	14	15	1	0	0	0	0	0	0	0	0	0	0	0	0	18	17	15	17	0	0	0	0	0	0	0	0	0	0	0	0
Q9HAY2	Q9HAY2	9	9	9	Melanoma-associated antigen F1	MAGEF1	sp|Q9HAY2|MAGF1_HUMAN Melanoma-associated antigen F1 OS=Homo sapiens GN=MAGEF1 PE=1 SV=2	1	9	9	9	0	0	0	0	8	8	7	5	8	0	0	0	0	0	0	0	0	0	1	0	0	0	9	7	6	6	0	0	0	0	0	0	0	0	0	0	0	0
A0A087WU53;Q9H0U3;Q9H0U3-2	A0A087WU53;Q9H0U3;Q9H0U3-2	6;6;3	6;6;3	6;6;3	Magnesium transporter protein 1	MAGT1	tr|A0A087WU53|A0A087WU53_HUMAN Magnesium transporter protein 1 OS=Homo sapiens GN=MAGT1 PE=1 SV=1;sp|Q9H0U3|MAGT1_HUMAN Magnesium transporter protein 1 OS=Homo sapiens GN=MAGT1 PE=1 SV=1;sp|Q9H0U3-2|MAGT1_HUMAN Isoform 2 of Magnesium transporter protein 1	3	6	6	6	4	3	4	0	6	6	4	4	3	3	3	3	0	3	3	2	0	0	4	0	2	4	5	4	4	6	2	0	1	3	3	1	0	2	4	3	4	0
P46821	P46821	3	3	3	Microtubule-associated protein 1B;MAP1B heavy chain;MAP1 light chain LC1	MAP1B	sp|P46821|MAP1B_HUMAN Microtubule-associated protein 1B OS=Homo sapiens GN=MAP1B PE=1 SV=2	1	3	3	3	1	1	1	1	1	1	1	1	1	1	1	1	1	1	1	1	1	1	1	1	1	0	1	1	2	2	1	1	1	1	1	1	1	1	1	1	1	1
O95382-3;O95382;H0Y894;O95382-2	O95382-3;O95382;H0Y894;O95382-2	2;2;1;1	2;2;1;1	2;2;1;1	Mitogen-activated protein kinase kinase kinase 6	MAP3K6	sp|O95382-3|M3K6_HUMAN Isoform 3 of Mitogen-activated protein kinase kinase kinase 6 OS=Homo sapiens GN=MAP3K6;sp|O95382|M3K6_HUMAN Mitogen-activated protein kinase kinase kinase 6 OS=Homo sapiens GN=MAP3K6 PE=1 SV=3;tr|H0Y894|H0Y894_HUMAN Mitogen-activate	4	2	2	2	0	0	0	0	0	0	0	0	0	0	0	0	0	0	0	0	0	0	0	0	0	0	2	1	1	2	0	0	0	0	0	0	0	0	0	0	0	0
E7ENQ1;G3XAA2;H7C360;E7EN19;O95819-4;O95819-2;O95819;O95819-5;O95819-3;C9J338;I3L2I2;E7EX83;G5E948;E7ESS2;A0A0D9SEY1;Q9UKE5-8;Q8N4C8-5;Q9UKE5-5;Q8N4C8-2;Q9UKE5-7;Q8N4C8-3;Q9UKE5-3;Q8N4C8-4;Q9UKE5-6;Q9UKE5-2;Q8N4C8;Q9UKE5-4;Q9UKE5;C9J840;A0A0D9SG62;H7C0P6	E7ENQ1;G3XAA2;H7C360;E7EN19;O95819-4;O95819-2;O95819;O95819-5;O95819-3;C9J338;I3L2I2;E7EX83;G5E948;E7ESS2;A0A0D9SEY1;Q9UKE5-8;Q8N4C8-5;Q9UKE5-5;Q8N4C8-2;Q9UKE5-7;Q8N4C8-3;Q9UKE5-3;Q8N4C8-4;Q9UKE5-6;Q9UKE5-2;Q8N4C8;Q9UKE5-4;Q9UKE5	3;3;3;3;3;3;3;3;3;2;2;2;2;2;2;2;2;2;2;2;2;2;2;2;2;2;2;2;1;1;1	3;3;3;3;3;3;3;3;3;2;2;2;2;2;2;2;2;2;2;2;2;2;2;2;2;2;2;2;1;1;1	3;3;3;3;3;3;3;3;3;2;2;2;2;2;2;2;2;2;2;2;2;2;2;2;2;2;2;2;1;1;1	Mitogen-activated protein kinase kinase kinase kinase 4;TRAF2 and NCK-interacting protein kinase;Misshapen-like kinase 1	MAP4K4;TNIK;MINK1	tr|E7ENQ1|E7ENQ1_HUMAN Mitogen-activated protein kinase kinase kinase kinase 4 OS=Homo sapiens GN=MAP4K4 PE=1 SV=1;tr|G3XAA2|G3XAA2_HUMAN Mitogen-activated protein kinase kinase kinase kinase 4 OS=Homo sapiens GN=MAP4K4 PE=1 SV=2;tr|H7C360|H7C360_HUMAN Mit	31	3	3	3	1	0	1	1	2	2	2	0	1	1	1	1	1	1	1	1	1	1	0	0	0	0	2	2	2	2	0	0	0	0	0	0	1	0	1	0	1	1
Q9NX47	Q9NX47	2	2	2	E3 ubiquitin-protein ligase MARCH5	MARCH5	sp|Q9NX47|MARH5_HUMAN E3 ubiquitin-protein ligase MARCH5 OS=Homo sapiens GN=MARCH5 PE=1 SV=1	1	2	2	2	1	1	1	0	2	2	2	1	0	0	0	0	0	0	0	1	0	0	0	0	0	2	2	1	1	2	0	0	0	1	0	0	0	0	1	1	1	0
Q9H992;Q9H992-2;F5H6W4;C9J159;H7BZU7	Q9H992;Q9H992-2;F5H6W4	11;10;9;1;1	11;10;9;1;1	11;10;9;1;1	E3 ubiquitin-protein ligase MARCH7	MARCH7	sp|Q9H992|MARH7_HUMAN E3 ubiquitin-protein ligase MARCH7 OS=Homo sapiens GN=MARCH7 PE=1 SV=1;sp|Q9H992-2|MARH7_HUMAN Isoform 2 of E3 ubiquitin-protein ligase MARCH7 OS=Homo sapiens GN=MARCH7;tr|F5H6W4|F5H6W4_HUMAN E3 ubiquitin-protein ligase MARCH7 OS=Homo	5	11	11	11	1	2	0	0	9	9	7	5	7	0	0	0	1	1	2	0	1	0	1	0	0	0	8	9	9	10	0	0	1	0	0	0	0	0	1	2	0	0
P56192;P56192-2;H0YIP0;H0YHV5;H0YIC2	P56192;P56192-2	9;6;2;2;1	9;6;2;2;1	9;6;2;2;1	Methionine--tRNA ligase, cytoplasmic	MARS	sp|P56192|SYMC_HUMAN Methionine--tRNA ligase, cytoplasmic OS=Homo sapiens GN=MARS PE=1 SV=2;sp|P56192-2|SYMC_HUMAN Isoform 2 of Methionine--tRNA ligase, cytoplasmic OS=Homo sapiens GN=MARS	5	9	9	9	0	0	0	0	0	1	0	0	0	0	0	0	0	0	0	0	0	0	0	0	0	0	9	4	5	8	0	0	0	0	0	0	0	0	0	0	0	0
A0A087WUU7;Q96GX5-2;Q96GX5-3;Q96GX5	A0A087WUU7;Q96GX5-2;Q96GX5-3;Q96GX5	4;4;4;4	4;4;4;4	4;4;4;4	Serine/threonine-protein kinase greatwall	MASTL	tr|A0A087WUU7|A0A087WUU7_HUMAN Serine/threonine-protein kinase greatwall (Fragment) OS=Homo sapiens GN=MASTL PE=1 SV=1;sp|Q96GX5-2|GWL_HUMAN Isoform 2 of Serine/threonine-protein kinase greatwall OS=Homo sapiens GN=MASTL;sp|Q96GX5-3|GWL_HUMAN Isoform 3 of	4	4	4	4	0	0	0	0	4	4	4	2	4	0	0	0	0	0	0	0	0	0	0	0	0	0	4	4	4	3	0	0	0	0	0	0	0	0	0	0	0	0
A0A0R4J2E8;A8MXP9;P43243;D6REM6;D6R991;B3KM87;P43243-2;H0Y8T4;D6RBK5;Q68E03;D6RB45;D6R9F3;D6RBS2;D6RCM3;D6REK4;D6R8Z5;D6RBI2;D6RE02;D6RIA2	A0A0R4J2E8;A8MXP9;P43243;D6REM6;D6R991	10;10;10;9;7;4;4;3;2;2;1;1;1;1;1;1;1;1;1	10;10;10;9;7;4;4;3;2;2;1;1;1;1;1;1;1;1;1	10;10;10;9;7;4;4;3;2;2;1;1;1;1;1;1;1;1;1	Matrin-3	MATR3	tr|A0A0R4J2E8|A0A0R4J2E8_HUMAN Matrin-3 OS=Homo sapiens GN=MATR3 PE=1 SV=1;tr|A8MXP9|A8MXP9_HUMAN Matrin-3 OS=Homo sapiens GN=MATR3 PE=1 SV=1;sp|P43243|MATR3_HUMAN Matrin-3 OS=Homo sapiens GN=MATR3 PE=1 SV=2;tr|D6REM6|D6REM6_HUMAN Matrin-3 OS=Homo sapiens	19	10	10	10	8	9	8	7	9	8	5	4	6	0	0	0	0	0	0	0	0	0	1	1	1	1	6	6	5	7	0	0	0	0	0	0	0	0	8	9	8	7
Q7Z434;Q7Z434-5;Q7Z434-2;Q7Z434-4	Q7Z434;Q7Z434-5;Q7Z434-2;Q7Z434-4	2;1;1;1	2;1;1;1	2;1;1;1	Mitochondrial antiviral-signaling protein	MAVS	sp|Q7Z434|MAVS_HUMAN Mitochondrial antiviral-signaling protein OS=Homo sapiens GN=MAVS PE=1 SV=2;sp|Q7Z434-5|MAVS_HUMAN Isoform 5 of Mitochondrial antiviral-signaling protein OS=Homo sapiens GN=MAVS;sp|Q7Z434-2|MAVS_HUMAN Isoform 2 of Mitochondrial antivir	4	2	2	2	1	0	0	0	1	2	1	0	1	0	0	0	0	0	0	0	0	0	0	0	0	0	1	1	0	1	0	0	0	0	0	0	0	0	1	0	0	0
Q9UIS9-4;Q9UIS9-11;Q9UIS9-8;Q9UIS9-7;Q9UIS9-5;Q9UIS9-10;Q9UIS9;Q9UIS9-9;A0A0A0MS90;Q9UIS9-2;Q9UIS9-12;Q9UIS9-6;K7EPZ6;K7EN65;K7EIN3;K7EMA9	Q9UIS9-4;Q9UIS9-11;Q9UIS9-8;Q9UIS9-7;Q9UIS9-5;Q9UIS9-10;Q9UIS9;Q9UIS9-9;A0A0A0MS90;Q9UIS9-2;Q9UIS9-12;Q9UIS9-6;K7EPZ6	9;9;9;9;9;9;9;9;8;7;7;6;5;4;1;1	9;9;9;9;9;9;9;9;8;7;7;6;5;4;1;1	9;9;9;9;9;9;9;9;8;7;7;6;5;4;1;1	Methyl-CpG-binding domain protein 1	MBD1	sp|Q9UIS9-4|MBD1_HUMAN Isoform 4 of Methyl-CpG-binding domain protein 1 OS=Homo sapiens GN=MBD1;sp|Q9UIS9-11|MBD1_HUMAN Isoform 11 of Methyl-CpG-binding domain protein 1 OS=Homo sapiens GN=MBD1;sp|Q9UIS9-8|MBD1_HUMAN Isoform 8 of Methyl-CpG-binding domain	16	9	9	9	6	6	5	2	9	8	6	3	5	1	0	1	0	1	0	0	0	0	2	0	1	0	1	1	1	0	1	0	0	0	0	0	0	0	6	6	5	2
Q96N66-2;Q96N66;Q96N66-3	Q96N66-2;Q96N66	5;5;2	5;5;2	5;5;2	Lysophospholipid acyltransferase 7	MBOAT7	sp|Q96N66-2|MBOA7_HUMAN Isoform 2 of Lysophospholipid acyltransferase 7 OS=Homo sapiens GN=MBOAT7;sp|Q96N66|MBOA7_HUMAN Lysophospholipid acyltransferase 7 OS=Homo sapiens GN=MBOAT7 PE=1 SV=2	3	5	5	5	4	4	4	0	4	4	4	3	3	2	2	1	0	2	3	0	1	0	1	0	0	2	4	3	4	5	0	0	0	0	0	0	0	0	4	4	4	0
P43121;P43121-2	P43121;P43121-2	10;5	10;5	10;5	Cell surface glycoprotein MUC18	MCAM	sp|P43121|MUC18_HUMAN Cell surface glycoprotein MUC18 OS=Homo sapiens GN=MCAM PE=1 SV=2;sp|P43121-2|MUC18_HUMAN Isoform 2 of Cell surface glycoprotein MUC18 OS=Homo sapiens GN=MCAM	2	10	10	10	6	6	9	0	10	10	9	6	4	3	3	2	0	3	3	1	0	0	5	1	2	2	10	7	6	9	0	0	0	1	0	0	0	0	6	6	9	0
Q8IVS2;Q8IVS2-2	Q8IVS2	4;1	4;1	4;1	Malonyl-CoA-acyl carrier protein transacylase, mitochondrial	MCAT	sp|Q8IVS2|FABD_HUMAN Malonyl-CoA-acyl carrier protein transacylase, mitochondrial OS=Homo sapiens GN=MCAT PE=1 SV=2	2	4	4	4	2	3	2	0	2	3	4	2	2	3	2	2	0	2	2	1	0	0	2	1	0	1	4	2	2	2	3	0	0	1	2	0	0	1	2	3	2	0
Q7L590-2;Q7L590;Q5T670;C9J600	Q7L590-2;Q7L590;Q5T670	11;11;10;1	11;11;10;1	11;11;10;1	Protein MCM10 homolog	MCM10	sp|Q7L590-2|MCM10_HUMAN Isoform 2 of Protein MCM10 homolog OS=Homo sapiens GN=MCM10;sp|Q7L590|MCM10_HUMAN Protein MCM10 homolog OS=Homo sapiens GN=MCM10 PE=1 SV=2;tr|Q5T670|Q5T670_HUMAN MCM10 minichromosome maintenance deficient 10 (S. cerevisiae), isoform	4	11	11	11	0	0	0	0	10	10	5	5	5	0	0	0	0	0	0	0	0	0	0	0	0	0	2	5	4	9	0	0	0	0	0	0	0	0	0	0	0	0
P49736;H0Y8E6	P49736;H0Y8E6	12;11	12;11	12;11	DNA replication licensing factor MCM2	MCM2	sp|P49736|MCM2_HUMAN DNA replication licensing factor MCM2 OS=Homo sapiens GN=MCM2 PE=1 SV=4;tr|H0Y8E6|H0Y8E6_HUMAN DNA replication licensing factor MCM2 (Fragment) OS=Homo sapiens GN=MCM2 PE=1 SV=1	2	12	12	12	2	6	2	0	9	9	7	6	4	1	0	0	0	0	1	0	0	0	1	0	0	2	9	8	7	9	0	0	0	0	0	0	0	0	2	6	2	0
P25205;P25205-2;J3KQ69;Q7Z6P5	P25205;P25205-2;J3KQ69	10;9;8;1	10;9;8;1	10;9;8;1	DNA replication licensing factor MCM3	MCM3	sp|P25205|MCM3_HUMAN DNA replication licensing factor MCM3 OS=Homo sapiens GN=MCM3 PE=1 SV=3;sp|P25205-2|MCM3_HUMAN Isoform 2 of DNA replication licensing factor MCM3 OS=Homo sapiens GN=MCM3;tr|J3KQ69|J3KQ69_HUMAN DNA replication licensing factor MCM3 OS=H	4	10	10	10	1	0	0	0	8	8	6	5	3	0	0	0	0	0	1	0	0	0	0	1	0	0	7	6	5	8	0	0	0	0	0	0	0	0	1	0	0	0
P33991	P33991	3	3	3	DNA replication licensing factor MCM4	MCM4	sp|P33991|MCM4_HUMAN DNA replication licensing factor MCM4 OS=Homo sapiens GN=MCM4 PE=1 SV=5	1	3	3	3	1	1	1	0	1	1	1	0	0	0	0	0	0	0	0	0	0	0	1	0	0	0	2	2	1	2	0	0	0	0	0	1	1	1	1	1	1	0
P33993;P33993-3;P33993-2;C9J8M6	P33993;P33993-3	33;24;15;4	33;24;15;4	33;24;15;4	DNA replication licensing factor MCM7	MCM7	sp|P33993|MCM7_HUMAN DNA replication licensing factor MCM7 OS=Homo sapiens GN=MCM7 PE=1 SV=4;sp|P33993-3|MCM7_HUMAN Isoform 3 of DNA replication licensing factor MCM7 OS=Homo sapiens GN=MCM7	4	33	33	33	0	2	0	1	31	31	27	23	24	0	0	1	0	0	0	0	0	0	4	1	1	2	31	32	25	27	0	0	1	0	0	0	0	0	0	2	0	1
Q9BTE3-2;Q9BTE3;Q9BTE3-3	Q9BTE3-2;Q9BTE3	3;3;1	3;3;1	3;3;1	Mini-chromosome maintenance complex-binding protein	MCMBP	sp|Q9BTE3-2|MCMBP_HUMAN Isoform 2 of Mini-chromosome maintenance complex-binding protein OS=Homo sapiens GN=MCMBP;sp|Q9BTE3|MCMBP_HUMAN Mini-chromosome maintenance complex-binding protein OS=Homo sapiens GN=MCMBP PE=1 SV=2	3	3	3	3	0	0	0	0	2	2	1	0	0	0	1	0	0	1	0	0	0	0	0	0	0	0	2	1	3	3	0	0	0	1	0	0	0	0	0	0	0	0
Q8NE86-3;Q8NE86;S4R468;Q8NE86-2	Q8NE86-3;Q8NE86;S4R468;Q8NE86-2	5;5;3;3	5;5;3;3	5;5;3;3	Calcium uniporter protein, mitochondrial	MCU	sp|Q8NE86-3|MCU_HUMAN Isoform 3 of Calcium uniporter protein, mitochondrial OS=Homo sapiens GN=MCU;sp|Q8NE86|MCU_HUMAN Calcium uniporter protein, mitochondrial OS=Homo sapiens GN=MCU PE=1 SV=1;tr|S4R468|S4R468_HUMAN Calcium uniporter protein, mitochondrial	4	5	5	5	4	4	4	0	5	5	5	4	3	3	1	0	0	3	3	0	0	0	0	0	1	0	3	5	5	5	0	0	0	0	0	0	0	0	4	4	4	0
Q9NU22;Q5T795	Q9NU22;Q5T795	3;2	3;2	3;2	Midasin	MDN1	sp|Q9NU22|MDN1_HUMAN Midasin OS=Homo sapiens GN=MDN1 PE=1 SV=2;tr|Q5T795|Q5T795_HUMAN Midasin (Fragment) OS=Homo sapiens GN=MDN1 PE=1 SV=1	2	3	3	3	0	0	0	0	3	2	0	0	0	0	0	0	0	0	0	0	0	0	0	0	0	0	3	0	0	3	0	0	0	0	0	0	0	0	0	0	0	0
P48163-2;P48163	P48163-2;P48163	2;2	2;2	2;2	NADP-dependent malic enzyme	ME1	sp|P48163-2|MAOX_HUMAN Isoform 2 of NADP-dependent malic enzyme OS=Homo sapiens GN=ME1;sp|P48163|MAOX_HUMAN NADP-dependent malic enzyme OS=Homo sapiens GN=ME1 PE=1 SV=1	2	2	2	2	0	0	0	1	1	1	1	2	2	0	0	0	1	0	0	0	1	0	0	1	1	0	2	2	2	2	0	1	1	1	0	1	1	1	0	0	0	1
E7EQ57;Q03112-3;Q03112-5;Q03112;Q03112-4;E7EUL6;A0A0C3SFZ7;Q03112-6;H9KVD4;H0YA13;D6RFY3;D6RDW0;Q9HAZ2-4;Q9HAZ2-2;Q9HAZ2-3;Q9HAZ2;E7EPY2;E7ERX0;Q13465	E7EQ57;Q03112-3;Q03112-5;Q03112;Q03112-4;E7EUL6;A0A0C3SFZ7;Q03112-6	19;19;16;16;16;15;15;15;5;5;5;5;5;5;5;5;1;1;1	19;19;16;16;16;15;15;15;5;5;5;5;5;5;5;5;1;1;1	19;19;16;16;16;15;15;15;5;5;5;5;5;5;5;5;1;1;1	MDS1 and EVI1 complex locus protein EVI1	MECOM	tr|E7EQ57|E7EQ57_HUMAN MDS1 and EVI1 complex locus protein EVI1 OS=Homo sapiens GN=MECOM PE=1 SV=1;sp|Q03112-3|EVI1_HUMAN Isoform 2 of MDS1 and EVI1 complex locus protein EVI1 OS=Homo sapiens GN=MECOM;sp|Q03112-5|EVI1_HUMAN Isoform 5 of MDS1 and EVI1 compl	19	19	19	19	7	10	7	3	16	15	13	13	12	2	1	0	0	2	2	0	1	0	0	0	1	1	7	4	5	6	0	0	0	0	0	0	0	0	7	10	7	3
A0A087WXF0;P51608;P51608-2;A0A087X1U4;A0A087WVW7;A0A0D9SFX7;B5MCB4;A0A0D9SEX1;C9JH89	A0A087WXF0;P51608;P51608-2;A0A087X1U4	18;18;18;11;5;4;4;1;1	18;18;18;11;5;4;4;1;1	18;18;18;11;5;4;4;1;1	Methyl-CpG-binding protein 2	MECP2	tr|A0A087WXF0|A0A087WXF0_HUMAN Methyl-CpG-binding protein 2 OS=Homo sapiens GN=MECP2 PE=1 SV=1;sp|P51608|MECP2_HUMAN Methyl-CpG-binding protein 2 OS=Homo sapiens GN=MECP2 PE=1 SV=1;sp|P51608-2|MECP2_HUMAN Isoform B of Methyl-CpG-binding protein 2 OS=Homo s	9	18	18	18	14	13	10	10	16	15	14	14	12	12	11	6	9	11	14	6	11	5	0	1	0	0	16	16	16	14	7	13	7	8	9	5	10	5	14	13	10	10
Q93074-3;Q93074;Q93074-2;Q7Z3Z5;H7C191;F8WAE6;Q86YW9-4;Q86YW9	Q93074-3;Q93074;Q93074-2;Q7Z3Z5	14;14;14;11;3;2;2;2	14;14;14;11;3;2;2;2	14;14;14;11;3;2;2;2	Mediator of RNA polymerase II transcription subunit 12	MED12;TNRC11	sp|Q93074-3|MED12_HUMAN Isoform 3 of Mediator of RNA polymerase II transcription subunit 12 OS=Homo sapiens GN=MED12;sp|Q93074|MED12_HUMAN Mediator of RNA polymerase II transcription subunit 12 OS=Homo sapiens GN=MED12 PE=1 SV=4;sp|Q93074-2|MED12_HUMAN Iso	8	14	14	14	1	1	0	0	12	12	10	0	2	0	0	0	0	0	0	0	0	0	0	0	0	1	13	8	7	13	0	0	0	0	0	0	0	0	1	1	0	0
Q9Y2X0-2;Q9Y2X0-3;Q9Y2X0;K7EKS6;B9TWZ6;U3KQ43;Q9Y2X0-5;Q9Y2X0-4;U3KQB4;B9TX03;A0A0J9YYC6;A0A0J9YXE6;A0A0J9YXA0;A0A0J9YXE7;A0A0J9YY02;B9TX12;B9TX11;A0A0J9YXK9;A0A0J9YXL6;A0A0J9YW49	Q9Y2X0-2;Q9Y2X0-3;Q9Y2X0;K7EKS6;B9TWZ6;U3KQ43;Q9Y2X0-5;Q9Y2X0-4;U3KQB4	7;7;7;6;6;6;6;6;5;2;2;2;2;1;1;1;1;1;1;1	7;7;7;6;6;6;6;6;5;2;2;2;2;1;1;1;1;1;1;1	7;7;7;6;6;6;6;6;5;2;2;2;2;1;1;1;1;1;1;1	Mediator of RNA polymerase II transcription subunit 16	MED16	sp|Q9Y2X0-2|MED16_HUMAN Isoform 2 of Mediator of RNA polymerase II transcription subunit 16 OS=Homo sapiens GN=MED16;sp|Q9Y2X0-3|MED16_HUMAN Isoform 3 of Mediator of RNA polymerase II transcription subunit 16 OS=Homo sapiens GN=MED16;sp|Q9Y2X0|MED16_HUMAN	20	7	7	7	3	3	2	0	7	6	6	0	3	0	0	0	0	0	0	0	0	0	1	1	0	1	6	2	4	6	0	0	0	0	0	0	0	0	3	3	2	0
Q5JWT2;Q9ULK4-4;Q9ULK4-5;Q9ULK4-3;Q9ULK4;Q9ULK4-2;Q9ULK4-6	Q5JWT2;Q9ULK4-4;Q9ULK4-5;Q9ULK4-3;Q9ULK4;Q9ULK4-2	10;10;10;10;10;6;3	10;10;10;10;10;6;3	10;10;10;10;10;6;3	Mediator of RNA polymerase II transcription subunit 23	MED23	tr|Q5JWT2|Q5JWT2_HUMAN Mediator of RNA polymerase II transcription subunit 23 OS=Homo sapiens GN=MED23 PE=1 SV=1;sp|Q9ULK4-4|MED23_HUMAN Isoform 4 of Mediator of RNA polymerase II transcription subunit 23 OS=Homo sapiens GN=MED23;sp|Q9ULK4-5|MED23_HUMAN Is	7	10	10	10	2	3	3	0	8	8	4	1	3	2	0	1	0	1	1	0	0	0	1	0	0	3	9	2	3	7	0	0	1	1	1	0	0	1	2	3	3	0
A0A0B4J1W0;O75448-2;O75448;B4DDR8;F5H5K2;F5GY88;E9PFL1;B9TX62	A0A0B4J1W0;O75448-2;O75448;B4DDR8;F5H5K2;F5GY88	6;6;6;5;5;5;2;1	6;6;6;5;5;5;2;1	6;6;6;5;5;5;2;1	Mediator of RNA polymerase II transcription subunit 24	MED24	tr|A0A0B4J1W0|A0A0B4J1W0_HUMAN Mediator of RNA polymerase II transcription subunit 24 OS=Homo sapiens GN=MED24 PE=1 SV=1;sp|O75448-2|MED24_HUMAN Isoform 2 of Mediator of RNA polymerase II transcription subunit 24 OS=Homo sapiens GN=MED24;sp|O75448|MED24_HU	8	6	6	6	1	1	1	0	4	4	1	0	0	0	0	0	0	0	0	0	0	0	0	0	0	1	5	2	1	6	0	0	0	0	0	0	0	0	1	1	1	0
Q6P2C8-2;Q6P2C8	Q6P2C8-2;Q6P2C8	1;1	1;1	1;1	Mediator of RNA polymerase II transcription subunit 27	MED27	sp|Q6P2C8-2|MED27_HUMAN Isoform 2 of Mediator of RNA polymerase II transcription subunit 27 OS=Homo sapiens GN=MED27;sp|Q6P2C8|MED27_HUMAN Mediator of RNA polymerase II transcription subunit 27 OS=Homo sapiens GN=MED27 PE=1 SV=1	2	1	1	1	0	0	0	0	1	1	0	1	0	0	0	0	0	0	0	0	0	0	0	0	0	0	1	1	1	1	0	0	0	0	0	0	0	0	0	0	0	0
G3V4A5;A0A087WYL7;O75586;O75586-2;O75586-3	G3V4A5;A0A087WYL7;O75586;O75586-2	5;5;5;4;1	5;5;5;4;1	5;5;5;4;1	Mediator of RNA polymerase II transcription subunit 6	MED6	tr|G3V4A5|G3V4A5_HUMAN Mediator of RNA polymerase II transcription subunit 6 OS=Homo sapiens GN=MED6 PE=1 SV=1;tr|A0A087WYL7|A0A087WYL7_HUMAN Mediator of RNA polymerase II transcription subunit 6 OS=Homo sapiens GN=MED6 PE=1 SV=1;sp|O75586|MED6_HUMAN Media	5	5	5	5	0	0	0	0	5	5	5	3	5	0	0	0	0	0	0	0	0	0	0	0	0	0	4	4	3	1	0	0	0	0	0	0	0	0	0	0	0	0
Q14680-5;Q14680-6;Q14680;Q14680-4;Q14680-8;Q14680-7;Q14680-3;Q14680-2;A0A0D9SFF9;A0A0D9SFL8;A0A0D9SFB9;A0A0D9SGI4	Q14680-5;Q14680-6;Q14680;Q14680-4;Q14680-8;Q14680-7;Q14680-3;Q14680-2	13;13;13;12;12;12;11;11;2;2;2;1	13;13;13;12;12;12;11;11;2;2;2;1	13;13;13;12;12;12;11;11;2;2;2;1	Maternal embryonic leucine zipper kinase	MELK	sp|Q14680-5|MELK_HUMAN Isoform 5 of Maternal embryonic leucine zipper kinase OS=Homo sapiens GN=MELK;sp|Q14680-6|MELK_HUMAN Isoform 6 of Maternal embryonic leucine zipper kinase OS=Homo sapiens GN=MELK;sp|Q14680|MELK_HUMAN Maternal embryonic leucine zipper	12	13	13	13	0	0	0	0	11	10	5	5	8	0	0	0	0	0	0	0	0	0	0	0	0	0	11	7	6	8	0	0	0	0	0	0	0	0	0	0	0	0
E7EN32;O00255-3;O00255-2;O00255	E7EN32;O00255-3;O00255-2;O00255	1;1;1;1	1;1;1;1	1;1;1;1	Menin	MEN1	tr|E7EN32|E7EN32_HUMAN Menin OS=Homo sapiens GN=MEN1 PE=1 SV=1;sp|O00255-3|MEN1_HUMAN Isoform 3 of Menin OS=Homo sapiens GN=MEN1;sp|O00255-2|MEN1_HUMAN Isoform 2 of Menin OS=Homo sapiens GN=MEN1;sp|O00255|MEN1_HUMAN Menin OS=Homo sapiens GN=MEN1 PE=1 SV=4	4	1	1	1	0	0	0	0	1	1	1	0	0	0	0	0	0	0	0	0	0	0	0	0	0	0	1	1	0	0	0	0	0	0	0	0	0	0	0	0	0	0
Q7L2J0;Q7L2J0-2	Q7L2J0	16;7	16;7	16;7	7SK snRNA methylphosphate capping enzyme	MEPCE	sp|Q7L2J0|MEPCE_HUMAN 7SK snRNA methylphosphate capping enzyme OS=Homo sapiens GN=MEPCE PE=1 SV=1	2	16	16	16	11	13	12	1	14	14	16	7	8	5	5	0	0	5	7	5	0	0	12	0	5	5	15	11	9	11	1	0	0	1	1	0	0	1	11	13	12	1
Q8N6R0-3;Q8N6R0-4;Q8N6R0;Q8N6R0-1	Q8N6R0-3;Q8N6R0-4;Q8N6R0;Q8N6R0-1	2;2;2;1	2;2;2;1	2;2;2;1	Methyltransferase-like protein 13	METTL13	sp|Q8N6R0-3|MET13_HUMAN Isoform 3 of Methyltransferase-like protein 13 OS=Homo sapiens GN=METTL13;sp|Q8N6R0-4|MET13_HUMAN Isoform 2 of Methyltransferase-like protein 13 OS=Homo sapiens GN=METTL13;sp|Q8N6R0|MET13_HUMAN Methyltransferase-like protein 13 OS=H	4	2	2	2	0	0	0	0	0	0	2	0	1	0	0	0	0	0	0	0	0	0	0	0	0	1	1	2	1	2	0	1	0	0	0	1	0	0	0	0	0	0
F8VQX6;H0YI09;Q9H8H3	F8VQX6;H0YI09;Q9H8H3	1;1;1	1;1;1	1;1;1	Methyltransferase-like protein 7A	METTL7A	tr|F8VQX6|F8VQX6_HUMAN Methyltransferase-like protein 7A (Fragment) OS=Homo sapiens GN=METTL7A PE=1 SV=1;tr|H0YI09|H0YI09_HUMAN Methyltransferase-like protein 7A (Fragment) OS=Homo sapiens GN=METTL7A PE=1 SV=1;sp|Q9H8H3|MET7A_HUMAN Methyltransferase-like p	3	1	1	1	1	1	1	0	1	1	1	0	0	0	0	0	0	0	0	0	0	0	0	0	0	0	0	0	1	1	0	0	0	0	0	0	0	0	1	1	1	0
A0A0C4DFN1;Q8IWA4;Q8IWA4-3;H7C5H5;Q8IWA4-2;C9JQT7;C9JXQ1	A0A0C4DFN1;Q8IWA4;Q8IWA4-3;H7C5H5;Q8IWA4-2	12;12;11;10;6;2;1	12;12;11;10;6;2;1	11;11;10;9;5;2;1	Mitofusin-1	MFN1	tr|A0A0C4DFN1|A0A0C4DFN1_HUMAN Mitofusin-1 OS=Homo sapiens GN=MFN1 PE=1 SV=1;sp|Q8IWA4|MFN1_HUMAN Mitofusin-1 OS=Homo sapiens GN=MFN1 PE=1 SV=2;sp|Q8IWA4-3|MFN1_HUMAN Isoform 3 of Mitofusin-1 OS=Homo sapiens GN=MFN1;tr|H7C5H5|H7C5H5_HUMAN Mitofusin-1 (Frag	7	12	12	11	4	2	0	0	7	8	5	3	4	0	0	0	0	0	1	0	0	0	0	0	0	0	8	7	5	12	0	0	0	0	1	0	0	0	4	2	0	0
O95140;O95140-2;Q5JXC5	O95140	12;5;1	11;5;1	11;5;1	Mitofusin-2	MFN2	sp|O95140|MFN2_HUMAN Mitofusin-2 OS=Homo sapiens GN=MFN2 PE=1 SV=3	3	12	11	11	6	5	4	1	8	8	10	5	3	2	2	0	0	2	1	0	0	0	1	0	0	1	11	9	7	12	0	0	0	0	0	0	0	0	6	5	4	1
D6RIZ4;D6RA47;D6RE79;Q14728	D6RIZ4;D6RA47;D6RE79;Q14728	1;1;1;1	1;1;1;1	1;1;1;1	Major facilitator superfamily domain-containing protein 10	MFSD10	tr|D6RIZ4|D6RIZ4_HUMAN Major facilitator superfamily domain-containing protein 10 OS=Homo sapiens GN=MFSD10 PE=1 SV=1;tr|D6RA47|D6RA47_HUMAN Major facilitator superfamily domain-containing protein 10 OS=Homo sapiens GN=MFSD10 PE=1 SV=1;tr|D6RE79|D6RE79_HUM	4	1	1	1	1	0	0	0	0	0	1	0	0	1	0	0	0	0	0	0	0	0	1	0	0	0	1	0	0	1	0	0	0	0	0	0	0	0	1	0	0	0
H3BU53	H3BU53	25	3	3		MGA	tr|H3BU53|H3BU53_HUMAN MAX gene-associated protein (Fragment) OS=Homo sapiens GN=MGA PE=1 SV=1	1	25	3	3	22	23	23	16	25	24	20	19	20	0	0	0	0	0	0	0	0	0	3	0	0	1	9	8	10	10	0	0	0	0	0	0	0	0	3	3	3	3
Q8IWI9;Q8IWI9-4;Q8IWI9-3;H3BP52;H3BTF4;Q8IWI9-2;H3BTN2	Q8IWI9;Q8IWI9-4;Q8IWI9-3	73;73;71;29;29;15;1	73;73;71;29;29;15;1	51;51;51;29;29;0;1	MAX gene-associated protein	MGA	sp|Q8IWI9|MGAP_HUMAN MAX gene-associated protein OS=Homo sapiens GN=MGA PE=1 SV=3;sp|Q8IWI9-4|MGAP_HUMAN Isoform 4 of MAX gene-associated protein OS=Homo sapiens GN=MGA;sp|Q8IWI9-3|MGAP_HUMAN Isoform 3 of MAX gene-associated protein OS=Homo sapiens GN=MGA	7	73	73	51	52	64	62	42	66	63	48	50	53	0	0	0	0	0	3	0	0	1	10	1	5	2	16	21	24	20	0	1	1	0	0	1	0	0	52	64	62	42
O60502;O60502-3;O60502-2;O60502-4;H7C3X0	O60502;O60502-3;O60502-2;O60502-4	5;4;4;4;1	5;4;4;4;1	5;4;4;4;1	Protein O-GlcNAcase	MGEA5	sp|O60502|OGA_HUMAN Protein O-GlcNAcase OS=Homo sapiens GN=MGEA5 PE=1 SV=2;sp|O60502-3|OGA_HUMAN Isoform 3 of Protein O-GlcNAcase OS=Homo sapiens GN=MGEA5;sp|O60502-2|OGA_HUMAN Isoform 2 of Protein O-GlcNAcase OS=Homo sapiens GN=MGEA5;sp|O60502-4|OGA_HUMAN	5	5	5	5	0	0	0	0	4	3	3	0	2	1	0	0	0	0	0	0	0	0	0	0	0	0	4	4	3	4	0	0	0	0	0	0	0	0	0	0	0	0
Q99735-2;Q99735	Q99735-2;Q99735	1;1	1;1	1;1	Microsomal glutathione S-transferase 2	MGST2	sp|Q99735-2|MGST2_HUMAN Isoform 2 of Microsomal glutathione S-transferase 2 OS=Homo sapiens GN=MGST2;sp|Q99735|MGST2_HUMAN Microsomal glutathione S-transferase 2 OS=Homo sapiens GN=MGST2 PE=1 SV=1	2	1	1	1	0	0	1	0	1	1	1	0	1	0	0	0	0	0	0	0	0	0	0	0	0	0	0	0	0	1	0	0	0	0	0	0	0	0	0	0	1	0
Q5VV89;O14880;Q5VV87	Q5VV89;O14880;Q5VV87	6;6;4	6;6;4	6;6;4	Microsomal glutathione S-transferase 3	MGST3	tr|Q5VV89|Q5VV89_HUMAN Microsomal glutathione S-transferase 3 OS=Homo sapiens GN=MGST3 PE=1 SV=1;sp|O14880|MGST3_HUMAN Microsomal glutathione S-transferase 3 OS=Homo sapiens GN=MGST3 PE=1 SV=1;tr|Q5VV87|Q5VV87_HUMAN Microsomal glutathione S-transferase 3 O	3	6	6	6	3	4	3	0	6	6	3	2	5	2	2	1	0	2	0	0	0	2	0	0	0	0	4	0	0	4	0	0	0	0	0	0	0	0	3	4	3	0
Q5JRA6-2;Q5JRA6;Q5JRA6-4;A0A0A0MRH6;H7C0T4	Q5JRA6-2;Q5JRA6;Q5JRA6-4;A0A0A0MRH6	8;8;7;4;1	8;8;7;4;1	8;8;7;4;1	Melanoma inhibitory activity protein 3	MIA3	sp|Q5JRA6-2|MIA3_HUMAN Isoform 2 of Melanoma inhibitory activity protein 3 OS=Homo sapiens GN=MIA3;sp|Q5JRA6|MIA3_HUMAN Melanoma inhibitory activity protein 3 OS=Homo sapiens GN=MIA3 PE=1 SV=1;sp|Q5JRA6-4|MIA3_HUMAN Isoform 4 of Melanoma inhibitory activit	5	8	8	8	1	4	2	0	4	4	5	5	2	0	0	0	0	0	0	0	0	0	1	0	1	2	4	4	4	6	0	0	0	0	0	0	0	0	1	4	2	0
Q8TDZ2-3;Q8TDZ2-2;Q8TDZ2;Q8TDZ2-4	Q8TDZ2-3;Q8TDZ2-2;Q8TDZ2;Q8TDZ2-4	1;1;1;1	1;1;1;1	1;1;1;1	Protein-methionine sulfoxide oxidase MICAL1	MICAL1	sp|Q8TDZ2-3|MICA1_HUMAN Isoform 3 of Protein-methionine sulfoxide oxidase MICAL1 OS=Homo sapiens GN=MICAL1;sp|Q8TDZ2-2|MICA1_HUMAN Isoform 2 of Protein-methionine sulfoxide oxidase MICAL1 OS=Homo sapiens GN=MICAL1;sp|Q8TDZ2|MICA1_HUMAN Protein-methionine s	4	1	1	1	1	1	1	1	0	0	0	0	0	1	1	1	1	1	1	1	1	1	0	1	0	1	0	0	0	0	1	1	0	1	1	0	1	1	1	1	1	1
Q9NYP9	Q9NYP9	1	1	1	Protein Mis18-alpha	MIS18A	sp|Q9NYP9|MS18A_HUMAN Protein Mis18-alpha OS=Homo sapiens GN=MIS18A PE=1 SV=1	1	1	1	1	0	0	0	0	1	1	0	0	0	0	0	0	0	0	0	0	0	0	0	0	0	0	0	0	0	0	0	0	0	0	0	0	0	0	0	0	0	0
Q6P0N0;G5E9K5;Q6P0N0-2;C9J2Q8;H7C1S6;H0YJM1	Q6P0N0	48;23;15;6;6;2	48;23;15;6;6;2	48;23;15;6;6;2	Mis18-binding protein 1	MIS18BP1	sp|Q6P0N0|M18BP_HUMAN Mis18-binding protein 1 OS=Homo sapiens GN=MIS18BP1 PE=1 SV=1	6	48	48	48	13	9	10	2	45	45	42	40	37	2	2	1	3	2	1	0	3	1	5	1	1	4	43	41	34	39	1	2	0	1	0	0	1	0	13	9	10	2
A0A087WV66;P46013-2;P46013	A0A087WV66;P46013-2;P46013	7;7;7	7;7;7	7;7;7	Antigen KI-67	MKI67	tr|A0A087WV66|A0A087WV66_HUMAN Antigen KI-67 OS=Homo sapiens GN=MKI67 PE=1 SV=1;sp|P46013-2|KI67_HUMAN Isoform Short of Antigen KI-67 OS=Homo sapiens GN=MKI67;sp|P46013|KI67_HUMAN Antigen KI-67 OS=Homo sapiens GN=MKI67 PE=1 SV=2	3	7	7	7	0	0	1	0	6	6	3	3	3	0	0	0	0	0	0	0	0	0	0	0	0	0	5	4	1	5	0	0	0	0	0	0	0	0	0	0	1	0
J3KSF4;H0Y2S2;Q9NXB0-2;Q9NXB0-3;Q9NXB0	J3KSF4;H0Y2S2;Q9NXB0-2;Q9NXB0-3;Q9NXB0	2;2;2;2;2	2;2;2;2;2	2;2;2;2;2	Meckel syndrome type 1 protein	MKS1	tr|J3KSF4|J3KSF4_HUMAN Meckel syndrome type 1 protein (Fragment) OS=Homo sapiens GN=MKS1 PE=1 SV=1;tr|H0Y2S2|H0Y2S2_HUMAN Meckel syndrome type 1 protein OS=Homo sapiens GN=MKS1 PE=1 SV=2;sp|Q9NXB0-2|MKS1_HUMAN Isoform 2 of Meckel syndrome type 1 protein OS	5	2	2	2	0	0	0	0	0	0	1	1	0	0	0	0	0	0	0	0	0	0	0	0	0	0	1	2	1	2	0	0	0	0	0	0	0	0	0	0	0	0
Q14165;F5H1S8;H0YG07;F5GX14	Q14165;F5H1S8;H0YG07	7;6;4;3	7;6;4;3	7;6;4;3	Malectin	MLEC	sp|Q14165|MLEC_HUMAN Malectin OS=Homo sapiens GN=MLEC PE=1 SV=1;tr|F5H1S8|F5H1S8_HUMAN Malectin (Fragment) OS=Homo sapiens GN=MLEC PE=1 SV=1;tr|H0YG07|H0YG07_HUMAN Malectin (Fragment) OS=Homo sapiens GN=MLEC PE=1 SV=1	4	7	7	7	4	4	3	0	5	6	4	1	3	4	3	2	1	3	3	2	0	1	3	0	0	1	5	3	4	4	2	1	0	1	1	1	0	1	4	4	3	0
H0Y818;P40692-3;P40692;A0A087WX20;P40692-2	H0Y818;P40692-3;P40692;A0A087WX20;P40692-2	2;2;2;1;1	2;2;2;1;1	2;2;2;1;1	DNA mismatch repair protein Mlh1	MLH1	tr|H0Y818|H0Y818_HUMAN DNA mismatch repair protein Mlh1 (Fragment) OS=Homo sapiens GN=MLH1 PE=1 SV=1;sp|P40692-3|MLH1_HUMAN Isoform 3 of DNA mismatch repair protein Mlh1 OS=Homo sapiens GN=MLH1;sp|P40692|MLH1_HUMAN DNA mismatch repair protein Mlh1 OS=Homo	5	2	2	2	0	0	0	0	2	2	1	0	1	0	0	0	0	0	0	0	0	0	0	0	0	0	1	2	2	2	0	0	0	0	0	0	0	0	0	0	0	0
Q8NB16	Q8NB16	1	1	1	Mixed lineage kinase domain-like protein	MLKL	sp|Q8NB16|MLKL_HUMAN Mixed lineage kinase domain-like protein OS=Homo sapiens GN=MLKL PE=1 SV=1	1	1	1	1	1	1	1	0	1	1	1	1	1	1	1	1	0	1	0	0	0	0	1	0	0	0	1	1	1	1	0	0	0	0	0	0	0	0	1	1	1	0
[truncated: 1,170 more rows]
[truncated: 258 more columns]

## Sheet: Sample names key
Sample name	Approach	1st purification	2nd purification	Treatment	Experimental replicate
SU_double_DMSO_1	1	His-SUMO2	FLAG-ubiquitin	DMSO	1
SU_double_DMSO_2	1	His-SUMO2	FLAG-ubiquitin	DMSO	2
SU_double_DMSO_3	1	His-SUMO2	FLAG-ubiquitin	DMSO	3
SU_double_DMSO_4	1	His-SUMO2	FLAG-ubiquitin	DMSO	4
SU_double_MG_1	1	His-SUMO2	FLAG-ubiquitin	MG132	1
SU_double_MG_2	1	His-SUMO2	FLAG-ubiquitin	MG132	2
SU_double_MG_3	1	His-SUMO2	FLAG-ubiquitin	MG132	3
SU_double_MG_4	1	His-SUMO2	FLAG-ubiquitin	MG132	4
SU_double_MG_5	1	His-SUMO2	FLAG-ubiquitin	MG132	5
[truncated: 25 more rows]
